# Supplementary material for: Predicting and improving complex beer flavor through machine learning
Source: Nat Commun. 2024 Mar 26;15:2368. doi: 10.1038/s41467-024-46346-0 (PMC10966102; doi:10.1038/s41467-024-46346-0)
Supplement: Supplementary file 4 — Supplementary Data 1 [file 41467_2024_46346_MOESM4_ESM.csv]

beer	beer_id	tasting_category_fine	acetaldehyde	CS2	DES	DMS	ethyl_2.methyl_butyrate	ethyl_acetate	ethyl_decanoate	ethyl_hexanoate	ethyl_isovalerate	ethyl_octanoate	ethyl_propionate	H2S	isoamyl_alcohol	isobutanol	isobutyl_acetate	isopentyl_acetate	MeSH	octyl_acetate	phenethyl_acetate	phenethyl_alcohol	X4VG	SO2.mg.L.	acetic_acid.g.L.	ammonia.mg.L.	color.EBC.	betaglucan.mg.L.	lactic_acid.mg.L.	glycerol	iron	pH	protein.g.L.	bitterness	GFS	ethanol..v.v.	CO2.PSI.	unfermentables	kcalperc	X1.propanol	X2.3.butanedione	X3.methylbutanal	propylene.glycol	propyl.acetate	n.pentanol	X2.methyl.1.butanol	isopentyl.formate	ethyl.isobutyrate	X3.methyl.2.butenal
10	5410228202929	Low/No alcohol	-0.641741458	-2.146291652	-1.905266906	0.0462112	-3.195519811	-0.599349782	-1.975309138	-2.476904162	-4.487004489	-2.004803708	-2.44279366	0.646678137	-0.13512123	-0.831487785	-3.265600257	-0.833851218	-0.351439967	-3.45500232	-1.723768042	1.027831754	-0.46056005	0.342422681	-0.647817482	1.163310489	0.774516966	1.352182518	1.908485019	0.312811826	-0.37161107	0.624797579	0.995635195	0.54344718	1.581266805	-1.15490196	-0.230992129	1.547651658	1.528131048	-1.81781854	0.002064095	NA	5.947245461	5.920379196	5.699394702	5.791555388	5.248896163	5e-10	5.746638556
86	5410783031019	Low/No alcohol	-0.174823884	-2.146291652	-0.257098203	0.347241195	-3.195519811	-0.507253576	-1.755970411	-2.175874166	-4.487004489	-1.662241329	-2.44279366	0.284789302	0.27129898	-0.267481599	-3.265600257	-0.841004623	-0.328355153	-2.4225082	-1.776504059	0.131937693	-1.664993679	0.146128036	-1.045757491	1.301029996	1.349277527	0.096910013	1.525044807	-0.795880017	-0.903089987	0.627365857	0.911157609	1.392283561	0.715585552	-0.978810701	0.491361694	1.896085085	1.573056951	4.474236194	0.010201642	0.002255568	5.637404274	5.636815613	7.017089644	6.845947761	6.741842085	2.5e-05	6.130845776
2	5410228142003	Low/No alcohol	0.511066788	-2.146291652	-1.905266906	0.898603705	-3.195519811	-0.134514038	-1.893639091	-2.129596095	-4.487004489	-1.522516984	-2.44279366	-1.586071886	0.564765455	-0.221747426	-3.265600257	-0.809948582	-0.971388085	-2.761953897	-1.736719086	0.33207168	-2.013157381	0.767155866	-1.045757491	1.326847699	0.875061263	0.096910013	1.439332694	-0.197226275	-1.22184875	0.63447727	0.792391689	1.121198603	0.787460475	-0.474955193	0.322219295	1.809088131	1.51271714	4.72424651	0.019219729	0.001885006	6.596298891	5.411301078	7.348181669	7.221553708	6.982803624	0.000173542	6.044834132
83	54055520	Low/No alcohol	0.249792506	-2.146291652	-1.905266906	0.782125623	-3.195519811	-0.233873554	-2.086981316	-1.868702203	-4.487004489	-1.862804188	-2.44279366	0.401395371	0.384714429	-0.206600796	-3.265600257	-0.817257325	-0.099452636	-3.45500232	-1.726304412	0.13691548	-1.270086374	0.161368002	-0.920818754	1.432327792	0.880813592	1.989004616	1.311753861	-0.158015195	-1.397940009	0.657533888	0.802773725	1.326233421	0.649821463	-0.443697499	0.204119983	1.819971439	1.51516396	4.396649931	0.011558576	0.00123903	5.790838901	5.005245277	6.994694681	6.884045315	6.605742804	1.58e-07	6.025715479
40	5410228141181	Low/No alcohol	-1.902829488	-0.756986769	-1.347270304	0.553355609	-3.195519811	0.207751474	-1.713094647	-1.828127344	-4.487004489	-1.760575382	-1.682458968	1.11354111	1.025831003	0.351423287	-2.872895202	-0.529354342	-0.383188524	-3.45500232	-1.24256601	0.910874826	-2.013157381	0.664394207	-1.756961951	0.579184314	1.077919418	1.235933641	1.398058902	-0.585026652	-1.486139428	0.630050882	0.139096337	0.154271776	-0.853871964	0.021189299	0.278753601	0.814247596	0.955286362	5.720146555	0.011999467	0.006766748	7.002253942	6.298768802	7.965757814	7.947167784	7.374853933	7.86e-05	6.165303459
247	5411081000264	Fruitbeer	0.404802084	-2.146291652	-1.905266906	2.108738386	-2.850780887	0.659248089	-2.161465729	-1.675717545	-2.588380294	-1.475603878	-2.141763665	-1.586071886	1.023069853	0.458190484	-3.265600257	-0.888468657	-0.477047431	-2.281083314	-1.165579296	0.350126826	-2.013157381	0.096910013	-0.356547324	1.319001899	1.645913275	0.096910013	2.133538908	0.2999429	-0.54515514	0.593286067	1.399673721	0.918030337	1.821808198	0.498310554	0.278753601	1.168497484	1.77751563	5.26345772	0.191080813	0.033458131	6.641659708	5.251161178	8.018730577	8.251690083	8.172055514	0.003098746	6.046468735
48	8711406995211	Dubbel	0.891770988	-2.146291652	0.028093184	1.399665503	-2.51215488	1.577114673	-0.704520867	-1.661443909	-4.487004489	-0.192806724	-0.799587299	1.087062321	1.785274619	1.324696073	-0.447447368	0.987733057	0.214927256	-2.078573659	-2.221667831	0.13617974	-2.013157381	0.079181246	-1.187086643	-0.218244625	1.899546931	1.949390007	2.220108088	0.383815366	-0.63732907	0.63447727	1.079181246	1.061866972	-1.022276395	0.834420704	0.447158031	1.656481516	1.783516899	5.469958681	0.623254228	0.183261611	5.874076963	5.626455382	7.822927548	8.125328548	7.972414474	0.017357262	5.938271676
165	5411081000363	Fruitbeer	-0.243322062	-2.146291652	-0.556486681	0.819549529	-2.367036832	0.46560812	-2.674689628	-1.602233744	-2.164626548	-1.652962866	-2.44279366	0.662232584	1.370285428	0.78991723	-3.265600257	-0.700983276	-0.49768215	-1.587035728	-1.155678179	0.769701818	-2.013157381	0.322219295	-0.795880017	1.519893592	1.356981401	0.096910013	2.254064453	0.173186268	0.089905111	0.57634135	1.36078269	0.979502849	1.902111723	0.36361198	0.301029996	0.705436047	1.747799936	4.938403532	0.143330704	0.02709936	5.521392633	5.468439632	7.713322254	8.222465489	8.175521846	0.00594641	6.10709886
124	5412186002658	Pils/Lager	0.087729966	-2.146291652	-0.336360314	1.155214236	-3.195519811	0.949666111	-1.944621669	-1.358972312	-4.487004489	-1.012534844	-1.013384998	0.856218793	1.297638191	0.550857929	-2.031517051	-0.161213855	-0.400701108	-3.45500232	-0.87446994	0.863173806	-2.013157381	0.230448921	-1	1.213517757	0.841984805	1	1.897627091	0.131939295	-0.704542862	0.62324929	0.525044807	1.113425231	-0.732828272	0.612783857	0.267171728	1.293914741	1.504498048	5.538315104	0.051620797	0.035419732	-1.81781854	5.985016613	7.812426353	7.847927604	7.473789767	0.00030241	5.727952141
207	5411223030036	Fruitbeer	0.567943418	-2.146291652	-0.521224343	1.085299143	-0.539583303	0.786459666	-2.195860568	-1.264321274	-2.028028724	-1.167267611	-1.987584625	0.662037344	1.281407018	0.556973329	-2.57105571	-0.092306547	-0.440739914	-2.218603695	-0.927934009	0.882758982	-2.013157381	0.643452676	-0.782516056	0.911956189	1.070037867	2.158362492	3.033624771	0.268343914	-0.537602002	0.584896344	1.33243846	0.691656043	1.780677274	0.51851394	0.278753601	1.16657811	1.7570926	5.065177403	0.105382206	0.024003576	5.885217334	5.707067972	7.777112063	8.056570786	7.783741643	0.002194403	5.805506546
155	5410228188704	Low/No alcohol	-1.601799493	-2.146291652	-1.905266906	0.916406042	-3.195519811	0.936354371	-1.915960219	-1.193786098	-4.487004489	-1.045130629	-0.642055629	0.632350983	1.349302885	0.572811215	-1.680789806	-0.269520544	-0.764484178	-3.45500232	-1.2647605	0.84769047	-2.013157381	0.612783857	-1.045757491	1.282622113	0.77815125	0.77815125	1.612783857	0.128722284	-1.522878745	0.633468456	0.812913357	1.278021541	0.937517892	0.564666064	0.217483944	1.302006061	1.536100045	5.717243441	0.328111286	0.030280662	6.356446673	5.489717441	7.937506058	8.175561846	8.085129621	0.005358038	5.433576187
141	5410228141174	Low/No alcohol	0.152841564	-2.146291652	-1.055467979	0.840510077	-3.195519811	1.071283152	-1.717038196	-1.183029962	-4.487004489	-1.091246981	-1.300639306	-1.586071886	1.525344561	0.905635351	-1.35753548	0.283475364	-0.71574979	-3.45500232	-0.743234162	0.925057733	-2.013157381	0.525044807	-0.958607315	0.451786436	0.86332286	0.096910013	1.911157609	0.286680969	-1.397940009	0.62324929	0.556302501	1.26853117	-0.721246399	0.60906055	0.230448921	1.381024781	1.526461341	5.923555032	0.815544455	0.214225774	6.494190121	5.182893096	8.070440028	8.130295452	7.882657763	0.016114862	5.552355558
179	5411081004736	Flanders old brown	0.43617776	-2.146291652	-0.410519556	0.653399703	-3.195519811	0.971618138	-1.78264768	-1.1716624	-2.285251239	-0.948114621	-1.727230413	-1.586071886	1.551121469	0.87395414	-1.986952004	0.125237211	-0.568129854	-1.44267329	-0.793106692	1.060878507	-2.013157381	0.190331698	-0.744727495	1.034828916	1.872738827	1.648360011	2.07371835	0.146128036	-0.795880017	0.583198774	1.1430148	1.09730938	0.889021422	0.636487896	-0.230992129	1.249565212	1.598945162	6.268008937	0.196436351	0.12753144	6.211773257	6.442247945	8.451151056	8.617910174	8.665428689	0.016815251	6.02115737
33	5425005660465	Fruitbeer	0.393353174	-2.146291652	-0.567327284	2.164907105	-2.132237975	0.784718901	-2.975719624	-1.165674686	-2.53387413	-1.460672936	-1.919193196	0.645270436	1.199826457	0.649645375	-2.304518324	-0.855783961	-0.490018329	-1.555799011	-1.072193508	0.600381461	-2.013157381	0.161368002	-0.537602002	1.580582877	1.366422957	2.141449773	2.180412633	0.268343914	0.701999475	0.592176757	1.377488383	0.584161545	1.547590122	0.499687083	0.243038049	0.674401813	1.633893755	5.888183604	NA	0.000965121	6.402733277	-1.81781854	7.101632855	7.465206804	7.405136097	0.011040833	5.620129586
50	5411223030043	Fruitbeer	0.263646719	-2.146291652	-1.086557045	1.243357448	-1.424754407	0.892526177	-2.029420694	-1.164626548	-1.919553905	-1.236272596	-1.951364012	0.602107761	1.189391204	0.54325764	-2.779891912	-0.405248449	-0.567937102	-1.952141273	-1.087034379	0.73295396	-1.411168274	0.342422681	-0.508638306	1.310587115	0.975431809	1.648360011	3.103632705	-0.031517051	-0.392544977	0.574031268	1.326335861	0.425860145	1.914263803	0.432969291	0.301029996	0.371990911	1.760453999	5.262060919	0.089688045	0.009342736	-1.81781854	5.621080064	7.862502483	8.017151184	7.897130662	0.021958749	5.573235523
227	5411223030098	Fruitbeer	0.357322022	-0.535018908	-1.905266906	2.169058124	-2.100179498	0.953613292	-2.199626645	-1.139392515	-1.784098187	-0.98323818	-1.635636645	-1.586071886	1.35349442	0.651790528	-2.964570262	-0.208719985	-0.412979742	-1.758702613	-1.039576793	1.082281871	-2.013157381	0.854306042	-0.602059991	1.565611725	1.62324929	2.226599905	3.027757205	0.218797998	0.10720997	0.598790507	1.439332694	0.840858554	1.728637807	0.534026106	0.278753601	1.268811904	1.771223285	5.225259753	0.116810191	0.027194312	-1.81781854	5.655858759	7.810255136	8.017843218	7.861321957	0.014855355	5.749357143
88	5411081003654	Kriek	0.871163256	-2.146291652	-0.678712335	0.885260269	-2.565431096	1.195376663	-1.217706577	-1.067272633	-2.00943917	-0.732288673	-1.300595918	0.864105966	1.412123565	0.767828687	-1.810509686	0.088439103	-0.549866411	-2.207608311	-0.61717279	0.610417934	-2.013157381	0.544068044	-0.809668302	1.574147064	1.632457292	0.096910013	2.700270937	0.146128036	-0.318758763	0.595496222	1.138302698	0.640878779	1.362010979	0.920645001	0.397940009	0.958802703	1.809566717	6.116216301	0.431778162	0.067938347	6.19240053	5.986399991	7.029409045	8.553328933	8.598467763	0.000633831	6.201761007
77	8711406023563	Blond	-0.184628159	-2.146291652	-0.334611342	1.80705335	-3.195519811	1.161103901	-1.687082519	-1.05214983	-4.487004489	-0.906753469	-1.106876559	0.7679858	1.57494129	0.878414932	-1.342513892	0.326936697	-0.190999505	-2.218963061	-0.558697713	0.11081858	-0.567945132	-0.070581074	-0.769551079	0.792391689	0.799340549	2.282168778	1.795880017	0.235528447	-1.958607315	0.617000341	0.568201724	1.230678781	-0.920818754	0.692846919	0.261262869	1.349083169	1.576469661	5.773845423	0.053657258	0.040389746	-1.81781854	6.413642932	8.022775032	8.055477472	8.119734178	0.001737048	6.168051518
22	5411663001276	Wheat	-0.106163366	-2.146291652	-0.221505069	0.909606034	-3.195519811	1.052083809	-1.773915884	-1.050756409	-4.487004489	-1.052394751	-0.904726012	0.328670055	1.577925648	1.046156532	-1.391099736	-0.013768111	-0.429550467	-2.11266407	-0.525995105	1.154987855	-0.702994965	0.079181246	-1.756961951	0.412460547	0.774516966	2.049218023	1.963787827	0.329397879	-1.823908741	0.609594409	0.62324929	0.342817315	-0.958607315	0.663229635	0.273001272	1.560982056	1.620563005	5.515900065	0.058912893	0.032441907	6.796345182	6.174298912	7.949910459	7.947344201	7.935104141	0.013106998	6.08732847
81	8715608222557	Pils/Lager	0.264929923	-2.146291652	0.058258956	0.947369259	-2.308034897	1.150575779	-1.854027097	-1.036849921	-2.367542708	-0.688013165	-1.25305459	0.869207363	1.704203341	1.068477521	-1.185752404	0.343619289	-0.256568635	-3.45500232	-0.449533156	1.173708419	-2.013157381	0.880813592	-0.920818754	-0.327902142	0.77815125	1.267171728	2.021189299	0.373831145	-1.238072162	0.605305046	0.469822016	1.269477919	-1.397940009	0.709269961	0.290034611	1.506369717	1.626763778	6.094763676	0.284814332	0.049776681	-1.81781854	6.150827088	8.375678375	8.633053345	8.425733069	0.003748582	6.041876332
202	5425029020047	Stout/Porter	0.151041783	-2.146291652	0.053266725	1.183080137	-2.266000713	1.092143716	-0.738320884	-1.026872146	-2.358030402	-0.513038491	-1.100179498	0.30024321	1.569245534	1.218336298	-1.039909932	0.156894269	-0.011162453	-2.196542884	-0.628211991	1.100468767	-2.013157381	0.204119983	-1.045757491	0.386498966	2.14082218	2.164352856	2.025305865	0.320146286	-2.698970004	0.649334859	1.221414238	1.637319581	-1.522878745	0.709269961	0.306425028	1.49464151	1.676470096	6.204958501	3.660573115	0.974746458	5.553002436	6.256203541	8.193969668	8.340267038	8.322858047	0.022839164	5.922394487
64	5410908000128	Blond	0.310057865	-0.779512724	-0.370773944	1.314364687	-3.195519811	1.19290099	-0.789614588	-1.023420781	-4.487004489	-0.543914983	-1.479516467	1.028448836	1.546870913	0.807658805	-1.26744542	0.414028566	-0.098457226	-2.253365801	-0.445922919	1.037132353	-0.814004806	0.33243846	-1.301029996	0.321184027	0.857332496	2.27989498	2.170261715	0.1775365	-1.024338467	0.618048097	0.612783857	1.210479043	-1.698970004	0.673020907	0.544068044	1.386944624	1.573518266	5.323314227	0.140692044	0.049079688	4.873998748	4.852132081	7.772174747	8.006249383	8.077769826	0.010915721	5.237316275
218	54057142	Pils/Lager	0.619873003	-2.146291652	-0.25564442	1.426105161	-3.195519811	1.035105998	-1.557677044	-1.019973891	-4.487004489	-0.858958059	-0.813198999	1.173714533	1.42473222	0.773615326	-1.736956017	0.041891837	-0.108998075	-2.307593765	-0.943552542	0.975263113	-2.013157381	0.623726752	-1.319030282	0.913675863	0.781818899	1.754526643	1.950995754	0.147676324	-1.308614785	0.612770086	0.594588105	1.237983339	-0.732828272	0.729974286	0.311753861	1.461198289	1.632457463	6.465704436	0.056959527	0.036322806	-1.81781854	5.209494618	8.123448231	8.365369713	8.11544379	0.043335908	5.944772837
96	5411681080000	Pils/Lager	0.531077648	-2.146291652	-0.400433489	1.191966329	-3.195519811	1.025314879	-2.005243055	-1.016215898	-4.487004489	-1.084811295	-1.250534237	0.868722886	1.440147613	0.897111129	-1.737905035	-0.063147097	-0.215728712	-3.45500232	-0.865010546	0.848618887	-2.013157381	0.58546073	-0.978810701	1.024074987	0.792391689	1.748188027	1.819543936	0.268343914	-1.6767479	0.612783857	0.653212514	1.455134293	-0.853871964	0.709269961	0.311753861	0.390935107	1.493284577	6.09514744	0.523885941	0.192219611	6.330313513	6.000164558	8.140290643	8.419655473	8.287523101	0.022418256	5.719549441
230	5410228141235	Pils/Lager	-0.083720682	-1.845261656	-0.620006865	1.179344439	-3.195519811	1.025313134	-1.6534987	-1.014502047	-4.185974493	-0.808156742	-0.772191253	0.946844983	1.432615525	0.732174097	-2.043143523	-0.137774723	-0.38891595	-3.153972325	-0.916337655	0.97967	-1.712127385	0.702698112	-1.067406332	1.193466316	0.802162797	1.309087639	1.95637655	0.195899652	-1.509504498	0.61348646	0.64152601	1.319263246	-1.317284077	0.715471539	0.102458208	1.419563901	1.612715782	5.872329674	0.041743092	0.01026812	-1.81781854	5.174968808	8.05543174	8.240852444	8.075791513	0.003471086	5.281655406
44	5411633250055	Wheat	-0.499523384	-2.146291652	-0.304316984	0.980339081	-3.195519811	0.837320709	-1.647720983	-1.013362604	-4.487004489	-1.062482108	-1.711750774	0.923314495	1.269368506	0.654375829	-1.889241991	-0.224535191	-0.175779765	-2.292004254	-1.175743962	0.729128327	-0.674987474	0.785329835	-0.958607315	0.383815366	0.744292983	2.141449773	1.961421094	0.236789099	-1.301029996	0.610660163	0.579783597	0.379305518	-0.488116639	0.645913275	0.423245874	0.598790507	1.442553844	4.886166522	NA	NA	-1.81781854	5.458217221	7.422309337	7.761899005	7.78227503	0.007601571	5.642108107
161	5411686700057	Flanders old brown	0.322277197	-2.146291652	-0.243261225	0.75467317	-2.054777683	1.402513802	-1.633296943	-1.010616934	-1.927382523	-0.786774527	-0.733733015	0.815262206	1.737075145	1.220149815	-1.036094174	0.129485262	-0.232491645	-2.08118361	-0.634390355	1.140359377	-2.013157381	0.243038049	-0.158015195	1.206015877	1.727134424	1.740362689	3.123198075	-0.002176919	-0.508638306	0.591064607	1.004321374	0.667312835	0.914871818	0.712649702	0.337459261	1.330007701	1.651055769	5.581933566	0.334341612	0.10998154	6.431918742	6.525897439	8.172788972	8.416905488	8.4114965	0.002902738	6.027539587
195	8711406995631	Wheat	0.204437444	-2.146291652	0.047605818	1.535282661	-2.390405591	1.252160155	-1.406049705	-0.998828985	-2.664542099	-0.520748696	-0.988281575	1.110774162	1.693047591	0.939346499	-1.327255802	0.402080747	0.016619727	-3.45500232	-0.504157448	1.417085057	-0.164417223	0.255272505	-1.070581074	0.492760389	0.795880017	1.986771734	2.235528447	0.355068206	-1.238072162	0.605305046	0.672097858	0.338456494	-1.259637311	0.763427994	0.477121255	1.367914739	1.636678423	6.157345466	0.088736603	0.069730366	7.136268243	6.490989851	8.186735544	8.141841687	8.278143847	0.009348505	6.383108955
142	54112087	Wheat	0.34342435	-2.146291652	-0.31523989	1.26633567	-3.195519811	1.362286206	-0.632196967	-0.994090554	-4.487004489	-0.130536523	-2.44279366	0.228674914	1.564541971	1.105684719	-0.906981275	0.565445202	-0.609948504	-2.292855812	-0.527141204	1.034040779	-1.181972158	0	-0.978810701	0.801746619	1.096910013	2.391816924	2.431363764	0.331427297	-0.958607315	0.612783857	0.62324929	0.732996528	-1.346787486	0.705007959	0.356981401	1.46686762	1.61805448	5.874582602	0.049043757	0.130355833	-1.81781854	5.525550601	8.074288217	8.307239659	8.429388833	0.075281743	6.141440539
137	54057012	Amber	0.580955181	-2.146291652	-0.21156293	0.935912653	-2.749579998	1.236625673	-1.139781815	-0.989827297	-4.487004489	-0.864438039	-1.559405738	0.988105699	1.51971186	1.090725611	-0.978583273	0.336183459	0.085684726	-2.112945622	-0.428267882	1.177979802	-2.013157381	0.500047013	-0.968389585	0.777391657	1.285581498	1.838645428	2.072868721	0.227886705	-1.025183303	0.60792338	0.657280595	1.069760569	-0.187086643	0.706717782	0.284430734	1.483658604	1.627432333	6.135489147	2.336321592	0.613558704	4.47438106	6.243357751	8.233189048	8.5066171	8.458304914	0.042574934	5.855791259
236	54107052	Brett/cofermented	0.099102002	-2.146291652	-0.818370755	1.340812019	-2.509339347	1.120997162	-0.851813949	-0.978128774	-2.100179498	-0.394054223	-1.177113052	0.746150212	1.621984636	1.065886189	-3.265600257	-0.381638069	0.128996659	-3.45500232	-1.227971835	1.136004977	-0.825061149	0.371067862	-0.853871964	1.180269278	1.01911629	1.161368002	2.241795431	0.488550717	-1.522878745	0.617524535	0.720159303	1.528492478	-1.455931956	0.800029359	0.491361694	1.313234292	1.655565601	5.975703858	1.21905981	0.280895853	6.655224654	5.854928195	8.189456246	8.405889333	8.30267781	0.044823822	5.751455442
223	5410228231325	Low/No alcohol	0.466996926	-2.146291652	-1.905266906	0.979821089	-3.195519811	0.630000999	-2.132090782	-0.978015223	-4.487004489	-1.202317065	-0.241194046	-0.011844759	1.101776106	-0.554753965	-3.265600257	0.227585292	-1.784098187	-3.45500232	-1.146164952	1.166678497	-2.013157381	0.62324929	-1.045757491	-0.110698297	0.822821645	2.039414119	1.944482672	0.212187604	-1.22184875	0.615423953	0.767155866	1.30147492	0.715585552	-1.455931956	0.146128036	1.889889703	1.550061944	-1.81781854	NA	0.001610206	-1.81781854	6.505708018	7.185844871	7.302909107	7.729909809	0.032318738	5.907812248
211	5411223030050	Lambic	0.517847511	-0.774471042	-0.626012794	1.29527641	-1.968389585	1.438731372	-1.516626694	-0.975555383	-1.427070341	-0.77695858	-0.697322813	0.701865327	1.635619644	1.001057305	-1.84924356	-0.301690625	-0.351483866	-2.099632871	-1.079641842	1.068272341	-2.013157381	0.079181246	-0.30980392	1.286793176	1.26245109	2.131939295	3.255393126	-0.145693958	-1	0.572871602	1.25163822	0.774261423	-2.602059991	0.663700925	0.255272505	1.712439237	1.730549567	6.065513593	0.247359367	0.03700416	-1.81781854	5.492412962	8.024622894	8.178650521	8.083700731	0.011405601	6.160640091
190	875213000068	Flanders old brown	0.281453815	-2.146291652	0.245568185	1.012112445	-1.684974801	1.576728472	-1.730370326	-0.941573976	-1.532169995	-0.722012805	-0.846017546	0.93866805	1.606661148	0.958028688	-1.44315497	0.110865686	-0.239547358	-2.707743929	-0.85786092	1.216864567	-2.013157381	0.431363764	-0.200659451	1.320769228	1.779235632	1.389166084	2.809222922	0.188928484	-0.610833916	0.600972896	1.027349608	0.938369597	0.625312451	0.705863712	0.342422681	1.345373731	1.63405577	4.765694107	3.93e-06	NA	-1.81781854	6.040869198	7.595190122	7.930204238	8.074638029	0.204640049	5.955871911
197	5412896000111	Wheat	0.333379757	-2.146291652	0.298000018	1.001952968	-2.091246981	1.251064135	-0.570950586	-0.934476303	-4.487004489	-0.332981559	-1.72434319	0.890452318	1.418923859	0.997058136	-1.277283833	0.086776127	-0.001483475	-3.45500232	-0.898149862	0.909682502	-0.65389163	0.176091259	-1.22184875	0.402261382	0.752048448	2.278753601	1.921686475	0.310693312	-1.22184875	0.62324929	0.462397998	1.194111774	-0.602059991	0.651278014	0.33243846	1.428296814	1.565282041	5.676498765	0.152338735	0.024179542	5.502107465	6.412837412	7.858202636	8.133981636	8.019588721	0.012188767	5.670741414
228	5411663002945	Tripel	0.788824975	-2.146291652	-0.491834029	1.683767621	-3.195519811	1.4449861	-1.261377972	-0.913568979	-4.487004489	-0.748459111	-0.868285122	1.694089969	1.649902576	-1.321117585	-1.172501492	0.339354037	0.486890743	-1.799970733	-0.701780277	1.258307726	-2.013157381	0.190331698	-0.853871964	1.281941933	1.216165902	2.025305865	1.966141733	0.403120521	-0.903089987	0.612253906	0.792391689	1.041708421	-0.782516056	0.888460318	0.477121255	1.548020695	1.773948398	5.935966986	0.714278206	0.075512363	4.370981291	6.242755994	6.786864956	8.750664594	8.74708877	0.000409003	6.271925836
185	54055001	Pils/Lager	0.463316532	-2.146291652	-0.531150714	0.823676657	-3.195519811	0.92744197	-1.271483895	-0.909195454	-4.487004489	-0.767766479	-1.654724315	0.790470245	1.346542203	0.729186261	-1.733180545	-0.064160339	-0.367426304	-3.45500232	-0.842800197	0.950487287	-2.013157381	0.574031268	-0.886056648	-0.853871964	0.716003344	2.217483944	1.903089987	0.194514342	-1.297138829	0.612783857	0.505149978	1.355681346	-1.022276395	0.661812686	0.267171728	1.42772948	1.572901444	4.559151374	0.035773067	0.018777826	-1.81781854	6.138248458	7.789783707	7.963294884	7.661607778	0.002070993	5.838774525
166	5425029020252	Saison	0.31603538	-2.146291652	-0.319048389	1.270108989	-2.630784143	1.407531539	-0.642913617	-0.902517096	-2.272458743	-0.368150538	-1.186685941	0.816160401	1.573741989	1.146832572	-0.966918185	0.319069606	-0.101044572	-3.45500232	-0.783042793	1.07392537	-2.013157381	0.423245874	-0.920818754	0.938019097	0.944482672	1.431363764	2.11058971	0.438542349	-2	0.636487896	0.826074803	1.615402896	-1.124938737	0.777064155	0.511883361	1.331123488	1.647166307	5.918401199	1.295625272	0.236237761	6.441406754	5.927939267	8.006836264	8.12831768	8.112474717	0.032830366	5.791246599
216	5410228201076	Scotch	0.658736206	-2.146291652	-0.412693218	1.249332173	-3.195519811	1.441005529	-1.583359493	-0.902135589	-2.44551084	-0.743342376	-0.808129985	0.817429838	1.774932668	1.207315058	-1.089322245	0.512488946	-0.25863958	-2.038104526	-0.544264607	1.499420308	-2.013157381	0.361727836	-0.809668302	1.361538971	1.799340549	1.146128036	2.06069784	0.462397998	-1.455931956	0.627365857	1.06069784	1.370411304	0.356025857	0.854306042	0.204119983	1.564370123	1.775988516	6.415773133	0.954531476	0.039228341	-1.81781854	6.504552002	8.310964869	8.845398783	8.88312059	0.51714286	6.356796814
200	54125001	West Flanders ale	0.580888498	-2.146291652	0.039376439	0.922142116	-2.042392713	1.581439042	-1.233364114	-0.901408185	-1.965973476	-0.464357824	-0.710121317	1.063105454	1.569411953	0.822000935	-1.548213564	0.083239168	0.121540148	-2.124360063	-0.609170831	0.992778338	-2.013157381	0.422996698	-0.189015178	0.841365102	1.801733628	2.080379511	2.937856294	0.170261715	-0.782149298	0.593235655	0.993414185	0.383725626	0.766412847	0.702430536	0.290034611	1.503313923	1.67318429	6.505762436	0.076481108	0.022646195	5.186860658	6.748884715	8.149103934	8.324581962	8.459282463	0.044934062	5.889075744
116	5411656051097	Lambic	0.73658293	-2.146291652	-0.53206648	1.319868165	-1.72399801	1.35490884	-1.029118722	-0.89869982	-1.652182287	-0.576377355	-1.271808601	0.657188799	1.598109213	1.00719261	-1.952141273	-0.430251658	-0.284577496	-1.942714356	-0.836644787	0.992140012	-2.013157381	-0.045757491	-0.431798276	1.13001195	1.28780173	1.826074803	3.12303453	0.209515015	0.064457989	0.581494542	1.25163822	0.575764981	1.542949849	0.63447727	0.352182518	0.070960916	1.586636582	5.91648162	0.419828301	0.190440867	6.489542995	6.456677878	8.092144717	8.201309777	8.052627259	0.046437984	6.018049216
139	5410228142027	Pils/Lager	-0.844375541	-2.146291652	-0.50954988	1.304481264	-3.195519811	1.051041908	-1.552067134	-0.891333517	-4.487004489	-0.606881265	-0.671783542	0.96060894	1.491331853	0.766688284	-1.895683635	0.064055331	-0.332864712	-2.633577043	-0.698633556	0.939926899	-2.013157381	0.744292983	-1.301029996	1.34084055	0.792391689	1.531478917	1.767155866	0.161368002	-1.238072162	0.62324929	0.633468456	1.263458528	-0.244125144	0.716420734	0.255272505	1.36314171	1.601438125	6.207803555	0.032551284	0.069547846	4.593680107	6.336163462	8.064326561	8.31652995	8.303789941	0.007699128	5.931672368
183	5410702000805	Saison	0.331909915	-2.146291652	0.614647319	1.154681978	-1.879755204	1.202471833	-0.636952405	-0.888552648	-2.361011841	-0.300739116	-1.086530542	1.1478704	1.624935161	1.162456118	-1.447027763	-0.026770515	0.004899332	-3.45500232	-0.900630174	1.355107512	-0.275634003	0.239012775	-0.386935531	1.092673634	0.931344705	2.063170046	2.851750773	0.105510185	-1.558531102	0.603150329	0.663552053	1.474420247	-2.602059991	0.768638101	0.33243846	1.294576439	1.626941799	6.061681305	0.001616741	0.002625571	5.751018773	6.602747615	8.016317691	8.388481254	8.370835399	0.130031173	6.296816828
111	5411276100540	Dubbel	0.536227546	-2.146291652	-0.422542669	1.422469596	-2.51215488	1.3901815	-0.931461649	-0.887646399	-4.487004489	-0.741350747	-1.702020756	0.824348784	1.667213745	1.338115	-0.718637058	0.382825411	-0.108423519	-3.45500232	-0.676129393	0.831755589	-2.013157381	0.113943352	-0.190440285	1.676967814	1.760422483	2.256477206	2.264817823	0.281033367	-0.774690718	0.63748973	0.951823035	1.199549497	-0.809668302	0.809559715	-0.230992129	1.463071381	1.707046578	5.31562452	0.504108225	0.226351776	6.42658281	5.512125292	7.94435909	8.187175085	8.239799026	0.009869369	5.998877553
46	5411276200325	Blond	0.303725099	-2.146291652	-0.291957466	1.463999236	-3.195519811	1.142983086	-1.397343264	-0.8815038	-4.487004489	-0.712086353	-1.920456993	1.194214395	1.55597044	1.184379223	-1.094285052	0.021493199	0.01906226	-3.45500232	-0.800560239	0.607502739	-2.013157381	0.498310554	-0.170696227	1.988023562	1.125481266	2.096910013	2.322219295	0.346352974	-0.472241247	0.622731965	0.822821645	1.194611458	-0.709965389	0.80106053	-0.230992129	1.457957551	1.692106093	4.998715775	0.458366832	0.176236044	5.718111092	6.264763955	7.858766281	8.123889386	8.020263225	0.001759826	5.763954437
213	5410783004099	Hoppy	0.39634496	-2.146291652	-0.248101467	1.553286129	-2.301464507	1.450932046	-1.467882884	-0.881255929	-2.050854048	-0.531099076	-1.500450374	0.595545821	1.60848747	1.149422044	-0.951461093	0.57272236	-0.255046297	-2.650722473	-0.408117685	1.068083958	-2.013157381	0.230448921	-0.853871964	0.876794976	1.158362492	2.410777233	2.135132651	0.423245874	-0.920818754	0.61436984	0.838849091	1.229297794	-0.958607315	0.80140371	0.361727836	1.564902673	1.720105861	5.852834204	0.135442065	0.23115703	-1.81781854	6.643861415	7.980102999	8.090937304	8.1152592	0.004821566	6.052562058
250	5411223030067	Faro	0.606634988	-2.146291652	-0.520972041	1.237610461	-1.981507547	1.100355207	-1.543254505	-0.880068115	-1.414877814	-0.635467765	-1.114017189	0.718042655	1.504379916	0.86530567	-2.289459552	-0.23318948	-0.446038128	-2.26520017	-0.719751801	1.210998061	-2.013157381	0.658011397	-0.638272164	1.002813779	1.389166084	2.178976947	3.393575203	0.338456494	-1.124938737	0.572290606	1.329397879	0.819412311	1.791866015	0.653212514	0.290034611	1.36763542	1.833988101	5.012690201	0.153276325	0.031635739	6.368090616	-1.81781854	7.961312786	8.204463176	8.040998216	0.009717686	5.7337308
158	54107014	Amber	0.544572773	-2.146291652	-0.115697531	1.036939536	-3.195519811	1.477257602	-1.41100041	-0.875235016	-4.487004489	-0.553501666	-1.268733651	1.051392959	1.423804771	0.811758939	-1.057669448	0.525212659	0.092715383	-2.608183076	-0.772460356	-0.00543431	-2.013157381	0.423245874	-1.045757491	0.474216264	1.389166084	2.392696953	2.105510185	0.115610512	-0.991825816	0.622214023	0.785329835	1.273564447	-1.096910013	0.693726949	0.380211242	1.347134783	1.58759727	6.196577662	79.36178412	0.10845693	4.343767447	6.186572379	8.2988912	8.696983912	8.677389923	0.5423428	5.75836773
224	5410228141884	Wheat	0.416758633	-2.146291652	-0.316657976	1.569791205	-3.195519811	1.381381354	-1.126112918	-0.868148855	-4.487004489	-0.482487407	-1.582154792	0.664178528	1.498392063	0.771017417	-1.449710483	0.39927125	-0.306550068	-2.633577043	-0.703510318	0.734248814	-0.662483336	0.021189299	-0.698970004	0.671635597	0.752048448	1.33243846	1.908485019	0.276461804	-1.045757491	0.621176282	0.752048448	0.735958002	-1.045757491	0.706290957	0.311753861	1.566849788	1.65474196	6.532246145	0.629907583	0.275700339	4.358778823	6.312514006	8.193802148	8.567466548	8.669144768	0.159402883	6.06977323
54	549619093094	Kriek	0.534696079	-2.146291652	-1.905266906	0.633889416	-1.649751982	1.262916461	-1.739332463	-0.858080126	-1.5172693	-0.702863483	-1.288614621	0.928386378	1.423603733	0.847013701	-1.752886358	-0.859240629	-0.225607136	-2.658565475	-1.179535809	0.678624436	-2.013157381	0.40654018	-0.462180905	1.836070809	1.463892989	1.491361694	3.311859774	0.356981401	-0.59345982	0.592176757	0.973127854	0.998455511	-1.301029996	0.748575617	-0.230992129	1.269162565	1.631297271	5.584967189	0.180897906	0.067988962	5.05580497	5.530069713	7.753164703	8.015325542	7.906840263	0.005328951	5.781838268
5	5400000000006	Blond	1.07771502	-0.578856933	-0.165684226	1.356343904	-2.205860644	1.382138304	-0.665425628	-0.850811689	-2.628932138	-0.231114118	-1.219682688	0.72302568	1.551495377	0.966948067	-1.275683161	-0.023143563	-0.167839301	-3.45500232	-0.908368209	-0.0330913	-1.189834715	0.06069784	-0.978810701	-0.853871964	0.897627091	2.184691431	2.1430148	0.454082271	-2.15490196	0.624282096	0.633468456	1.483936589	-0.709965389	0.773420723	0.427323786	1.506166665	1.676224364	6.433987138	0.035088328	0.006894969	6.191411045	6.592397069	8.346168842	8.364665578	8.111711718	0.019395575	6.500302707
209	54085107	Pils/Lager	0.481886729	-2.146291652	-1.905266906	1.148358604	-3.195519811	0.919784946	-1.93723005	-0.84700879	-4.487004489	-0.718341789	-0.686807936	0.747334887	1.414962992	0.683399197	-1.88008459	-0.019369515	-0.421842333	-2.141162149	-0.706692703	1.233174871	-2.013157381	0.792391689	-1.187086643	0.356981401	0.77815125	2.331427297	1.877946952	0.183269844	-1.36552273	0.612783857	0.602059991	1.429081754	-0.48148606	0.70457945	0.267171728	1.466645228	1.617447466	4.990396846	0.026185308	0.015965369	-1.81781854	6.209647664	7.759259754	7.868713396	7.687443798	0.002276867	5.841501196
58	5425024151210	Saison	0.226354982	-2.146291652	0.049227717	1.349375646	-2.254925208	1.251378783	-1.32403845	-0.846413772	-2.232844134	-0.559768064	-2.07494588	0.569108687	1.465107165	0.944167694	-1.383892243	0.15888996	-0.08444716	-3.45500232	-0.836078678	1.026552058	-1.141041945	0.255272505	-0.602059991	0.942008053	1.010723865	1.759667845	2.01911629	0.449478399	-1.698970004	0.619615006	0.819543936	1.627135333	-1.301029996	0.824125834	0.33243846	0.808210973	1.624300251	6.280499511	1.764093309	0.066244191	-1.81781854	6.189316592	8.021651443	8.383786398	8.257083428	0.12709459	5.779659829
11	8718754310017	Amber	1.019246975	-2.146291652	0.038039655	1.652000832	-3.195519811	1.700081764	-1.024154775	-0.841863762	-4.487004489	-0.550220862	-0.847390641	1.266548127	1.645373826	-1.02008759	-1.05527064	0.417195085	0.470332564	-3.45500232	-0.66170291	1.010609875	-2.013157381	0.301029996	-0.769551079	0.931966115	1.517195898	2.190331698	2.07371835	0.451018452	-1	0.622214023	0.889301703	1.349598029	-1.259637311	0.930949031	0.423245874	1.587879264	1.817927065	5.297305815	1.09e-07	3.16e-05	5.469723597	5.632971655	7.244605161	7.648945364	7.632074412	0.047826909	5.686510158
56	5413963600012	Saison	0.29803391	-0.748459111	-0.18375207	1.276838489	-2.45655282	1.265117241	-0.727543385	-0.836287159	-2.835647144	-0.400761209	-1.338992309	0.970430333	1.413425926	0.988227982	-1.048686771	0.347453942	0.131487137	-3.45500232	-0.849796371	0.753278103	-0.915030712	0.58546073	-0.903089987	0.549003262	1.174641193	2.156851901	2.128722284	0.390935107	-1.698970004	0.629409599	0.77815125	1.713381326	-1.397940009	0.774881766	0.431363764	1.464638559	1.672151587	6.854248555	0.253988314	0.049137544	5.017999007	6.230816516	8.187448695	8.428559802	8.305271267	0.008715957	5.824254889
84	5411516000517	West Flanders ale	0.598700794	-2.146291652	-1.905266906	0.817994494	-2.113227357	1.297757667	-1.415499162	-0.835587656	-1.985689519	-0.619155874	-1.574547299	0.760446987	1.396797268	0.950332476	-1.557206774	-0.013167827	-0.371376104	-2.008330993	-0.906403231	0.902160417	-2.013157381	0.505149978	-0.530177984	1.184549481	1.799340549	0.977723605	3.021396057	0.261262869	-0.638272164	0.595496222	1.217483944	1.067219689	1.193263773	0.708845638	0.301029996	1.575303333	1.751673909	5.884643916	0.134725381	0.028806336	-1.81781854	6.172673133	7.694483895	7.725664477	7.463639609	0.006184493	6.000591326
172	5411681400310	Wheat	0.049202512	-2.146291652	0.088828635	1.19313462	-2.313363731	1.146983683	-1.530251599	-0.82976763	-4.487004489	-0.663730437	-1.206488994	0.700268772	1.65510394	0.938288006	-1.527243551	0.22910308	-0.193240223	-2.19859629	-0.548774058	1.10672434	-0.97315022	0.255272505	-1.15490196	0.482873584	0.653212514	1.525044807	2.058805487	0.334453751	-1.397940009	0.602059991	0.62324929	0.659060072	-1.301029996	0.694605199	0.278753601	1.493388335	1.61837448	6.71615853	1.192674413	0.363960533	5.76379044	6.405212415	8.589002943	8.847005913	8.899066224	0.0539783	6.316198791
74	5412783054012	Faro	0.729531274	-2.146291652	-1.028422663	1.172150451	-1.985689519	1.442581119	-1.31322971	-0.82943028	-1.653060537	-0.845317414	-1.256803919	0.723623528	1.132447011	0.898294238	-1.497163361	-0.078971967	-0.358099736	-2.084864093	-0.892993654	0.750298139	-2.013157381	-0.22184875	-0.552841969	1.248095931	1.359835482	2.204119983	2.946943271	0.183269844	-0.657577319	0.591064607	0.892094603	0.689930104	0.310693312	0.741151599	0.273001272	1.40849436	1.652064751	5.398006561	0.126228249	0.018764613	6.589720568	5.196119986	7.781995729	8.028862506	7.760872893	0.007761125	5.487480069
188	8711406017487	Stout/Porter	0.74255625	-2.146291652	0.252213249	1.561744802	-2.284414448	1.432740906	-1.203443011	-0.825322497	-2.431798276	-0.468112527	-0.809031337	1.025102601	1.816813115	1.122709464	-1.135533419	0.506414376	0.540736044	-3.45500232	-0.351388756	1.184595833	-1.537452271	0.06069784	-0.894489815	0.683047038	1.960113872	1.907142531	2.202760687	0.40654018	-1.425968732	0.625826713	1.083681747	1.526723639	-1.346787486	0.860338007	0.427323786	1.597887067	1.783936436	5.70900807	0.498311801	0.20634897	-1.81781854	5.244134298	7.625117486	8.119995749	8.265783948	0.017725308	5.360990828
20	5425005660205	Saison	0.253853908	-2.146291652	0.136236868	1.713868349	-2.146606023	1.193892565	-0.538554	-0.821973212	-2.201004266	-0.246757923	-1.476969278	0.523234504	1.520298836	1.008133054	-1.403512866	0.127485449	-0.07742504	-2.660548559	-0.873787393	0.838147674	-2.013157381	0.176091259	-0.530177984	-0.055517328	1.308564414	2.080987047	1.872156273	0.375663614	-1.6767479	0.620136055	0.612783857	1.481234748	-1.602059991	0.716003344	0.410777233	1.409087369	1.609081383	6.456817678	0.20949405	0.037535609	6.086129843	5.880183808	8.253930433	8.433699009	8.42500774	0.008437653	6.134492177
122	5425029020191	Brett/cofermented	0.351681343	-2.146291652	-1.905266906	1.110738994	-1.42794201	1.230061588	-0.342165221	-0.821613058	-1.465212641	0.092108061	-1.231657941	0.596483285	1.552399771	1.182647574	-2.402853512	-0.784573952	0.001045391	-3.45500232	-1.759325972	0.732792083	-2.013157381	0.40654018	-0.437707136	1.343802333	1.308564414	2.004321374	2.198657087	0.488550717	-1.698970004	0.636487896	0.911157609	1.709456532	-1.397940009	0.849112166	-0.230992129	1.464489547	1.732388894	6.401376313	1.691271406	0.19120076	5.309666207	5.970514357	8.042763868	8.262142394	8.254499936	0.122550643	5.852262421
169	5411676710004	Hoppy	0.558997005	-2.146291652	-0.133381896	1.687712717	-2.308476478	1.332197814	-0.97767475	-0.81974506	-2.318758763	-0.368591747	-2.44279366	1.103641087	1.739126747	1.293494702	-0.908667244	0.428953995	-0.090187321	-2.632644079	-0.886240427	0.925769098	-2.013157381	0.685741739	-0.530177984	1.716128603	0.894869657	2.075546961	1.838849091	0.409087369	-1.346787486	0.616475514	0.832508913	1.461528539	-1	0.894039001	-0.230992129	1.420038306	1.752627672	5.642152652	0.848473274	0.312744692	5.10568592	5.501039684	8.039370921	8.313432913	8.308309858	0.002218952	5.830203313
194	5411098730307	Dubbel	0.574962554	-2.146291652	-1.185153331	1.212917831	-2.808269607	1.410428477	-1.151964915	-0.819229186	-2.235077015	-0.42218662	-1.129771721	0.861646405	1.553494171	0.958401171	-1.083019953	0.429101966	0.112100377	-1.926648298	-0.552353662	1.0516911	-2.013157381	0.161368002	-1.124938737	0.769377326	1.797959644	2.48784512	2.16879202	0.451786436	-0.823908741	0.625312451	0.995635195	1.177550928	-0.443697499	0.84416641	0.431363764	1.510276844	1.745686786	7.013346862	0.390140198	0.038950929	-1.81781854	6.44683464	8.449548928	8.632575871	8.711135782	0.172905584	6.814415986
160	54055438	Wheat	0.420975061	-2.146291652	-0.181787307	1.214307402	-2.781202002	1.416573444	-0.930461397	-0.813552239	-4.487004489	-0.694186632	-1.5147756	0.804810468	1.723799318	1.113819227	-0.787998942	0.774489958	-0.422858764	-2.203425667	-0.222573178	1.056751297	-0.917780299	0.190331698	-1.455931956	0.575187845	1.045322979	1.431363764	2.031408464	0.2999429	-0.677780705	0.622214023	0.62324929	0.51355052	-0.920818754	0.681241237	0.261262869	1.533199907	1.622469446	6.653787354	0.13924649	0.173437165	-1.81781854	-1.81781854	8.252212207	8.462182825	8.591866651	0.143761837	6.313212436
43	5041300503	Amber	0.430196841	-2.146291652	-1.905266906	1.742911021	-3.195519811	1.437218385	-0.487916242	-0.812479279	-2.39093945	-0.331935729	-1.754487332	0.589683808	1.422840972	0.645240456	-1.292387248	0.443814309	-0.062063562	-2.651695137	-0.877505607	0.519445357	-0.772576104	0.243038049	-0.698970004	1.649918719	1.273001272	2.10720997	2.102090526	0.318063335	-1.096910013	0.631443769	0.829303773	1.259115844	-0.756961951	0.823474229	-0.230992129	1.402261382	1.696278873	5.805593695	0.044510956	0.138720185	7.287345351	6.374245083	7.970673355	7.998405603	8.060120439	0.008607401	6.30722403
100	875213000082	Dubbel	0.500739246	-2.146291652	0.406303383	1.048572305	-2.014124643	1.235087237	-1.721360702	-0.812112822	-4.487004489	-0.603573972	-1.319573829	1.057229118	1.570518364	0.969178896	-1.22738495	0.412031922	-0.098037928	-1.500175504	-0.667642347	0.956372318	-2.013157381	0.301029996	-0.838631998	0.82314806	1.937016107	2.454082271	2.191730393	0.361727836	-1	0.617000341	1.139879086	1.133187499	1.06276995	0.774516966	0.322219295	1.487986331	1.743152932	5.449267579	0.238856791	0.091821778	6.020791443	5.544206912	7.812366797	8.025187323	8.026636849	0.000482462	5.599857305
7	5425025910809	Saison	0.951421066	-0.611073287	-0.1758937	1.870580133	-2.189095719	1.422806523	-0.444687854	-0.800930804	-1.938359066	-0.433709851	-0.589391457	-1.28504189	1.672312734	1.133653853	-1.236984033	0.091147956	-0.369348424	-3.45500232	-1.056777622	0.970439863	-2.013157381	0.041392685	-0.229147988	1.334554271	0.860338007	2.100370545	1.949390007	0.455606113	-1.22184875	0.622214023	0.681241237	0.658821959	0.058805487	0.892651034	0.414973348	1.041195234	1.698425318	6.395584449	2.109317391	0.158478217	5.608415663	6.148989979	8.119637197	8.494539044	8.486150072	0.320829496	5.972267288
62	5410228134879	Blond	0.429493079	-2.146291652	-0.212762752	1.497034959	-3.195519811	1.298367006	-1.305438671	-0.796627103	-2.706637445	-0.873446522	-1.106876559	0.921967506	1.56690842	0.801792548	-1.263444153	0.487130595	-0.206248019	-2.021819483	-0.658822765	-0.017220126	-0.667268743	0.172270078	-1.340939928	0.741127164	1.247025127	1.883909707	2.033750158	0.183269844	-1.316878633	0.613675363	0.702710497	1.259725246	0.064457989	0.747023177	0.380211242	1.503313923	1.663754426	6.052207605	0.079352911	0.067323517	-1.81781854	6.258668169	7.847996441	7.783895326	7.750094251	0.004055589	6.10520306
55	5425023990698	Hoppy	0.600986501	-2.146291652	-1.905266906	1.160289464	-3.195519811	1.329645672	-0.741925702	-0.796287359	-2.148130399	-0.248936557	-1.323672266	0.57138095	1.474032597	0.964317391	-1.591420875	0.054938462	-0.159486161	-2.055517328	-1.002613616	0.938427903	-2.013157381	0.311753861	-0.958607315	1.533581425	1.397940009	1.51851394	2.053078443	0.39707055	-1.698970004	0.62324929	0.919078092	1.760693833	-0.37161107	0.836324116	0.352182518	1.574725584	1.751553762	5.495618114	0.434773076	0.119747136	5.61040131	5.204794972	7.5518977	7.874277545	7.862726546	0.016057411	5.568060917
26	54125032	West Flanders ale	0.713273762	-2.146291652	-0.33100873	1.111084154	-1.808828544	1.808054247	-1.100644671	-0.794795636	-1.561141341	-0.345404773	-0.581964008	1.127314441	1.576254425	0.796886414	-1.486183327	-0.144153884	0.084710299	-2.047207557	-1.25305459	1.003616471	-2.013157381	0.375259303	0.13084015	0.799334001	1.853132774	2.144178337	3.329962705	0.075546961	-0.526258221	0.58669249	1.126886138	0.101918834	0.939768775	0.747023177	0.278753601	1.51308436	1.727236905	-1.81781854	NA	0.000605311	7.228499074	7.031372416	7.35753163	7.717411588	7.795049085	0.090706831	5.609324087
232	5411686700637	Kriek	0.261976191	-2.146291652	-0.643429225	1.178105759	-1.853406898	1.6054372	-1.637800361	-0.79135713	-1.728158393	-0.618244334	-0.338220432	0.899331509	1.684519429	1.199847428	-0.923887729	0.258596581	-0.176232428	-2.150580586	-0.529560106	1.088799255	-2.013157381	0.556302501	0.01911629	1.466496904	1.664641976	1.877946952	3.405431742	0.379305518	-0.259637311	0.592176757	1.361727836	0.807399713	-2.602059991	0.812913357	0.301029996	1.713742478	1.823177751	5.823885867	0.754107966	0.175914091	-1.81781854	5.961241951	7.989259205	8.45853104	8.485623815	0.010513664	6.380751079
151	5411516001491	Faro	0.555085375	-2.146291652	-1.905266906	1.175334348	-2.093934455	1.230657716	-1.509760515	-0.790056264	-1.855581481	-0.738273338	-1.60624936	0.645266505	1.04192299	0.767273518	-2.077793723	-0.301412343	-0.312435369	-1.842241114	-1.073297506	0.847391254	-2.013157381	-0.124938737	-0.381951903	1.224662529	1.205475037	1.767155866	3.282735373	0.3232521	-0.576754126	0.5774918	1.338456494	0.261381837	1.850523709	0.599337133	-0.230992129	0.988558957	1.802754404	5.416167919	0.139752287	0.120368981	-1.81781854	5.270172689	7.64501606	7.661523426	7.091997237	0.004460946	5.638243086
61	5410702001314	Stout/Porter	0.813816084	-2.146291652	0.671646697	1.230182259	-1.656296068	1.221293845	-0.538756662	-0.784732657	-2.067272633	-0.280677001	-1.148955793	-1.586071886	1.68990332	1.18441487	-1.220872685	0.148348111	-0.168920862	-3.45500232	-0.707367408	1.229770125	-1.506716259	-0.602059991	-0.809668302	0.795880017	2.048247532	1.439332694	1.961421094	0.405687787	-1.698970004	0.645422269	1.045322979	1.43395375	-0.008773924	0.746634199	0.458637849	1.230576636	1.628182361	6.091837194	2.455233335	1.148588309	4.95257936	6.29338619	8.462406182	8.801361532	8.711784773	0.103287839	6.353603032
156	5410228193371	Kriek	0.430519286	-2.146291652	-0.272044165	1.313158806	-2.343901798	1.272617997	-1.83818296	-0.779734966	-2.213603539	-1.009661145	-1.10826746	0.720740868	1.601626512	0.796878094	-1.70038376	-0.196867361	-0.439997673	-2.01300446	-0.597919253	1.097527488	-2.013157381	-0.259637311	-0.229147988	0.989894564	1.36361198	0.698970004	2.967079734	0.324282455	-0.576754126	0.592176757	1.086359831	0.838754669	-2.602059991	0.718501689	0.301029996	1.513949688	1.673070604	6.651615499	0.434129935	0.024273898	-1.81781854	6.279455626	8.093744885	8.180995896	8.296076959	0.007062771	6.723542994
138	5411223010557	Kriek	0.573111327	-0.338073788	-1.905266906	1.175619069	-1.63638802	1.610932363	-0.809108283	-0.779173043	-1.376388948	-0.464180739	-0.597326019	0.910649213	1.673145783	1.062693646	-1.265480193	-0.500072473	-0.438940377	-3.45500232	-1.424696667	0.981912792	-2.013157381	0.596597096	-0.283996656	2.123508641	1.625312451	1.423245874	3.645913275	0.507855872	0.421603927	0.605305046	1.115610512	0.211921084	-1.698970004	0.836007459	-0.230992129	1.114444172	1.695671332	5.648835679	0.284672385	0.072161882	6.479161325	6.160706179	8.075912314	8.31648649	8.31185294	0.021299668	6.110813278
70	54085190	Blond	0.394371119	-2.146291652	0.230381217	1.521832204	-2.460923901	1.297838065	-0.891790269	-0.777582697	-2.503070352	-0.47254411	-0.91642572	1.120481798	1.7419318	0.956792041	-1.279014256	0.488610639	0.160261389	-2.44551084	-0.146724732	1.318966584	-2.013157381	0.170616635	-1.410385459	0.562218493	1.174966864	2.509482371	2.081714826	0.36267093	-1.191806588	0.607586364	0.699382822	1.078801072	-1.15490196	0.794836458	0.447158031	1.631950826	1.729505105	6.6573593	0.834196788	0.23278487	4.311854605	6.624266771	8.31380787	8.686774124	8.722215538	0.540892505	6.150881431
113	5425006700016	Blond	0.763682131	-2.146291652	-0.06989186	1.492700966	-2.23470407	1.288636273	-0.799094808	-0.775959261	-4.487004489	-0.499942001	-1.21509755	1.281617793	1.39770812	0.883276929	-1.430158101	0.066133899	0.110335456	-3.45500232	-0.831900458	0.660328442	-2.013157381	0.511883361	-0.809668302	1.71108984	1.141449773	2.250420002	2.231724383	0.311753861	-0.491604967	0.625312451	0.903089987	1.337768648	-1.301029996	0.857030798	0.505149978	1.521726337	1.75056343	6.201721907	1.090211269	0.149140833	-1.81781854	6.407656484	8.05546318	8.490930542	8.399799436	0.118670707	5.863143861
176	5411858000183	West Flanders ale	0.375096375	-0.571460269	-0.521498437	1.431574024	-1.885222268	1.40987972	-1.337572736	-0.773799778	-1.712534195	-0.460810949	-1.288277108	1.011265866	1.042711134	0.799031953	-2.064492734	-0.401029031	-0.190187862	-2.582528307	-1.162411562	0.734029334	-2.013157381	0.667452953	-0.170696227	1.458864378	1.800029359	1.767155866	3.773420723	0.260071388	-0.040958608	0.580924976	1.070037867	0.61589747	-1	0.736396502	0.284430734	1.335658452	1.655952934	-1.81781854	NA	5.5e-09	-1.81781854	5.572137037	7.574874738	7.832251627	7.800200664	0.255531089	6.214210099
105	5425006700405	Strong ale	0.758289134	-2.146291652	0.051430382	1.575836377	-1.559012249	1.414173761	-0.956539476	-0.772730483	-1.791558644	-0.406952196	-0.975966102	1.14700133	1.596530022	1.167718207	-1.567672208	-0.227957153	0.465751548	-3.45500232	-1.920637836	1.262084395	-2.013157381	0.251243892	-0.788398956	1.784953545	1.935081933	1.818240612	2.109760056	0.365487985	-1.22608928	0.651236327	1.099772807	1.710083501	0.153814864	0.943988875	0.342422681	1.650501795	1.857795883	6.968281258	0.350489828	0.020286124	6.531581115	6.22407541	8.302485818	8.52741311	8.506694497	0.080249544	6.590833771
167	5411858000077	Flanders old brown	0.40682621	-2.146291652	-0.63425002	1.247248593	-2.164943898	1.592172814	-1.70619564	-0.772177545	-1.853251986	-0.535942876	-1.145936988	0.882807904	1.191753713	0.85575441	-1.375511637	0.299835129	-0.155861569	-2.049148541	-0.732816534	1.072252288	-2.013157381	0.423245874	-0.204119983	1.500167839	1.822168079	1.638489257	3.326335861	0.25163822	-0.488116639	0.589949601	1.031408464	0.724767246	-0.494850022	0.730782276	0.255272505	1.407645797	1.653248607	5.967846967	2.83e-06	0.000185279	4.990497868	5.882930581	7.465311275	7.829130575	7.87313499	0.10547536	5.535430483
59	5425005660601	Blond	0.612633416	-2.146291652	0.400060262	1.942673503	-1.987584625	1.457575816	-0.451493885	-0.763815557	-4.487004489	-0.13006166	-1.224680878	0.777162105	1.551035574	0.635509884	-1.75325529	-0.236212739	0.092534679	-3.45500232	-1.022939772	1.421656894	-0.801356657	0	-0.530177984	1.566319622	1.130333768	2.249198357	2.075546961	0.459392488	-2	0.625312451	0.740362689	1.605784338	-1.823908741	0.888179494	-0.230992129	1.459844642	1.751790793	7.07855466	1.093528111	0.088335143	5.998642503	6.455215043	8.320457226	8.588503742	8.599795828	0.221173115	6.175132422
135	5410908000029	Tripel	0.710477012	-2.146291652	-0.429737341	1.340329379	-3.195519811	1.494400833	-0.803948233	-0.757408884	-4.487004489	-0.3357342	-1.258415111	1.123561252	1.673482618	-1.321117585	-1.017073296	0.68613869	0.095280963	-3.45500232	-0.25518305	0.92668964	-2.013157381	0.290034611	-1	0.463892989	1.213517757	2.401400541	2.096910013	0.334453751	-1.522878745	0.617000341	0.826074803	1.598697512	-1.045757491	0.911157609	0.505149978	1.513150985	1.783931793	6.04961385	0.434130101	0.075207413	4.364682273	6.356198324	7.157232371	8.775016801	8.938275474	0.045674484	6.478634486
82	5411516002269	Kriek	0.737564338	-0.533310284	-1.905266906	1.029308683	-1.412064651	1.717434614	-1.017367006	-0.751977664	-1.135073808	-0.622748404	-0.723285505	0.942737303	1.432293847	0.898035356	-1.650625326	-0.554738386	-0.082255615	-1.927015255	-1.2054771	0.600137245	-2.013157381	0.06069784	0.102090526	2.303260873	1.43055877	1.267171728	3.856577858	0.410777233	0.115610512	0.584896344	0.968482949	-0.45038376	-2.301029996	0.803798408	-0.230992129	0.480006943	1.6257254	5.520233084	0.392878405	0.127110497	-1.81781854	5.30943176	7.55492577	7.816793691	7.734556733	0.052295878	5.296085241
241	608782666133	Kriek	-0.186996453	-0.782095126	-0.644529323	0.994616479	-1.226542691	1.508839473	-0.553455067	-0.748130704	-1.018453195	-0.154585661	-1.161591722	0.751451555	1.448610641	0.936783082	-1.563996464	-0.359523532	-0.682249971	-3.45500232	-1.375717904	1.012386674	-2.013157381	0.648360011	0.049218023	1.821677259	1.475671188	0.096910013	3.344981414	0.346352974	-1	0.599883072	0.926856709	0.844539302	-1.522878745	0.796574333	-0.230992129	1.476324317	1.704218145	5.459357376	0.473913847	0.117560035	5.527570909	5.363491078	7.591615112	7.912488053	7.818558665	0.04626501	5.572765626
128	5425014681017	Amber	0.224978265	-2.146291652	0.165630062	0.943119416	-2.063486258	1.323243744	-0.526863527	-0.747268297	-4.487004489	-0.129964992	-1.255276848	-1.586071886	1.622845881	1.180201741	-0.98682559	0.27736163	-0.167999126	-2.692503962	-0.695994447	1.265201084	-1.125431216	-0.045757491	-0.468521083	0.02325246	1.291146762	2.006466042	2.787106093	0.301029996	-1.756961951	0.60368555	0.69019608	1.221075017	-2.602059991	0.737590166	0.469822016	1.301464073	1.605681469	5.579464962	0.000149215	0.004191485	6.065228613	-1.81781854	7.562297349	7.927334546	7.889697971	0.092780614	5.692972644
244	5413784109060	West Flanders ale	0.733752823	-2.146291652	0.494786089	0.921174643	-1.736719086	1.4086454	-1.044288203	-0.742825595	-2.048419655	-0.470415668	-1.157702866	1.159228558	1.761197866	1.195051258	-1.181840114	0.249857251	0.103324707	-3.45500232	-0.820261548	1.335381767	-2.013157381	0.596597096	-0.552841969	1.129850951	1.781036939	2.01494035	3.080085085	0.485721426	-0.392544977	0.599883072	0.926856709	1.046651217	-1.397940009	0.871280973	0.243038049	1.359930296	1.732251022	6.129464399	0.331701688	0.1004462	-1.81781854	6.250606895	8.171300493	8.169715805	8.077684747	0.03182021	5.845206175
178	620670293948	West Flanders ale	0.742716492	-2.146291652	0.354518519	0.854898768	-1.705313376	1.586401002	-1.261100582	-0.740991786	-1.717264627	-0.527506839	-1.166502278	0.752145289	1.698852642	1.135544161	-1.353155341	0.11314251	-0.201788013	-2.151810883	-0.956677026	1.262746808	-2.013157381	0.021189299	-0.019996628	0.868938178	1.667452953	1.924279286	2.9654369	0.458637849	0.004321374	0.588831726	0.897627091	0.730943693	-0.494850022	0.848804701	0.230448921	1.221674997	1.692154227	6.488175314	5.294528392	0.156340735	4.521008004	6.47649993	8.292590146	8.677451611	8.683504876	0.691118172	6.165376564
110	5411098730291	Blond	0.636169832	-2.146291652	0.010007218	1.431981952	-2.5551748	1.537091704	-0.850334502	-0.736979717	-4.487004489	-0.303551869	-1.002286052	1.045286982	1.678235085	1.082193465	-0.930498402	0.616190267	-0.052669227	-3.45500232	-0.363396775	0.918522573	-2.013157381	0.217483944	-1.22184875	0.526339277	1.053078443	2.552059534	2.183269844	0.460145817	-0.881735274	0.610660163	0.744292983	1.152013	-0.721246399	0.839478047	0.414973348	1.561578368	1.741007178	6.406612454	1.765575487	0.506307192	5.806353796	6.451003758	8.538607436	8.661407666	8.59609556	0.04015685	6.107839745
231	5425025390090	Stout/Porter	0.797708884	-2.146291652	-0.03773487	1.488814315	-2.475603878	1.232035919	-0.841381229	-0.735099574	-4.487004489	-0.330385632	-1.004737845	0.897566066	-0.429807439	0.986460005	-1.471854922	0.154790549	0.24148173	-2.582528307	-0.669322483	0.734302866	-2.013157381	0.484299839	-0.838631998	1.708123336	2.335658452	1.72427587	2.222716471	0.273001272	-0.515700161	0.674401813	1.457881897	1.503790683	-1.698970004	0.832508913	0.278753601	1.727459921	1.84788408	5.967174598	0.334344403	0.061658634	6.14067354	5.733971196	8.043595056	8.358578082	8.220459378	0.001354468	6.025426867
112	5410908000012	Brown	0.643750576	-2.146291652	-0.332921573	1.364179482	-2.89279003	1.563480571	-0.547289945	-0.732677664	-2.981923936	-0.221992935	-1.383752109	1.025488592	1.645538639	0.815460415	-1.094879014	0.688626241	0.116460243	-2.393439504	-0.263456102	1.235501092	-1.154457552	0.322219295	-0.823908741	1.192288613	1.509874285	2.184691431	1.961421094	0.311753861	-0.958607315	0.629409599	0.956648579	1.413760643	-0.920818754	0.867172751	0.511883361	1.615423953	1.784420033	5.535411335	0.318040792	0.051572522	5.984857599	5.631353041	7.691911499	7.975579218	8.082463652	0.063468964	5.963858204
219	5411681401775	Hoppy	0.153863624	-2.146291652	0.196833625	1.844223266	-1.83342189	1.256045946	-1.036235776	-0.730311972	-2.034328029	-0.365265857	-1.394587202	0.929305739	1.467581322	0.861397291	-1.46654571	0.063552891	0.178505007	-3.45500232	-0.770100681	0.901495919	-0.67346957	0.322219295	-0.823908741	1.074633618	1.138302698	1.908485019	2.043362278	0.245512668	-1.139661993	0.617000341	0.720159303	1.406812593	-1.096910013	0.743509765	0.393575203	1.495613708	1.655950248	6.504504988	0.616304409	0.340860189	6.791046606	6.361473245	8.51964344	8.764573394	8.726115434	0.017737634	5.976100358
129	5410228146162	Brown	0.193448806	-2.146291652	0.05069096	1.393153162	-2.466609292	1.203988181	-1.574955125	-0.729565742	-4.487004489	-0.589323973	-1.305745888	0.631475224	1.501324211	0.718402861	-1.467500414	0.360055419	-0.021707613	-2.066765871	-0.697333629	0.852904017	-0.661304511	0.267171728	-0.978810701	0.674861141	1.769007871	1.99343623	1.951823035	0.334453751	-1.301029996	0.625826713	1.025305865	1.364588514	0.840419778	0.809896247	0.371067862	1.581209852	1.762962113	4.953632191	NA	4.4e-05	6.038231409	-1.81781854	7.429783876	7.741237736	7.878901196	0.082809777	5.7948766
42	5411024000047	Lambic	0.225261455	-2.146291652	-1.905266906	1.380335631	-1.118643879	1.765862678	-0.430351085	-0.71867114	-0.85884822	-0.141664357	-1.150457748	0.484726093	1.391770585	0.893105665	-1.283913146	-0.390005627	-0.391233353	-3.45500232	-1.469800302	1.034708852	-2.013157381	0.230448921	0.28780173	1.373279893	1.125481266	0.096910013	3.398721036	0.3232521	-1.15490196	0.576916956	0.740362689	0.946353997	-1.301029996	0.751663946	-0.230992129	1.604496053	1.701038263	5.307195434	0.612340522	0.204423231	4.37019858	5.498935808	7.553236359	7.807080623	7.708443982	0.076354921	5.51269696
72	54121096	Hoppy	0.823350314	-2.146291652	-0.1966624	1.620083405	-3.195519811	1.462056718	-0.927162125	-0.717208009	-2.11463878	-0.35147411	-0.336982613	0.829510255	1.734723281	1.182398958	-0.966596351	0.386761068	-0.045496992	-3.45500232	-0.552043911	1.658191568	-1.094096234	0.278753601	-1	1.646550754	1.033423755	1.956648579	2.058805487	0.437750563	-1.823908741	0.621176282	0.788875116	1.606752077	-1.187086643	0.981592117	0.431363764	1.657151502	1.86700941	6.882800309	0.294687822	0.058925197	6.2068726	6.343772809	8.25643706	8.444474796	8.384985117	0.013770714	6.022154954
186	112161945	Strong ale	0.972691029	-0.750581493	-0.214136524	1.277937504	-3.195519811	1.523154435	-0.779970406	-0.714240217	-2.092588639	-0.279303331	-1.653451441	0.933829325	1.794993778	1.349869397	-0.807906683	0.653425748	0.087181365	-3.45500232	-1.258612008	1.425574974	-2.013157381	0.33243846	-0.721246399	1.001517377	1.810904281	1.848189117	2.23299611	0.442479769	-0.853871964	0.632963168	1.108903128	1.464765179	-0.170696227	0.971739591	0.311753861	1.558228422	1.85537261	6.32649408	0.159232659	0.242966821	-1.81781854	6.23181035	8.053142046	8.14099237	8.12769857	0.014201857	5.945402276
109	5412858000067	Brown	0.583161353	-2.146291652	-0.124548047	1.413451154	-2.454692884	1.287310857	-1.009972101	-0.713521075	-2.552067134	-0.298108357	-1.127435857	0.874790469	1.742357396	1.238185406	-1.002832129	0.383905984	-0.159790365	-2.118900782	-0.816345869	1.341499021	-2.013157381	-0.22184875	-1.096910013	-0.853871964	1.493458051	2.201397124	2.043362278	0.315970345	-1.54668166	0.604226053	0.763427994	0.830579046	-1.22184875	0.869525063	0.596597096	1.451402614	1.737073036	5.896674308	0.200443205	0.060364305	5.767522307	6.741606547	8.606459169	8.592741014	8.399849752	0.009766609	6.84395787
246	5410783001432	Blond	0.535211178	-0.767842812	-0.784600399	1.181488865	-3.195519811	1.498251679	-1.040839312	-0.709064328	-2.214314332	-0.340506897	-1.649945906	0.685432698	1.690735555	1.219950955	-0.782016247	0.650906087	-0.312274893	-2.303206915	-0.372260442	0.855186796	-2.013157381	0.079181246	-0.657577319	0.509202522	1.120573931	2.249198357	2.15075644	0.5132176	-0.920818754	0.604226053	0.744292983	0.96082739	-1.15490196	0.902546779	0.414973348	1.624488363	1.801178752	7.441162091	0.196795517	0.074144924	6.73408152	6.670791249	8.410855851	8.406344529	8.192364671	0.012692297	6.494161555
97	5411676700005	Hoppy	0.893813203	-2.146291652	-0.111952556	1.627572993	-3.195519811	1.436269418	-0.851220024	-0.706709281	-4.487004489	-0.219814148	-2.066512712	1.200271965	1.74282637	1.335622059	-0.821195654	0.522614071	0.021775201	-3.45500232	-0.713987258	0.916070547	-2.013157381	0.653212514	-0.449771647	1.340939602	0.921686475	2.088136089	2.031408464	0.469085299	-0.920818754	0.612783857	0.860338007	1.309725957	-1.259637311	0.92788341	-0.230992129	1.642365581	1.827950916	5.533923595	1.381133077	0.339330364	5.798157645	5.193817075	7.771568082	8.090280135	8.101421118	0.093086579	5.703918858
87	5412896001507	Stout/Porter	1.073683899	-2.146291652	-0.148671314	1.265259564	-3.195519811	1.1686919	-1.282204718	-0.706107333	-2.156455788	-0.433827762	-0.866716634	0.84987773	1.3781737	0.683647157	-1.540004744	0.29970773	-0.481913985	-2.317403709	-0.626600609	0.766690513	-2.013157381	0.860338007	-1.301029996	1.431202885	1.920384242	0.477121255	1.897627091	0.221414238	-1.522878745	0.640978057	1.043362278	1.311319349	0.949390007	0.762678564	0.243038049	0.893484346	1.634596861	5.158325361	0.080828508	0.017639369	6.179148934	5.733960659	7.945839667	8.17413517	8.056925894	4.19e-05	5.753750453
220	5412783053015	Kriek	0.791306701	-0.75449967	-0.683159839	1.03312588	-2.114921616	1.17705808	-1.585862638	-0.702447387	-1.708853238	-0.702830619	-1.424465782	-1.586071886	1.473578856	0.882803638	-0.916730356	-0.139712914	-0.731269958	-2.208309351	-0.694842171	0.821508943	-2.013157381	0.703291378	-0.610833916	0.970114322	1.583198774	1.648360011	2.969415912	0.338456494	-0.105130343	0.606918526	0.951823035	0.25139485	0.136720567	0.695043659	0.290034611	1.513683617	1.651549993	6.07288268	0.434129935	0.208202081	6.371701823	5.529090588	7.995630424	8.008959683	7.796086003	0.037834331	5.969798404
201	741360987296	Stout/Porter	0.219773081	-0.547355032	0.57220746	1.097277271	-1.642636969	1.362316472	-0.414544911	-0.696393609	-2.133712661	-0.077861262	-0.532488086	0.753114043	1.80258013	1.209299959	-1.105960999	0.23697914	0.119059488	-2.144178095	-0.857579246	1.1518497	-1.542572307	0.267171728	-1.15490196	0.573451822	1.941759814	1.290034611	2.283301229	0.527629901	-1.397940009	0.629409599	1.07371835	1.413869507	-1.602059991	0.850646235	0.290034611	1.486005186	1.74984194	6.715203383	0.081835469	1.049644568	7.479163406	7.382127173	8.10342017	8.209949579	8.271411618	0.175446793	6.64836008
14	54040014	Brett/cofermented	0.075691094	-2.146291652	-1.905266906	1.54867435	-1.575935475	1.165629024	-0.800436788	-0.687875558	-1.42934033	-0.224527908	-1.190709699	0.815485102	1.688614721	1.075696384	-2.49825627	-0.608835448	0.060622304	-3.45500232	-1.178978033	1.108706045	-2.013157381	-0.346787486	-0.688246139	0.797267541	1.369215857	1.607455023	2.051152522	0.330413773	-1.59345982	0.610660163	0.681241237	1.460078071	-1.15490196	0.861534411	0.707570176	1.066139493	1.670171237	5.408592554	0.283815504	0.127006857	6.234330697	5.281007854	7.948279798	8.179240005	8.250560994	0.007723211	5.824054698
173	5425005660809	Stout/Porter	0.886428115	-0.53542849	0.076015673	1.677462544	-2.060480747	1.460914222	-0.54802945	-0.68744185	-2.138167002	-0.094846595	-1.038057117	0.748122878	1.63880014	1.16157357	-1.877129077	-0.474132757	0.179513013	-3.45500232	-1.191957915	0.931458125	-2.013157381	0.352182518	-0.709965389	1.197556213	1.911690159	2.549003262	2.135132651	0.499687083	-1.698970004	0.635483747	1.017033339	1.461145726	-1.698970004	0.921166051	-0.230992129	1.557807856	1.811043676	5.309617797	0.283438536	0.098372981	6.329343223	5.625547974	7.960020837	8.229214651	8.126804857	0.005651966	5.754081016
37	5410908000036	Strong ale	0.825062106	-2.146291652	0.048550558	1.214408276	-3.195519811	1.43252379	-0.883226273	-0.685911472	-4.487004489	-0.318243344	-1.156642622	1.105999895	1.841178738	-1.321117585	-1.055492653	0.657376672	0.103731903	-3.45500232	-0.165512536	1.468872007	-2.013157381	0.217483944	-1	0.371067862	1.779957051	2.269512944	2.230448921	0.459392488	-0.920818754	0.62324929	0.956648579	1.149603955	-0.93930216	0.965201701	0.515211304	1.544254131	1.83695857	6.124183949	0.627865172	0.065601003	-1.81781854	6.329537025	6.830399515	8.812402245	8.995374862	0.103508196	6.488256636
119	5411831000742	Pils/Lager	0.448694728	-2.146291652	-0.194441376	1.221713967	-3.195519811	0.950473901	-0.807585887	-0.685848262	-4.487004489	-0.265424174	-1.776504059	1.025124325	1.377069274	-1.321117585	-1.607654845	0.083860801	-0.2227581	-3.45500232	-0.818799758	0.665577239	-0.842377041	0.968482949	-1.096910013	1.14332713	0.694605199	2.26599637	1.795880017	0.16879202	-1.397940009	0.62324929	0.591064607	1.370846038	-0.657577319	0.721398376	0.311753861	1.447932866	1.622890798	5.333762376	NA	0.002143624	6.187029936	4.783598772	7.670361122	8.038528233	7.972990834	0.025873891	5.80184726
177	5425100322608	Fruitbeer	0.466927647	-2.146291652	-1.604236911	2.716380377	-1.69079582	1.342214169	-1.906228219	-0.682270866	-1.572757398	-0.641170818	-1.263802761	0.858427106	1.535460336	0.909005057	-1.279344643	-0.854896867	-0.287329257	-1.655607726	-0.943171347	0.918820055	-1.201263057	0.079181246	-0.318758763	1.232869105	1.39880773	1.431363764	2.983626287	0.356981401	-0.769551079	0.583198774	0.956648579	0.787141544	-0.356547324	0.731991449	-0.230992129	1.308777774	1.623512734	5.46907423	54.95171346	0.02709936	4.397376109	6.55071572	7.74619197	7.856236317	7.628957428	NA	6.047319206
106	5413977000044	Christmas	0.320697635	-2.146291652	0.429767617	1.287450907	-1.715456477	1.442255116	-1.026872146	-0.680331909	-2.004584201	-0.298112671	-1.033999142	0.946907446	1.840498822	1.344628615	-1.067450139	0.44313855	0.07413046	-3.45500232	-0.668734708	0.99801138	-2.013157381	0.352182518	-0.443697499	0.970811611	1.133538908	1.897627091	2.562292864	0.550228353	-1.301029996	0.602059991	0.759667845	1.191660565	-1.522878745	0.889301703	0.612783857	1.566967515	1.778026373	5.796654218	3.28980573	0.167916629	5.741562245	6.309054748	7.292058705	8.902671594	8.970848507	0.005827393	6.630025272
159	5411686700668	Flanders old brown	0.313174115	-2.146291652	-0.506096033	1.05041166	-1.890421453	1.550307864	-1.167491087	-0.673050006	-1.82608566	-0.340212112	-0.845347831	1.030397503	1.789450052	1.212163624	-1.012937341	0.399870061	-0.024503856	-2.090443971	-0.243576908	0.425443733	-2.013157381	0.380211242	-0.170696227	0.992111488	1.891537458	1.851258349	3.260309946	0.548389418	-0.718966633	0.593286067	1.06069784	-0.843148099	-0.173925197	0.890700398	0.322219295	1.767415623	1.855940677	5.603864653	0.446223895	0.192555254	4.762983493	5.783022645	7.851180988	8.105740908	8.045678502	0.001332119	5.90391831
90	54017016	Pils/Lager	0.591516484	-2.146291652	-0.504081193	0.89944375	-3.195519811	1.04062271	-1.818013576	-0.670490256	-4.487004489	-0.646516549	-1.446723954	0.828647654	1.413015535	0.838482303	-1.410497204	0.333367663	-0.430672917	-2.345823458	-0.610213938	0.865880625	-2.013157381	0.685741739	-1.045757491	1.184691431	0.86923172	2.204119983	1.788875116	0.139879086	-1.297138829	0.62324929	0.596597096	1.348859549	-0.958607315	0.717670503	0.224014811	1.431444182	1.615681926	6.396009401	0.236137339	0.030036954	5.336275194	6.025891062	8.098009374	8.347589889	8.247342596	0.002283606	5.978937159
92	9120041150685	Amber	0.874999589	-2.146291652	-0.019269623	1.297291942	-1.870471226	1.514705106	-1.053130345	-0.670093877	-1.935729247	-0.359632866	-1.378304538	-1.586071886	1.732295107	1.302923187	-1.075074923	0.270633425	0.029014267	-2.317854924	-0.884739061	1.176391542	-2.013157381	0	-0.318758763	1.583028651	1.552059534	2.139879086	2.070037867	0.558108302	-1.301029996	0.624282096	0.991226076	1.445510797	0.661812686	0.560504415	0.414973348	1.267875419	1.5221749	6.281476172	2.336871201	0.205831456	-1.81781854	6.426089826	8.211659355	8.529952276	8.311225278	0.309537466	6.218522793
93	5425006700139	Tripel	0.838891574	-2.146291652	-0.238432971	1.801008755	-2.23470407	1.554665447	-0.971001982	-0.668532212	-1.764724123	-0.327583468	-1.189397884	1.204032979	1.57720637	1.004016185	-1.127173857	0.488950281	0.360276191	-3.45500232	-0.719034852	0.906036699	-2.013157381	0.371067862	-0.853871964	1.791585395	1.489255168	2.239299479	2.058805487	0.320146286	-0.738142614	0.633468456	0.989004616	1.239149265	-0.795880017	0.959994838	0.393575203	1.504334912	1.827007922	5.115219254	0.001628788	0.21219103	6.42992782	-1.81781854	7.814161978	8.180394476	8.17938465	0.131878127	5.726930644
238	5412896000432	Blond	0.644023793	-2.146291652	0.325894172	1.363981913	-2.07443009	1.354835945	-0.662121622	-0.668198299	-4.487004489	-0.261100582	-1.351884043	1.056415423	1.473345053	0.895249844	-1.431974377	0.180101492	0.034211205	-3.45500232	-0.716020716	0.049076466	-0.596082002	0.342422681	-0.853871964	1.562827966	1.066325925	2.264817823	2.286680969	0.325310372	-0.555486794	0.622214023	0.748188027	1.242690474	-0.769551079	0.802431626	0.484299839	1.451402614	1.687702689	5.789243558	0.070809562	0.098098858	-1.81781854	6.413018386	7.853525618	8.016482302	7.881022911	0.009246823	6.076904219
76	5412583240837	Blond	0.441860811	-2.146291652	0.13584952	1.437754208	-2.379863945	1.426134954	-1.240861184	-0.662820375	-4.487004489	-0.378299349	-0.905039998	1.108187896	1.59460644	0.973838775	-1.234145253	0.393506764	0.044422156	-3.45500232	-0.413339569	0.188485531	-0.570110511	0.267171728	-0.853871964	-0.013228266	0.86332286	2.155336037	2.093421685	0.390051496	-0.81431622	0.600972896	0.591064607	1.35464617	-1.698970004	0.854913022	0.550228353	1.459693976	1.721628289	4.946528804	0.362329198	0.168868904	-1.81781854	5.188395947	7.397334066	7.978414618	7.972061513	0.001985446	5.278332533
107	5412343152332	Dubbel	0.818309873	-2.146291652	-0.186140579	1.35121383	-2.894489815	1.529471388	-0.517848459	-0.659764158	-2.477555766	-0.013656055	-0.973916379	0.903407991	1.752759148	1.08087125	-0.920728285	0.586858092	0.084896073	-3.45500232	-0.335501403	1.006739155	-2.013157381	0.361727836	-0.795880017	1.006252051	1.987442805	2.054995862	2.161368002	0.463146137	-1.522878745	0.641474111	1.147676324	1.487308099	-0.501689446	0.863917377	0.531478917	1.681422156	1.81538267	6.255864837	0.574764258	0.160588056	-1.81781854	6.153650941	8.195617962	8.329156903	8.199313496	0.230826357	6.111752494
205	793573165763	Brut	0.903846628	-0.836913201	-0.275024088	1.757957894	-1.394641075	1.402570524	-1.004014002	-0.656010766	-1.311224345	-0.286761538	-0.972568842	0.90391328	1.999221612	1.41396654	-1.549827901	0.025277184	-0.152495205	-2.110138279	-0.788038927	1.368535487	-2.013157381	-0.096910013	-0.721246399	-0.853871964	0.728353782	1.763427994	2.102090526	0.729569726	-1.602059991	0.584331224	0.531478917	0.740678425	0.176091259	0.958324932	-0.230992129	1.17868924	1.765000621	6.385559223	0.220166072	0.145561856	-1.81781854	5.961776112	8.354311062	8.408745014	8.342325914	0.16881794	6.381500832
206	54085015	Brown	0.546897234	-2.146291652	0.099886002	1.388519302	-2.461551948	1.532180885	-1.153137351	-0.654851808	-2.020679303	-0.437653596	-1.09780667	1.045716795	1.690068565	0.93295751	-1.069356559	0.687045796	0.065708528	-2.211831629	0.012240187	1.280640619	-2.013157381	0.041392685	-1.045757491	0.942999593	1.88337749	2.188928484	1.939519253	0.372912003	-0.881735274	0.624282096	0.980003372	1.167568385	-0.721246399	0.870403905	0.51851394	1.499412126	1.759930306	6.508736854	0.984405647	0.356479811	6.46528412	6.305820215	8.578620093	8.647679369	8.651437085	0.057611757	6.005943467
53	5411681037004	Brown	0.630754236	-2.146291652	0.214647842	1.193621108	-2.578396073	1.420506029	-1.113114641	-0.645181129	-2.555955204	-0.284101067	-1.106987668	0.90115988	1.777216657	1.095450941	-0.987690152	0.639204006	0.260665154	-2.488116639	-0.716777947	1.21584105	-2.013157381	0.161368002	-0.756961951	0.640481437	1.802431626	1.498310554	2.234264124	0.403977964	-1.36552273	0.609594409	0.951823035	1.17129809	-1.045757491	0.903089987	0.423245874	1.365394377	1.756860043	5.674126181	0.592091604	0.138954345	-1.81781854	5.117198101	7.9439789	8.210348932	8.318406834	0.158411482	5.627085265
24	5411656050212	Kriek	0.324887165	-2.146291652	-1.905266906	1.171890197	-1.515842576	1.387733566	-1.069254672	-0.644395249	-1.547676783	-0.436530781	-0.734521796	0.746355866	1.607007899	1.039636564	-2.026179676	-0.552198759	-0.361870308	-3.45500232	-1.037914919	0.877480482	-2.013157381	0.431363764	-0.327902142	1.892734437	1.540329475	0.903089987	3.595881845	0.371067862	-0.083546051	0.595496222	0.991226076	0.683182171	-2	0.803115555	-0.230992129	0.757775491	1.628345141	6.952463194	1.53845874	0.355753093	6.09918603	6.410558408	8.515767511	8.778889587	8.74006476	0.051803637	5.935989407
136	54085176	Blond	0.384907803	-2.146291652	0.161832	1.674703876	-3.195519811	1.353222132	-1.556033322	-0.643266838	-4.487004489	-0.507148852	-1.023168757	1.264616561	1.746636145	0.99725529	-1.592524115	0.229805945	0.206059115	-2.242983765	-0.667490847	1.174512628	-0.737726936	0.447158031	-0.756961951	0.493458051	0.951823035	2.402261382	2.222716471	0.408239965	-1.238072162	0.605843539	0.672097858	1.480833042	-1.045757491	0.930949031	0.380211242	1.619771386	1.817851434	6.489152982	0.675198046	0.198273634	-1.81781854	6.419582799	8.338010616	8.700389467	8.753103637	0.31629979	6.264618733
69	5411081000332	Tripel	0.95520413	-2.146291652	0.194451899	1.228657728	-1.866461092	1.431986209	-1.493697956	-0.642846824	-1.880744111	-0.580787977	-1.026018258	0.947479306	1.919976701	1.085773493	-1.140231442	0.639013588	-0.277999886	-2.098541679	-0.227513263	0.375111938	-2.013157381	-0.698970004	-1.022276395	0.966141733	1.066325925	1.759667845	2.365487985	0.545925329	-0.816730156	0.603144373	0.72427587	1.136641309	0.284430734	0.959994838	0.51851394	1.320872965	1.790308814	7.003930417	0.470404773	0.092493543	-1.81781854	6.793226696	8.651161553	8.827506214	8.947836442	0.093564649	7.034850417
180	5411633330047	Christmas	0.573676159	-2.146291652	-1.905266906	1.023735883	-3.195519811	1.375805308	-1.466164416	-0.639605415	-2.088842391	-0.79276969	-1.246148941	0.62565656	1.509425461	0.925095148	-1.361560665	0.279184253	-0.170908601	-1.869344651	-0.533599534	1.036521506	-2.013157381	-0.045757491	-0.903089987	0.911157609	1.834738519	2.357934847	2.039414119	0.383815366	-1.301029996	0.621176282	1.231724383	1.355997158	1.246375464	0.88337749	0.397940009	1.564370123	1.850034392	6.76751218	1.200570595	0.337795286	5.831505169	6.570570765	8.361098823	8.657275711	8.67764384	0.107300677	6.225774276
49	5410228208358	Blond	0.234517284	-2.146291652	-0.131481931	1.557296319	-3.195519811	1.366631555	-1.452902485	-0.634390355	-4.487004489	-0.740872199	-1.022939772	0.967380169	1.608070374	0.856663047	-1.218424123	0.56035624	-0.058677432	-1.962573502	-0.255171326	0.254834371	-0.277481247	0.146128036	-1	0.57863921	1.158362492	1.799340549	2.06069784	0.301029996	-1.139661993	0.615950052	0.826074803	1.091666958	0.584331224	0.810232518	0.255272505	1.567379308	1.737995901	6.089182231	0.080473797	0.088277858	6.910125112	6.453997757	8.02007804	7.974806174	8.066811914	0.002897156	6.328974526
243	5412138802510	Wheat	0.1419418	-2.146291652	-0.230936691	1.675843069	-3.195519811	1.283887357	-0.713992878	-0.631638724	-4.487004489	-0.173002492	-0.974243685	0.615744949	1.51308596	0.992259618	-1.423255646	0.289317991	-0.137531696	-3.45500232	-0.721795328	1.095794529	-0.940436582	0.311753861	-1.22184875	0.572290606	1.054995862	2.188928484	2.120573931	0.339451441	-1.187086643	0.614897216	0.748188027	0.94225615	-1.455931956	0.755112266	0.484299839	1.461423487	1.656035594	6.845410673	0.011816796	0.067781031	-1.81781854	-1.81781854	7.806906571	8.092609743	8.118687544	0.067300116	6.084296832
134	54004238	Strong ale	0.989290488	-2.146291652	-0.194930932	1.145210706	-2.478861916	1.49640202	-1.448245127	-0.630181374	-4.487004489	-0.514299863	-1.136468966	1.084246768	1.721394292	1.145866915	-1.284707142	0.458865888	0.019797328	-2.11407366	-0.339632634	1.581323124	-2.013157381	0.62324929	-0.869666232	1.745035735	1.170261715	0.096910013	2.372912003	0.3232521	-0.602059991	0.62065648	0.949390007	1.508812423	0.136720567	0.982044979	0.317018101	1.61415871	1.867019321	5.713396453	0.00051192	1.01e-05	5.410268283	-1.81781854	7.773041639	8.151197306	8.15502912	0.272846237	5.723572905
193	5411098700034	Blond	0.780468173	-2.146291652	-0.323050461	1.355227035	-3.195519811	1.435767307	-1.139781815	-0.629375899	-4.487004489	-0.368591747	-1.499214827	1.056816079	1.514991317	-1.321117585	-0.966857823	0.516152471	-0.10418809	-3.45500232	-0.543899788	0.814927813	-0.750569265	0.161368002	-0.356547324	0.923244019	1.047274867	2.267171728	1.897627091	0.57863921	-1.187086643	0.605305046	0.707570176	1.211000332	-0.197226275	0.851258349	0.427323786	1.413886252	1.715209195	7.124920391	0.286587166	0.03833823	6.278507694	6.093713528	8.185346282	8.427206347	8.391425023	0.00676342	6.45434265
39	5430000193009	Hoppy	0.585991147	-2.146291652	-0.204057449	1.687158538	-1.796559133	1.447609695	-0.492542189	-0.625398276	-1.72514968	-0.095969157	-1.249491605	-1.586071886	1.52477358	1.098124512	-1.306492891	-0.202732459	-0.345626096	-3.45500232	-1.382737483	0.930281548	-2.013157381	-0.124938737	-0.886056648	1.517591731	1.113943352	0.096910013	1.980003372	0.475671188	-1.698970004	0.63447727	0.826074803	1.689273333	-0.292429824	0.862131379	0.531478917	1.589782103	1.768446363	6.133421017	0.800786371	0.145040524	6.284408687	5.65496574	7.786618303	7.840293836	7.513134943	0.06724047	5.658522349
240	5410783004594	Tripel	0.848652733	-2.146291652	-0.270033802	1.343570464	-3.195519811	1.565942338	-1.136171749	-0.625031814	-1.986741335	-0.356345029	-1.315738277	1.154602737	1.703864484	1.268742556	-0.732241783	0.701352079	-0.130794691	-2.054039296	-0.604918349	0.884013837	-2.013157381	0.146128036	-0.677780705	0.672097858	0.924279286	2.496929648	2.16879202	0.517855419	-1.139661993	0.600428326	0.667452953	1.299997319	-0.93930216	0.949633924	0.525044807	1.557266529	1.816669184	5.825733009	0.000153873	0.00681698	5.75139376	-1.81781854	7.630744804	7.979342944	8.065840367	0.180452699	5.593983175
12	5410228141587	Lambic	0.497077615	-2.146291652	-0.129549273	1.329797612	-2.304956341	1.273433036	-2.156767222	-0.623970818	-2.257667718	-0.925476112	-1.011753277	0.876003239	1.643790111	0.87801396	-1.396476733	0.121155891	-0.346995032	-2.085128182	-0.401915659	1.21069405	-2.013157381	0.079181246	-0.337242168	0.928139707	1.36361198	0.84509804	2.92788341	0.320146286	-0.853871964	0.591621038	0.954242509	0.948535216	0.893484346	0.75089392	0.301029996	1.393838332	1.681351652	5.803973744	0.061918658	0.091241007	5.221174949	7.042447642	7.922787388	7.93123209	7.987588845	0.00711319	6.122261086
150	5425024150275	Brett/cofermented	0.628632067	-2.146291652	0.068547623	1.354578894	-1.423025525	1.423025475	-1.185419484	-0.621656616	-1.7070797	-0.403837416	-1.461992122	0.948375306	1.492758853	0.983349748	-1.505149978	0.14380612	0.003464841	-2.191451449	-0.808618858	1.01120704	-1.697452628	0.525044807	-0.193820026	1.329397879	1.548389418	1.447158031	1.956648579	0.377488383	-1.301029996	0.611723308	0.921686475	1.420327134	-1.22184875	0.912753304	0.380211242	1.102090526	1.729402047	6.419704874	0.155715997	3.384246329	5.864197649	6.301516835	7.705650053	7.987797585	7.894239465	0.096843645	5.937167725
23	5411681014005	Tripel	0.552014356	-2.146291652	0.031968646	1.515545627	-3.195519811	1.40525077	-1.181136553	-0.621524878	-4.487004489	-0.242698889	-1.071706588	1.142082123	1.755903617	1.048998914	-1.08662331	0.551829636	0.014333242	-2.986460587	-0.528733966	0.218882837	-2.013157381	0.176091259	-0.552841969	1.007961033	0.77815125	1.949390007	2.128722284	0.494154594	-1.508638306	0.598790507	0.653212514	1.509585554	-0.756961951	0.922465945	0.477121255	1.430075056	1.769954856	6.446892812	1.146628235	0.545599859	6.634025126	6.261063361	8.450832045	8.587034001	8.606550571	0.099546348	6.097757216
226	5412186000715	Strong ale	0.729240136	-2.146291652	0.270831336	1.427594101	-1.970819211	1.45114411	-1.127756294	-0.620187044	-2.247951552	-0.347821372	-0.366415411	0.960371825	1.844605799	1.392857806	-0.763840769	0.48726921	0.031454921	-2.26760624	-0.569981413	0.997993055	-2.013157381	0.204119983	-1.096910013	0.944975908	1.877659244	1.568201724	2.255272505	0.449478399	-0.657577319	0.622214023	1.029383778	1.202379321	-1.346787486	0.911423965	0.544068044	1.341137639	1.764669684	6.468747703	0.001415959	0.006003814	-1.81781854	-1.81781854	7.997071043	8.396015303	8.495803572	0.885719554	6.035480298
29	5410702000331	Saison	0.860996437	-2.146291652	0.412458027	1.669905569	-1.933674075	1.348845058	-0.891976491	-0.619743522	-2.240332155	-0.440201065	-1.573570075	1.104185015	1.636410208	1.27855275	-0.964390177	0.315722706	0.115758579	-3.45500232	-0.893061549	1.347336652	-0.625760461	0.484299839	-0.48148606	1.364832305	0.942008053	2.123851641	2.210853365	0.511214701	-1.455931956	0.615423953	0.716003344	1.487696799	-0.337242168	0.8309093	0.477121255	1.266819455	1.673252054	5.896082173	0.870458442	0.196514376	-1.81781854	5.881052054	8.102727447	8.44273804	8.265363982	0.001176031	6.140893061
132	5410702000379	Saison	0.448103144	-2.146291652	0.508624647	1.833207341	-1.815876646	1.449256567	-1.112410828	-0.619327565	-2.030817141	-0.318713526	-1.533503096	0.913999447	1.596838694	1.341534134	-0.98021927	0.189172969	-0.065928478	-3.45500232	-1.077118909	0.827889856	-0.89838179	0.389166084	-0.530177984	1.404748217	1.056904851	1.648360011	2.240549248	0.462397998	-1.522878745	0.62065648	0.752048448	1.435486021	-1.259637311	0.833147112	-0.230992129	1.418052578	1.702601377	6.575663425	3.646945548	0.923055799	-1.81781854	6.532167807	8.632909327	9.049596762	9.02388642	0.420698291	6.451681511
16	5411098700003	Dubbel	0.800715704	-0.767169004	-0.510927879	1.248958756	-2.765735876	1.433424901	-0.775622348	-0.612627973	-4.487004489	-0.305956676	-1.308874285	0.79679212	1.643491169	1.103086029	-0.879393169	0.604728118	-0.129441017	-2.15459186	-0.396736511	0.915589237	-2.013157381	0	-0.488116639	0.056904851	1.780677274	2.419955748	1.889301703	0.482158695	-1.017728767	0.615950052	0.939519253	1.178314935	-0.204119983	0.833784375	0.447158031	1.479071196	1.728143565	-1.81781854	8.95e-05	0.002949725	6.696313559	-1.81781854	7.443656891	7.88637592	7.793094923	0.050735807	5.539343094
47	5412583240363	Tripel	0.827373474	-2.146291652	-0.066290054	1.080440321	-2.143573228	1.585574985	-1.102427886	-0.607654845	-4.487004489	-0.253517597	-1.439376125	1.250620756	1.663189598	1.111699781	-1.012289057	0.486894281	-0.0615153	-3.45500232	-0.480657743	0.190384931	-2.013157381	0.389166084	-0.795880017	0.805160902	0.924279286	2.26599637	2.252853031	0.443262987	-0.801342913	0.605305046	0.694605199	1.341948646	-0.709965389	0.968015714	0.534660576	1.592676297	1.839342081	5.072354868	0.589018417	0.186841319	4.672850127	5.221069429	7.471235297	8.061161011	8.102516128	0.022562884	5.407058781
164	5425007658828	Blond	0.620554526	-2.146291652	0.086749453	1.790593917	-2.159893906	1.606664209	-1.129391287	-0.603286432	-2.176525771	-0.307100229	-0.826857455	1.247640425	1.690602443	1.04806231	-1.118615343	0.530592819	-0.049515877	-3.45500232	-0.439155212	1.195079944	-0.724734727	0.342422681	-0.795880017	0.787814567	1.122215878	2.006466042	2.156851901	0.50242712	-0.774561483	0.609594409	0.763427994	1.369976135	-1.397940009	0.903089987	0.447158031	1.660723219	1.812091094	6.297614237	0.093189106	0.248670276	-1.81781854	6.34918465	8.119172326	8.225306921	8.253887269	0.015598341	6.079880752
115	5411516001453	Lambic	0.429072052	-0.793268546	-0.651111277	0.954198595	-2.146301788	1.33866592	-0.659456742	-0.603086138	-2.061730517	-0.303495085	-1.611011215	0.851742226	-0.730837435	1.074801635	-1.027288159	0.358685641	-0.236321236	-2.002395213	-0.778951088	1.024106829	-2.013157381	0.633468456	-0.552841969	1.162415036	0.942008053	1.809559715	3.176091259	0.29666519	-1.124938737	0.57863921	0.939519253	0.419790586	-2.602059991	0.640481437	-0.230992129	1.567731963	1.63194586	5.066583362	0.0662418	0.017631234	6.242606989	5.626146782	7.846741486	8.099831483	7.964690393	0.003097058	5.876257098
149	5425031010012	Blond	0.447545621	-2.146291652	-0.264584756	1.415086751	-3.195519811	1.449329032	-0.844891799	-0.602242433	-4.487004489	-0.30325493	-1.496617937	1.148137729	1.579357665	1.068887775	-1.103694293	0.439643695	0.057770672	-2.152119003	-0.354140708	0.887525031	-0.891756419	0.45484486	-0.769551079	0.489255168	1.01494035	2.075546961	2.269512944	0.364550995	-2.698970004	0.607455023	0.812913357	1.233402278	-1.346787486	0.820201459	0.380211242	1.427810573	1.698038139	6.34152703	0.213393296	0.181765798	7.006550619	6.488247304	8.036826608	8.16484318	7.9685388	0.010481059	6.30135306
80	5415152000313	Hoppy	0.416929109	-0.549158376	-0.569513753	1.773577363	-2.177831921	1.404817644	-0.46773623	-0.60208605	-2.109578981	-0.045376444	-1.148649909	0.547724876	1.443904409	0.943767719	-1.488651485	-0.03074255	-0.059879641	-3.45500232	-1.217814134	0.728483239	-2.013157381	0.113943352	-1.346787486	1.393311915	1.419129308	1.204119983	1.937016107	0.356025857	-1.698970004	0.622214023	0.84509804	1.491900725	-1.22184875	0.810904281	0.447158031	1.464638559	1.701082132	6.146981749	3.764184431	0.561691826	-1.81781854	6.043857385	8.179816646	8.605326161	8.585765194	0.386637071	6.0644738
120	850413005204	Hoppy	0.141191001	-2.146291652	-0.507009259	1.777540601	-2.015022874	1.302098023	-0.799436756	-0.600049526	-1.999349046	-0.147584057	-0.91825675	0.891621075	1.560788555	1.068093982	-1.680373516	-0.165792363	-0.058448817	-3.45500232	-1.406215667	1.005432991	-2.013157381	0.397940009	-1.096910013	1.823539434	1.149219113	2.064457989	2.095169351	0.46612587	-1.698970004	0.632963168	0.937016107	1.794142844	-0.151810883	0.893206753	0.070037867	1.593784333	1.79704036	5.412792796	0.638502	0.127419581	5.453999704	5.347205574	7.359819342	7.980023353	7.99608317	0.013316413	5.361341396
222	5425029490055	Brett/cofermented	0.501795021	-2.146291652	-0.22475374	1.524783633	-2.178159073	1.319163232	-0.611463656	-0.598211869	-2.062482108	-0.232595507	-0.945655111	0.996140043	1.707043722	1.188012971	-1.578478334	0.058116517	0.229284987	-2.648783655	-1.070657721	1.262568072	-0.586348248	0.183202914	-0.551200958	1.099112372	1.436403192	1.904149458	1.999544969	0.414973348	-1.429566815	0.611549662	0.815344269	1.482373285	-0.978810701	0.8876173	0.588271707	0.662285516	1.673593343	6.011310867	0.291212183	0.093351957	5.184664633	6.076564777	8.1679439	8.161015716	8.017339472	0.001916743	6.078640708
18	1882	Lambic	0.436093441	-2.146291652	-0.558760602	1.178457353	-1.294050805	1.652214711	-0.785593315	-0.597893443	-1.056851871	-0.272312376	-1.050366076	0.825860195	1.474186824	0.937484291	-1.129947418	-0.869360724	-0.20020127	-3.45500232	-1.272418081	0.727100639	-2.013157381	0.176091259	0.11058971	1.338854746	1.282168778	0.096910013	3.56937391	0.381115081	-0.795880017	0.574031268	0.86923172	0.932372282	-1.823908741	0.836640542	-0.230992129	0.794488047	1.648227214	5.358365204	0.247202011	0.104987144	5.885276585	5.867625294	7.760613141	8.027599639	7.920200115	0.034110788	5.87263581
98	54055315	Brown	0.613945892	-2.146291652	-0.508085283	1.208471589	-3.195519811	1.290797297	-1.264241463	-0.596167682	-4.487004489	-0.85667287	-1.778846678	0.830478959	1.402115246	0.916658151	-1.067196581	0.404363261	-0.22978149	-2.214670165	-0.694616382	0.75416594	-2.013157381	0.096910013	-0.449771647	0.79761373	1.766412847	2.326335861	1.806179974	0.530839779	-1.022276395	0.618571028	0.989004616	1.177146759	1.016197354	0.831549852	0.311753861	1.364550995	1.738818241	7.010895704	0.254612184	0.044237794	5.971570991	5.85095372	8.269805803	8.505919202	8.342570106	0.010715218	5.796758112
221	5412896000067	Dubbel	0.941992914	-2.146291652	0.225753689	1.114670854	-1.902569146	1.537014654	-0.290395117	-0.594568258	-2.532391894	-0.040426803	-1.213816654	1.017024987	1.534298407	1.054335692	-1.295206243	0.215086085	0.041972673	-3.45500232	-0.910518797	0.47869561	-1.136439235	0.243038049	-0.721246399	1.500579492	1.780677274	2.578065884	1.944482672	0.354108439	-0.520712684	0.637989781	0.973127854	1.406301679	-0.823908741	0.902818468	0.484299839	1.475017076	1.777751407	-1.81781854	6.3e-06	8.51e-05	5.982912338	6.341213033	7.467972185	7.90047797	7.87613166	0.116548498	5.957438471
32	54050051	Amber	0.662378603	-2.146291652	-0.024519939	1.520481961	-2.036684489	1.632408241	-1.371253563	-0.59396253	-2.395234115	-0.450800491	-0.655922262	1.304260071	1.821083541	1.261895645	-0.86981102	0.709783685	0.082650754	-1.985479461	-0.239272261	1.372143487	-0.948365196	0.361727836	-1.070581074	0.236789099	1.524396122	1.795880017	2.27989498	0.562292864	-0.869666232	0.612253906	0.944482672	0.883831713	-1.15490196	0.931457871	0.327358934	1.73539927	1.860467197	5.984682989	0.116098767	0.030683948	-1.81781854	-1.81781854	7.56722726	7.893917096	7.959175638	0.149199763	5.803975792
27	5425036850019	Hoppy	0.632543839	-2.146291652	-0.505136081	1.607772639	-2.23395914	1.441378684	-1.250225048	-0.593144857	-1.897052032	-0.379489176	-1.427476902	0.6774039	1.596825562	1.214096431	-1.08267833	0.328598734	-0.350884291	-2.136082623	-1.002133274	1.124583773	-1.115629512	0.190331698	-0.721246399	1.511883361	0.86923172	1.752048448	1.980003372	0.511214701	-1.522878745	0.622214023	0.781755375	1.467511914	-0.698970004	0.90579588	0.322219295	1.488973525	1.773206999	6.239913971	1.376477645	0.168476577	6.123591089	6.050134408	7.973005303	8.162280052	8.10734413	0.117775585	5.924489328
13	5410228196600	Christmas	0.471556462	-2.146291652	-0.137391636	1.421017068	-2.694648631	1.403365923	-1.612699178	-0.592617595	-2.6767479	-0.616471866	-1.269177364	0.67935884	1.647631151	0.86190433	-1.211195507	0.571287723	-0.136293583	-1.98610994	-0.374780181	1.158648459	-1.061868211	0.278753601	-0.853871964	0.610127613	1.660391098	1.892094603	2.093421685	0.371067862	-1.259637311	0.620136055	0.989004616	1.272746411	0.470557485	0.810904281	0.380211242	1.628848528	1.762461062	6.014800307	0.067335605	0.085803027	4.74606937	6.488255286	7.938656768	7.958914177	8.055986334	0.007600577	6.098854091
174	5412583240356	Dubbel	0.67790292	-0.523356732	-0.308989274	1.176910001	-3.195519811	1.537701127	-0.855207922	-0.58999084	-4.487004489	-0.218481578	-1.131061822	1.012578468	1.529336979	0.992478625	-1.107098804	0.456587679	-0.002532794	-2.666552726	-0.502220575	0.844181021	-2.013157381	0.361727836	-0.732828272	0.418301291	1.764549719	2.209515015	2.049218023	0.36267093	-0.794524963	0.621176282	0.924279286	1.378116154	-1.698970004	0.866582677	0.525044807	1.431363764	1.738964896	5.452546519	0.55086818	0.255971905	5.175801233	5.135835733	7.666183939	7.975609928	7.875737962	0.044235519	4.813145217
79	5425029020054	Hoppy	0.390039113	-0.023675245	-0.372808306	1.557204173	-2.102372909	1.575354312	-0.473705964	-0.588001714	-2.050609993	-0.103606075	-1.004737845	0.836382988	1.559535581	1.177759794	-0.870745265	0.443533652	0.185146775	-3.45500232	-0.839156463	0.739051908	-2.013157381	0.33243846	-0.756961951	0.582063363	1.936010796	1.698970004	2	0.425697213	-2	0.63748973	1.054995862	1.705885085	-1.15490196	0.893484346	0.393575203	1.553154548	1.793171843	5.865694918	0.726632581	0.389868764	6.123974692	5.170173788	7.98636412	7.991118506	7.79696418	0.005761032	5.661093422
118	5411364151119	West Flanders ale	0.96553353	-2.146291652	-0.708775494	0.841273104	-1.81431622	2.116964264	-1.198630596	-0.586172361	-1.36886075	-0.434825387	-0.932836117	0.697115522	1.685433325	1.169868031	-0.8188713	0.092408317	-0.303320414	-2.070581074	-0.995077051	0.951077787	-2.013157381	0.217483944	0.5132176	1.239424618	1.845718018	1.924279286	3.327869569	0.377488383	-0.008773924	0.588831726	1.341434525	0.732273106	1.524720586	0.80685803	0.33243846	1.292145268	1.819864143	6.346768255	88.52898961	0.791929038	-1.81781854	5.450621434	8.376180333	8.742401053	8.792642582	0.656020724	6.515388382
152	5410702001307	Wheat	0.671212196	-2.146291652	-0.057513246	1.455310601	-2.424235019	1.210230207	-0.72925131	-0.579912167	-4.487004489	-0.387491637	-1.857923539	0.912195477	1.550580967	1.292907799	-0.96189669	0.259691811	-0.052284519	-3.45500232	-0.963910316	0.707464144	-0.696452976	0.414973348	-0.431798276	1.141449773	0.672097858	2.056904851	2.06069784	0.472024698	-1.070581074	0.60906055	0.574031268	0.796955734	-0.327902142	0.756636108	0.397940009	1.246375464	1.605443287	6.693991745	0.000300068	2.64e-06	5.375393447	6.462022261	7.766213035	8.186856368	8.157039826	0.104302588	6.328697616
184	5412783055019	Fruitbeer	0.437343816	-2.146291652	-1.905266906	2.168540425	-3.195519811	0.958187236	-1.882894497	-0.575069386	-1.943476276	-0.740274754	-2.44279366	0.889139722	1.372061075	0.809769405	-1.339941276	-0.858644308	-0.372209275	-2.353106376	-1.04050546	0.630592103	-2.013157381	0.574031268	-0.657577319	1.098297536	1.400537989	1.716003344	2.084576278	0.291146762	0.004321374	0.59439255	0.961421094	0.677971753	0.01494035	0.51851394	0.290034611	1.790988475	1.672618237	4.929092957	0.105816915	0.027759049	6.152089154	5.98082796	7.970384373	8.188140134	8.134219022	0.002507617	5.884254446
19	5425030060032	Amber	0.573709771	-0.329183814	-0.169436992	1.479260091	-2.097453221	1.44642959	-0.472447428	-0.573228565	-2.066259701	-0.093514113	-0.893044574	1.003782687	1.725826602	1.349749263	-0.828317417	0.477673182	-0.078563251	-2.628009089	-0.683861844	0.935631944	-2.013157381	0.414973348	-0.920818754	0.144574208	1.44870632	2.256477206	2.369215857	0.470557485	-2.397940009	0.621176282	0.802773725	1.633584589	-1.096910013	0.911157609	0.553276046	1.148139737	1.726569514	6.618161346	92.83783178	1.179717972	4.684878728	6.605502859	8.392081595	8.757108441	8.626176782	0.423869767	6.332033667
145	5415152000450	Saison	0.171398781	-2.146291652	-0.202718606	1.73403338	-2.457797218	1.154153634	-0.75718536	-0.572489548	-2.369572125	-0.245494949	-1.664742744	0.687156039	1.501045836	0.949257258	-1.460422117	0.077821951	0.096564177	-3.45500232	-1.283704441	0.908265672	-0.835647144	0.311753861	-0.468521083	1.441695136	0.755874856	1.204119983	1.963787827	0.419129308	-1.22184875	0.614897216	0.643452676	1.376294026	-1	0.83282813	0.62324929	0.652729696	1.614998557	6.147907144	0.129552716	0.098288297	5.615620119	7.227277331	8.513391816	8.582646494	8.333814383	0.012909601	6.750722351
125	5413963300011	Blond	0.521155089	-2.146291652	-0.053717261	1.684318775	-2.215382707	1.437968131	-0.558336279	-0.569360664	-2.15583359	-0.177910415	-1.266401539	1.017816034	1.549041782	1.170452704	-0.846749323	0.412854342	0.189345712	-3.45500232	-0.791975401	-0.041675068	-2.013157381	0.389166084	-1.045757491	0.72794771	0.99343623	1.991226076	2.047274867	0.291146762	-1.6767479	0.625826713	0.711807229	1.577514778	-0.903089987	0.773786445	0.431363764	1.46530848	1.66864744	7.079989477	1.642764994	0.358430561	5.055453426	6.657465184	8.549843571	8.928956173	8.870728484	0.056738133	6.25741914
6	8711406031766	Amber	0.849534269	-0.790967803	0.35033041	1.229424568	-1.898252926	1.504084039	-0.975678558	-0.564450252	-4.487004489	-0.37895361	-1.125576169	0.90868791	1.811368298	1.208033611	-0.750679323	0.8064225	0.134220152	-2.107348966	-0.40329297	1.804359592	-0.736091843	-0.15490196	-0.903089987	0.802773725	1.619093331	2.263636069	2.113943352	0.441695136	-1.37161107	0.617000341	0.883661435	1.297869891	-1.096910013	0.882524538	0.427323786	1.640829131	1.797720924	5.8067845	2.71e-05	9.62e-06	6.137350723	-1.81781854	7.501443747	7.8598731	7.897405117	0.175407336	5.731255701
212	5425006700054	Stout/Porter	0.66846466	-2.146291652	-0.045921588	1.546967682	-2.067779986	1.467158708	-1.046216155	-0.563328588	-2.099906098	-0.288821477	-0.992614997	1.177905998	1.451242383	0.967667063	-1.306712843	0.199110386	0.23597892	-3.45500232	-0.426188831	1.126824199	-2.013157381	0.278753601	-0.585026652	1.16716959	2.003029471	1.278753601	2.234264124	0.42894429	-0.349352558	0.632963168	1.147676324	1.339550811	-1.301029996	0.905256049	0.439332694	1.67660217	1.83943009	6.595943031	1.628314484	0.102087735	5.163013469	6.48151116	8.151525015	8.609379075	8.601224086	0.310947289	5.906195142
78	5425006240017	Brown	0.824938642	-2.146291652	0.025811565	1.463047307	-2.276134036	1.610880235	-0.958173237	-0.561014881	-2.417368561	-0.328036147	-0.804418578	0.948625659	1.695923801	0.966169198	-1.132974692	0.642009707	0.145469891	-1.960189446	-0.261053047	1.081981541	-2.013157381	0.204119983	-0.93930216	0.896801698	1.788875116	2.559906625	2.221414238	0.359835482	-0.603975103	0.621695462	1.006466042	1.127509735	1.016615548	0.943494516	-0.230992129	1.564666064	1.853928619	6.321460267	0.054367266	0.375085192	7.049295201	6.596171571	8.161711223	8.193543823	8.336364213	0.04661098	6.261063541
234	5425029490024	Blond	0.445959743	-2.146291652	-0.195012579	1.733438027	-2.082231998	1.406603532	-0.399086974	-0.560556773	-2.007446482	0.124766613	-1.303425208	1.056698322	1.459758543	1.1401605	-1.214314332	-0.058878813	-0.043253056	-3.45500232	-1.552764423	0.499323415	-2.013157381	0.304914706	-0.876393331	1.499012234	1.080164713	2.088607353	1.929625039	0.424881637	-1.539879022	0.615940062	0.771566537	1.779018972	0.256477206	0.881669908	0.427323786	1.535040813	1.769975495	5.947412379	0.026961202	6.212033133	5.74435893	6.30035212	7.63985299	7.983850867	8.065410209	0.513090301	5.966549466
147	5412107000466	Tripel	0.587553266	-2.146291652	0.385007142	1.222000987	-1.864231485	1.365409075	-0.547439277	-0.559815346	-2.19314197	-0.186989773	-0.988662201	1.209398383	1.846445146	1.294120968	-0.757023998	0.734551019	-0.017263055	-2.015472687	-0.355025029	0.279442212	-2.013157381	0.462397998	-1.045757491	0.770852012	1.010723865	1.857332496	2.194514342	0.595496222	-0.913640169	0.615950052	0.72427587	1.151415821	-1.096910013	0.866582677	0.447158031	1.692714761	1.79612048	6.349345434	0.389232036	0.078832897	5.978317915	5.679109689	8.254259876	8.435084729	8.405822457	0.005629998	6.320360575
66	5413977000037	Tripel	0.825529972	-2.146291652	0.194392223	1.569968346	-1.827251161	1.616055405	-0.49110011	-0.559728666	-2.112945622	0.027584023	-1.10097333	1.055570969	1.767518406	1.196877097	-1.082100811	0.498056797	-0.198575708	-3.45500232	-0.819415403	0.182002134	-2.013157381	0.342422681	-0.576754126	1.637339602	1.122215878	1.785329835	2.364550995	0.459392488	-0.860120914	0.616475514	0.841984805	1.208293521	-1.070581074	0.949390007	0.58546073	1.603360924	1.833058777	7.014504616	5.252776455	0.134419252	5.14749769	6.524955388	8.362623007	8.816750257	8.704474423	0.144025409	6.355435106
249	9120041150784	Blond	0.852632458	-0.497859773	0.018608971	1.630927382	-2.255707017	1.396078111	-0.663340177	-0.559484479	-2.292429824	-0.206237545	-1.347173697	0.689320405	1.637826827	1.209663239	-1.097833871	0.284392379	-0.02078863	-3.45500232	-0.605320724	1.019974058	-2.013157381	-0.096910013	-0.346787486	1.569607968	1.198657087	2.496929648	1.995635195	0.465382851	-1.148741651	0.620136055	0.755874856	1.419575781	0.243038049	0.804820679	0.462397998	1.20871002	1.650447796	6.232021539	0.258525368	0.072621277	5.49454319	7.2216989	8.427431956	8.556833519	8.185518208	0.042502772	6.474741972
104	5412858000081	Strong ale	0.982130743	-2.146291652	-0.398396257	1.069539158	-3.195519811	1.446018298	-0.746952914	-0.550166905	-2.419075024	-0.145918756	-1.110138279	0.694435835	1.81340123	1.329455137	-0.808744658	0.573186178	-0.186482392	-2.232473101	-0.322169571	1.086553084	-2.013157381	-1	-0.795880017	-0.853871964	1.651762447	2.123851641	2.056904851	0.469085299	-1.978810701	0.607990859	0.835690571	0.910731098	-0.437707136	0.941262909	0.525044807	1.521138084	1.809179827	7.116858722	0.421448817	0.030446787	6.346424899	6.090714579	8.369058699	8.614699333	8.729347808	0.287822169	6.937341325
101	5425036450004	Blond	0.52840887	-2.146291652	-0.332528368	1.700914498	-2.158953535	1.375704481	-0.233126331	-0.543558048	-2.645891561	0.071290891	-1.219574668	1.220895383	1.660315245	1.24863157	-0.874031037	0.281133403	0.203202925	-3.45500232	-0.817300097	0.155669982	-2.013157381	0.505149978	-1.22184875	1.204933522	0.949390007	1.929418926	2.204119983	0.351216345	-1.139661993	0.617524535	0.785329835	1.343438137	-1.045757491	0.870403905	-0.230992129	1.544749971	1.75986916	6.819149099	0.174364826	5.243230393	5.826409881	6.004911984	7.95431295	8.25861933	8.263144558	0.2898762	6.078869648
237	5400000000008	Brown	0.971490623	-0.5856284	-0.303870867	1.205575008	-2.005243055	1.593378068	-0.76490101	-0.536517621	-2.170696227	-0.093910194	-0.950510628	0.853507786	1.734753558	1.145160343	-0.977386073	0.37417624	-0.224451442	-2.249491605	-0.69359642	0.7190635	-2.013157381	0.021189299	-0.853871964	-0.462180905	1.794488047	2.184691431	2.093421685	0.561101384	-2.346787486	0.631443769	0.913813852	1.361170449	-0.488116639	0.95616843	0.451018452	1.521922245	1.82398986	5.790324784	0.07030041	0.289297446	6.126010514	6.476752708	8.049947055	8.142926992	8.204433103	0.011660022	6.275545361
127	54138278	Blond	0.766162907	-2.146291652	0.15899086	1.453227916	-2.023535386	1.411846515	-1.005990967	-0.536043588	-2.111399338	-0.246805836	-1.126127433	1.322826107	1.628964244	0.90802139	-1.542723814	0.211922417	-0.003231198	-3.45500232	-0.66092637	0.674842318	-1.033119422	0.722222464	-0.769551079	1.026328939	0.759667845	2.208172527	2.06069784	0.434169553	-0.985899678	0.619875609	0.610127613	1.300725883	-1.187086643	0.923632533	0.556302501	1.47997099	1.778828674	7.175656296	0.83720371	0.117769824	4.566789046	6.70628345	8.479224338	8.921622435	8.8300174	0.147467327	6.264203779
245	5412186000098	Tripel	0.69691659	-2.146291652	0.125225819	1.833824953	-2.237321436	1.637680892	-0.80119863	-0.534672926	-2.516056286	-0.195983306	-0.929177417	1.289932484	1.832254009	1.344055319	-0.746916539	0.74082615	0.154401908	-3.45500232	-0.504008417	1.035401418	-2.013157381	0.550228353	-0.853871964	0.908216853	0.949390007	1.602059991	2.291146762	0.537819095	-0.886056648	0.60906055	0.894869657	1.294510315	-1.301029996	0.941014244	0.491361694	1.332539447	1.778414932	5.838739637	1.108897059	0.901062874	6.395114864	5.728998598	8.416467171	8.64209675	8.580264333	0.294761888	5.917627445
191	5411098700010	Tripel	1.097197247	-2.146291652	-0.182709043	1.465786023	-2.013676223	1.717744543	-0.88291108	-0.532910101	-1.870793642	-0.211008382	-0.751475015	0.990931276	1.8713621	1.261445829	-0.774742423	0.82832696	-0.028673115	-2.426548178	-0.3675174	1.11911066	-2.013157381	0.230448921	-1.15490196	0.919078092	0.919078092	2.395326393	2.284430734	0.552668216	-1.232844134	0.607455023	0.835690571	1.344480696	0.547159121	0.957846634	0.40654018	1.518316488	1.829451569	6.597764157	0.615613061	0.117343089	4.403767551	6.206978683	8.482189553	8.673332739	8.674378536	0.22096318	6.321207
60	5425029020078	Christmas	0.510926191	-2.146291652	-0.091930709	1.434158605	-2.047207557	1.624598984	-0.480703719	-0.526629831	-2.082231998	-0.096210277	-1.046626949	0.699950836	1.702064248	1.246957376	-0.7003293	0.703568206	0.019278341	-3.45500232	-0.542670781	0.936023376	-2.013157381	0.342422681	-0.823908741	-0.271646218	1.745855195	2.15075644	2.147676324	0.576916956	-1.698970004	0.629919036	1.035429738	1.740773101	-1.096910013	0.94767874	0.311753861	1.655666569	1.854169628	6.432003783	3.010294838	0.359804779	4.932192005	6.199655895	8.0150382	8.324084051	8.414710307	0.141403783	5.567151066
51	5411081000523	Strong ale	0.917185579	-2.146291652	0.27258299	1.227900324	-1.851551596	1.666007478	-1.016960384	-0.526418152	-1.949426923	-0.400046006	-1.216203579	1.267475159	1.958420122	1.143986657	-0.856969578	0.934201666	-0.09920698	-1.656591406	0.10738467	1.605974722	-0.993501868	0.653212514	-0.809668302	0.942999593	1.887898488	1.397940009	2.351216345	0.496929648	-0.560667306	0.622731965	1.331427297	1.098920479	1.481299273	1.045714059	0.40654018	1.51308436	1.978453886	5.097271749	0.348307847	0.02417576	-1.81781854	6.344873103	7.983124192	8.670321554	8.805304597	0.13628424	6.325255186
144	5411516002306	Lambic	0.255639088	-2.146291652	-1.905266906	1.36995594	-1.318758763	1.69050711	-0.579887405	-0.52563074	-1.179404503	-0.255652244	-0.962553581	0.788608455	1.214118315	0.933513608	-1.798739468	-0.563630595	-0.090890796	-3.45500232	-1.366380073	0.774979116	-2.013157381	-0.096910013	-0.107905397	1.405260962	1.091666958	1.190331698	3.653742994	0.377488383	-0.853871964	0.57054294	0.806179974	-0.520712684	-1.698970004	0.800029359	-0.230992129	1.158362492	1.648650549	5.702199544	0.408898423	0.110394981	-1.81781854	5.262018324	7.614311588	7.961599523	7.823701765	0.046813359	5.382008636
28	5425036580008	Pils/Lager	0.883848737	-2.146291652	-0.052059244	1.437078075	-1.976130499	1.193424464	-0.81000466	-0.520000247	-2.199282922	-0.245158775	-1.286635479	0.873144116	1.425991505	0.822688398	-1.76421913	-0.11440134	-0.32224709	-3.45500232	-1.002766563	0.024571861	-2.013157381	0.752048448	-0.795880017	1.694561329	0.73239376	1.877946952	1.748188027	0.326335861	-0.75325529	0.622214023	0.662757832	1.39078502	-0.229147988	0.831869774	0.579783597	1.411619706	1.698222114	5.568205297	NA	NA	6.234414426	6.018440154	7.156813815	7.554734092	7.51087054	0.02502571	5.51060599
41	5411656010315	Lambic	0.693835509	-2.146291652	-0.026895248	1.510531338	-1.626995995	1.569350029	-1.002067814	-0.51959777	-1.469736251	-0.29457679	-1.085630395	0.786969224	1.783144937	1.208863352	-1.559957223	-0.042833456	-0.179447174	-3.45500232	-0.509886945	1.772967826	-1.450751443	0.230448921	-0.279840697	1.394013663	1.112269768	1.977723605	3.458411201	0.353146546	-0.283996656	0.57634135	0.872156273	0.673665876	-0.978810701	0.866287339	-0.230992129	0.976808337	1.683678199	5.588002485	0.485512318	0.146658243	-1.81781854	5.888316649	7.792880347	8.118753313	8.05245446	0.007030237	6.030269486
153	5425007810806	Kriek	0.390042651	-2.146291652	-1.905266906	1.096037943	-1.223771132	1.545624802	-0.711750774	-0.518722234	-1.025626493	-0.260799615	-1.282163133	1.152882798	1.450921052	0.914720951	-1.792500277	-0.611188587	-0.21725155	-3.45500232	-1.534765905	0.686274653	-2.013157381	0.984527313	-0.110698297	2.07419453	1.561697533	0.397940009	3.397766256	0.423245874	-0.387216143	0.600972896	1.035429738	0.333548027	-2	0.840419778	-0.230992129	0.708845638	1.656926454	6.37155025	0.823300683	0.209088258	6.214755711	6.371036657	8.364023356	8.47148825	8.522954164	0.064785267	5.796157991
146	54004009	Scotch	0.772429533	-0.781897955	-1.905266906	1.409447777	-3.195519811	1.40502056	-1.307109037	-0.518449886	-4.487004489	-0.45991465	-2.44279366	0.810435164	1.637414172	1.181687128	-1.148802824	0.307847824	-0.12487215	-2.186419011	-0.792661905	1.307698056	-2.013157381	0.447158031	-0.619788758	0.635986112	1.698535493	1.550228353	1.975431809	0.547159121	-1	0.621176282	1.049218023	1.640824166	-0.200659451	0.915399835	0.322219295	1.887364076	1.908895742	6.064988843	2.247147883	0.057855463	-1.81781854	6.482332582	8.085536571	8.208007129	7.850005423	0.398961837	6.207192279
168	5410263060034	Scotch	0.799831094	-2.146291652	-1.228890432	1.202105757	-3.195519811	1.482832438	-1.39351115	-0.516198818	-2.199970641	-0.821382717	-1.808409274	0.625861147	1.672884788	1.18385667	-0.973262506	0.471689876	-0.316142795	-1.876638441	-0.564187475	1.075853961	-2.013157381	0.607455023	-0.292429824	0.946943271	1.800373355	2.261262869	1.897627091	0.674861141	-1.259637311	0.618048097	-0.698970004	1.436425053	1.068927612	0.927113612	0.273001272	1.616002626	1.832577021	5.791421231	0.869450362	0.239585218	5.887391149	5.228896903	7.650217369	7.995924454	7.937956427	0.128348146	5.38026743
30	5430000043014	Blond	0.748735591	-2.146291652	-0.130011858	1.66879304	-3.195519811	1.472572603	-1.264281366	-0.510456336	-4.487004489	-0.203779629	-1.324909377	1.088536873	1.57041415	0.949656845	-1.105877862	0.644706863	0.157793616	-2.369063881	-0.434854938	0.291354418	-2.013157381	0.352182518	-0.809668302	1.612253906	1.091666958	1.886490725	2.025305865	0.321184027	-1.024338467	0.624797579	0.832508913	1.170467076	-1.259637311	0.90982337	0.537819095	1.614105911	1.806845664	5.57375242	0.291445671	0.091340476	5.319267747	5.230952304	7.662916579	7.93015333	7.902561076	0.010853931	5.295888093
36	5412896000074	Brown	0.824221863	-2.146291652	0.305595323	1.183279953	-1.929777367	1.568954806	-0.552400144	-0.505956778	-2.107905397	-0.125161732	-1.266441642	1.067943034	1.478140361	1.020362111	-1.341178041	0.21266826	0.02390033	-2.59345982	-1.008021209	0.607600836	-2.013157381	0.278753601	-0.657577319	1.73715287	2.01745073	2.603144373	2.047274867	0.44870632	-0.552841969	0.648360011	1.122215878	1.345334515	-0.240332155	0.96118371	0.505149978	1.522900459	1.841392542	6.063458058	0.047745928	0.320582692	7.162114943	6.742403888	7.826087153	8.068375692	7.911079734	0.152379649	6.087576371
126	54085060	Amber	0.770950637	-2.146291652	-0.329475842	1.339383758	-2.464073259	1.512467261	-1.43456543	-0.498269949	-2.351152292	-0.481663762	-1.288656828	0.858079203	1.669479734	1.045793601	-1.294692335	0.37580805	0.017561271	-2.160836317	-0.808269607	1.276789355	-2.013157381	0.190331698	-0.585026652	1.395151592	1.718916686	2.404833717	2.105510185	0.443262987	-1.070581074	0.621695462	1.021189299	1.502140227	-0.769551079	0.930439595	0.322219295	1.749195042	1.868139976	6.175136607	0.957185928	0.12325294	-1.81781854	6.518011847	8.048495551	8.157670305	8.107807345	0.149199763	6.313393809
162	5425018070015	Lambic	0.40532245	-2.146291652	-0.423894869	1.393646966	-1.323443558	1.651741822	-0.726778741	-0.498078485	-1.116253417	-0.213010916	-1.1103622	1.0173122	1.233628171	0.946387411	-1.673664139	-0.426362671	-0.124365846	-3.45500232	-1.409715596	0.68124169	-2.013157381	0.544068044	-0.091514981	0.669781615	1.127104798	2.11058971	3.442714883	0.318063335	0.165837625	0.572871602	0.822821645	0.290257269	-1.259637311	0.852784869	-0.230992129	1.028774527	1.673378753	5.41013796	0.198097678	0.070550051	6.296830557	6.166353733	7.740169042	7.967317884	7.904331424	0.03459587	5.837570527
123	5425026960018	Stout/Porter	0.644873651	-2.146291652	-0.143999571	1.581540531	-3.195519811	1.676436934	-0.744932627	-0.491625173	-4.487004489	-0.10565901	-1.017321807	0.711271831	1.794058036	1.023032375	-1.127843727	0.718350947	0.040580585	-3.45500232	-0.534609712	1.344947953	-2.013157381	0.204119983	-0.585026652	0.631950826	1.815245592	2.436957331	2.113943352	0.537189226	-0.958607315	0.631443769	1.093421685	1.382404311	-1.070581074	0.938269483	0.33243846	1.727988334	1.87114675	6.124370062	0.71967412	0.066704527	-1.81781854	6.350755395	8.197964705	8.396147115	8.391307386	0.017725308	6.196394148
130	5425025910410	Brut	0.041027329	-2.146291652	-0.510153974	1.437948328	-1.894149326	1.535003501	-0.385751548	-0.489300869	-1.97203914	0.028026009	-1.114695332	1.158722747	1.765544357	1.233592792	-1.098214855	0.301826196	-0.121598859	-1.780939668	-0.870906544	1.068228732	-2.013157381	0.926856709	-0.170696227	1.3652071	0.744292983	2.056904851	3.061829307	0.636487896	-0.838631998	0.582063363	0.748188027	-1.144178095	-0.462180905	0.94225615	-0.230992129	1.414388327	1.78861916	5.763888192	0.143084096	0.072293842	-1.81781854	6.255109112	8.065830171	8.24938632	7.883788288	0.010351613	5.9302361
8	5425006241304	Hoppy	0.385178918	-0.757321944	-0.282845632	1.869914961	-3.195519811	1.727913176	-0.740358347	-0.485830926	-1.962772765	-0.134298023	-0.893452155	0.870592624	1.720225228	1.071457443	-0.95638233	0.746977296	-0.005799467	-3.45500232	-0.378221526	1.342962647	-1.138988611	0.311753861	-0.769551079	0.761551989	1.033423755	2.407390904	2.103803721	0.508529719	-1.455931956	0.611723308	0.926856709	1.586576053	-1.187086643	0.930439595	0.469822016	1.692450323	1.846349856	5.796799635	0.626546781	0.044650332	-1.81781854	5.561969291	7.716434146	8.055963009	8.072350693	0.117085678	5.747906431
31	5411681401164	Hoppy	0.912843286	-2.146291652	0.666765944	1.343713379	-1.702020756	1.539251287	-1.148680487	-0.481038836	-2.067019178	-0.251959348	-1.104909103	1.052443063	1.830044754	1.172848174	-1.002264223	0.56277508	0.156359826	-3.45500232	-0.642808661	1.064079314	-1.112832979	0.72427587	-0.522878745	0.826074803	0.785329835	1.857332496	2.257678575	0.590507462	-1.15490196	0.608526034	0.763427994	1.440413137	-1.301029996	0.973127854	0.62324929	1.492341253	1.824376441	6.216504996	0.560286031	0.082635523	-1.81781854	6.399557301	7.556141291	8.771165387	8.932979179	0.062018737	6.464080292
52	8715951011112	Stout/Porter	0.723098813	-0.54699526	-0.131384947	1.722608917	-1.875658829	1.614452258	-0.502462212	-0.477523163	-1.921361962	0.109991723	-1.042320895	0.827518536	1.579928832	1.044773307	-1.596793658	-0.128774522	0.129364372	-3.45500232	-1.140501442	0.832787602	-2.013157381	0.041392685	-0.709965389	1.430155712	1.989004616	2.079181246	1.929418926	0.44870632	-1.187086643	0.632963168	1.112269768	1.319969623	-0.361510743	0.910357557	0.322219295	1.655090391	1.834974219	6.540199616	1.917668333	0.278286138	5.915173502	5.994646476	8.064559872	8.183568291	7.954190804	0.135605828	5.764397816
9	5411081005368	Hoppy	0.788047756	-0.759014181	0.303738047	1.170133462	-2.018634491	1.497283302	-0.935336144	-0.466247001	-2.272458743	-0.2420804	-1.304387004	0.734685042	1.625200209	0.896546333	-1.120588697	0.559685832	-0.125364554	-3.45500232	-0.568555818	1.159535913	-1.102730387	0.301029996	-0.709965389	0.857030798	0.980003372	2.235528447	2.181843588	0.496237545	-1.259637311	0.618048097	0.62838893	1.544043227	-0.869666232	0.849419414	0.602059991	1.21919144	1.676448598	6.219761345	86.42531363	127.059107	5.145184164	6.165109245	7.056892901	8.74641068	8.819296672	0.002171096	6.266658104
204	5425006240024	Tripel	0.597489505	-2.146291652	-0.187812187	1.948619304	-3.195519811	1.618453476	-0.992935344	-0.464984526	-2.066006836	-0.185535977	-0.852462796	0.87042439	1.694095284	1.107830093	-1.08650404	0.605121806	0.092487298	-2.064744718	-0.308591362	0.245980023	-2.013157381	0.243038049	-0.838631998	0.788521887	1.043362278	2.505149978	2.235528447	0.411619706	-0.793984123	0.605305046	0.857332496	1.189392046	-1	0.957607287	-0.230992129	1.635584266	1.847259225	6.224638658	0.054548416	0.457887994	6.306434542	6.666916847	8.076923489	8.146554613	8.214404956	0.003289183	6.23380293
94	5412186003013	Blond	0.684146699	-2.146291652	0.303878293	1.857005476	-1.896709528	1.563350303	-0.903802815	-0.463555196	-2.05527064	-0.277033082	-0.875870891	1.135486465	1.665798834	0.998655299	-1.330915673	0.314513964	-0.000532337	-3.45500232	-0.83407345	0.038349886	-0.772061903	0.414973348	-0.886056648	1.1811287	0.913813852	1.371067862	2.234264124	0.352182518	-0.881735274	0.617000341	0.792391689	1.459377408	-1.22184875	0.873901598	-0.230992129	1.551815822	1.764321795	5.516147785	0.244319519	0.095112304	5.984125315	5.319666279	7.81849876	8.071093002	8.034306357	0.000695326	5.392713264
131	5410769200088	Scotch	0.849365661	-2.146291652	-0.272560416	1.059324055	-3.195519811	1.458553928	-0.894830572	-0.459858301	-4.487004489	-0.19983301	-2.44279366	0.713606451	1.698588048	1.24925891	-0.903072616	0.554876037	0.185457157	-3.45500232	-0.620694482	1.247551895	-2.013157381	0.096910013	-1	1.005180513	1.747800091	2.234264124	2.012837225	0.42894429	-1.698970004	0.625312451	1	1.333699112	0.147676324	0.910357557	0.414973348	1.527436552	1.799316456	6.081230435	1.288231964	0.277239201	-1.81781854	5.262735657	8.147602252	8.323296203	8.34278989	0.12745144	5.599513648
75	5412783052018	Lambic	0.455635014	-2.146291652	-1.905266906	1.292352558	-1.250340968	1.54796702	-0.49652937	-0.456782765	-1.141312449	-0.117424238	-1.180357372	1.063534882	1.566793974	0.934918151	-2.171340103	-0.466863712	-0.155175031	-3.45500232	-1.469736251	0.776611483	-2.013157381	0.423245874	-0.366531544	0.493458051	1.095169351	1.908485019	3.371990911	0.327358934	-0.218244625	0.575187845	0.806179974	0.513350799	-1.301029996	0.85672889	0.515211304	1.258637283	1.70116087	5.762573198	0.055770044	0.125106943	6.361301382	6.229419148	7.97036797	8.026911104	8.021463782	0.047710871	5.915891158
34	5411681038001	Tripel	0.811620913	-2.146291652	0.037217269	1.312594308	-2.211831629	1.577917441	-1.099496322	-0.456540394	-2.298000525	-0.1592135	-0.854089166	1.066718849	1.900398593	1.184950795	-0.916389895	0.727583952	0.224590033	-1.987162775	-0.345197985	1.404686048	-2.013157381	0.204119983	-0.560667306	0.814580516	1.371067862	1.975431809	2.217483944	0.584896344	-1.059483515	0.598790507	0.829303773	1.352327259	-0.41453927	0.989672248	0.380211242	1.502563669	1.842357045	5.475585442	0.289621935	78.88423467	-1.81781854	5.217698093	6.790733582	8.234811384	8.354219599	0.002882233	5.835287108
108	5425007658880	Brown	0.519088013	-2.146291652	-0.121024615	1.857660145	-3.195519811	1.620545578	-0.959813168	-0.456074676	-2.013452187	-0.133166443	-0.816288966	1.03838189	1.699193435	1.063869234	-1.034657164	0.661828297	-0.013747939	-3.45500232	-0.302731416	0.858774731	-2.013157381	0.130333768	-0.886056648	0.662757832	1.718501689	1.977723605	2.147676324	0.509202522	-0.755970411	0.618048097	0.903089987	1.352365848	-1.698970004	0.898725182	0.447158031	1.735359333	1.837211486	5.845890503	5e-05	NA	6.161000477	-1.81781854	7.542682637	7.891068254	7.950647427	0.096375627	5.813265519
187	5425017240075	Dubbel	0.438205224	-2.146291652	-0.080263117	1.541679445	-2.368556231	1.546185211	-0.979970366	-0.455311978	-2.371100436	-0.270656992	-1.130093887	0.830830126	1.607698321	0.91975987	-0.998785675	0.747635501	-0.17441162	-2.096367484	-0.517733996	0.93986231	-2.013157381	0.290034611	-0.869666232	0.327358934	1.863025296	2.465382851	2.161368002	0.499687083	-0.920818754	0.622731965	0.986771734	1.259211493	-1.096910013	0.835373452	0.528273777	1.567966907	1.752451309	5.534840809	0.421827094	0.136879541	5.478326044	5.896067254	7.891921197	8.175975486	8.203451211	0.064155238	6.189613275
45	5412343201337	Tripel	1.016438701	-2.146291652	0.145334724	1.48291519	-1.961876799	1.77248263	-0.632341297	-0.454297126	-1.861381566	-0.01457128	-0.860309778	1.141109966	1.895517752	1.271244506	-0.643052008	0.903171817	0.131034508	-3.45500232	-0.429667253	0.999022063	-2.013157381	0.498310554	-0.795880017	0.328379603	0.984527313	2.213517757	2.285557309	0.581494542	-1.823908741	0.611723308	0.929418926	1.588271707	-0.425968732	0.952550294	0.511883361	1.769192638	1.884407865	5.957271554	0.964290804	0.057278238	-1.81781854	6.491105102	8.17192054	8.268046124	8.188877633	0.740228447	6.271642943
154	5425029490017	Tripel	0.525077216	-0.159486161	0.17021036	1.872800329	-1.915960219	1.602017917	-0.246355669	-0.445965361	-2.053547735	0.206014526	-0.711784321	1.13748514	1.726330459	1.074289155	-1.141432728	0.281116353	-0.056988027	-3.45500232	-1.025902996	0.731589571	-2.013157381	0.280248199	-0.908632052	0.64583966	1.019968043	2.056538976	2.165886832	0.46834733	-1.508817665	0.615761782	0.734324085	1.371289573	-0.958607315	0.937517892	0.447158031	1.518316488	1.801271666	6.219877268	0.259713105	0.201852758	6.230913824	6.321799285	8.042344586	8.141410442	7.924358162	0.009072898	6.159779545
121	5414239000093	Blond	0.642382402	-2.146291652	-0.29300927	1.432472373	-3.195519811	1.508054563	-0.640980772	-0.444524652	-4.487004489	-0.250770141	-1.09017663	1.104406869	1.543420898	0.93603646	-1.03263926	0.567370488	0.23363692	-1.989276135	-0.453611588	0.150460159	-0.753809277	0.431363764	-1.15490196	1.34034495	1.084576278	2.068185862	1.973127854	0.39707055	-1.139661993	0.624282096	0.785329835	1.509431038	-1.522878745	0.791339704	0.317018101	1.568201724	1.71130058	6.481760898	1.888048604	0.464646462	-1.81781854	6.36672798	8.247187341	8.728319154	8.667328593	0.140069139	6.014878732
242	5412138333311	Saison	0.214471625	-2.146291652	-0.492656952	1.530108987	-3.195519811	1.375556078	-0.796953507	-0.437397885	-4.487004489	-0.146794755	-1.435629877	0.516008216	1.435193312	1.018201855	-1.144238628	0.19528235	0.021664695	-2.527975302	-0.760025199	0.975117118	-0.813665337	0.278753601	-0.602059991	1.534977463	1.1430148	1.900367129	2.147676324	0.4448252	-1.022276395	0.619615006	0.812913357	1.359370595	-1.301029996	0.829625353	0.505149978	1.444122899	1.708353031	4.781778601	1.58e-05	9.84e-05	5.667251429	-1.81781854	7.559864071	7.956812736	7.945261517	0.067085743	5.419558579
208	54079052	Wheat	0.311240879	-2.146291652	-0.333800369	1.616607463	-2.590912631	1.363750988	-0.290068922	-0.433403433	-4.487004489	0.100437752	-1.311313276	0.758765842	1.593523479	0.938680304	-1.326472251	0.338066848	-0.293657802	-3.45500232	-0.670002456	1.31828648	-0.862788356	0.380211242	-0.537602002	1.399846713	1.012837225	2.147676324	2.004321374	0.273001272	-0.769551079	0.606918526	0.740362689	0.803730171	-0.638272164	0.766412847	0.451018452	1.463146137	1.664610201	5.17714061	1.07e-05	0.002616482	5.549333304	5.464203055	7.58950443	7.910581987	8.052741458	0.142217459	5.546482153
38	541286000975	Christmas	0.854500671	-2.146291652	-0.10936943	1.469260972	-2.050609993	1.688021967	-0.830399032	-0.432038965	-1.969400278	-0.175304813	-0.46976187	0.996610165	1.840848123	1.375857586	-0.599470645	0.441313291	0.002537538	-1.918112861	-0.595953514	0.891664828	-2.013157381	0.021189299	-0.769551079	1.096040554	1.678062905	0.477121255	2.261262869	0.476396827	-0.462180905	0.62324929	1.008600172	1.218640521	-0.288192771	1.004321374	-0.230992129	1.482659241	1.859000418	6.111475725	0.000115329	1.28e-05	6.143741807	6.188374283	7.453366911	7.880516576	7.850103353	0.203699983	5.852283463
170	5411663002716	Strong ale	1.065935631	-2.146291652	-0.019780672	1.964066206	-1.861539405	1.761724394	-0.517355053	-0.430520749	-1.905005099	-0.006625501	-0.507365309	1.213627578	1.688356854	1.190694673	-0.991527581	0.573739903	0.132024223	-3.45500232	-0.991740585	0.3204859	-2.013157381	0.511883361	-0.744727495	0.999130541	1.743117625	2.096910013	2.117271296	0.424064525	-0.688670048	0.621695462	0.977723605	1.18214349	-1.301029996	1.009663317	0.525044807	1.667593025	1.897285981	6.553291038	0.785245797	0.33372844	-1.81781854	6.625571174	8.181921762	8.331085788	8.201913463	0.235005216	6.312532386
214	5425006240147	Christmas	0.88583597	-2.146291652	-0.4597957	1.22030413	-3.195519811	1.718802477	-0.827966578	-0.428320277	-2.057495894	-0.13226742	-1.027797162	1.014549099	1.612715159	1.028644646	-1.060480747	0.569489784	0.05666478	-1.753501419	-0.422490967	0.704953562	-2.013157381	0.230448921	-0.677780705	1.370235437	1.892651034	2.528273777	2.037426498	0.400537989	-0.602059991	0.632457292	1.206825876	1.274458055	0.738384124	0.976808337	-0.230992129	1.879210605	1.96051235	6.393373251	0.629394157	0.173766572	-1.81781854	6.417316481	8.022140933	8.0702901	8.01288507	0.40481635	6.146819551
35	8711406995075	Blond	0.751917755	-2.146291652	-0.428326099	1.595524494	-3.195519811	1.594607379	-0.809332204	-0.427645446	-4.487004489	-0.289366529	-1.163486001	1.051651192	1.623749888	1.155284861	-0.651023766	0.88507414	-0.005632249	-3.45500232	-0.117777239	0.082787165	-2.013157381	0.243038049	-1.15490196	0.917242858	1.039414119	2.051152522	2.130333768	0.261262869	-0.966576245	0.622214023	0.748188027	1.125090713	-1.045757491	0.807196661	0.427323786	1.580183421	1.723952446	6.195319479	0.154058599	0.133479127	-1.81781854	6.462496991	7.99933613	8.121354379	8.054179543	0.004547058	5.743201103
215	5413963100017	Blond	0.801312451	-2.146291652	0.027043659	1.870355849	-1.920999748	1.583043738	-0.429906764	-0.425679299	-1.688140226	-0.043221872	-1.214955042	1.337683838	1.583936561	1.179196484	-0.765938509	0.546329782	0.411434502	-3.45500232	-0.790887296	0.032973142	-2.013157381	0.550228353	-0.920818754	0.802089258	1.054995862	1.77815125	2.098643726	0.428134794	-1.54668166	0.620136055	0.8162413	1.343684249	-0.732828272	0.895146189	0.451018452	1.638938295	1.802998098	7.006467054	2.041450924	0.670876346	6.351111702	6.444245419	8.33803918	8.705922114	8.479397798	0.041680516	5.87242968
235	5412858000104	Strong ale	1.06342081	-2.146291652	-0.25736912	1.159637264	-1.940058112	1.613164545	-0.819444059	-0.424893015	-1.876311658	-0.082271361	-0.776672825	0.974825901	1.916741146	1.395857795	-0.748179341	0.715462645	-0.071143466	-1.936854363	-0.883292659	0.927282058	-2.013157381	-0.15490196	-0.823908741	0.004321374	1.878234469	2.274157849	2.080987047	0.494850022	-1.863279433	0.617000341	0.986771734	1.02206734	-0.251811973	1.018700499	0.550228353	1.558528577	1.88237806	6.277593252	0.000118014	NA	-1.81781854	5.889824416	7.946411222	8.303478289	8.505203803	0.1245201	6.323392595
89	5412983140027	Brown	0.808363591	-2.146291652	0.401159199	1.54315314	-1.851705903	1.395906579	-0.215714438	-0.417453725	-2.292004254	0.104036194	-1.159486161	0.905599999	1.696408553	1.176041747	-1.336534656	0.040924579	0.149015778	-2.17327748	-1.073374634	0.775888846	-2.013157381	0.096910013	-0.744727495	0.515211304	1.808210973	2.512550993	2.178976947	0.546542663	-1.096910013	0.62324929	0.929418926	1.126391192	-0.698970004	0.958802703	-0.230992129	0.828981954	1.751702296	6.868481085	1.335192408	0.076195232	5.90761	6.42605238	8.580068219	8.83897029	8.826586056	0.057611757	6.562578548
114	5410769300085	Hoppy	0.762531149	-2.146291652	0.018111472	1.072322151	-2.041675068	1.550889506	-0.72154365	-0.417033744	-2.031984286	-0.157375161	-1.417425335	1.027839289	1.689937421	1.189433181	-0.969521719	0.50384854	0.268085133	-2.585862638	-0.576532938	1.334143804	-0.996873503	0.537819095	-1.045757491	0.86332286	1.058805487	2.353146546	2.100370545	0.407390904	-1.698970004	0.617524535	0.84509804	1.64440412	-1.22184875	0.950851459	0.498310554	1.482301767	1.808387829	6.044994791	3.420145798	0.162997001	5.534867435	6.219092755	6.930587699	8.776855834	8.846225525	0.007089849	6.50412511
181	5412896532032	Christmas	0.929862191	-2.146291652	0.366725457	1.184016899	-1.823041019	1.591658627	-0.204234652	-0.413688436	-2.517126416	0.074931579	-1.307197129	1.057872364	1.489948149	1.005691109	-1.20722322	0.282470298	0.02521367	-2.210066919	-0.905284366	0.598409648	-2.013157381	0.311753861	-0.769551079	1.652488086	1.86421433	2.255272505	1.975431809	0.371067862	-2.698970004	0.64246452	1.084576278	1.146345129	-0.341988603	0.934750875	0.556302501	1.444513206	1.804328688	6.438015407	0.062532405	0.051595714	6.044736369	6.788961568	8.318811308	8.405118263	8.123995688	0.009653463	6.087393621
225	5411663002600	Strong ale	1.268627576	-2.146291652	-0.04301803	1.767189495	-1.933674075	1.712469592	-0.528642269	-0.405911452	-1.822175028	-0.007380216	-0.468112527	0.933195382	1.825923778	1.304451534	-0.753181479	0.726767133	-0.147279137	-3.45500232	-0.629607205	1.013986793	-1.462810774	0.389166084	-0.920818754	0.946206554	1.349277527	1.763427994	2.155336037	0.486430479	-1.045757491	0.610127613	0.986771734	1.494690172	0.641474111	1.009450896	0.33243846	1.693770904	1.91318823	7.085744722	2.602136646	0.681642411	5.238471018	6.585390474	8.668641086	9.004721246	8.993185994	0.243330131	6.271775035
57	5410228141921	Tripel	0.71642282	-2.146291652	-0.03840807	1.822360853	-3.195519811	1.575126335	-1.022733788	-0.401712998	-4.487004489	-0.092379067	-1.256803919	1.179916709	1.605112858	0.995925505	-1.08375667	0.624089148	-0.058217839	-1.887730232	-0.674350949	0.903979921	-0.878440156	0.267171728	-0.958607315	0.78497371	1.10720997	1.574031268	2.153814864	0.328379603	-0.704542862	0.614897216	0.819543936	1.131361989	-0.903089987	0.932727367	0.380211242	1.552729037	1.808340938	4.75646808	8.9e-05	0.009639391	6.279048676	4.977290947	8.0087917	8.302727682	8.482135432	0.499691049	6.121867314
143	5410228225928	Hoppy	0.562626489	-2.146291652	-0.485253075	1.523873226	-3.195519811	1.4775212	-1.433091345	-0.401685618	-4.487004489	-0.485213252	-1.467181946	0.84540628	1.545108236	0.848083457	-1.201867503	0.586659306	-0.188602635	-1.948076084	-0.448720826	1.176313706	-0.888300722	0.290034611	-0.920818754	1.44208763	1.230448921	2.235528447	1.921686475	0.354108439	-1.187086643	0.618571028	0.877946952	1.332933072	0.39707055	0.876506504	0.361727836	1.511816541	1.767909659	5.236311752	0.138698886	0.073136968	6.41450939	5.648800707	7.888235173	8.156993341	8.108200725	0.001398837	5.807404999
133	5412896000081	Strong ale	0.973760123	-2.146291652	0.283417704	1.294487499	-1.89245087	1.72776465	-0.310331598	-0.400717499	-2.190103753	0.018708818	-1.284289068	0.95881488	1.288059879	1.160038976	-0.904447104	0.454400433	0.056689556	-3.45500232	-0.77039494	1.012731168	-1.532873066	0.45484486	-0.93930216	1.023046584	1.202760687	2.47348697	2.205475037	0.509202522	-0.756961951	0.629919036	0.929418926	1.499968733	-0.038578906	0.991226076	0.477121255	1.466571072	1.842930785	6.323327279	1.660782618	0.397196008	-1.81781854	6.000998979	7.88889266	8.020886753	7.687557903	0.275008175	5.552158746
182	5425028290311	Stout/Porter	0.841990741	-2.146291652	0.377818759	1.567425816	-1.767639288	1.359604619	-0.558422682	-0.399746081	-2.189095719	-0.160814304	-0.912342785	1.009596628	1.929396163	1.424183592	-0.885639257	0.543431647	0.090973643	-1.825213583	-0.369938429	1.223490619	-2.013157381	0.51851394	-0.920818754	0.31386722	1.953518081	2.146128036	2.273001272	0.499687083	-0.501689446	0.627365857	1.15075644	1.121822377	-1.455931956	0.921166051	0.431363764	1.719331287	1.861845355	5.795492145	0.355791064	0.092014531	5.932994251	5.776690835	7.795820272	8.096436816	7.995252796	0.006341404	5.65056192
17	5425014687019	Tripel	0.801940243	-2.146291652	-0.194342851	1.740220494	-2.086451042	1.674414497	-0.537961567	-0.398880187	-2.355561411	-0.018324068	-0.94387682	0.807234232	1.716716129	1.2807065	-0.688352077	0.656818552	0.164321621	-3.45500232	-0.509016727	0.389339767	-2.013157381	0.190331698	-0.958607315	0.618048097	1.305351369	2.198657087	2.847264102	0.457124626	-1.36552273	0.602059991	0.819543936	1.180885369	-0.560667306	0.945960704	0.484299839	1.604442066	1.831339471	6.037871714	1.657980178	0.627783709	-1.81781854	6.222055705	8.19557247	8.468028908	8.188134826	0.175935191	6.171660249
229	62067029172	Wheat	0.93726356	-2.146291652	-0.19361989	1.83194425	-2.00590291	1.570480126	-0.281668575	-0.394932102	-1.843602303	0.057658498	-1.250186415	1.060619849	1.801405631	1.22125014	-1.104135649	0.577788122	-0.012168449	-3.45500232	-0.749616597	1.024987197	-1.018883897	0.511883361	-0.677780705	0.338456494	0.968482949	1.728353782	2.041392685	0.562292864	-1	0.605305046	0.73239376	0.855579723	-0.468521083	0.913283902	-0.230992129	1.33304403	1.74953821	6.421156204	0.25443622	0.137264822	6.52911445	6.392167674	8.016683919	8.126968244	7.951936945	0.008358978	6.120533454
148	5400000000012	Strong ale	1.192477826	-0.683998185	-0.186465712	1.36334634	-1.854803594	1.729311056	-0.502227477	-0.392909723	-1.961379838	0.019928015	-1.036377425	1.163703755	1.722354091	1.204520841	-0.859932131	0.457669994	0.034660536	-3.45500232	-0.726917667	0.694319962	-2.013157381	0.290034611	-0.838631998	0.419129308	1.782472624	2.27989498	2.079181246	0.592176757	-1.823908741	0.632457292	0.970811611	1.457995373	0.075546961	1.017033339	0.48784512	1.669735164	1.905197707	6.137595654	0.150697952	0.309805484	6.251479562	6.396460519	7.906682808	7.91246701	7.884915983	0.031958392	6.002777546
248	5410263015669	Blond	0.391459122	-2.146291652	-0.217201419	1.352671548	-3.195519811	1.396039291	-1.560904259	-0.382150782	-4.487004489	-0.503395503	-1.615109203	1.110268416	1.492461028	1.037844654	-0.910412781	0.545464844	-0.174015955	-2.190777078	-0.334437769	0.910860695	-0.693446312	0.685741739	-0.37161107	0.73239376	1.062581984	2.256477206	1.851258349	0.572871602	-0.906753469	0.606381365	0.744292983	1.25265889	0.260071388	0.831869774	0.243038049	1.436957331	1.711051574	6.960641534	1.3588754	0.490659407	6.539383033	6.61582606	8.438303688	8.745895094	8.661315558	0.126346227	6.0006059
65	5411283000017	Hoppy	0.604557049	-2.146291652	-0.086461641	1.732996568	-2.2069084	1.433899063	-0.743246185	-0.379843116	-2.160836317	-0.16586871	-1.60153915	0.825213138	1.642830944	1.020313002	-1.066259701	0.514341181	0.000774525	-3.45500232	-0.957936651	0.971917305	-1.000010857	0.397940009	-0.522878745	1.244648154	1.23299611	1.819543936	2.017033339	0.419955748	-1.698970004	0.620136055	0.799340549	1.496646019	-0.903089987	0.839792184	0.511883361	0.927626962	1.645213375	5.69695052	0.110962094	0.021148459	-1.81781854	5.413418963	7.987171077	8.292604349	8.369317624	0.188097019	6.10467017
73	5410769100081	Blond	0.63902705	-2.146291652	-0.413305823	1.498849503	-3.195519811	1.419088027	-0.796695084	-0.377858538	-4.487004489	-0.086686934	-1.661244783	1.160840688	1.598072178	1.112214598	-0.979203812	0.51058254	-0.063901147	-2.211124884	-0.535234821	0.069303566	-0.838841708	0.40654018	-0.657577319	1.108057374	1.098643726	1.956648579	2.122215878	0.291146762	-0.761953897	0.613841822	0.799340549	1.123459619	-1	0.901458321	0.47348697	1.520221436	1.777209693	6.191206675	121.7310182	0.302504689	4.484359728	6.182197623	8.036719522	8.701111896	8.75359808	0.045099153	6.391453555
198	54079007	Dubbel	0.453646231	-0.008552402	-0.299118968	1.881242275	-3.195519811	1.516455647	-0.316313704	-0.375717904	-4.487004489	-0.017254017	-1.17450897	1.046617085	1.546284663	0.909019783	-1.071885916	0.54812151	0.127784876	-3.45500232	-0.430210724	1.379139838	-2.013157381	0.414973348	-0.823908741	1.165837625	1.653694795	2.086359831	2.139879086	0.26245109	-0.835647144	0.62065648	0.886490725	1.169012792	-0.647817482	0.853698212	0.439332694	1.347817713	1.712276014	5.667935265	0.150191675	0.050642982	5.665791729	6.298028977	7.921099697	8.170327573	8.20473003	0.000150807	6.173651734
91	8711406995495	Strong ale	1.101807885	-2.146291652	0.017459073	1.278123303	-2.174898588	1.738781509	-0.710255015	-0.37529001	-1.884056823	-0.191120876	-0.861318446	1.104312607	1.992650881	1.380280271	-0.511879561	1.116660035	0.097180928	-1.853251986	-0.028974778	1.119095639	-2.013157381	0.041392685	-1.096910013	-0.552841969	1.45331834	1.929418926	2.23299611	0.552059534	-0.850780887	0.617524535	0.892094603	0.95568775	-0.677780705	1.006252051	0.419129308	1.741191007	1.910240813	6.546428192	0.173170239	0.391449626	6.904720465	6.537551067	8.20658059	8.246900081	8.272708501	0.11275596	6.45923635
217	5425006241687	Tripel	0.507834291	-2.146291652	-0.088341776	1.688302956	-2.348721986	1.635717519	-0.928210014	-0.373105568	-2.424812155	-0.11474058	-0.817585348	0.96495131	1.75296254	1.109072757	-1.009772175	0.712241307	-0.245731955	-3.45500232	-0.338021765	0.266989756	-2.013157381	-0.070581074	-0.853871964	0.823474229	0.997823081	2.309630167	2.1430148	0.463892989	-1.236572006	0.604765885	0.767155866	1.168541677	-0.958607315	0.919078092	0.556302501	1.536937023	1.792661989	6.855109674	0.422432761	0.039789919	5.692854046	6.203669728	8.190644622	8.340913854	8.454098141	0.01644839	6.712258753
163	5425017240457	Tripel	0.887339871	-2.146291652	-0.436613853	2.056273485	-3.195519811	1.820477848	-0.991101885	-0.3728288	-1.951169913	-0.207072777	-0.843950848	0.995748798	1.625566264	1.050860192	-0.933543619	0.765594428	-0.023611042	-3.45500232	-0.318632112	0.534829189	-2.013157381	-0.045757491	-0.721246399	0.936513742	1.322219295	2.532117116	2.320146286	0.501059262	-1.038578906	0.615950052	0.86923172	1.491879736	-0.474955193	0.966141733	0.508529719	1.642019115	1.856042477	6.065910656	1.31e-07	1.21e-06	5.429058655	6.232890873	7.463367244	7.773114002	7.87544607	0.256495015	5.843739006
68	9999999999	Tripel	0.805205111	-0.149525311	-0.55969715	1.307394298	-2.102098126	1.589473067	-0.186983093	-0.36999951	-1.933115257	0.301065823	-0.646093382	0.859348786	1.681602818	1.351367403	-1.357683897	-0.861950056	0.007596303	-3.45500232	-0.674884745	0.821909977	-2.013157381	0.389166084	-0.744727495	1.705735457	1.274157849	2.210853365	2.095169351	0.49762065	-1.096910013	0.629409599	0.982271233	1.661732253	-0.403402904	0.940516485	0.361727836	1.593396842	1.831741258	7.345767936	0.144202952	0.09761182	4.253973409	6.968001229	8.279698468	8.299007039	8.1587396	0.065871405	6.348853297
15	54079045	Tripel	0.933631776	-2.146291652	-0.130340066	1.671761288	-3.195519811	1.478409126	-0.558320571	-0.367072224	-4.487004489	-0.067881528	-1.434211193	0.743852205	1.613084687	0.948789142	-1.364415734	0.41987813	-0.267529843	-3.45500232	-0.806805809	0.923234172	-2.013157381	0.33243846	-0.903089987	1.526468512	1.041392685	2.271841607	2.031408464	0.451018452	-1.522878745	0.62324929	0.892094603	1.443278637	-1.096910013	0.89181612	0.484299839	1.653067725	1.807738159	5.001233353	0.502786533	0.094488331	-1.81781854	5.735906989	7.376978946	8.015736513	8.101192105	0.011422172	5.993874904
1	5413970150111	Brut	0.712812111	-2.146291652	-0.274018984	1.77423345	-1.965772739	1.512790423	-0.618343517	-0.363587334	-1.808828544	-0.291821386	-1.524474085	0.97994152	1.785918901	1.02188919	-1.472692396	-1.189498652	-0.259574145	-2.083546051	-1.1195866	1.464655096	-2.013157381	0.176091259	-0.647817482	0.756255649	0.889301703	2.30427505	2.01911629	0.47348697	-1	0.608526034	0.822821645	1.282542813	-0.002176919	0.971507782	-0.230992129	1.462622575	1.822287396	6.389703163	0.04906384	0.28155554	5.776660841	6.484535016	8.071416338	8.099535085	8.221041918	0.013028981	6.241522014
71	5410228218791	Blond	0.549266948	-2.146291652	-0.555494596	1.607941268	-3.195519811	1.492818058	-1.341225679	-0.361126537	-4.487004489	-0.302417609	-1.295034873	0.994910547	1.547466776	0.836344374	-1.16768273	0.623063642	-0.147666422	-1.942714356	-0.381345361	0.100832168	-0.661284601	0.230448921	-0.795880017	1.511281613	1.201397124	1.648360011	2.064457989	0.305351369	-1.392544977	0.616475514	0.851258349	1.361708953	0.413299764	0.875061263	0.361727836	1.516138577	1.766868469	5.580593192	5.9e-08	8.75e-07	5.009036456	6.463371518	7.381258994	7.703607342	7.818534989	0.091949385	5.636431425
102	5411911001768	Christmas	1.082093358	-2.146291652	0.222863378	1.823249525	-1.816018781	1.677666983	-0.644098518	-0.355300518	-1.794660279	-0.146298747	-0.954911838	1.309945023	1.875486866	1.211902688	-0.831237424	0.83347287	0.159986548	-1.952919927	-0.143180515	1.386622459	-2.013157381	0.190331698	-0.958607315	0.84135947	1.743117625	2.15075644	2.307496038	0.509874285	-0.755970411	0.618048097	0.973127854	0.967618169	-0.218244625	1.009450896	0.571126277	1.545430829	1.872459066	-1.81781854	0.000509493	1.14e-06	6.332496668	6.393632075	7.875944773	8.19656416	8.326329814	0.597946452	6.083051128
140	54050082	Tripel	0.881126343	-2.146291652	-0.305987425	2.190236073	-3.195519811	1.638629007	-0.94443056	-0.353503151	-4.487004489	-0.131790662	-0.768568641	1.37295589	1.817714505	1.060473649	-1.032077793	0.733354979	-0.052666775	-1.802995272	-0.530045508	1.410540457	-1.002985153	0.926856709	-0.903089987	1.073351702	0.877946952	1.602059991	2.180412633	0.467608106	-0.6767479	0.603144373	0.806179974	0.947703234	-0.602059991	0.922465945	0.604765885	1.756141446	1.855636315	6.528145983	0.042964961	0.373047243	7.27702231	6.738658576	8.191607319	8.240569162	8.412603814	0.108583709	6.656873566
67	5425026610197	Stout/Porter	0.898746293	-0.845682559	-0.178365305	1.409448285	-2.641113796	1.383053966	-0.40397501	-0.35304273	-2.209363038	-0.354838189	-1.653647026	0.583677595	1.559032791	1.014682634	-1.391687957	-0.092328033	-0.135631334	-3.45500232	-0.826027467	0.96527839	-2.013157381	0.021189299	-0.301029996	1.082605873	2.049605613	2.291146762	1.919078092	0.551449998	-1.301029996	0.63447727	1.051152522	1.308628433	-0.033858267	0.903361336	0.397940009	0.758533422	1.71096747	6.07361585	0.129019633	0.074772727	5.878325419	6.318210594	7.735418632	7.856749255	7.568084939	0.005737111	5.455978848
210	5413982001005	Amber	0.705248168	-0.771189155	-0.179269956	1.245644293	-3.195519811	1.460974101	-0.596339093	-0.350786878	-4.487004489	-0.130645052	-1.016013078	0.901757919	1.553106122	0.95831059	-1.163770857	0.487758959	-0.05405897	-2.606424797	-0.53876417	0.826059246	-0.807836924	0.380211242	-0.809668302	-0.853871964	1.579783597	2.326335861	2.080987047	0.40654018	-1.271646218	0.610660163	0.903089987	1.395518594	-0.449771647	0.883093359	0.574031268	1.497482537	1.764548748	6.227775359	0.053649153	0.10845693	6.92292637	6.376217742	7.943673306	8.049771366	8.026578437	0.016222219	5.672176559
189	5410228145912	Tripel	0.897363686	-2.146291652	-0.128651858	1.61507701	-3.195519811	1.660084563	-0.918850799	-0.348247236	-4.487004489	-0.082465608	-1.149721447	1.020916021	1.710470837	1.142753989	-0.899526064	0.762668438	-0.170882853	-2.352128235	-0.402129377	0.178093079	-0.742429412	0.217483944	-0.709965389	0.947433722	1.08278537	1.562292864	2.144574208	0.443262987	-0.805485658	0.614897216	0.812913357	1.227076465	-1.045757491	0.942504106	0.371067862	1.553883027	1.815440466	5.891138697	0.000990559	0.002282163	5.981748189	5.817424142	7.967480227	8.294229079	8.395037741	0.296099151	6.040444782
233	5413023000264	Scotch	0.960171473	-2.146291652	-1.905266906	1.224339957	-3.195519811	1.757119116	-1.153972325	-0.343020682	-2.002395213	-0.306026962	-0.087870979	1.188876056	1.892414499	1.200417492	-0.590768736	0.966956503	4.34e-06	-3.45500232	-0.216210724	1.402993562	-2.013157381	0.537819095	-0.903089987	-0.078313525	1.86003839	2.125481266	2.2999429	0.573451822	-0.93930216	0.629409599	1.159867847	1.436695246	1.311647923	0.903361336	0.16879202	1.263872677	1.816860573	5.824590453	0.317583614	0.129788929	6.350502386	5.787782638	8.008743043	8.236594704	8.287864743	0.021982009	5.882001783
199	5411858000145	Tripel	0.783493735	-2.146291652	-0.361915275	1.604567898	-3.195519811	1.645394167	-1.191890352	-0.33742631	-4.487004489	-0.102510365	-1.12369554	1.083370556	1.64854701	1.043685619	-0.795120666	0.869758129	-0.051103124	-1.909918382	-0.271447381	0.075464839	-2.013157381	0.33243846	-0.585026652	0.864511081	0.880813592	2.031408464	2.250420002	0.459392488	-1.060480747	0.613841822	0.748188027	1.433929766	-0.560667306	0.937768567	0.498310554	1.455377877	1.79010349	5.581739392	NA	NA	6.35570997	5.910580577	7.305909218	7.69741657	7.712846051	0.08758295	5.637488241
63	701197206052	Amber	1.245555232	-2.146291652	0.463933282	1.763839517	-1.695186457	1.602830452	-0.50292515	-0.327749704	-1.886056648	-0.030693607	-1.092373695	1.261482578	1.894109391	0.957471998	-0.916264529	0.632802869	0.120259612	-3.45500232	-0.477444925	1.889005553	-1.074069402	0.079181246	-0.332547047	0.841984805	1.258876629	1.822821645	2.224014811	0.63748973	-1.397940009	0.611723308	0.84509804	1.327992032	0.796921075	1.004321374	0.491361694	0.795880017	1.803720276	5.783504984	0.000103534	1.9e-05	6.415115001	5.327444763	7.722921658	8.075381639	8.206397265	0.486207275	5.901965788
95	5412138303314	Christmas	0.81027487	-2.146291652	-0.199998172	1.296639746	-3.195519811	1.532220353	-0.628101305	-0.32264859	-2.514988785	-0.058824107	-1.478404317	1.097963895	1.473988127	1.066134831	-1.149415024	0.25712876	0.037852615	-3.45500232	-0.681863593	0.633821303	-1.540796049	0.380211242	-0.48148606	1.254185409	1.937016107	2.505828034	2.18610838	0.575187845	-0.341988603	0.624282096	1.198657087	1.25004166	0.027349608	0.96449534	0.525044807	1.608526034	1.868800116	6.80517345	1.545247396	0.144860676	-1.81781854	6.680753415	8.171952601	8.365298815	8.19805547	0.072867549	6.326571346
25	54079014	Brown	0.871499671	-0.829532924	0.068923906	1.663112204	-2.39093945	1.556512841	-0.463593082	-0.318008444	-4.487004489	-0.059065359	-0.849827104	0.878672853	1.61946973	1.013329217	-1.119643801	0.594717873	-0.054937833	-2.17554873	-0.607338214	0.193305517	-2.013157381	0.146128036	-1.397940009	1.678745937	1.711807229	2.428134794	2.562887381	0.311753861	-1.297138829	0.62838893	0.931966115	1.370485332	-1.397940009	0.898450919	-0.230992129	1.489043953	1.775203958	5.327342645	0.18144621	0.05817884	6.299429863	5.602309636	7.803097564	8.011707206	8.032146974	0.001816879	5.818100683
203	5425017241164	Brett/cofermented	0.699326414	-2.146291652	-1.905266906	1.690105135	-1.409269594	1.481781833	-0.468610506	-0.312078835	-1.648686941	0.11549069	-1.00780007	1.12009545	1.840201698	1.123351261	-2.761953897	-0.423894869	0.071940891	-3.45500232	-1.12991813	0.974126736	-1.599677916	0.531478917	-0.568636236	0.86569606	1.27989498	2.198657087	2.390935107	0.604765885	-1.124938737	0.611192061	1.10720997	1.465917953	1.152135397	1.036628895	0.462397998	0.557507202	1.859774796	6.436003432	0.045365705	0.273035098	7.277000624	6.768106937	8.173869735	8.255835548	8.356973378	0.059273122	6.725293782
85	54112018	Tripel	0.86027121	-2.146291652	0.024957471	1.619458256	-3.195519811	1.44729551	-0.826828305	-0.297100093	-4.487004489	-0.122553782	-1.41663117	1.245523648	1.506514232	0.998408002	-1.24910608	0.344144596	-0.040043259	-3.45500232	-0.844633593	0.114222213	-2.013157381	0.40654018	-0.744727495	1.148602655	1.077367905	2.337459261	2.191730393	0.342422681	-0.961578554	0.614897216	0.795880017	1.345648141	0.220108088	0.943741766	0.469822016	1.429832996	1.795825849	6.061508735	7.56e-05	1.01e-05	-1.81781854	-1.81781854	7.641145631	8.040200458	8.061484357	0.116507839	5.616741584
3	54055308	Blond	0.76005627	-2.146291652	-0.226242801	1.280402614	-3.195519811	1.495510411	-1.371355678	-0.275105906	-4.487004489	-0.501744598	-1.301421037	1.181683269	1.569753254	1.068626985	-0.865488213	0.671506075	-0.051440338	-2.558304864	-0.346946757	0.8192497	-2.013157381	0.431363764	-0.610833916	0.933234129	1.021189299	2.240549248	1.86923172	0.445604203	-0.991825816	0.609594409	0.73239376	1.319168543	0.244277121	0.833147112	0.261262869	1.479719235	1.72072005	6.289568646	1.991836658	0.239648846	5.498090432	6.315472395	8.118124035	8.447540756	8.265100343	0.084155687	5.828011006
21	5412783052247	Lambic	0.730860167	-2.146291652	-1.905266906	1.358978565	-1.311535683	1.670453903	-0.750214824	-0.263882492	-0.913195423	-0.024593469	-0.94136523	0.967816987	1.586065782	1.03117469	-1.930887149	-0.274104695	-0.100113866	-2.480828536	-0.765913175	1.227351988	-2.013157381	0.755874856	-0.232844134	1.201806643	1.25163822	1.648360011	3.345569756	0.444044796	-0.259637311	0.575187845	0.908485019	0.508933526	-0.886056648	0.92788341	-0.230992129	1.415140352	1.786329767	5.495864785	0.254254043	0.068171213	5.004742191	6.033265669	7.898977035	8.1732071	8.135457565	0.04624471	6.342225542
192	5410693100324	Brut	1.202642636	-2.146291652	0.044412354	1.779224693	-1.857767008	1.842593796	-0.673694869	-0.256325642	-1.938170693	-0.275171371	-0.799696817	1.252596018	2.009009514	1.383122814	-0.750703784	0.987448393	-0.144895954	-3.45500232	-1.445087049	1.257905021	-1.259301849	1.07371835	-0.809668302	0.558708571	0.924279286	1.389166084	2.285557309	0.644438589	-0.164309429	0.607455023	0.857332496	-1.144178095	-0.744727495	1.05671433	-0.230992129	1.751702412	1.947073221	6.310511625	0.07407538	5.91714088	-1.81781854	6.245104122	7.800931332	7.920488346	8.112286434	0.239748756	7.353395541
239	54055049	Tripel	0.702543404	-2.146291652	-0.364561495	1.445541312	-3.195519811	1.577479104	-1.602842426	-0.251451503	-4.487004489	-0.547600154	-1.286299501	1.049109629	1.628289797	1.188300481	-0.771304565	0.680037117	-0.123652237	-1.977777895	-0.407812135	0.805360488	-2.013157381	0.079181246	-0.279840697	1.103461622	1.006466042	2.335457901	1.959041392	0.652729696	-0.97674754	0.603144373	0.77815125	1.303660353	-0.462180905	0.941014244	0.322219295	1.55684503	1.814241534	6.440050776	0.170528001	0.209212297	6.933088462	6.501701311	7.862424404	7.979463731	7.811066323	0.016554941	6.192251778
117	9120041150678	Strong ale	1.198549187	-0.62955168	0.389546147	1.590360981	-1.583276302	1.819657232	-0.712164692	-0.208246211	-1.633483656	0.005330687	-0.886742037	1.292310355	1.841204154	1.46119919	-0.542140802	0.832520089	0.431539055	-2.062732928	-0.183768646	1.032216711	-1.073966403	0.06069784	-0.288192771	1.045322979	2.072249898	2.326335861	2.421603927	0.607455023	-0.540607512	0.631443769	1.198657087	1.205068964	0.526985069	1.051345499	0.352182518	1.389874558	1.901581263	6.45212245	2.793241014	0.110700136	5.08788652	6.555919655	8.124916285	8.366117309	8.045947715	0.638424816	6.256303553
171	5425033240028	Tripel	0.750058826	-0.408117685	-0.316673734	1.431082427	-3.195519811	1.75594228	-0.929537287	-0.178358757	-2.431211788	-0.163248764	-1.375511637	1.274929192	1.794044533	1.311784578	-0.560359461	0.96149442	0.000514334	-1.82231924	-1.540155358	1.232149809	-1.136364917	0.511883361	-0.576754126	0.727541257	1.159867847	2.494154594	2.147676324	0.519171464	-1.124938737	0.603144373	0.929418926	1.263849022	-0.698970004	0.962606073	0.337459261	1.670106634	1.862785162	5.697041249	0.289621935	0.121793572	4.916497449	6.176173741	7.746441568	8.032471826	7.86680135	0.000413086	5.656170369
103	5425024150108	Stout/Porter	1.037716263	-2.146291652	-0.162736773	1.450079824	-2.288192771	1.657045665	-0.640838291	-0.139254846	-1.770190217	-0.149185348	-0.947306058	1.04759998	1.772661966	1.273230288	-0.782753008	0.651434061	0.182056397	-1.623240605	-0.130571718	1.306931088	-2.013157381	0.371067862	-0.116338565	0.950608225	2.476179262	0.954242509	2.149219113	0.689308859	-0.721246399	0.670245853	1.546542663	1.542177858	-0.033858267	1.06595298	0.255272505	0.880527778	1.912848965	5.883038119	0.003081258	5.379317139	6.055132259	6.369053677	7.721752175	8.116631876	8.207062104	0.017725308	5.982228925
175	5410263013665	Strong ale	1.070147258	-0.785898264	-1.905266906	0.938039134	-3.195519811	1.675585478	-1.248412995	-0.134256608	-4.487004489	-0.280010311	-1.366127737	1.068114216	-0.730837435	1.281360443	-0.69152096	0.677784375	-0.121498311	-2.051587034	-0.271341913	1.16690589	-2.013157381	0.371067862	-0.119186408	0.682596291	1.666049738	2.206825876	1.946943271	0.77633791	-0.628932138	0.607455023	1.049218023	1.124976736	0.734399743	1.003891166	0.361727836	0.975891136	1.820776765	5.552520026	0.300051026	0.116470378	6.924675199	6.462688992	7.879449567	8.238246052	8.084308195	0.000764863	5.894488225
196	5411551300818	Strong ale	0.991557874	-2.146291652	-0.240585253	1.971082902	-3.195519811	1.900417602	-0.348828634	-0.112185849	-4.487004489	0.17260585	-1.224935949	1.258615855	1.837258521	1.523693932	-0.327583468	1.072637868	0.104910274	-1.961181213	-0.328285784	0.974929207	-2.013157381	0.662757832	-0.853871964	0.610660163	1.31386722	2.200029267	2.1775365	0.651278014	-1.022276395	0.614897216	0.986771734	1.229579463	-0.288192771	1.06069784	0.397940009	1.550167181	1.912984989	5.912692843	0.285683873	0.269305393	6.124035866	6.613365958	8.004449885	8.31319125	8.300513562	0.1245201	6.791855737
4	54079021	Strong ale	0.9446011	-2.146291652	-0.003740134	2.090321711	-3.195519811	1.691199337	-0.563392151	-0.112084646	-4.487004489	0.057728848	-1.170181813	1.415634475	1.661199225	1.042361265	-0.950665664	0.71252133	0.211111193	-3.45500232	-0.329907291	0.3365838	-2.013157381	0.447158031	-0.677780705	1.248341157	1.806519134	2.125481266	2.18610838	0.495544338	-0.658565475	0.627365857	0.968482949	1.143467605	0.478566496	1.004321374	0.431363764	1.508395033	1.867163021	6.141475988	0.034258911	0.469013044	7.470484515	6.690330204	8.06808859	8.119116175	8.230510608	0.025284902	6.53318902
99	5413970140396	Strong ale	1.06098589	-2.146291652	-0.1661233	1.688103508	-2.105130343	1.643225501	-0.972772746	-0.106246558	-1.933115257	0.018203105	-1.430158101	1.062446975	1.648401633	1.072712812	-1.158734407	0.625565544	-0.26881026	-2.033623577	-0.430327689	0.894076969	-2.013157381	0.217483944	-0.332547047	1.440042777	1.886772643	2.193124598	2.088136089	0.607455023	-0.744727495	0.619093331	1.095169351	1.231571526	0.112269768	1.001517377	0.508529719	1.512350811	1.869067684	6.370298468	0.096159194	0.356033728	-1.81781854	6.345216441	7.840230832	7.914520647	7.872512236	0.024343158	6.058742773
157	5425024150107	Tripel	1.04223972	-2.146291652	-0.271625924	1.536493104	-3.195519811	1.675498526	-0.801549114	-0.078258916	-1.682458968	-0.090133871	-1.574873529	1.050494019	1.705870295	1.206662918	-0.715512868	0.767053034	0.087341223	-1.591420875	-1.3981029	1.0057884	-1.528121801	0.439332694	-0.116338565	1.246129126	1.400537989	0.096910013	2.386498966	0.698535493	-1.022276395	0.613841822	1.105510185	1.491522773	0.517855419	1.036628895	0.243038049	0.847572659	1.841342511	5.391412301	0.000323439	4.506961386	5.930849348	5.721239844	7.769737156	8.169321858	8.304401693	0.093564649	5.899331722
[truncated: 184 more columns]
