# Supplementary material for: Predicting and improving complex beer flavor through machine learning
Source: Nat Commun. 2024 Mar 26;15:2368. doi: 10.1038/s41467-024-46346-0 (PMC10966102; doi:10.1038/s41467-024-46346-0)
Supplement: Supplementary file 5 — Supplementary Data 2 [file 41467_2024_46346_MOESM5_ESM.csv]

	Acetaldehyde	Carbon disulfide	Diethyl sulfide	Dimethyl sulfide	Ethyl 2-methylbutyrate	Ethyl acetate	Ethyl decanoate	Ethyl hexanoate	Ethyl 3-methylbutyrate	Ethyl octanoate	Ethyl propionate	Hydrogen sulfide	Isoamyl alcohol	Isobutanol	Isobutyl acetate	Isoamyl acetate	Methanethiol	Octyl acetate	Phenethyl acetate	Phenethyl alcohol	4-vinylguaiacol	Sulfur dioxide	Acetic acid	Ammonia	Color	Betaglucan	Lactic acid	Glycerol	Iron	pH	Protein	Iso-alpha acids	Sugars	Ethanol	Carbon dioxide	Unfermentables	Caloric value	1-propanol	Diacetyl	3-methylbutanal	Propylene glycol	N-propyl acetate	N-pentanol	2-methyl-1-butanol	Isopentyl formate	Ethyl isobutyrate	3-methyl-2-butenal	2-methyltetrahydrofuran-3-one	Ethyl butyrate
Acetaldehyde	1	0.064654671046974	0.300136327713171	0.186098209571353	0.0830589356097834	0.576088705419287	0.305416273300303	0.550359525752412	0.127654986904419	0.413280547838638	0.181181095169188	0.376360217044019	0.458931975026548	0.416352196430647	0.477124577120469	0.471455479287669	0.334870637930207	0.0666996440948255	0.271553400854414	0.0556590025440407	-0.193538794756449	-0.0758885414012593	0.0530148592447207	-0.0108866515254716	0.292300425682701	0.270086433144446	0.0740954934168626	0.516953555724492	0.107922752346455	0.200222801532938	0.265635014607268	0.159006606634978	0.258275006894045	0.690747954062581	0.24619745525053	0.187867926310797	0.63964863437815	0.189963353910625	0.0475536879538159	0.129652709609393	0.00301806673570385	0.157105906780901	0.0407580281284501	0.139448375174003	0.138128930062881	0.308860565660017	0.184121345941535	0.294064609033745	0.487332400454085
Carbon disulfide	0.064654671046974	1	-0.112705144908764	-0.00697235820104206	0.0600455336179479	0.0867765872526207	0.213959779364236	0.0646582444773325	0.0960860566158478	0.145416607355053	0.0659783729746465	-0.103805484857878	-0.0149089498897009	0.0835322332566815	0.0313246001656641	-0.0639054418151545	-0.0299650002706952	-0.0557704890138716	-0.114189562675664	0.0200773184688929	-0.0839889773082272	-0.0248342190854276	0.0595990131714863	-0.0622799734476466	0.139437514631125	0.107951450518532	0.0143719593289381	0.119481266025313	-0.110407245473136	0.0844428042934	0.0789949522605062	0.0598174489702347	-0.111140284640508	0.0364902872869421	0.00104021336238773	-0.0390481096542903	0.010990085067381	-0.00577293881602417	0.00157711169052036	-0.00430713080187336	0.046804884590133	-0.011613378315679	0.00664002917770718	-0.0742719632849878	-0.173632385544854	-0.0591729541945934	-0.0352798823571477	0.029838739064697	0.0770801135742378
Diethyl sulfide	0.300136327713171	-0.112705144908764	1	0.232726008959099	0.236087346002847	0.190417779051478	0.285202257536833	0.210362483527322	-0.11223178545604	0.304521315814742	0.190174114708918	0.360775462430542	0.447435077443891	0.329692250060899	0.323001201472915	0.374869978551172	0.50740015325389	-0.162561916705209	0.277236311328983	0.130519870854533	0.228433856944529	-0.12816404492357	-0.178233168916328	-0.211138359750828	0.0757061417416517	0.199851659310246	0.00447261920630742	0.279950736256648	-0.150541673513147	0.237149761855557	-0.110437219387186	0.247946105046409	-0.19926822501211	0.333259966451685	0.357528419650927	0.116782224533244	0.213539924211092	0.26492292628609	0.105939754139651	0.147478162421201	-0.0701967117476478	0.201627021248715	0.182971469098803	0.284522750052287	0.331805434750753	0.243491043589396	0.206587831568447	0.180596459008612	0.266411671042041
Dimethyl sulfide	0.186098209571353	-0.00697235820104206	0.232726008959099	1	-0.00174969791197904	0.276166082657323	0.345915873069823	0.430385254164067	0.0434504491407721	0.430227126237636	0.128684225852951	0.270674921916111	0.266676190020874	0.182683560443186	0.198078555893606	0.256245379926079	0.343794940719051	-0.159870052006736	0.0925197523160371	-0.0687290356645706	0.146119528584752	-0.108841079770942	-0.00404866861288	0.0770456200639501	-0.0986300475624351	0.12173972515721	-0.0360364511882562	0.291631801607702	-0.0706571549678628	0.0948459980138053	-0.0848085074284463	0.223005466904524	-0.110673926358246	0.383767509103585	0.17536636098853	0.157344394771164	0.337971871549945	0.153740432872947	0.0134439034343414	0.157438031648293	0.0349893629982656	0.104500180437226	0.106906926510824	0.0552104833677339	0.110422886766188	0.181648941545406	0.142103393654298	0.154791724667595	0.369258913938073
Ethyl 2-methylbutyrate	0.0830589356097834	0.0600455336179479	0.236087346002847	-0.00174969791197904	1	0.220626877084223	0.290023650379773	0.0749047791740423	0.737056676778286	0.233067172124721	0.238311763103719	0.0230966658074169	0.165828768025831	0.253644486147156	-0.115494853738748	-0.312867613022072	0.0674487780627855	-0.0945042402116173	-0.322555203767595	0.0886226302018153	-0.115084997762601	-0.0403261603808569	0.363268363167043	0.167435447848054	0.192356981592421	-0.179895677869296	0.519046395082858	0.177047387589227	0.170459008381403	-0.238226514566402	0.243392171681644	-0.158518900155295	-0.109889021359048	0.107329245848559	-0.0642194904117666	-0.225302269906702	0.0787967404498148	0.0574519055799177	0.160548013108666	0.134846449606375	-0.0363799220304381	0.0807562038389272	0.0613428573377086	0.0730363713499877	0.0359655773219158	0.186406616307754	0.0795599315677134	0.12293880577509	0.0110956591119347
Ethyl acetate	0.576088705419287	0.0867765872526207	0.190417779051478	0.276166082657323	0.220626877084223	1	0.427004546057618	0.679884030144482	0.331932073499738	0.598556251822841	0.416636681436455	0.449789510189566	0.515205782212035	0.457641463610012	0.579632062494291	0.55155685690971	0.397168722699563	0.0140993794171026	0.30168098689579	0.0674456871309941	-0.150510388831952	-0.0924366285469305	0.222427116693091	-0.0487483902840392	0.296383594372256	0.203859497301296	0.341782940730015	0.564965429382514	0.194552688200418	-0.0117210373249051	0.25623540023372	0.0392980443139343	-0.0571389622160557	0.719391515847365	0.156582605093382	0.289973357623222	0.664618249891998	0.145117866201545	0.0755007010650857	0.279926446067648	-0.0235098264832606	0.167866779986206	-0.00531195699131186	0.0293392214275428	0.094988143810301	0.404101288925928	0.11741487063793	0.307291316661067	0.466615261024471
Ethyl decanoate	0.305416273300303	0.213959779364236	0.285202257536833	0.345915873069823	0.290023650379773	0.427004546057618	1	0.500165026672121	0.164458852874475	0.85313084169571	0.138266666814553	0.183611093921317	0.275272990072669	0.428131328329618	0.310868415306657	0.182089988401096	0.447106119542296	-0.365375663389182	-0.0605381962344745	-0.0474136317215257	0.0187323621646438	-0.0727454634358204	0.00481665292555427	-0.0172320174374899	0.121702105276069	0.226479105306698	0.0689295856395357	0.398977068570365	-0.219079162103885	0.310904050567903	-0.0179555441291377	0.286298578715914	-0.282483758338538	0.461711678852804	0.277007254765014	0.0698051146999415	0.293096201813705	0.230010677420517	0.0980775466874958	0.284776716307592	0.104694481410442	0.150172951457315	0.131573586439514	0.128120986535016	0.126098041779495	0.288748270255695	0.125854965843609	0.126754308405764	0.289672129605226
Ethyl hexanoate	0.550359525752412	0.0646582444773325	0.210362483527322	0.430385254164067	0.0749047791740423	0.679884030144482	0.500165026672121	1	0.13088498580688	0.723697350107506	0.146185486402885	0.419862963276791	0.405885356095693	0.439118472113724	0.495824441912157	0.504842509480152	0.363472951567225	0.00213108679155932	0.311790332645322	-0.0252172994767916	0.0195621727203172	0.0197979458865425	0.148721836282709	-0.0433561377012995	0.147147292452225	0.261112725773385	0.074125830362408	0.617262109412569	0.043355294503553	0.0695634616410466	0.098671181745997	0.19772480155999	0.0432775493343477	0.740166747927893	0.261563079349784	0.180581401332315	0.61307003312053	0.205042669313342	0.00400192208854418	0.248732302783829	0.058424952424666	0.203004090009881	0.0209033744539913	0.0388733259732156	0.0801670426726828	0.29636423842125	0.144168578697259	0.3149215187443	0.578536198737123
Ethyl 3-methylbutyrate	0.127654986904419	0.0960860566158478	-0.11223178545604	0.0434504491407721	0.737056676778286	0.331932073499738	0.164458852874475	0.13088498580688	1	0.170785833528543	0.265728406223562	-0.054018122257636	0.164725280887425	0.234975497866371	-0.0834461140087855	-0.255410128813566	-0.0613441579346016	0.0281322722417456	-0.288664328996497	0.125373330702971	-0.275392383367949	-0.0244809260266282	0.446427961028608	0.216783526718511	0.273593102021724	-0.234582184603234	0.509063725405723	0.226958834802821	0.211900472847363	-0.304114809068015	0.379624265041382	-0.151075246567586	0.0520848646331784	0.18039425226578	-0.159030917069715	-0.169225377274494	0.197740016384416	0.0623072548750798	0.121725813006738	0.175226553962321	-0.0121914769199047	0.0728323701967865	0.0588993586199846	0.0221937230788281	0.00581681488393766	0.18035460681976	0.0583445937891113	0.016006021693009	0.0485219885793073
Ethyl octanoate	0.413280547838638	0.145416607355053	0.304521315814742	0.430227126237636	0.233067172124721	0.598556251822841	0.85313084169571	0.723697350107506	0.170785833528543	1	0.215102453394241	0.313855153029486	0.394002359334655	0.48653582628891	0.399364843522455	0.354470763590611	0.476353953123218	-0.260965639588154	0.0860991861180232	-0.0781517934338407	-0.012357952697552	-0.037278905574135	0.0382760766292929	-0.0389085544146131	0.139191418781451	0.240359801517147	0.11892910563009	0.525974099595297	-0.162558957779471	0.221327086769304	0.0372104142107731	0.309379660876364	-0.204709357435423	0.654534946689899	0.353487727885927	0.177431429370793	0.506982673063452	0.207427028925433	0.0631130168159222	0.289302437608799	0.0664666652201753	0.144801155089799	0.0822468357407658	0.103315720888155	0.128253468680167	0.354639563108775	0.149772025108633	0.236670712172176	0.444529992529164
Ethyl propionate	0.181181095169188	0.0659783729746465	0.190174114708918	0.128684225852951	0.238311763103719	0.416636681436455	0.138266666814553	0.146185486402885	0.265728406223562	0.215102453394241	1	0.248254532474349	0.45655050319348	0.232892388855921	0.137198785424445	0.173922760907234	0.231623465342446	-0.0198671634939717	0.21593746039043	0.181378864712858	-0.171832746047455	-0.0731954246180112	-0.153521931533891	-0.159340405135232	0.169728661993696	-0.0589907700806136	0.279043618103177	0.19880675931918	0.00365159328248634	-0.028675372395819	0.114485289514961	-0.00571726899318729	-0.185372804422175	0.299153061720936	0.0484160528568458	0.192702065116854	0.286752013654354	0.175026007975149	0.0195970927702332	0.0709242902128038	-0.0516642449612349	0.136390469457321	0.133142681002482	0.112532406422349	0.170598696499452	0.192652527657225	0.134041668384485	0.0878895532440059	0.182849725903544
Hydrogen sulfide	0.376360217044019	-0.103805484857878	0.360775462430542	0.270674921916111	0.0230966658074169	0.449789510189566	0.183611093921317	0.419862963276791	-0.054018122257636	0.313855153029486	0.248254532474349	1	0.36608587744462	0.235222870773464	0.381350925285961	0.434460651301882	0.555717504889512	-0.0357809486167828	0.297553899519252	-0.0542053365376483	0.0349802938520871	0.311188057775947	-0.0518029752769731	-0.100908824219501	-0.0307556866436707	0.167132193972904	0.16076325567101	0.281905259345093	0.193778027948858	-0.019390946289606	-0.0696339287788749	0.0301673321854825	-0.104280747988848	0.533567611590094	0.233746360834939	0.16316803189737	0.432980644734426	0.12148741877946	-0.0368182565656357	0.131819968629078	0.0174198302929971	0.187665258373241	0.0193802520601439	0.131830029721974	0.17271684322576	0.163583812746093	0.100545594064382	0.232998117467167	0.371808206771741
Isoamyl alcohol	0.458931975026548	-0.0149089498897009	0.447435077443891	0.266676190020874	0.165828768025831	0.515205782212035	0.275272990072669	0.405885356095693	0.164725280887425	0.394002359334655	0.45655050319348	0.36608587744462	1	0.708955769806698	0.604938207679689	0.599667565817237	0.398306609380626	0.0749598279767076	0.449503854366418	0.400293073545454	-0.0356463566222033	-0.190979548672769	-0.0342239504489494	-0.323695732823524	0.145205578351637	0.127578592759195	0.225906220444407	0.629093257222821	-0.0851211621397562	-0.00659044428185821	0.0577521296498254	0.106905047532299	-0.0793922445519974	0.645702754501269	0.246344494145295	0.258289791778268	0.560581108929326	0.283745245247709	0.130814356598514	0.285699590456327	-0.0666508975327827	0.192782852907721	0.242554455441747	0.320560710519031	0.420160787243475	0.322890965025306	0.384417488487981	0.212697587999349	0.464713367088781
Isobutanol	0.416352196430647	0.0835322332566815	0.329692250060899	0.182683560443186	0.253644486147156	0.457641463610012	0.428131328329618	0.439118472113724	0.234975497866371	0.48653582628891	0.232892388855921	0.235222870773464	0.708955769806698	1	0.688677698411452	0.441526967898299	0.363367593215729	-0.00448742436639262	0.21087048767203	0.222848453314957	-0.116620278846898	-0.0891625327872664	0.0931781172394329	-0.159908820584114	0.160132022834449	0.111736853442641	0.199826003521553	0.64392884233798	-0.112892956347346	0.0795714698543203	0.0869105729791093	0.187546284928428	-0.108000530922515	0.572153801284637	0.140508728621253	0.184519713438491	0.47781875992772	0.28983248256223	0.2233798310585	0.390244340998918	-0.0310681332619172	0.149796738632386	0.27472097046608	0.28140961516884	0.270606712839178	0.321413719313766	0.237493735877471	0.157545653706931	0.388951866164864
Isobutyl acetate	0.477124577120469	0.0313246001656641	0.323001201472915	0.198078555893606	-0.115494853738748	0.579632062494291	0.310868415306657	0.495824441912157	-0.0834461140087855	0.399364843522455	0.137198785424445	0.381350925285961	0.604938207679689	0.688677698411452	1	0.826423735449258	0.393783531528517	0.0881930045312577	0.552462421584534	0.0907828206822701	-0.0331544513130306	-0.087332240924118	-0.0813729836340089	-0.326728082209425	0.155476461212516	0.258748565279681	0.080615012767681	0.557425127004596	-0.0652742257009527	0.147518343663671	0.0201837480116946	0.150666885572874	-0.050371524621616	0.538988701748154	0.286784651706534	0.31965569417735	0.490594193874068	0.229137633425033	0.148239214601859	0.306085791503289	-0.0119564400873469	0.0929968900870359	0.135389309805354	0.221123136272882	0.269035971622687	0.303121625992948	0.174324704726786	0.272974786169433	0.42884363861753
Isoamyl acetate	0.471455479287669	-0.0639054418151545	0.374869978551172	0.256245379926079	-0.312867613022072	0.55155685690971	0.182089988401096	0.504842509480152	-0.255410128813566	0.354470763590611	0.173922760907234	0.434460651301882	0.599667565817237	0.441526967898299	0.826423735449258	1	0.402295204723276	0.162545955071119	0.727000816013056	0.124189507032112	0.0750679283444461	-0.0791126685732773	-0.25793564193663	-0.393110650438387	0.106052175318639	0.320198177374986	-0.0347212101946736	0.465213309144255	-0.0653555543679031	0.176483456980464	-0.0175223681109039	0.170219972201793	-0.00397960656877588	0.56403904520287	0.371107219383437	0.397572771168435	0.537500696011136	0.190808944531914	0.0293174228067578	0.197809899255405	-0.0510432237132059	0.0960179132038356	0.0719400950415207	0.174570345125522	0.275442615081841	0.25720793969396	0.172332357317717	0.275113137810205	0.490558053303182
Methanethiol	0.334870637930207	-0.0299650002706952	0.50740015325389	0.343794940719051	0.0674487780627855	0.397168722699563	0.447106119542296	0.363472951567225	-0.0613441579346016	0.476353953123218	0.231623465342446	0.555717504889512	0.398306609380626	0.363367593215729	0.393783531528517	0.402295204723276	1	-0.164984178523481	0.244732107713723	0.0983781500504008	0.0855230805394731	-0.0288520016435792	-0.107102859567554	-0.11347039762293	0.251888076717085	0.278911903641059	0.0534752027212701	0.355996444090483	-0.128025742798765	0.351084972716678	0.0865676949696165	0.405249825805187	-0.237578517955156	0.520446809004844	0.335024245752383	0.234777018895584	0.436702923246772	0.219129702170459	0.165824717012771	0.266527838323575	-0.00430147386529743	0.17317712631583	0.10466433062929	0.238235491767868	0.266671146738348	0.264671612393032	0.0901304660874574	0.140146498343973	0.347195832456545
Octyl acetate	0.0666996440948255	-0.0557704890138716	-0.162561916705209	-0.159870052006736	-0.0945042402116173	0.0140993794171026	-0.365375663389182	0.00213108679155932	0.0281322722417456	-0.260965639588154	-0.0198671634939717	-0.0357809486167828	0.0749598279767076	-0.00448742436639262	0.0881930045312577	0.162545955071119	-0.164984178523481	1	0.237079792188495	0.116866503150159	-0.0691207072199497	-0.152146667996759	0.0464274437867946	-0.0699066073112752	0.258707211163569	-0.0140574164242311	0.13054268919032	-0.0374772705699533	0.250481093846065	-0.249987337859857	0.312077938288765	-0.324431327498955	0.332381196971893	-0.0108570402981524	-0.179905941353819	0.0392966754484112	0.152803901379109	-0.0942056483336467	-0.16039034543296	-0.112411157198099	0.0342041920048319	0.0160318165772277	-0.0627389863708743	-0.0996768872909634	-0.0706386215838964	-0.0347550096255938	0.0644790259629275	0.0900617031215861	0.134811767112071
Phenethyl acetate	0.271553400854414	-0.114189562675664	0.277236311328983	0.0925197523160371	-0.322555203767595	0.30168098689579	-0.0605381962344745	0.311790332645322	-0.288664328996497	0.0860991861180232	0.21593746039043	0.297553899519252	0.449503854366418	0.21087048767203	0.552462421584534	0.727000816013056	0.244732107713723	0.237079792188495	1	0.182264292228676	0.0498753504218869	-0.130438699264164	-0.24109339559617	-0.363457485330913	0.110395702173483	0.292842329505649	0.00126762350943537	0.25945504854093	0.0335524798329235	0.0466030103219078	-0.0279188938262714	0.0390330800236325	0.0107751246760834	0.329343167278537	0.283071566894908	0.297800563875469	0.358414822637162	0.190949492291855	0.019024132841868	0.0759487213261601	-0.0138325791444899	0.151010165337074	0.1103115249844	0.191299188787021	0.27757692123074	0.112894073679225	0.172923726779628	0.129978783660539	0.293109314303027
Phenethyl alcohol	0.0556590025440407	0.0200773184688929	0.130519870854533	-0.0687290356645706	0.0886226302018153	0.0674456871309941	-0.0474136317215257	-0.0252172994767916	0.125373330702971	-0.0781517934338407	0.181378864712858	-0.0542053365376483	0.400293073545454	0.222848453314957	0.0907828206822701	0.124189507032112	0.0983781500504008	0.116866503150159	0.182264292228676	1	0.0660639731754771	-0.0337194927428234	0.0416573854867412	-0.173341220879941	0.139228640938324	-0.0222547328348952	0.0895485190585435	0.205090847673177	-0.0810990498614953	-0.0954808651315086	0.117922015939155	0.0198558095052679	-0.00669143845278732	0.124568062685907	-0.0193520977461605	0.000269572623709821	0.121932318917103	0.0216600994522326	0.0391130444399424	-0.00323026792406739	-0.126349916073295	0.0296391601679645	0.063253876062017	0.146539432630922	0.209312148994384	0.142671811382701	0.115652282436519	0.0105259924158787	0.108825078990102
4-vinylguaiacol	-0.193538794756449	-0.0839889773082272	0.228433856944529	0.146119528584752	-0.115084997762601	-0.150510388831952	0.0187323621646438	0.0195621727203172	-0.275392383367949	-0.012357952697552	-0.171832746047455	0.0349802938520871	-0.0356463566222033	-0.116620278846898	-0.0331544513130306	0.0750679283444461	0.0855230805394731	-0.0691207072199497	0.0498753504218869	0.0660639731754771	1	-0.0139840957832978	-0.107311756071705	-0.103225748930891	-0.339673585199034	-0.0138660335356509	-0.166655068036248	-0.0444938597317611	-0.180522288031507	0.0210674652466023	-0.335386610797547	0.113013715527739	-0.117847609216813	-0.0983920743146491	0.118265553105386	-0.0524456031634826	-0.182091178393633	0.0220948733305081	-0.146181163119923	-0.0996529675114236	-0.0203453946646221	0.0321235464509411	-0.0331212485481239	-0.0329137374958879	0.0246979562348572	-0.00335802950257185	0.0837116148794889	-0.0225464669216526	0.0637972500047488
Sulfur dioxide	-0.0758885414012593	-0.0248342190854276	-0.12816404492357	-0.108841079770942	-0.0403261603808569	-0.0924366285469305	-0.0727454634358204	0.0197979458865425	-0.0244809260266282	-0.037278905574135	-0.0731954246180112	0.311188057775947	-0.190979548672769	-0.0891625327872664	-0.087332240924118	-0.0791126685732773	-0.0288520016435792	-0.152146667996759	-0.130438699264164	-0.0337194927428234	-0.0139840957832978	1	-0.0285586973599623	0.122296294638426	-0.220750328244173	-0.165926799860937	0.0444773073577315	-0.104842967453402	0.132066923483328	-0.0471459164014265	-0.0568132524883661	0.0314434070963187	-0.0371784729973845	-0.0498826522140497	-0.157729791565656	-0.00731180653703504	-0.01998536388058	-0.144968609017272	0.030671923498905	0.0347539397177667	-0.0246499216989613	-0.0453601171222208	-0.0895731273921281	0.00059221013689716	-0.0570591778527548	-0.124121421598449	-0.148572542347091	-0.0735316065049313	-0.130794190788065
Acetic acid	0.0530148592447207	0.0595990131714863	-0.178233168916328	-0.00404866861288	0.363268363167043	0.222427116693091	0.00481665292555427	0.148721836282709	0.446427961028608	0.0382760766292929	-0.153521931533891	-0.0518029752769731	-0.0342239504489494	0.0931781172394329	-0.0813729836340089	-0.25793564193663	-0.107102859567554	0.0464274437867946	-0.24109339559617	0.0416573854867412	-0.107311756071705	-0.0285586973599623	1	0.360691846658622	0.201029981720276	-0.103080890834861	0.379931696354658	0.194910993930918	0.367831917713924	-0.416109151653633	0.293017646499077	-0.227954182692224	0.0656978162139065	0.0644149413205752	-0.223819921018389	-0.306403639696128	0.0496863550990781	-0.0941113363098773	0.0571399000565981	0.0132959143374641	0.00713215892877419	0.0392998013017885	-0.104926234481776	-0.0919536718786049	-0.121034489197227	0.050820359308871	-0.0512937621899521	0.117522007035688	-0.0206312795799582
Ammonia	-0.0108866515254716	-0.0622799734476466	-0.211138359750828	0.0770456200639501	0.167435447848054	-0.0487483902840392	-0.0172320174374899	-0.0433561377012995	0.216783526718511	-0.0389085544146131	-0.159340405135232	-0.100908824219501	-0.323695732823524	-0.159908820584114	-0.326728082209425	-0.393110650438387	-0.11347039762293	-0.0699066073112752	-0.363457485330913	-0.173341220879941	-0.103225748930891	0.122296294638426	0.360691846658622	1	0.0686332808069277	-0.252863949587571	0.102179974635312	-0.18162362597734	0.26819130635127	0.0636613396118288	0.250340770677781	0.020056019225503	0.0862294541827044	-0.0697198870086825	-0.229762772016135	-0.134701251315938	-0.0361782438630591	-0.140308366280982	0.0204075640190828	-0.0567090988479779	-0.0120867338091948	-0.106730001372412	-0.134799402408795	-0.0877295149049261	-0.127413759770721	-0.0390491172198729	-0.146712125640653	-0.0641248735426965	-0.189676647129371
Color	0.292300425682701	0.139437514631125	0.0757061417416517	-0.0986300475624351	0.192356981592421	0.296383594372256	0.121702105276069	0.147147292452225	0.273593102021724	0.139191418781451	0.169728661993696	-0.0307556866436707	0.145205578351637	0.160132022834449	0.155476461212516	0.106052175318639	0.251888076717085	0.258707211163569	0.110395702173483	0.139228640938324	-0.339673585199034	-0.220750328244173	0.201029981720276	0.0686332808069277	1	0.0717080265594127	0.230503610610727	0.160460472381574	0.232506775256093	0.254966781850322	0.788272799657229	-0.000959062894776312	0.16068216992774	0.234176577197052	0.020616306847991	0.107173989346787	0.38066591017998	0.00723058496353558	0.0707069862764633	0.0690176647905893	0.0485531571228209	0.0444174112769073	0.00785644204077923	0.00403478354379331	0.026066537256371	0.153662917962563	0.0201904301099805	0.141969313837539	0.140627832071894
Betaglucan	0.270086433144446	0.107951450518532	0.199851659310246	0.12173972515721	-0.179895677869296	0.203859497301296	0.226479105306698	0.261112725773385	-0.234582184603234	0.240359801517147	-0.0589907700806136	0.167132193972904	0.127578592759195	0.111736853442641	0.258748565279681	0.320198177374986	0.278911903641059	-0.0140574164242311	0.292842329505649	-0.0222547328348952	-0.0138660335356509	-0.165926799860937	-0.103080890834861	-0.252863949587571	0.0717080265594127	1	-0.143291354232936	0.225532235545964	-0.122899533015876	0.169216366354127	-0.0544950887730422	0.181919322711984	0.0438523263280717	0.272674992113124	0.260332672974851	0.190046996597321	0.2640283069931	0.117478986161209	0.0310912715046878	0.0252632504090133	-0.0330084839935077	0.182877903445331	0.0425954434359834	0.056003967973177	0.0456166338279096	0.0568550844363845	0.0730224060332009	0.226431441686176	0.319671598386553
Lactic acid	0.0740954934168626	0.0143719593289381	0.00447261920630742	-0.0360364511882562	0.519046395082858	0.341782940730015	0.0689295856395357	0.074125830362408	0.509063725405723	0.11892910563009	0.279043618103177	0.16076325567101	0.225906220444407	0.199826003521553	0.080615012767681	-0.0347212101946736	0.0534752027212701	0.13054268919032	0.00126762350943537	0.0895485190585435	-0.166655068036248	0.0444773073577315	0.379931696354658	0.102179974635312	0.230503610610727	-0.143291354232936	1	0.0929146591332619	0.487169525335001	-0.491510017429423	0.371135061887865	-0.37317272673856	-0.141241114012892	0.116176939881417	-0.135080784038955	-0.105327116182741	0.212835177671302	-0.0801268789195456	0.0262921736067059	0.0205339238379954	-0.0962303700914062	-0.00157388655200437	-0.0516880110178735	0.00821516805130288	0.0412417334270918	0.14075325410067	0.0647478740691874	0.158001724615929	0.0273485749052242
Glycerol	0.516953555724492	0.119481266025313	0.279950736256648	0.291631801607702	0.177047387589227	0.564965429382514	0.398977068570365	0.617262109412569	0.226958834802821	0.525974099595297	0.19880675931918	0.281905259345093	0.629093257222821	0.64392884233798	0.557425127004596	0.465213309144255	0.355996444090483	-0.0374772705699533	0.25945504854093	0.205090847673177	-0.0444938597317611	-0.104842967453402	0.194910993930918	-0.18162362597734	0.160460472381574	0.225532235545964	0.0929146591332619	1	-0.105532815346866	0.103032104688691	0.0986179739552538	0.2706863007253	-0.00775616571699282	0.733055998327051	0.231925517148421	0.168412515444701	0.61882542243825	0.34689832058576	0.217795224308016	0.344524518249198	0.0050958109120726	0.209001266872189	0.174169045961828	0.224175094157398	0.227408091544578	0.335200575712062	0.248509169276865	0.196727833408063	0.546915153335961
Iron	0.107922752346455	-0.110407245473136	-0.150541673513147	-0.0706571549678628	0.170459008381403	0.194552688200418	-0.219079162103885	0.043355294503553	0.211900472847363	-0.162558957779471	0.00365159328248634	0.193778027948858	-0.0851211621397562	-0.112892956347346	-0.0652742257009527	-0.0653555543679031	-0.128025742798765	0.250481093846065	0.0335524798329235	-0.0810990498614953	-0.180522288031507	0.132066923483328	0.367831917713924	0.26819130635127	0.232506775256093	-0.122899533015876	0.487169525335001	-0.105532815346866	1	-0.334171304565286	0.400170531852269	-0.578584324233243	0.148621874858294	-0.00515434127972579	-0.21214180731742	-0.0526241307055865	0.133017404853074	-0.183158751088878	-0.124452606774707	-0.0638347977746215	-0.034542608213622	-0.0190546830672968	-0.16271543209101	-0.151909061757697	-0.136260045672072	-0.00497645687491069	-0.0426309523757985	0.130784848761537	0.0124589966318178
pH	0.200222801532938	0.0844428042934	0.237149761855557	0.0948459980138053	-0.238226514566402	-0.0117210373249051	0.310904050567903	0.0695634616410466	-0.304114809068015	0.221327086769304	-0.028675372395819	-0.019390946289606	-0.00659044428185821	0.0795714698543203	0.147518343663671	0.176483456980464	0.351084972716678	-0.249987337859857	0.0466030103219078	-0.0954808651315086	0.0210674652466023	-0.0471459164014265	-0.416109151653633	0.0636613396118288	0.254966781850322	0.169216366354127	-0.491510017429423	0.103032104688691	-0.334171304565286	1	0.0991614544456295	0.569796420098484	0.00850214023176025	0.179357488616336	0.174624295039659	0.268888234046466	0.147963597597953	0.119672778262178	0.08175449018789	0.0984207203145145	0.0727900025667954	0.0474024955397219	0.0570166745865214	0.0350667104946526	0.028260228304733	0.0729017263585641	-0.0218623962135649	-0.0470212621617015	0.0831296014468843
Protein	0.265635014607268	0.0789949522605062	-0.110437219387186	-0.0848085074284463	0.243392171681644	0.25623540023372	-0.0179555441291377	0.098671181745997	0.379624265041382	0.0372104142107731	0.114485289514961	-0.0696339287788749	0.0577521296498254	0.0869105729791093	0.0201837480116946	-0.0175223681109039	0.0865676949696165	0.312077938288765	-0.0279188938262714	0.117922015939155	-0.335386610797547	-0.0568132524883661	0.293017646499077	0.250340770677781	0.788272799657229	-0.0544950887730422	0.371135061887865	0.0986179739552538	0.400170531852269	0.0991614544456295	1	-0.0985212415410468	0.305323056217163	0.17066998312396	-0.142389124364892	0.09323186284071	0.438610268941902	-0.106520891799641	0.0436101977117561	0.017871551070222	0.0368664671059922	0.00356549884744006	-0.0820243752141955	-0.0767544929554141	-0.0693690542320385	0.0775019623023536	-0.0164978074560596	0.143848623154732	0.0605819722094803
Iso-alpha acids	0.159006606634978	0.0598174489702347	0.247946105046409	0.223005466904524	-0.158518900155295	0.0392980443139343	0.286298578715914	0.19772480155999	-0.151075246567586	0.309379660876364	-0.00571726899318729	0.0301673321854825	0.106905047532299	0.187546284928428	0.150666885572874	0.170219972201793	0.405249825805187	-0.324431327498955	0.0390330800236325	0.0198558095052679	0.113013715527739	0.0314434070963187	-0.227954182692224	0.020056019225503	-0.000959062894776312	0.181919322711984	-0.37317272673856	0.2706863007253	-0.578584324233243	0.569796420098484	-0.0985212415410468	1	-0.10966253128767	0.297008574910882	0.286801052713124	0.190277220168194	0.215919400166931	0.161683332404723	0.200730985347077	0.196519505804465	-0.0317894021431332	0.0453950782043364	0.0536483566741923	0.130241852876084	0.122722627124781	0.141391230571657	-0.0538541840069484	-0.0331934974691116	0.156021978220314
Sugars	0.258275006894045	-0.111140284640508	-0.19926822501211	-0.110673926358246	-0.109889021359048	-0.0571389622160557	-0.282483758338538	0.0432775493343477	0.0520848646331784	-0.204709357435423	-0.185372804422175	-0.104280747988848	-0.0793922445519974	-0.108000530922515	-0.050371524621616	-0.00397960656877588	-0.237578517955156	0.332381196971893	0.0107751246760834	-0.00669143845278732	-0.117847609216813	-0.0371784729973845	0.0656978162139065	0.0862294541827044	0.16068216992774	0.0438523263280717	-0.141241114012892	-0.00775616571699282	0.148621874858294	0.00850214023176025	0.305323056217163	-0.10966253128767	1	0.00884797207394781	-0.0950085902080288	-0.0783532512876267	0.147402522670902	-0.0986854721157166	-0.156346175194944	-0.104701692598554	0.119733258906221	0.111917140240547	-0.0729663668006748	-0.140527888663849	-0.162121536543546	-0.0362237948177956	0.0310295631265855	0.0380589724132391	0.125582712991717
Ethanol	0.690747954062581	0.0364902872869421	0.333259966451685	0.383767509103585	0.107329245848559	0.719391515847365	0.461711678852804	0.740166747927893	0.18039425226578	0.654534946689899	0.299153061720936	0.533567611590094	0.645702754501269	0.572153801284637	0.538988701748154	0.56403904520287	0.520446809004844	-0.0108570402981524	0.329343167278537	0.124568062685907	-0.0983920743146491	-0.0498826522140497	0.0644149413205752	-0.0697198870086825	0.234176577197052	0.272674992113124	0.116176939881417	0.733055998327051	-0.00515434127972579	0.179357488616336	0.17066998312396	0.297008574910882	0.00884797207394781	1	0.308639433652996	0.293229638180239	0.853566697739768	0.273361539048615	0.0762898675481097	0.285324022863038	0.0260070182658246	0.203922927980374	0.0531029693256656	0.170519645770363	0.233258918931979	0.373001127294538	0.228255675021937	0.270649037362633	0.628963951025104
Carbon dioxide	0.24619745525053	0.00104021336238773	0.357528419650927	0.17536636098853	-0.0642194904117666	0.156582605093382	0.277007254765014	0.261563079349784	-0.159030917069715	0.353487727885927	0.0484160528568458	0.233746360834939	0.246344494145295	0.140508728621253	0.286784651706534	0.371107219383437	0.335024245752383	-0.179905941353819	0.283071566894908	-0.0193520977461605	0.118265553105386	-0.157729791565656	-0.223819921018389	-0.229762772016135	0.020616306847991	0.260332672974851	-0.135080784038955	0.231925517148421	-0.21214180731742	0.174624295039659	-0.142389124364892	0.286801052713124	-0.0950085902080288	0.308639433652996	1	0.143040303321667	0.23149329333265	0.144557399385172	0.0356625078986051	0.0290656578073908	-0.0345467234625621	0.0899548255386803	0.0194567619191294	0.167112513524617	0.199293283559794	0.186328609784988	0.168709411751901	0.188073438135422	0.249210686266754
Unfermentables	0.187867926310797	-0.0390481096542903	0.116782224533244	0.157344394771164	-0.225302269906702	0.289973357623222	0.0698051146999415	0.180581401332315	-0.169225377274494	0.177431429370793	0.192702065116854	0.16316803189737	0.258289791778268	0.184519713438491	0.31965569417735	0.397572771168435	0.234777018895584	0.0392966754484112	0.297800563875469	0.000269572623709821	-0.0524456031634826	-0.00731180653703504	-0.306403639696128	-0.134701251315938	0.107173989346787	0.190046996597321	-0.105327116182741	0.168412515444701	-0.0526241307055865	0.268888234046466	0.09323186284071	0.190277220168194	-0.0783532512876267	0.293229638180239	0.143040303321667	1	0.511583558681538	0.0884687726367084	0.0512920422491395	0.0603080278635643	-0.0941052948736566	0.054857895628884	-0.0452405839665262	-0.0669442522278586	-0.0148341744357698	0.115410341186324	0.103927926571866	0.0775324658369055	0.203397038770532
Caloric value	0.63964863437815	0.010990085067381	0.213539924211092	0.337971871549945	0.0787967404498148	0.664618249891998	0.293096201813705	0.61307003312053	0.197740016384416	0.506982673063452	0.286752013654354	0.432980644734426	0.560581108929326	0.47781875992772	0.490594193874068	0.537500696011136	0.436702923246772	0.152803901379109	0.358414822637162	0.121932318917103	-0.182091178393633	-0.01998536388058	0.0496863550990781	-0.0361782438630591	0.38066591017998	0.2640283069931	0.212835177671302	0.61882542243825	0.133017404853074	0.147963597597953	0.438610268941902	0.215919400166931	0.147402522670902	0.853566697739768	0.23149329333265	0.511583558681538	1	0.179982158893118	0.0749001555588679	0.229177159810494	-0.00638710761980958	0.126329171880287	0.00424365189843037	0.0974511592185475	0.147637690203043	0.308788276391009	0.187507512120194	0.304894350309605	0.527161149008304
1-propanol	0.189963353910625	-0.00577293881602417	0.26492292628609	0.153740432872947	0.0574519055799177	0.145117866201545	0.230010677420517	0.205042669313342	0.0623072548750798	0.207427028925433	0.175026007975149	0.12148741877946	0.283745245247709	0.28983248256223	0.229137633425033	0.190808944531914	0.219129702170459	-0.0942056483336467	0.190949492291855	0.0216600994522326	0.0220948733305081	-0.144968609017272	-0.0941113363098773	-0.140308366280982	0.00723058496353558	0.117478986161209	-0.0801268789195456	0.34689832058576	-0.183158751088878	0.119672778262178	-0.106520891799641	0.161683332404723	-0.0986854721157166	0.273361539048615	0.144557399385172	0.0884687726367084	0.179982158893118	1	0.36263381562881	0.378841903894238	-0.0503631940960108	0.531914080285934	0.712321008052783	0.632660380967082	0.58268144392767	0.365315853147373	0.521227511908528	-0.15018142566218	0.293395865605979
Diacetyl	0.0475536879538159	0.00157711169052036	0.105939754139651	0.0134439034343414	0.160548013108666	0.0755007010650857	0.0980775466874958	0.00400192208854418	0.121725813006738	0.0631130168159222	0.0195970927702332	-0.0368182565656357	0.130814356598514	0.2233798310585	0.148239214601859	0.0293174228067578	0.165824717012771	-0.16039034543296	0.019024132841868	0.0391130444399424	-0.146181163119923	0.030671923498905	0.0571399000565981	0.0204075640190828	0.0707069862764633	0.0310912715046878	0.0262921736067059	0.217795224308016	-0.124452606774707	0.08175449018789	0.0436101977117561	0.200730985347077	-0.156346175194944	0.0762898675481097	0.0356625078986051	0.0512920422491395	0.0749001555588679	0.36263381562881	1	0.538518416854352	-0.198560169287769	0.16595320896624	0.411759889818584	0.576614132151785	0.45024324021953	0.206483199541833	0.12711760875726	0.0523246169218426	-0.1919744624451
3-methylbutanal	0.129652709609393	-0.00430713080187336	0.147478162421201	0.157438031648293	0.134846449606375	0.279926446067648	0.284776716307592	0.248732302783829	0.175226553962321	0.289302437608799	0.0709242902128038	0.131819968629078	0.285699590456327	0.390244340998918	0.306085791503289	0.197809899255405	0.266527838323575	-0.112411157198099	0.0759487213261601	-0.00323026792406739	-0.0996529675114236	0.0347539397177667	0.0132959143374641	-0.0567090988479779	0.0690176647905893	0.0252632504090133	0.0205339238379954	0.344524518249198	-0.0638347977746215	0.0984207203145145	0.017871551070222	0.196519505804465	-0.104701692598554	0.285324022863038	0.0290656578073908	0.0603080278635643	0.229177159810494	0.378841903894238	0.538518416854352	1	0.0230515992918051	0.259340803565682	0.35947090511278	0.344380431476049	0.346310647234948	0.161983102293387	0.156968440596031	-0.0827989801134834	0.10586627354255
Propylene glycol	0.00301806673570385	0.046804884590133	-0.0701967117476478	0.0349893629982656	-0.0363799220304381	-0.0235098264832606	0.104694481410442	0.058424952424666	-0.0121914769199047	0.0664666652201753	-0.0516642449612349	0.0174198302929971	-0.0666508975327827	-0.0310681332619172	-0.0119564400873469	-0.0510432237132059	-0.00430147386529743	0.0342041920048319	-0.0138325791444899	-0.126349916073295	-0.0203453946646221	-0.0246499216989613	0.00713215892877419	-0.0120867338091948	0.0485531571228209	-0.0330084839935077	-0.0962303700914062	0.0050958109120726	-0.034542608213622	0.0727900025667954	0.0368664671059922	-0.0317894021431332	0.119733258906221	0.0260070182658246	-0.0345467234625621	-0.0941052948736566	-0.00638710761980958	-0.0503631940960108	-0.198560169287769	0.0230515992918051	1	0.0573050809443212	0.0306875004572778	-0.0870571358312803	-0.0820307818034474	-0.176052494212481	-0.0363310714814143	-0.0496560401742842	-0.00764933486167028
N-propyl acetate	0.157105906780901	-0.011613378315679	0.201627021248715	0.104500180437226	0.0807562038389272	0.167866779986206	0.150172951457315	0.203004090009881	0.0728323701967865	0.144801155089799	0.136390469457321	0.187665258373241	0.192782852907721	0.149796738632386	0.0929968900870359	0.0960179132038356	0.17317712631583	0.0160318165772277	0.151010165337074	0.0296391601679645	0.0321235464509411	-0.0453601171222208	0.0392998013017885	-0.106730001372412	0.0444174112769073	0.182877903445331	-0.00157388655200437	0.209001266872189	-0.0190546830672968	0.0474024955397219	0.00356549884744006	0.0453950782043364	0.111917140240547	0.203922927980374	0.0899548255386803	0.054857895628884	0.126329171880287	0.531914080285934	0.16595320896624	0.259340803565682	0.0573050809443212	1	0.505384665484577	0.38872987156359	0.339948961817639	0.136083682772156	0.606532418561472	-0.0969227498244038	0.338338359659049
N-pentanol	0.0407580281284501	0.00664002917770718	0.182971469098803	0.106906926510824	0.0613428573377086	-0.00531195699131186	0.131573586439514	0.0209033744539913	0.0588993586199846	0.0822468357407658	0.133142681002482	0.0193802520601439	0.242554455441747	0.27472097046608	0.135389309805354	0.0719400950415207	0.10466433062929	-0.0627389863708743	0.1103115249844	0.063253876062017	-0.0331212485481239	-0.0895731273921281	-0.104926234481776	-0.134799402408795	0.00785644204077923	0.0425954434359834	-0.0516880110178735	0.174169045961828	-0.16271543209101	0.0570166745865214	-0.0820243752141955	0.0536483566741923	-0.0729663668006748	0.0531029693256656	0.0194567619191294	-0.0452405839665262	0.00424365189843037	0.712321008052783	0.411759889818584	0.35947090511278	0.0306875004572778	0.505384665484577	1	0.745241107857726	0.640438151010416	0.241820430346861	0.50090798252772	-0.260867277876446	0.0509568668773107
2-methyl-1-butanol	0.139448375174003	-0.0742719632849878	0.284522750052287	0.0552104833677339	0.0730363713499877	0.0293392214275428	0.128120986535016	0.0388733259732156	0.0221937230788281	0.103315720888155	0.112532406422349	0.131830029721974	0.320560710519031	0.28140961516884	0.221123136272882	0.174570345125522	0.238235491767868	-0.0996768872909634	0.191299188787021	0.146539432630922	-0.0329137374958879	0.00059221013689716	-0.0919536718786049	-0.0877295149049261	0.00403478354379331	0.056003967973177	0.00821516805130288	0.224175094157398	-0.151909061757697	0.0350667104946526	-0.0767544929554141	0.130241852876084	-0.140527888663849	0.170519645770363	0.167112513524617	-0.0669442522278586	0.0974511592185475	0.632660380967082	0.576614132151785	0.344380431476049	-0.0870571358312803	0.38872987156359	0.745241107857726	1	0.922268708299333	0.25827556669377	0.545888158210531	-0.0749891038256612	-0.0184069575795943
Isopentyl formate	0.138128930062881	-0.173632385544854	0.331805434750753	0.110422886766188	0.0359655773219158	0.094988143810301	0.126098041779495	0.0801670426726828	0.00581681488393766	0.128253468680167	0.170598696499452	0.17271684322576	0.420160787243475	0.270606712839178	0.269035971622687	0.275442615081841	0.266671146738348	-0.0706386215838964	0.27757692123074	0.209312148994384	0.0246979562348572	-0.0570591778527548	-0.121034489197227	-0.127413759770721	0.026066537256371	0.0456166338279096	0.0412417334270918	0.227408091544578	-0.136260045672072	0.028260228304733	-0.0693690542320385	0.122722627124781	-0.162121536543546	0.233258918931979	0.199293283559794	-0.0148341744357698	0.147637690203043	0.58268144392767	0.45024324021953	0.346310647234948	-0.0820307818034474	0.339948961817639	0.640438151010416	0.922268708299333	1	0.31904752281037	0.55853732059713	-0.0313168530696491	0.0436265707777388
Ethyl isobutyrate	0.308860565660017	-0.0591729541945934	0.243491043589396	0.181648941545406	0.186406616307754	0.404101288925928	0.288748270255695	0.29636423842125	0.18035460681976	0.354639563108775	0.192652527657225	0.163583812746093	0.322890965025306	0.321413719313766	0.303121625992948	0.25720793969396	0.264671612393032	-0.0347550096255938	0.112894073679225	0.142671811382701	-0.00335802950257185	-0.124121421598449	0.050820359308871	-0.0390491172198729	0.153662917962563	0.0568550844363845	0.14075325410067	0.335200575712062	-0.00497645687491069	0.0729017263585641	0.0775019623023536	0.141391230571657	-0.0362237948177956	0.373001127294538	0.186328609784988	0.115410341186324	0.308788276391009	0.365315853147373	0.206483199541833	0.161983102293387	-0.176052494212481	0.136083682772156	0.241820430346861	0.25827556669377	0.31904752281037	1	0.168269985651172	0.166501230472382	0.217020631598732
3-methyl-2-butenal	0.184121345941535	-0.0352798823571477	0.206587831568447	0.142103393654298	0.0795599315677134	0.11741487063793	0.125854965843609	0.144168578697259	0.0583445937891113	0.149772025108633	0.134041668384485	0.100545594064382	0.384417488487981	0.237493735877471	0.174324704726786	0.172332357317717	0.0901304660874574	0.0644790259629275	0.172923726779628	0.115652282436519	0.0837116148794889	-0.148572542347091	-0.0512937621899521	-0.146712125640653	0.0201904301099805	0.0730224060332009	0.0647478740691874	0.248509169276865	-0.0426309523757985	-0.0218623962135649	-0.0164978074560596	-0.0538541840069484	0.0310295631265855	0.228255675021937	0.168709411751901	0.103927926571866	0.187507512120194	0.521227511908528	0.12711760875726	0.156968440596031	-0.0363310714814143	0.606532418561472	0.50090798252772	0.545888158210531	0.55853732059713	0.168269985651172	1	-0.061531224499592	0.368534294065901
2-methyltetrahydrofuran-3-one	0.294064609033745	0.029838739064697	0.180596459008612	0.154791724667595	0.12293880577509	0.307291316661067	0.126754308405764	0.3149215187443	0.016006021693009	0.236670712172176	0.0878895532440059	0.232998117467167	0.212697587999349	0.157545653706931	0.272974786169433	0.275113137810205	0.140146498343973	0.0900617031215861	0.129978783660539	0.0105259924158787	-0.0225464669216526	-0.0735316065049313	0.117522007035688	-0.0641248735426965	0.141969313837539	0.226431441686176	0.158001724615929	0.196727833408063	0.130784848761537	-0.0470212621617015	0.143848623154732	-0.0331934974691116	0.0380589724132391	0.270649037362633	0.188073438135422	0.0775324658369055	0.304894350309605	-0.15018142566218	0.0523246169218426	-0.0827989801134834	-0.0496560401742842	-0.0969227498244038	-0.260867277876446	-0.0749891038256612	-0.0313168530696491	0.166501230472382	-0.061531224499592	1	0.26817962585501
Ethyl butyrate	0.487332400454085	0.0770801135742378	0.266411671042041	0.369258913938073	0.0110956591119347	0.466615261024471	0.289672129605226	0.578536198737123	0.0485219885793073	0.444529992529164	0.182849725903544	0.371808206771741	0.464713367088781	0.388951866164864	0.42884363861753	0.490558053303182	0.347195832456545	0.134811767112071	0.293109314303027	0.108825078990102	0.0637972500047488	-0.130794190788065	-0.0206312795799582	-0.189676647129371	0.140627832071894	0.319671598386553	0.0273485749052242	0.546915153335961	0.0124589966318178	0.0831296014468843	0.0605819722094803	0.156021978220314	0.125582712991717	0.628963951025104	0.249210686266754	0.203397038770532	0.527161149008304	0.293395865605979	-0.1919744624451	0.10586627354255	-0.00764933486167028	0.338338359659049	0.0509568668773107	-0.0184069575795943	0.0436265707777388	0.217020631598732	0.368534294065901	0.26817962585501	1
Butyl acetate	-0.246422657470778	0.0118219161659616	-0.36138851911061	-0.324820963048732	0.211376275376641	-0.163398137095295	-0.269480040298542	-0.300554939727196	0.299456195328149	-0.332710557130556	0.0278486373765468	-0.236072331527301	-0.160412732642135	-0.186370534550983	-0.260793286601836	-0.330692741531473	-0.374768719757696	0.122767299561794	-0.188118524227995	-0.00141455783306766	-0.228456043126344	0.0175961781478383	0.0901321988143828	0.0248615202348082	0.0630080315509562	-0.271975982963041	0.250263772950347	-0.235839756886136	0.176496562614047	-0.319859519661935	0.201393210971	-0.415146494398567	0.100477453572357	-0.318302249825011	-0.285059355421925	-0.129210385759463	-0.211029521745821	-0.143416121154545	0.0798625635595736	-0.088116146038034	0.0586581893483973	-0.144671927263174	-0.0109262398140398	-0.0431814614754177	-0.0905363102476351	-0.230269334202478	-0.0709299164755912	-0.0391348197895093	-0.326493362332759
Methylpyrazine	0.0523891914746955	0.209179859489356	-0.0407402582801337	-0.1213630269212	0.0803874651566782	0.0041480525405162	-0.049722788079425	0.0333557722799342	0.146761721797885	-0.0692898505766175	0.0759823007353006	-0.163732138234505	0.0103901618141424	0.0129488958344849	-0.0566860668986971	-0.0729033586096175	0.0243168453437386	0.235530489466085	0.0506663254463331	0.118417553561421	-0.21459852689544	-0.222988211240185	0.136037871890453	-0.0547540767652051	0.535448664226227	0.0491517390780375	-0.0349621762023561	0.0310000407277658	0.107996079511787	0.121169712839313	0.433437141750332	-0.0526003889022709	0.193993680769009	0.00337298262507787	-0.099780184143996	-0.0686016259764724	0.112624522245181	-0.0907046191562636	-0.0564887075399503	0.0873369032355381	0.148175445228725	0.0928552123329907	0.0434308222112288	-0.0918210596004588	-0.126034926869461	-0.250041579694968	-0.00652428135101148	0.0310463039717005	0.131661338063543
Furfural	0.112659585176684	-0.0400354245208098	-0.149165594539628	-0.231349876156207	-0.0233144832430021	-0.0331418706342313	-0.340817532540348	-0.00731286720282496	0.0618605068832513	-0.260018418199627	-0.0962771798247869	-0.0263374268204959	-0.0463082275407476	-0.0597837767673865	-0.0527976176893929	-0.0255293531011885	-0.205995804895393	0.54912395948838	0.0761348916186966	0.0826207083640592	-0.118607826312796	-0.081158333110488	0.150900070414841	0.0194750795822817	0.267553433681766	0.0343036713573485	0.0760025418278275	-0.05384286072731	0.285307204628538	-0.230539203514604	0.327822082356141	-0.283851700651988	0.42300052435564	9.32768930412537e-05	-0.150274987739559	-0.080951933077262	0.144416301755278	-0.169959552604393	-0.262616332415782	-0.22127539411403	-0.0137416211470005	-0.0471119573376217	-0.114662695166233	-0.1549192207226	-0.152280276828724	-0.129015571455359	-0.0362934458971834	0.129491305670941	0.12815011904401
Ethyl lactate	-0.0355308881344831	0.00263162570365491	-0.137861150767934	-0.182807852426709	0.0271552013033669	0.0591577553468095	-0.0537225267020937	-0.0548074451775803	0.0601346870811151	-0.0906154101623418	0.11052379893491	-0.0359648336019925	-0.0355420197167652	-0.0761185360030519	-0.0282176094109367	-0.0336704047791089	-0.160317829542582	0.0961364328688691	-0.0415901730487116	0.0279861831381164	-0.0202470265832733	0.000482132007580568	0.0977586484840345	0.0621565841001611	-0.00949214031611683	-0.100855196974929	0.104745954131055	-0.0480845918762211	0.123646563889973	-0.213810819718681	3.33753252689798e-05	-0.188235711022752	-0.0534828413993765	-0.0527040998570061	-0.0649735463962408	-0.0900703833795861	-0.0538528349821405	0.0734681627180303	-0.0117974906514147	-0.0582080674920542	-0.173079623119577	-0.0954003704756012	-0.027650321393439	0.131625489140025	0.174367869278127	0.0189962558331218	0.0483158839484357	0.0621656780381008	-0.0708022257683571
Cis-3-hexenol	0.267894360616966	0.101333609758561	0.115746068124513	0.2696231572735	0.232330319468147	0.373807540233849	0.250435559303477	0.327401139001334	0.243960909128942	0.324482368920386	0.145615302759539	0.136827338806252	0.209364534624532	0.198502868635623	0.249363547215605	0.215712119644131	0.176058470345234	0.0415423651030254	0.0771119342074342	0.0102890665515689	-0.0609546812802825	-0.137811449201281	0.100872630832171	0.0156103536535071	0.236499624540861	0.159986851085524	0.180054099656509	0.314670977366723	0.114178046234303	-0.0113490724141065	0.215894024833564	-0.0420364168666411	0.119647504973248	0.341719951050854	0.136086206137058	0.0434703386421707	0.366013747043932	0.134794211663196	-0.165957921065298	-0.0189787245430684	0.201003360377698	0.129904618743569	0.0599288013798216	-0.0179035287688958	0.00630192846076721	0.223233235976125	0.147024133072054	0.226157092780007	0.472698000958105
N-hexanol	0.414906205485331	0.0021506107428262	0.335781272077026	0.304979007332076	-0.137187992064613	0.415984495359064	0.219170523051347	0.388398630095757	-0.0877561786749822	0.29362706753869	0.131522774586131	0.308690608323325	0.485204423907816	0.422948538919624	0.639764154924293	0.676886100064107	0.440103551156537	0.0433028814865394	0.493837945857872	0.079562278824347	-0.0519571625134284	-0.117114614722994	-0.208375195590563	-0.292023555124008	0.211306885465146	0.314113733854707	-0.0649170687343414	0.472905150750577	-0.127716645944368	0.245593473838828	0.121326983518106	0.274385080889057	0.0424117155309942	0.506681363958437	0.329598829579171	0.314247362977303	0.521626950488418	0.393863819530853	0.3891055145416	0.440476474226209	-0.0173263949053697	0.313720786272287	0.357069854789972	0.416672250759298	0.417739020442072	0.244136502403008	0.31873641937494	0.162813706800031	0.432541479903507
Styrene	0.177601689627034	0.11475535581575	0.130745074076677	0.364345413526616	0.126935372814969	0.29716277060433	0.226276431867989	0.297681946911151	0.158717905128449	0.264967362351536	0.139626065868075	0.203573482485805	0.191814945867607	0.0843200089095985	0.161320894938694	0.200961551384822	0.297063697019152	0.00119642777672321	0.0984211587385398	-0.0133814621033937	0.126449229262937	-0.0922422975940965	0.0222033426784334	0.00642293239559214	0.0824601926597941	0.133119017454548	0.208984305646879	0.212768016430095	0.0429113180986303	-0.030791247243429	0.116690853473102	0.0944835778780947	-0.0583829253193432	0.262458140701247	0.132912340622744	0.10801106860592	0.296108289732636	0.120989732724324	0.0585915514692415	0.202702343878264	0.0332994010965476	0.14589837610967	0.0135565689051025	0.0428040128642058	0.0592317957087313	0.0484866669050985	0.120053760860174	0.193662362597802	0.360585363830628
Furfuryl alcohol	-0.212732271094784	-0.0189314530068807	-0.0779760990953279	-0.158651876274708	-0.172395916595726	-0.392537910075792	-0.272410380080091	-0.357083363573946	-0.221531694912166	-0.325977368576225	-0.138317436942602	-0.13477708974484	-0.170670158565918	-0.188600494679884	-0.193839592570104	-0.165654617696678	-0.172315593387921	-0.041441399315224	-0.0864202650950306	-0.0405430158253013	0.101068542664364	0.0843496836964844	-0.108010925881597	0.119315488301732	-0.263131681049624	-0.0858011817670538	-0.149637674844299	-0.245714518342206	-0.0690295505404656	0.0164355047992478	-0.13614877805968	-0.0548219217798025	-0.0152248296430068	-0.344605841120037	-0.0882081082830614	-0.0216745004070489	-0.277757617439811	-0.025731396129304	0.0263627102740247	-0.185094297767396	-0.0955734822845602	-0.0366785560872996	0.07497380116072	0.187933135262868	0.127469017400521	-0.446948185654668	0.114604801693349	-0.191870737288579	-0.26781809761603
3-methyl-2-hexanol	-0.415375222003552	0.00576215645298385	-0.265060733711277	-0.32627965247444	-0.0568694917400873	-0.567534584553353	-0.376960087737748	-0.530729899678395	-0.0723123046437214	-0.504064993820389	-0.226246053847279	-0.328053017732514	-0.404183056532059	-0.373655925336314	-0.386919695006284	-0.427957567321077	-0.408825613209811	-0.0369563692683203	-0.215781884510152	-0.0866321701147218	0.0199413059953558	0.0972737794381235	-0.0618396586043195	0.0952215280005858	-0.228945837444183	-0.209514388431475	-0.052813934110774	-0.469849486535325	0.0131741164720238	-0.185749137086085	-0.145059816672491	-0.26407877196348	-0.00272988259900202	-0.607008035958729	-0.171615766525558	-0.277940127229247	-0.550404070465127	-0.0307980079100879	0.0315695756187984	-0.239547469780316	0.0567400433069228	-0.0154525048508313	0.200261124177987	0.273789084625354	0.141025872413959	-0.567049851613358	0.14352959247348	-0.308146882350118	-0.466846048805698
3-furanmethanol	-0.293881054096865	0.102148293511175	-0.294621538911515	-0.395929150866414	0.151524387672028	-0.334989679834877	-0.324307075180167	-0.396465223443575	0.168659071808625	-0.42223442081975	-0.133337378397901	-0.320379947876693	-0.315080941790615	-0.290995981362416	-0.376313658254156	-0.453288148610378	-0.396979023664379	0.102157266755593	-0.216892430278884	0.00485191763068209	-0.140116431692241	-0.00951568778333394	0.177729676935318	0.147078086095813	0.101449058316693	-0.21939787081696	0.203810128377527	-0.356407720988175	0.256682116442585	-0.296990299964087	0.132957865969056	-0.406974397729456	-0.00939635729701513	-0.469728915120523	-0.234553950802485	-0.29088268522001	-0.387827389238228	-0.126565561889228	0.0101466899912092	-0.225631182853071	-0.00573724186551507	-0.0537444532451964	0.0602094753516056	0.124627274036385	0.0266027936446983	-0.46379590174312	0.101642202275236	-0.208528008448135	-0.364010699951335
2-acetylfuran	-0.0321578512228588	0.146517308512151	-0.153228620611991	-0.297044724846034	0.179564747088803	-0.0917656347261901	-0.161366448774998	-0.171346361135834	0.206073775259871	-0.211519235366267	-0.0028885896116492	-0.207387327600337	-0.142208747860387	-0.10979439064332	-0.203068568167574	-0.257186392501505	-0.0881475260577429	0.232692533736862	-0.104949343790628	0.0348044236005852	-0.251856495561673	-0.201752169050167	0.189817831311346	0.0705313477257487	0.574755683640684	0.00527086182477392	0.194058677478045	-0.18731238599228	0.317167616137248	-0.0472774729223986	0.521985253166692	-0.276864855627997	0.123846050665745	-0.165805303429167	-0.130233884364458	-0.133367125938907	-0.0345947560848802	-0.163256332822416	-0.17953839829534	-0.274310818103153	0.122659145921333	-0.057983327056073	-0.00580195328715443	-0.067306728599245	-0.131883555423496	-0.341292673049477	0.0144874109249107	-0.0026139318304097	-0.0864126181492329
2,6-dimethylpyrazine	-0.0192279112717881	0.167650574676487	-0.087463786021813	-0.173655785730073	0.148971656348911	-0.10331603495175	-0.0551253110359878	-0.0887543146550174	0.159492211185675	-0.0871077074080941	0.000135364947023777	-0.176711338195808	-0.138758434011738	-0.0543946411233955	-0.165287208645584	-0.21796289494374	-0.067020851412608	0.106250293878535	-0.13311469989893	0.0355469512921272	-0.215282586158079	-0.12144794369149	0.107100857822277	-0.0017902846533377	0.378547255514708	-0.0136542327465494	0.0344371617132559	-0.168345962095204	0.0819687442195439	0.0756555916226365	0.308652561274593	-0.126851633602805	0.153518151671753	-0.128204942317792	-0.1059657482893	-0.127297301363585	-0.0524745219690576	-0.276755378102096	-0.43410436238421	-0.293564009320725	0.168040163619177	-0.082119148207283	-0.132825430786556	-0.286906813729609	-0.308231432769536	-0.281265189354262	-0.0867444270843174	0.0465896911317753	0.00399333597837325
Amyl acetate	0.0573415653847049	-0.13165371056418	0.107857549679337	0.00139160696517702	0.158061317653856	0.120408630343867	0.0547796450969471	0.0112080630962839	0.133362483327491	0.0183852273237618	0.0840464743252249	0.0233564493835678	0.108887863880029	0.12131090596484	0.0782460725277536	0.036666571079361	0.231210735933955	-0.01056395715231	-0.00893128156072206	0.0568697608459668	-0.159266348380263	-0.0316992755961284	0.0454167496641994	0.0555210778822917	0.249316972608491	-0.0850579609095224	0.0294960998437023	0.10713136910369	0.0344414815905095	0.16138683630813	0.23328322955465	0.0890726089526591	-0.0102149761773361	0.0685705968805825	-0.0203867559338247	0.045610899781724	0.0932392898476132	0.314602625838748	0.503770770923371	0.311585707838517	-0.0574134463890791	0.258674648215926	0.37815241991908	0.386354352261661	0.323755845479732	0.335390585412024	0.185254160347561	0.0742648479106797	-0.0973497772453742
Ethyl tiglate	0.329956148079523	0.209017998970292	0.142804580213895	0.0141043794313888	0.105280718677177	0.248422105084502	0.167076270331174	0.235984044773999	0.108991129462137	0.197633012729781	0.0345233747540353	0.179321818638481	0.330219658110266	0.345766577697727	0.280213418657087	0.214625666293423	0.197626062189907	0.0510267946754169	0.155070599082355	0.0365226889499107	-0.103329781478468	-0.111342519532589	0.103569193527611	-0.0933321993318472	0.170172467026695	0.248607541751779	0.107785484531311	0.372263099447774	0.0602955186236618	0.0260667080757768	0.0674813287382005	0.00409609660194481	0.0394032401429769	0.378985061241775	0.194570058948515	0.0732359426294682	0.294247993090295	0.158860408547682	0.00765956681501916	0.0778568460150573	0.00860588126320924	0.194142502113703	0.11601982099375	0.210132480371697	0.182534333954692	-0.138632252799317	0.293022159802932	0.108399070444114	0.378680862470113
Benzaldehyde	0.00905488400207924	-0.0359755861153245	0.0122082693983966	-0.0486471530973454	0.0991257284134553	0.0366995447022355	-0.0782483442578375	-0.0507611113853626	0.0986262842856935	-0.0936842747971386	-0.0402617399216094	-0.0999428964003881	-0.0468830341471434	-0.111754901243759	-0.0481003349601938	-0.0617936312063862	-0.0224578787571501	0.0449450285184537	0.0333694363873063	-0.0781577035925018	-0.0821616670442911	-0.0649802216876399	0.0675467685916334	0.102447255311266	0.119273284298398	-0.0742735515506194	0.103633528932676	0.0512159863059882	0.0905594719274493	-0.00668897100691214	0.196413646201603	0.0369737327672727	0.00874712611824808	-0.0104734640116903	0.0309231336939311	0.056431807102358	0.0916785884827991	0.177517571873821	0.510564546256887	0.217497471186039	-0.194289476730996	0.108080965505044	0.142203919597709	0.241923997727986	0.168448490939444	0.22135250375926	-0.0101377836155595	0.191973141017958	-0.192985457459309
5-methylfurfural	0.125147290441507	0.107223817525537	-0.0188505966079496	-0.178594064375241	0.225694705808267	0.182293965704806	-0.0550108424218098	0.0261942261954978	0.237108111967579	-0.0196511455104094	0.0913254196487226	-0.11836987211381	0.100249488983439	0.104880989250835	0.0360895002753815	0.00666251043777412	-0.0114906224685599	0.351098557831702	0.0579465605221968	0.16775164465129	-0.212603707571607	-0.249042748546373	0.214288421426159	0.0298920358440457	0.562123970893223	0.0620763391151555	0.270372422730973	0.0456548340377693	0.24553695226634	-0.0769230484233884	0.519631887835336	-0.221824391551414	0.126602987146416	0.085254495876619	-0.0286393280172875	-0.00134939992216204	0.212373952310669	-0.100564284225966	-0.0293682372949294	-0.163709662918717	0.00277009324084906	-0.081127329436202	-0.0282981970709193	-0.0338774255522116	-0.0221491031435374	0.0358348928000492	-0.0250740796279481	0.218003485625814	0.0795235247189807
N-heptanol	-0.273696155138482	0.0368081194071071	-0.0352204773035124	-0.194507944127106	0.14413459769985	-0.301877598041569	-0.101993971486388	-0.335044208707339	0.0821693567691457	-0.170898127182478	-0.0917589239663725	-0.245747525365334	-0.145124781860471	-0.0897637009124879	-0.181836754074885	-0.271411318581097	-0.175654010464167	-0.104623192730302	-0.191532664522632	0.00472980367685883	0.0766051665385044	-0.0359312555044257	-0.0478869041502741	0.0710946345722312	-0.0562773006481391	-0.119141739520832	0.0123843859979675	-0.227449564845185	-0.162325992580118	-0.026448187735269	-0.0594713682058175	-0.0738117551599409	-0.123296752945387	-0.317026869640439	0.0780205994375597	-0.162758887640549	-0.301370709931359	0.0266376406117014	0.0105174764743488	-0.154445277275148	0.0555553598026826	0.0240254093687946	0.213584601353622	0.266744107905726	0.198800364805837	-0.278104979565015	0.242746795948735	-0.16778265252244	-0.205418021568881
1-octen-3-ol	-0.177825906640575	0.133607839774828	-0.0080631363070977	0.130698662120266	0.303890122754718	-0.160937668003307	0.172214063141369	-0.164263167596266	0.269872481937484	0.0489194140284999	-0.0838127814286882	-0.209018879428984	-0.0904244217672621	0.0327370963592771	-0.14392829248503	-0.271928328956156	-0.0497012426463598	-0.245367934571714	-0.293779088521808	-0.000940048845677047	-0.000513487314726788	-0.0178298991565026	0.125663371538821	0.222370556603797	-0.00742943819374101	-0.0834477276861418	0.13168006904168	-0.0945374182138168	-0.160345497413756	0.0264732030913904	0.00514739032451136	0.0553906992364273	-0.24392362058676	-0.19229078852732	0.0367377724419597	-0.25047607307974	-0.22420011366645	-0.035972615408232	0.107349132443659	-0.0677314376813835	0.0320646399934028	-0.0590733476995193	0.0824554936025974	0.152825138626766	0.0716426278360229	-0.251180046879312	0.0621803142713464	0.00767053745604535	-0.155040533862115
Methionol	0.0288289441470132	-0.0535231288379541	0.195322873221866	-0.072219517388648	-0.111452469574085	-0.126525068843956	-0.100479448064915	-0.0905684226115497	-0.213718604195144	-0.0735988884540738	-0.0333419384553596	0.047762227280106	0.117221155929628	0.0906640578206076	0.176236630856641	0.199986007473395	0.0544085229478902	0.0478046726941736	0.204172106024436	0.0718952340314127	0.0418135006879541	-0.0818226192852453	-0.213780025006442	-0.112616840840351	-0.0680981069133145	0.0750930549898028	-0.0831580418485088	-0.0297133032358172	-0.096156666311147	0.0260920261296397	-0.101275459906148	-0.0258775479205551	0.0622267751461383	-0.00452635232395015	0.195489933063015	-0.00246997389046554	-0.0379511425681986	0.076851755550646	-0.092477687208451	-0.177661399964537	0.0422309888727316	0.0557922830498148	0.177397212621238	0.319446386637866	0.303548049249617	-0.228768590656474	0.200181192242916	0.0153250781832787	0.0208012100442909
Isomaltol	-0.105920454046587	0.0447164491514149	-0.138512306423109	-0.11751496123446	0.234222185040768	-0.0801996327979976	-0.131051390993299	-0.123488611208881	0.210053486550154	-0.133386433724482	0.00600458813182603	-0.0585546928292516	-0.0436898177904132	-0.0923986235831665	-0.145443659469661	-0.1866016220619	-0.155186156878611	0.0825572734122685	-0.0713490693065588	0.0442109281206517	-0.0306379843528364	0.0157911429633018	0.212343713470957	0.0986938995577895	0.0992684980503652	-0.0680876780976865	0.382895865024178	-0.201813625604133	0.245603713261211	-0.369248679664175	0.102843865496575	-0.387652833826362	-0.096288472631781	-0.179875349900321	-0.124311382572313	-0.205972026590896	-0.132728092210235	-0.251179233066503	-0.169467313985631	-0.284609050473399	0.0280971223051015	-0.0953864035451638	-0.0447896927154458	-0.00759273047765332	-0.0326817529255513	-0.376295641555535	0.0583556888616806	-0.0169275193272863	-0.0806800460794328
Methyl heptenone	-0.165064852627944	0.0125099438714233	0.0450668032180003	0.136278352804813	-0.0441613462707923	-0.242195852826728	0.0406749933372468	-0.158188354303868	-0.0519718677723764	-0.0508074719165953	-0.0965836143792136	-0.232088249115201	-0.161194471147208	-0.0464604961156639	-0.132031389068954	-0.149775002251005	-0.0200473347797665	-0.211948872870595	-0.241956718386529	0.00739902859186379	0.0873121751502618	-0.00900030500911225	-0.0911348020409126	0.189051564450923	-0.134838741701532	-0.087023131226443	-0.308422021401909	-0.141093023811298	-0.286558403890541	0.283933333516914	-0.134642462261893	0.249352106405819	-0.057083039007719	-0.157019682918279	-0.0339837057904697	-0.121423264544294	-0.241443409241115	-0.0373397996806752	-0.029977642546346	-0.0334095623806148	0.019509607719142	-0.0897498373980706	0.051246080215599	0.0459402464023407	0.0288651867340449	-0.0941164519142638	-0.0304395396938125	-0.131724962577168	-0.140800137913774
2-pentyl furan	-0.126829414123549	0.073353411358107	-0.186413130504509	-0.0333709298090805	-0.151041090191734	-0.161234841600848	-0.110153795207067	-0.0806565275092968	-0.127326190767227	-0.0988752640874575	-0.0342447112458923	-0.0138472959395412	-0.13955588132054	-0.073386429057796	-0.0866580116390072	-0.0923985576532883	-0.0753395562536503	0.000651772141105722	-0.0590557538515746	-0.0565768123255725	0.0740175426138735	0.0431182216254332	-0.0337375684161091	0.0685898017570909	-0.0252993452854004	0.00152507705637897	-0.0300871932125982	-0.183061123476314	0.0331257503515852	0.0322057500795836	-0.00291749087957603	-0.0804049500320829	-0.0097683580005202	-0.12075101600888	-0.0513535278375698	0.0314310420854745	-0.110715908916763	-0.253761346280404	-0.398843064833608	-0.409251162994554	0.157816964244895	-0.143411275458628	-0.133336154019589	-0.210980116438459	-0.236666481632041	-0.452330023033462	-0.0116514875175367	0.00845745188642728	0.0450601928316819
Ethyl 3-hexanoate	0.102460903374454	0.123161255162253	0.0217959057063374	0.105059856957711	0.0829633408291021	0.104744203907263	0.142171774045368	0.308484039744636	0.0261827091264894	0.179534811027663	0.0135047796936748	0.146056372041115	0.0638218334031276	0.0593771780436502	0.0761984161126233	0.0563517496279941	0.0859363509816157	-0.0221857055415932	0.0748001728027648	-0.00440339845437527	-0.022291104096839	0.0432954768889932	0.0952387741123553	-0.00775774723518788	0.0671877670083042	0.128382350072571	0.0576267561173639	0.146725241320877	0.00595373895251917	-0.0785771920617228	0.00156641038647301	-0.0519107285385174	-0.0282439921515487	0.136400893896594	0.0465020611732631	-0.0860554920238563	0.0664104065665051	0.109633780929245	-0.00784567052127508	-0.0682880729936146	0.120298624249963	0.150953709062361	0.110109537752604	0.191687803004848	0.101463255412087	-0.336819800730762	0.208914318629098	0.144915086641386	0.251502616618889
α-phellandrene	-0.0655988864651319	-0.0354266326105808	0.0370246392853029	0.154136604731772	-0.0384206049472926	-0.116127388637182	0.0360235852517194	0.0201511075424497	-0.0938802506101205	0.0408619993090856	-0.0568830305435674	-0.0202717469646881	-0.0397879189661938	0.062296045062109	0.0410668595549337	0.0123563425208582	0.0281904984203339	-0.0321136393691165	-0.0763527401580217	0.0283142849982169	0.254473186730092	0.0092592352950705	-0.0945277594831787	0.00509844326625733	-0.208612511510414	0.0117540315282173	-0.126429696984821	-0.046197944691725	-0.0474812416185442	0.0271674350572433	-0.148827310204334	-0.0165455108563102	-0.0288200417301804	-0.0302365136577292	0.0318297528880476	0.00752025379125898	-0.0935594955265402	-0.0382420428974425	-0.319532958986657	-0.304054990701087	0.0509262291795162	-0.133636638986973	-0.0458271384691875	-0.0948765173483702	-0.0676321020589992	0.0911594959146826	-0.042354377603953	0.0488043319801082	0.11120459913429
Dehydroxy-cis-linalool oxide	-0.116532088500387	0.0983497167682942	-0.159239804296988	-0.0107015188071549	0.188118768025252	0.00829512538637857	-0.0626501431140442	-0.100432865041947	0.250931364900213	-0.0912461970027045	0.0242890560546652	-0.0493394203269126	-0.201111881656191	-0.0888846754292156	-0.0770917326451808	-0.149597124713242	-0.164263619165057	-0.0178268501166862	-0.111619018619051	0.00417912588100953	-0.143039915671831	0.116504632020946	0.0571610868762146	0.12353799615745	0.0809080589551402	-0.0549452148362344	0.221351598849354	-0.097983828178866	0.155768664821412	-0.0993381843381801	0.220011136786205	-0.03587097054401	-0.0866042475291986	-0.126784837482856	-0.106098552179498	-0.106237018181739	-0.0209211995825223	-0.0780034641655741	-0.0586513216457141	-0.204506429073361	-0.0161166542948906	-0.105354896768496	-0.048570552113056	-0.0234530466865335	-0.0617164200731762	-0.205838980557419	-0.098882273498525	0.0303130458621485	-0.0927610483523322
Hexyl acetate	0.0401152172477224	0.159333960722516	-0.00558934628092843	0.19375075841244	0.157728706219807	0.127527721414197	0.109651097576595	0.176822993067931	0.1592054394514	0.137329124367568	-0.111626933590749	-0.00940461202787835	-0.0275831772187461	0.0712311365789316	0.0695396688823335	0.0373549800239955	0.0975399020937631	-0.0365743695447995	-0.110911769178434	0.00997533143583098	0.0672216437948281	-0.0168622491928523	0.0956659163886983	-0.0468375801221395	-0.0108741816765973	0.0401766247870841	0.131493812907155	0.0976005382424313	-0.03260193733308	-0.112426060894903	0.0290531028441939	0.0312798144942056	-0.0707098625509954	0.0754123434527768	0.025271212747137	-0.192528688183133	0.0158652199357646	-0.174824584049309	-0.135310333416492	0.0117399902945569	0.0770843302308472	-0.0934514929280979	-0.17875608073964	-0.202453877004336	-0.175853761188036	-0.138590242110942	-0.0682740146014603	0.165866909563459	0.292266148718782
Isopentyl butanoate	-0.168898632573519	0.112935983697288	-0.0735419314093519	0.101361567263876	0.0635873388126141	-0.176780975574172	0.0743966225154751	-0.0627645165076195	0.10926295636621	-0.0163747156413348	-0.0544581359462398	-0.0885895756178403	-0.135806810370955	0.00680418276410398	-0.0996465882162173	-0.167655647715723	0.0206227434552106	-0.197219703772236	-0.243987666547002	0.0772119805942708	0.0879587757388205	0.101443587086002	-0.0298247557340945	0.134413753826102	-0.157556731285537	-0.149077600879092	-0.125925060241633	-0.0819834566378656	-0.279864340417345	0.10475259082526	-0.11994443086927	0.203601386342234	-0.113018372474979	-0.0902906429715011	-0.00758773031304761	-0.10093802704391	-0.16089463408178	-0.0624868965867904	-0.202553959499959	-0.128397816177974	0.0495259702375637	-0.0586660122339311	-0.100502593988164	-0.114927903560465	-0.116024746358682	-0.230349844720614	-0.0533333008808514	-0.186914916849125	0.0495756033437181
2-ethyl-1-hexanol	-0.351403463854555	0.0687989327486231	-0.304165247373788	-0.181364805308162	0.015587525679184	-0.435375838385067	-0.224083321197352	-0.450514143547565	0.0187548548132827	-0.335706976779544	-0.203384997611906	-0.384880526422652	-0.385869909640625	-0.304629259719527	-0.339736660439717	-0.408280105771796	-0.376148112941768	-0.0658127476163739	-0.345447281993761	-0.0462342207017145	-0.0592953677124491	0.0700617173354194	0.0602715528374278	0.190973282894452	-0.0881946686466321	-0.218858572222853	-0.0174562441546484	-0.344742435147885	-0.0148635048213217	-0.0628451562637426	-0.0244645481048045	-0.182059443262253	0.00965115095482538	-0.524494614170231	-0.261537352017448	-0.249793977361374	-0.46305817643858	-0.246399854594764	-0.15673481682922	-0.406228809438588	0.13991705941686	-0.264256745187087	-0.0740905979851806	-0.118749530567568	-0.197391953680777	-0.439884571801537	-0.154431457512124	-0.196681811465702	-0.396415677368445
Beta-phellandrene	-0.155954497907371	-0.0278982519953688	-0.107561688661031	0.102958299151855	0.0237934587262864	-0.151051321269115	0.012264752249363	-0.046942820099367	0.0540731935734735	-0.000866656561498851	-0.052279008860223	-0.150193227784572	-0.0868528844042755	-0.0271171579728309	-0.0431921440513385	-0.0934559163946951	-0.114697408326123	-0.0275526980925867	-0.159480395736597	-0.0217889592567967	0.16401125557228	0.0320730253155197	-0.0756148086432197	0.0872950260892327	-0.144990846157317	-0.154056686469121	0.000550879830737836	-0.0903637335624152	0.00227891262489399	-0.0251011414520837	-0.0381334814372468	-0.095799391302299	-0.146467396636509	-0.0864264285727826	-0.00156832192390014	0.00681431402517108	-0.105519420984873	-0.0239746809697082	-0.0843985416113648	-0.184285262850459	0.0410315666835371	-0.220311275548887	-0.0412210456461477	-0.00739661597091823	0.0405033708494675	0.0709898547982367	-0.0256640827683352	0.0661438248159031	-0.120973504858142
Limonene	0.00464560145137211	-0.065587344627626	0.00412013680191867	0.0840449977538426	-0.011235157274335	-0.0590121094778967	0.071410229589738	0.0164504823129175	-0.0267633370528273	0.0519210763422886	-0.0504476214551531	-0.0454606514245256	0.0465688285187729	0.056393527279072	0.0430163075401656	0.0540511456413778	-0.0945976501971738	0.117359168881968	-0.0397903725212336	0.0721479056685701	0.150013789118446	-0.0296790575657405	-0.0794270228268453	-0.0613313500903179	-0.128064545808936	0.00179978323400774	-0.00778182320780954	-0.0234441416309249	0.0992889000186269	-0.0718985273968291	-0.036873048385676	-0.311680450826923	0.0573338872530663	-0.0164779300601279	-0.0243589521085672	-0.0189933823733048	-0.022966742122967	-0.0131758960578846	-0.197003009930103	-0.15382354370325	0.0284704629437386	-0.0902109537249478	-0.00179504515522119	-0.0256353349376298	0.0455726309904153	0.109854702347222	0.123009772451973	0.0855658682038485	0.126667840338466
Eucalyptol	-0.104504112593222	0.0575742941786916	-0.0384619881895872	0.00314921834481307	0.00205433944757761	-0.17349102784896	-0.0392993190400833	-0.171597003408978	0.0327631382865373	-0.0810068643356459	0.00775142212498396	-0.144910601744903	-0.0434697344425485	0.0060004518577126	-0.0828271772364268	-0.117162876654711	-0.0775519922051188	0.122438430983661	-0.0917868491197538	0.12900434458364	0.0927835351509764	-0.105751086451843	0.0100767562045054	0.0369511193456099	0.0406930121909364	-0.093014720567817	0.0784459339969457	-0.152398396002749	0.0759679972225658	-0.0583560288112121	0.0802412527850565	-0.178432566785571	-0.00841784032740534	-0.138008087748757	-0.0259064422337611	-0.144353823985695	-0.106946674997692	-0.153185748622904	-0.163262390536904	-0.176866000846433	0.033436493238297	-0.157514548896943	-0.0693451181769076	-0.0957385267897427	-0.0672569435145642	-0.160647660564895	-0.0209440612144541	0.0271076949112615	-0.0563345314587955
Benzyl alcohol	-0.0358644948421326	0.140508821503132	-0.121981799132762	0.0170472993150254	0.234768646663151	0.0711529765972349	-0.020125517116277	0.0454858334391628	0.247000333212781	0.00858528470622612	0.0751947899332895	-0.00319006154034156	-0.040804390911074	-0.0640072040316046	-0.091484257984503	-0.142764459611746	-0.0923418100080084	0.095158602997039	-0.106564725152962	-0.0416572664540344	-0.0122312713345105	-0.0482539288318041	0.252278572963697	0.142998952800779	0.157829950030554	-0.120553104160755	0.342025630679301	-0.0878429610632361	0.251584031434223	-0.2728124529026	0.176908213894724	-0.290052981700097	-0.0245360793088082	-0.03237057969898	-0.0602259783880998	-0.125043369037244	-0.0306304559246502	-0.233040888346509	-0.454901844805851	-0.252624272144651	0.188494984214215	-0.0823779395223551	-0.217808980624958	-0.372742292713307	-0.323976640756593	-0.204403962181277	-0.102801823659755	0.162196069098352	0.165040101089808
Ethyl 2-hexenoate	-0.0158936062011097	0.157998851832989	0.0496077466952267	0.142786724159278	0.352071983239918	0.0189353448985197	0.304201355561285	0.146594885205642	0.300327081441334	0.270088987356184	0.0219998124351482	-0.0755846179371037	0.042001420733096	0.177417797539651	-0.0416999973812653	-0.193401503317195	0.039614841463131	-0.275808335760814	-0.242396133618504	-0.0200996578822628	-0.00284661101723569	-0.013974629361631	0.190839906013985	0.133274608074853	-0.0355593342004937	0.00490946841371636	0.143485788666312	0.162830165330857	-0.170506150171507	-0.0308675096757872	-0.0626121876380031	0.0983647646316896	-0.169746349640708	0.0626097920575482	0.0351757016253667	-0.210215135769218	-0.0377049664161416	0.102287965583647	0.0329577780468018	0.0353453255930521	0.141653871457869	0.0862326147979323	0.182741124717535	0.132868817210167	0.0527699557127625	-0.245641728646508	0.102462246680508	-0.0301071867995986	0.0753493124177013
Phenylacetaldehyde	0.22117070391401	-0.121657357785017	0.272804260813844	-0.00689545545878616	-0.115626082121518	0.145916885315551	0.0871597865292204	0.134295038591164	-0.158929445318101	0.154111632789528	0.105661866070762	0.135445126250631	0.216442800102686	0.148475178091448	0.245675501020909	0.334228656909725	0.240355320775502	0.0232303699453985	0.245608723516817	0.103504121066514	0.0216617993126808	-0.152398696769102	-0.0986459991161201	-0.0766515719822057	0.128635523262733	0.202857221664239	-0.113913374863775	0.18176286881016	-0.125746323417989	0.23710122890401	-0.00105794297770227	0.225852055490903	0.0666270323931411	0.253633086405683	0.278033398170188	0.107553995420158	0.185122497132737	0.127286316098406	-0.104034882580325	-0.291174339452983	-0.0837192028233939	-0.0656093564927917	-0.0289720283606817	0.0946957227733157	0.122338951550321	0.33246666807001	-0.0188247255440067	0.289698907772625	0.249210065456716
E-β-ocimene	0.097891670652349	-0.0783349987242278	0.0607883798425239	-0.00393836928240988	0.0583939487019066	0.103223599034395	0.0257810402964856	0.0694840317673221	0.0882413047585681	0.0651413162895963	0.0857707804017914	0.0389909375655451	0.0886448143962543	0.0821861259123844	0.134962365825534	0.139898510957741	0.0711882520164772	0.0205356106044142	0.0389313333257877	0.0421658189406217	0.0867470316128912	-0.00425031994825067	0.00898016801332518	0.0800474635256419	0.0362908002705671	-0.0692927140173343	0.0670492964200041	0.095454120433222	0.0602932595184187	0.0261691762142768	0.0898290215850137	-0.00420736654912261	-0.0833690034653019	0.14621123770347	0.0793670419964353	0.039727808294592	0.102124956823301	0.0383561201980387	-0.061111867211203	-0.174596195348328	-0.0311997929885556	-0.201681132259113	-0.144587228677927	0.00238698356664	0.0823286606798931	0.314935707220788	-0.100186108684954	0.206909157726233	0.0342925496016419
Prenyl isobutyrate	-0.073596754070394	0.115685727700492	-0.118218331714527	-0.0179196604768722	0.502854790187291	0.0649151364970279	-0.0470853425674178	-0.0705454389059404	0.535391899564491	-0.0636709678596254	0.0852848210453487	-0.151620913802476	-0.00152181781003031	0.0144475297347609	-0.188385077137721	-0.310104015824229	-0.190870016508493	0.0612985022868542	-0.218484687551305	0.112852196305661	-0.22774700559049	-0.0969362710651721	0.448744618413925	0.233809357501676	0.150118102090946	-0.115122150825086	0.490197414995471	-0.00514768538538412	0.280780726119696	-0.471131678034979	0.238404848576872	-0.355811602564839	-0.0559645565498539	-0.0823256788273107	-0.158927666380039	-0.287271323902145	-0.0528358299512122	-0.03177879455401	0.0553111029857176	-0.114427266745715	0.0188527288404099	-0.0260133047072978	0.0441979891118945	0.0995363890262005	0.0526952835945309	-0.155928463105674	0.0728057008060126	0.0883664097279844	-0.0891425209725263
Ethyl furoate	-0.0345793473415429	0.209943268613953	-0.18766359413869	-0.220737614589901	0.366130898564054	0.0297525189970573	-0.0594522023314264	-0.100652467028422	0.437181487561148	-0.0950221499004664	0.0427319052992169	-0.277316689591504	-0.0935860206447427	-0.0184676172281373	-0.195756833670527	-0.319694346190978	-0.135093717626791	0.176441841994755	-0.189742610649378	0.122822394739012	-0.373564086871698	-0.0994273891348282	0.352647066389779	0.154677551851708	0.546333620555502	-0.122150016307334	0.34857651116091	-0.0370623791769973	0.274579605104408	-0.160084449280368	0.557925903605052	-0.254272991659353	0.0544085577917489	-0.106357843415403	-0.231692374300453	-0.117848733278213	0.0390539904164277	-0.131356102814622	0.124175263718898	-0.0408429105531934	0.0524331832690445	-0.0734257505160812	-0.0014569592149862	-0.0163771936540784	-0.0651797340522723	-0.210884210822416	-0.040255972125164	-0.0127168584698041	-0.162150712183205
O-cresol	-0.318154527558116	0.176902108288577	-0.296470106924306	-0.297145163374491	0.078877070881504	-0.403428484314025	-0.266241546101491	-0.395155070350906	0.0533090764236528	-0.374150770086217	-0.156213776325341	-0.363095526289047	-0.350108904184286	-0.2620940822704	-0.360073077607591	-0.435937298696749	-0.314628582466013	0.00508943611531892	-0.294974760231323	-0.0258213460992365	-0.110569133638129	0.032039073826984	0.095737722437196	0.156166454057444	0.105958113435055	-0.171692512544897	0.0750520816416969	-0.363047358912033	0.107988639822341	-0.0828816684844301	0.186221999156121	-0.243775258013827	0.0185876313159986	-0.461646781440635	-0.27975392024331	-0.244573841888826	-0.383800006489712	-0.273448775819063	-0.128781674656441	-0.326914890681049	0.120145120420502	-0.160453756273362	-0.062610677792096	-0.0760589595466744	-0.175380247756975	-0.635464189502668	-0.0434226550996322	-0.160098720318482	-0.300071021977266
Ethyl 5-methylhexanoate	0.0907502694283643	0.257866526608615	0.0536287373285727	0.0941387402944846	0.378636894830292	0.20249108673568	0.176030020075849	0.13082976639558	0.347903342477902	0.18486523683204	0.144534810496801	0.065237043060068	0.161945437314045	0.19973929717893	0.0296459501608737	-0.0517552060202968	0.118910597400395	-0.0663469515310105	-0.0638252894590881	0.0945626831589674	-0.0726985893904076	-0.0708532326286072	0.238241782092926	0.0944627446063549	0.140481305573665	0.0505288141541217	0.259609421380568	0.181539423952788	0.0453683675106157	-0.170665602816562	0.116151138143151	-0.0756338791854766	-0.148055641328713	0.189701855915126	-0.0145489000282515	-0.127274399447243	0.131112394971902	0.158148901172811	0.0540019550953909	0.049485624154803	0.0343737073045814	0.108909167563794	0.232773049061215	0.243307491634909	0.176801454769159	-0.152065170732076	0.204654193760709	-0.00663178738190141	0.184047722775056
2-acetylpyrrole	0.063424423500752	0.113017564317007	0.0712876351219858	-0.0768569687376745	0.0208189137376549	0.0425920741839125	-0.0188117110466225	-0.0232757822883243	0.02084907990662	-0.00763520149301859	0.0873758035547119	-0.0707243224857678	0.0396164158944201	0.0412988990879073	0.00535928029951696	0.0274798847827161	0.195229257604249	0.162029367247067	0.0722957402549939	0.0908378751695176	-0.110272654143277	-0.260497385859792	0.0187338927289356	-0.0529483359837394	0.530309669023456	0.162565667752778	0.0297690147063402	-0.0414260989421173	0.112008880733983	0.17422718164424	0.336854143392499	-0.0175126170139875	0.0859241577503906	0.0190752420648265	0.0955611568761193	0.0717213492465838	0.101537062573495	-0.0450486637414715	-0.247789746308979	-0.235231443140656	0.0424131012580808	0.04783386367043	-0.0085568154806845	-0.0734362393788836	-0.0948883750883015	-0.209304802109979	0.0968398958114015	0.0556651893939122	0.207007966600658
Isoamyl lactate	-0.0162758232553326	0.0758584963467304	-0.0740869414486298	-0.143358219413418	0.429421525291063	0.145745724247758	0.043089554178289	0.0254993659020242	0.485593209865707	0.0389928470591687	0.117177416347397	-0.104410937609497	0.0632251039638471	0.0393405922960079	-0.0756539352983869	-0.17224103610143	-0.152092431114333	0.0861921809588459	-0.109106589569936	0.0568104009881531	-0.232757343157022	-0.0266199505656838	0.35501509411814	0.0881988806962442	0.185470527868741	-0.0580724109985485	0.440963391166	0.0727908246838584	0.258735497207955	-0.360446840459341	0.263314815265195	-0.276715166606074	-0.00426704775062566	0.00374067552307277	-0.0729765235337937	-0.127813467098511	0.0659571255899817	0.206550195812392	0.121243204502366	-0.022696015977483	-0.077751381079653	0.268920931514445	0.210499495164962	0.210458013420736	0.150629815540143	-0.0343597841646332	0.33209938746118	0.01940999948574	0.0712453071569866
N-octanol	-0.325707483319733	0.048171627946945	-0.097837733623142	-0.174543464695435	0.148622851009217	-0.331995199923199	-0.212939895922799	-0.390911726587625	0.0994805233675096	-0.291345517466624	-0.0228494866367146	-0.239786409136321	-0.136903976749194	-0.178339666260294	-0.271131142936624	-0.317659482551721	-0.198113761820189	-0.0151195549139662	-0.162505640090241	0.0804005184082945	-0.0719083310147251	-0.0107588682068982	0.00670540334348345	0.133583246310694	-0.0363572129398747	-0.17255079412446	0.168111607721929	-0.316944723423916	0.0389796689142064	-0.202805285803619	-0.049793340610845	-0.250665818780942	-0.175148007842498	-0.435759158460285	-0.147912794500867	-0.309652543160626	-0.416571785148562	-0.0536519953012796	0.132765565638007	-0.102196895806631	0.043618352000115	-0.0599323681987591	0.232548360773772	0.286650218403494	0.219949119185907	-0.386412959834062	0.0820432966927471	-0.12462496999952	-0.341841248727044
Cis-linalool oxide	-0.230137610272533	0.0174234363819237	-0.177245551307612	-0.018326755179603	0.231927499069158	-0.152235158441299	-0.0055095507997959	-0.171803811981181	0.191991317613085	-0.0856366447997395	-0.0866333487603335	-0.185916445835121	-0.236779368883654	-0.141827780451019	-0.280164980474524	-0.34252045392238	-0.205804953186663	0.0789229658899782	-0.312918075991026	-0.0641813072592091	0.121417884594838	-0.0228185085510064	0.215251023985578	0.179663861880034	-0.036851682763809	-0.104960470638912	0.239725851602828	-0.210252142966902	0.24201786401989	-0.219518822197404	0.123083943299781	-0.342848299481468	0.00559499516824113	-0.312783615963073	-0.164106479270322	-0.204324886445361	-0.23455021765953	-0.32620134506225	-0.38050642696704	-0.245274310003133	0.0174294376174011	-0.18221353862472	-0.236159799370409	-0.339438917269727	-0.312706749679883	-0.162950819417321	-0.109638044683736	-0.000500423962223824	-0.0994294747538853
Meta-cymenene	-0.0876521442486155	0.025677645286702	-0.140721774987474	-0.0102531527026994	0.0845554663182785	-0.0697985685192743	-0.0344160437023207	-0.0933558813406703	0.115329163693527	-0.0670169507248326	-0.0500175634956309	-0.014867226751771	-0.139498515109037	-0.140458945446603	-0.154278290827691	-0.185655300723879	-0.193866030459014	0.0800978507327499	-0.101714452614674	-0.0509095758913846	0.0808977431071611	0.0194774873574507	0.112424747005042	0.063552846521971	-0.104208566307129	-0.0987322604021578	0.197334355710473	-0.156438480816986	0.236097941529327	-0.260444621463311	0.0663129642597248	-0.31527819262472	-0.00736991797799095	-0.125855151279386	-0.0813084912403007	-0.15788915801109	-0.0704414950690844	-0.230998837779325	-0.3150189815663	-0.375978333328439	0.0875166268990347	-0.281383660977917	-0.186277182214775	-0.146512543397553	-0.0969124962970665	0.0543227766005519	-0.0957781676216242	0.168810835569444	-0.0447068250075401
Terpinolene	-0.109831517304277	-0.0180761974681667	0.0216168191849735	0.106021408342533	-0.0247711934349975	-0.217415446647146	0.0632220156908792	-0.123581241299861	-0.0222880096262473	0.00641712790613517	-0.122364432881733	-0.175348520705463	-0.0452505246964967	0.0489536752412777	-0.021571893064586	-0.0847574521192339	-0.0844932558920943	-0.107510678827683	-0.144541832669323	-0.0557296596745548	0.242772287267318	-0.0744890512982417	-0.114997014391624	0.0365050354132594	-0.204992502228498	-0.0432563648373442	-0.146208333038144	-0.0623393629697768	-0.141316230248896	0.0529178833704723	-0.159441299627483	0.0297912023791495	-0.106356348955604	-0.130894599136743	0.132469826656147	-0.0641828608644721	-0.177762204195267	0.0526758411871483	-0.189323149636154	-0.16812070539019	0.0638034466279719	-0.080825414461716	0.0203112369797917	0.0625941535064561	0.0932163394614314	-0.105633277315755	0.0993888542216675	0.00573513176210819	0.00520059720658502
Linalool	-0.0106930494602595	-0.0614809519487303	0.144851598917517	0.261665594328304	0.111041518532376	0.0617498069887082	0.322560088413924	0.158852803143161	0.123311711769043	0.294303144900144	-0.0419033904281867	-0.0270403016361903	0.108715762439682	0.267831465742605	0.145260926189597	0.0696945207818314	0.207964950944297	-0.183045866882691	-0.0765114070139123	0.0326977831103798	0.210006758418332	-0.0363731576738387	-0.055378801522331	0.00673821273593675	-0.110302728217685	-0.0205744225491734	0.025412410210709	0.182707223274977	-0.133474810812006	0.110433996916949	-0.0455709293403268	0.136911840886133	-0.252661382085648	0.157727389851363	0.0809520746716004	0.0735185437989875	0.104478228070482	0.214281092451057	0.330660165962754	0.362044986303352	-0.0924989141548841	0.0622832604633973	0.177267458526961	0.236704393401213	0.25549499130536	0.1819671063946	0.11199669447077	-0.0253790001734019	0.0239061518082703
2-nonanol	-0.0758377574041185	0.135850506365072	0.0121667385833895	0.0620688331013296	0.331491356851861	0.0467316277060433	0.193009589211272	0.00563605817693083	0.344437364793133	0.111110663103859	0.0479239766443494	-0.108726336126269	0.0580145073709044	0.0688921188201453	-0.129321530858963	-0.202751788028608	0.0032644362309797	-0.157528988125504	-0.140125762012192	0.0694194787116594	0.0255717111975978	-0.0659427139594787	0.174048580266516	0.0860179873617506	-0.015921785028339	0.0149884377534621	0.22794144050504	0.105753460440995	-0.0949203118718364	-0.100974981355795	0.00154528938346835	-0.0260517498299337	-0.232207086043277	0.0387191710956824	-0.0052455220805627	-0.129329578261012	-0.0449483031728508	0.316282765214818	0.288064233078553	0.159567290453387	-0.0202088038449692	0.395593341532254	0.351629434070945	0.3290475687611	0.25283770940335	-0.0900378391572626	0.387408054528872	-0.104510728171651	0.055694736502567
N-nonanal	-0.20717406712514	0.0942069255268223	-0.129200580322195	0.0531562298793587	0.114403825170478	-0.0731909801417521	0.013252246021784	-0.0705856211449546	0.157250623060663	-0.0571478302412079	-0.0434127381965971	-0.160820521808955	-0.200160791907345	-0.162360848808338	-0.237374101619589	-0.258568782192222	-0.066878025412309	-0.101721222575051	-0.18821337253693	-0.0870302629177025	0.0354360993945777	-0.0279014837418357	0.0815719273315099	0.104112496622093	-0.095992577764969	-0.028364859055987	0.057947492414434	-0.128881119151902	-0.0918313751033908	-0.0220525482493288	-0.0100311861595041	0.00482987767210011	-0.079820289209089	-0.149744477200025	-0.0854613593996942	-0.0883824603213883	-0.163372362053296	-0.0244542799692231	0.104084387703523	0.0630394285751063	0.0465483425107677	0.100548867760976	0.0120551437310685	-0.0501507791901828	-0.088014615494189	-0.119826520662077	-0.0106187034188488	0.0106877668657474	-0.216505852381463
2-methyl-benzofuran	-0.200471051677459	0.0558716814815055	-0.048510168994419	-0.0396818890561668	0.000627556162033161	-0.169454748211279	-0.017024584455362	-0.14008972769193	-0.0180380815455354	-0.0149426151656976	-0.098788557164016	-0.147861358588022	-0.128668314648068	-0.0433227155403318	-0.10718105680901	-0.113597739717114	-0.142438714182606	-0.0319605806000401	-0.116733563684548	0.00105308668154091	0.188508182249578	0.00463438054443428	-0.0124233751629274	0.020173227000991	-0.18879557224649	-0.0411647362901529	-0.00866494862705443	-0.136757758212269	-0.102145606512041	-0.0731015265435289	-0.132378432187446	-0.116838472168264	-0.0974426332225422	-0.191939851530024	0.0314345727317496	-0.0628544788354671	-0.18657691568649	-0.0358741043386252	-0.176205937590591	-0.334036618244064	0.0747734532734923	-0.0834859815838158	0.0407960632175928	0.0748859505773612	0.0570975837932151	-0.0743248907613466	0.0532594459060959	0.0945061733620862	-0.133508851645999
Heptyl acetate	0.116862633057377	0.0148897123238593	0.0482387821639527	0.00421696535298626	-0.33095505571929	0.0910651584953882	-0.149094750136722	0.0959888088581321	-0.270719924567706	-0.0463185437672975	0.0878738308049521	0.204751302648468	0.266558010856683	0.170224948381265	0.316149818835279	0.383943277334656	0.13209300655097	0.150303713942566	0.418647606086222	0.0618708126474135	-0.02666875493358	-0.0188299497427941	-0.168500697170734	-0.277542865658076	0.0565396710824681	0.181496667552672	-0.0954102883286987	0.132889875551226	-0.0608750933770452	0.045278336993337	0.0106598226852409	0.0168269756629541	0.0886972260453434	0.135561995502468	0.120044755012776	0.229708959966514	0.180168031704402	0.116563776695804	-0.0339242324003385	0.0896588688289759	-0.01098081122649	0.159550344598034	0.134861884826101	0.113495078398434	0.114968624652404	-0.231060247595997	0.216061998321739	-0.0283549645263411	0.242527869388975
4-methyl-1-pentanol	-0.335950724237598	0.0659650555001232	-0.123908511094359	-0.237632674377963	-0.000227625713999035	-0.466094880421116	-0.267671280062624	-0.403067446969393	-0.0886862532752083	-0.357152580748076	-0.192599487960534	-0.213865583827668	-0.39161336490185	-0.274957663079255	-0.308770321043057	-0.364239743176869	-0.276533339477953	-0.0672791173272208	-0.213926777568248	-0.12106968956906	0.00316374442299408	0.0567603013664347	-0.0369479649000199	0.0789066785617846	-0.223640605203203	-0.0606067240816694	-0.0919435862374502	-0.430563577194738	-0.0169915396471372	-0.167972220128422	-0.198676632301901	-0.185255899355126	-0.0467746771293529	-0.556787541829487	-0.0959120080559992	-0.315469312630824	-0.525588298543279	-0.000839448068687767	-0.0237633922792579	-0.330816924967032	0.0252509477209039	-0.0835804107110398	0.201733791069908	0.200679692180454	0.0673709352872845	-0.416071218282567	-0.00613450993042926	-0.162897255119112	-0.377434748566083
Neo-allo-ocimene	0.0782038928282342	-0.0983607501250594	0.248483790955866	-0.00126393179823572	-0.0870356419750726	-0.0447006029629637	-0.0506238654990753	-0.0506645028966909	-0.113935736491333	-0.0444799557222437	0.0747180060927052	0.0842765323485651	0.179405184984224	0.0231306214039994	0.116081136282344	0.198383870397079	0.0846083300931689	-0.0879172941274011	0.229353877050204	0.141898313151209	0.129599777027218	-0.0560553818079803	-0.209441784494075	-0.114425158615378	-0.116508695638904	0.0771827312968016	-0.162871212259386	0.106014730622081	-0.238680527373705	0.12144463183277	-0.19464659365454	0.175492995947323	0.0161208780713067	0.112917934189275	0.213298740027716	-0.00136613183903932	0.0320721242119543	0.400724884883526	0.0972640813807014	-0.133885871710701	-0.096902078702138	0.153836521662518	0.303083102908819	0.417860497881591	0.443942785427665	0.254647424594223	0.304370648746777	-0.051802622188211	0.108744630255519
X-methyl-1-octanol	-0.229443555000092	0.0772321627880821	-0.103620667013954	-0.180226292811692	0.0492862409294216	-0.349321947939521	-0.314783113785904	-0.332081885803099	-0.0221748508316154	-0.356875347013041	-0.136456024875493	-0.136496280120999	-0.351963222844539	-0.319829694289482	-0.34916509676002	-0.365780710526336	-0.211997604683439	-0.104056955902611	-0.227921672593236	-0.143101120014463	-0.0756774127495431	0.0826972982980141	0.08666198995695	0.15036089891153	-0.118917854539363	-0.0431066665968856	-0.0614616270287767	-0.354704304436491	0.0255719234535272	-0.156296121328329	-0.0910784263810348	-0.0816873035500336	0.0603533231956938	-0.437056945840234	-0.140375005123842	-0.308238392206233	-0.406228519067962	-0.0725060692210255	-0.0117099035966922	-0.271333171609559	0.0503565559587674	-0.0400205152184636	0.119061370254073	0.100861777009037	-0.0452827236993985	-0.368634809711526	-0.101445639012677	-0.131253330777446	-0.347835922239571
Trans-dihydro-β-terpineol	-0.113283182575064	0.10170627618914	-0.0450657522036931	-0.00611135276735068	0.164458693591596	-0.193525126959653	-0.0550613023434307	-0.151046722948742	0.156596092919878	-0.128251910704433	-0.135465381342842	-0.144656701051141	-0.23744704598158	-0.0772679972185818	-0.245735154898169	-0.29900292579848	-0.0929986592193967	-0.134196654258665	-0.269229558303012	-0.00653026035614409	-0.0295830182491175	0.00280036890202193	0.0918485523485878	0.183063133803814	-0.00292885209380938	-0.000509968033384942	-0.033346332881901	-0.168388755866763	-0.0156878518849519	-0.0141964630450249	0.014379945173446	-0.0579177045440527	-0.0233439246775184	-0.208181200449781	-0.126673390319374	-0.258564938766982	-0.208627332789285	-0.027063287236417	-0.0391196624744434	-0.0281566761767674	0.102107297842044	0.0111189460122422	0.141267775516142	0.0495798663970077	-0.0379776921971078	-0.394823437835986	-0.00855276185493548	-0.141175772447576	-0.082947453706419
Cis-β-terpineol	0.119750657759564	-0.0436298293204019	0.0887865266542419	0.0218537618884255	-0.0939351329759584	0.0244788061721287	-0.00182371767907079	-0.00381731150179534	-0.0573585875363414	-0.00739165583149796	0.0561803080341487	0.0352206089788815	0.13886831151236	-0.00680448781945751	0.0586960785316341	0.19126389158445	0.00996148872168937	0.0224077775734257	0.234920899352436	0.14877501064094	0.101575712056914	0.0911899025085335	-0.153630799671056	-0.0783846384524481	-0.132796207572303	0.108615102920007	-0.0308427264675538	0.0976511803163749	-0.0380888614150429	0.0334605411735597	-0.00443906641919794	0.0124028001686824	0.0171672449423301	0.1235782688111	0.114987018771278	0.17410876614147	0.16892866295666	0.24098183515377	0.250540503776015	-0.0216127002944414	-0.13530522058714	0.090907380988165	0.117271796970543	0.277455825861549	0.279916804877521	0.187600627455054	0.194323462953262	0.0474354264133975	0.0586600614047169
Y-methyl-1-octanol	-0.0169506756737873	0.0239146433694175	0.180972032253948	0.117956483646585	0.131758717029154	-0.128328992254357	0.2228292917918	-0.0813301844883322	0.0548166447389861	0.106971885422129	-0.122158623165523	-0.1288483633271	-0.115053616392185	0.082374162800375	-0.0583952039513446	-0.142415594260935	0.209137999944713	-0.248632350790731	-0.219215247722167	-0.0501590145259764	0.104454237433097	-0.0686013896690914	-0.0493694167936451	0.148369185139072	0.0534112190466845	0.0138747530243259	-0.156273635205323	-0.0427543813398282	-0.304108868731185	0.329161866974644	-0.0403745918190467	0.389528485861139	-0.143348338703708	-0.0745478869744635	0.0846398674166445	-0.103374555672982	-0.134584858354929	0.0742028538105073	0.161980185536057	0.155338239307365	0.0483249495846939	0.0858444480113245	0.178904512087504	0.12675106953044	0.0510836126947725	-0.132800275700403	-0.0194436016798431	-0.130350024289358	-0.091473977402146
Camphor	-0.0576884206563552	-0.031179268956499	0.0699396322592188	0.0351741569779114	0.0523599325571028	-0.0592559863727045	0.0376801130413989	0.0053461268498634	0.0499963806009076	0.024700235154376	0.00140049629606689	-0.11443784808333	0.057104878232526	0.0583359249378681	0.0151418277711243	0.00997181266428353	-0.110260978353384	-0.00309708009283186	0.006150510240051	0.058368815797792	0.0963914391800192	-0.0512721588419475	-0.12222234485337	-0.0741872784387407	-0.0885427292549615	-0.0280953404166013	0.100774517982839	-0.0739603189655861	0.0917436200845406	-0.0777919988539003	-0.00880633088890467	-0.25015038297944	-0.0628533552885762	-0.0320563390602162	0.00641162691063236	-0.0222630398466675	-0.0480365900874503	0.229352232043069	0.0149381303438402	0.00560650723500422	-0.0759394737498498	0.103783629106385	0.218181582247429	0.209762703145915	0.241347361816824	0.100248989442212	0.263467712518646	-0.020901261274664	0.0457584198523404
Isobutyl hexanoate	0.0509982786820432	0.187031623978943	0.15400352981567	0.0812716064927346	0.335163430138972	0.0288540315642487	0.392174745516126	0.0849907309913272	0.165484957254817	0.299225031850306	-0.00808902070463978	-0.0607697698944131	0.0411734233663535	0.257811007461427	0.0627077160721292	-0.15853838599571	0.243054098194599	-0.268892325293737	-0.210303914109677	-0.0260956968948227	0.0202775549542017	-0.168572864976848	0.139948100839475	0.0222012381297276	0.0675701181316223	0.0441412823022743	0.0286062038328717	0.211686909045398	-0.235261643862601	0.100984493586489	-0.0311412081121617	0.187513224306991	-0.175034158793973	0.0366290681631045	0.14496527888723	-0.20096390141337	-0.0687736585390749	0.192633903843595	0.220478688519293	0.153494673681264	0.0384820670185599	0.153473381576969	0.274342745073363	0.265065478293652	0.145833457339444	-0.0977040810886917	0.172907608464769	0.00936366874276526	0.0520919555335863
Nerol oxide	0.0379671392400621	0.218550107902067	0.138863636173363	0.253937477545245	0.343451686337809	0.0277475360412543	0.387475185292582	0.091098169638674	0.276343634766899	0.290452299965571	0.0220604923874187	-0.0445864092124026	0.0274023051957227	0.138358029368478	-0.0341451313167673	-0.176166036067109	0.175059283608858	-0.333662069098123	-0.217442296033314	-0.0139204267380725	0.0557685354445027	-0.112192075050867	0.119197055494775	0.167736784696005	-0.00987252280259937	0.0840388804453928	0.0142347729514295	0.164545742626107	-0.262439931509589	0.138378455828781	-0.0540175188870573	0.267756189766395	-0.19532274780378	0.0939001356429992	0.163509276034901	-0.183470736848882	-0.027738319504475	0.209252580857802	0.0679015388894984	0.0699225545697514	0.137246017728697	0.194780455309791	0.221640428536297	0.177248211093948	0.104609612557164	-0.128699445012729	0.172229038772874	-0.0201922800164029	0.14751687215834
E-2-nonenal	0.18733904133198	0.175886725841707	0.260137157132733	0.276683498305714	0.330015704571763	0.213544403712071	0.477304259437857	0.211253805743119	0.252926743368891	0.408296766320208	0.0153004591597	0.0411564180640196	0.133965254329394	0.237671284298206	0.108886761045802	0.00373369388971054	0.379789975398695	-0.312132127304874	-0.0894888433670825	0.0385907196797758	-0.00815252039225292	-0.0806153234135248	0.110163910074546	0.158728046683528	0.131819261411331	0.146429313797906	0.0419888528986168	0.320419640956671	-0.25782696363402	0.246296129653024	0.0863515424417946	0.43355421383709	-0.226788737687532	0.297714496593522	0.243474403023109	-0.017146287969396	0.209933975865619	0.25409321587256	0.551580183700185	0.447647673515675	-0.062969967881271	0.163576965442476	0.217291153818202	0.321294285774134	0.25677353627818	0.118340105596865	0.0851392032674475	0.0873914005998708	0.0864185536586716
Cis-dihydro-β-terpineol	-0.014619909253204	0.121027283295565	0.196113578311201	0.202146399688852	0.221905691382729	-0.0266218570290222	0.337954835893663	0.0347546075966016	0.13388068335857	0.252738962206294	-0.0818980203208001	-0.0902574616523091	-0.0310859746280978	0.135877060371247	-0.0145114136743978	-0.111835460890959	0.265233243278398	-0.339812796798466	-0.194833909915565	-0.011729842031558	0.103305169319841	-0.0470434470844583	-0.00701990363049316	0.110786697207184	-0.0193866972809536	0.0337558979995864	-0.116865274471797	0.16591606842271	-0.403438923087612	0.337268014660833	-0.0738370638601338	0.485293082625856	-0.154121578732078	0.0789105418516903	0.219226815069221	-0.0379799213002788	-0.00426073652968987	0.228095233500006	0.290328473210039	0.152649187363006	-0.00161770422795456	0.112002193887249	0.164047088564977	0.211110678369326	0.127924065124052	0.0212729893413167	0.0718432402417957	-0.0711379060972536	0.0023824754334704
4-ethyl-phenol	-0.229222833459731	0.0516680797343841	-0.258894293815004	-0.16570812504656	0.426808173521977	-0.126091644112869	-0.0953244994216954	-0.147517177693062	0.402894486460227	-0.147092481684207	0.0128170245416759	-0.229831103396366	-0.233709748268936	-0.222755284438584	-0.391386253621405	-0.448229243795281	-0.298366482263605	0.0791486138531534	-0.287534477788196	0.0197727187731537	-0.0425178770011074	0.0648452238196763	0.315823825456941	0.250130183207498	0.121490501749168	-0.260959891254188	0.446078979232501	-0.267330388543297	0.320009972713137	-0.365168277182887	0.23970448092435	-0.384910842642687	0.0362218274614745	-0.286295500760433	-0.254760860484905	-0.338702619684161	-0.218266023033512	-0.176109234453356	-0.0775710612179139	-0.225825471827659	0.152819685312205	-0.023298744882207	-0.0317940279552083	-0.103221433649757	-0.133642212127741	-0.134573121156679	-0.00276147566854568	0.0312156963800685	-0.257252044688263
Isoborneol	-0.205402966447463	0.149452173452746	-0.0803671901441664	0.0400460807372918	0.241075932730382	-0.197553880862094	0.147847001938658	-0.126773100369606	0.195261962478385	0.0335056945242064	-0.170926264306735	-0.265088607557839	-0.220067819338135	-0.0345795020575758	-0.205763026781286	-0.335182450919215	-0.109863005808093	-0.165368400463859	-0.30198358373734	-0.0327000432006912	0.0872843938608904	0.0220554109868548	0.10039284717148	0.176837621660873	-0.0507387374948002	-0.0540703600383418	0.0842752667012074	-0.123450655427118	-0.0427834252415029	0.0410873861976873	0.0659190343957861	-0.0486002109346163	-0.162956862184068	-0.214291981852786	-0.0541679422537333	-0.213317578823254	-0.214728171650746	0.000207749557728177	0.192592071856295	0.0131560763012308	0.051207244854541	-0.00618445844694758	0.156848461575385	0.191143282292517	0.103326453223252	-0.196869719191406	0.0849755676090817	-0.0596979791676667	-0.260335913343623
Ethyl benzoate	0.085449431190899	0.25759370524675	-0.0141897245242898	-0.00171765948255172	0.415679407862971	0.103485431766908	0.173184116197213	0.0820202563241012	0.362714870694922	0.113359019509246	0.0288294232076448	0.0560981627885538	0.0365224473714685	0.107317457179142	-0.00519491890303017	-0.182105313685019	-0.0421865309844957	0.0254702611259464	-0.0835317045072721	-0.0553210771372342	-0.148354298386769	-0.0602556531895869	0.313159005547545	0.077185399293413	0.186904521904591	0.0843851848963394	0.424040224534499	0.116842960209016	0.242724512197168	-0.312797070137224	0.148651539237992	-0.289546448336097	-0.0926366533894602	0.057518680563794	-0.0304499632336538	-0.215864694511383	0.0467400758412135	0.156621277941481	0.0646467304991017	0.00336198758699052	0.0994034191358048	0.211505176001508	0.258345125522008	0.268328517256276	0.169201939231028	-0.161277359156602	0.22979810876974	0.0251067057072913	0.0551256391784764
N-nonanol	-0.294829647299767	0.0232138487807876	0.0536269978064565	-0.0582094292220153	0.0698468424449954	-0.367315426443521	-0.0930088420354258	-0.323521358862093	-0.0330225555701188	-0.176973472383108	-0.172446143741924	-0.186793122736656	-0.228006911430935	-0.129296371437684	-0.195592258998892	-0.264983600856607	-0.090907903973502	-0.136894088322885	-0.149098516692137	-0.0979752290389906	0.11747184340411	-0.0813644796176452	-0.0643906933811645	0.0511213467646562	-0.109162670689592	0.0207099893323599	-0.00941991488292375	-0.306960254713506	-0.0938743664902728	-0.0237749345930695	-0.152973773225443	-0.0390576923726411	-0.197516503689744	-0.376340611333615	0.0980375222555875	-0.242309225407792	-0.362845546865044	-0.00523987651632887	-0.00894184840840548	-0.234380530867574	0.101036554727917	-0.0555397454671092	0.188402736160888	0.191225979688462	0.140007457487596	-0.270983548971589	0.0521351547226728	-0.0863381817240282	-0.257347655399809
Terpinen-4-ol	-0.223055773159866	-0.00426132388431984	-0.0926782213626976	0.0786787859239888	0.0899145077254604	-0.209741486567826	0.057507729580084	-0.129264780425104	0.0873153790158778	-0.0471483739514194	-0.144516435323159	-0.232158331156037	-0.15724816007891	-0.070906374922849	-0.142936194705985	-0.217655484386681	-0.161928789764211	-0.0515928350444628	-0.22004285516837	0.0108136337803373	0.147563877183692	-0.0511742358801969	-0.0177963543962361	0.101613166769251	-0.117523136594246	-0.0971204934226937	0.0422853671419389	-0.128332462915957	0.0194182440595201	-0.0288746031367845	-0.0069017810062131	-0.151698491563306	-0.145319096280184	-0.17273954530759	-0.0482268038557636	-0.135150801596128	-0.162764004731265	0.0420104205244158	0.117168200466645	-0.0479857826098833	-0.0357465718776836	-0.0511033962551746	0.104660307512904	0.148166367141572	0.129150346374445	-0.0574918450939048	0.0978234489963863	-0.0267441592553832	-0.196057860643313
Diethyl succinate	0.137947732135654	0.0622932530727684	0.0311130284349343	-0.00950492372867107	0.203586402042442	0.278989402962399	0.0691215297584785	0.19950662871662	0.142510845690062	0.135767370479936	0.210254642892626	0.175527540641677	0.0962799959372144	0.0725889880401276	0.0348487490068469	0.00472289337988548	-0.066700356818651	0.1131616353554	0.0351672961809832	-0.0378188596241989	-0.0723638708687853	-0.108597823728872	0.189626866751977	-0.00699184422459502	0.0584892154860382	0.0851987922725795	0.237790286785116	0.0766720658866578	0.207806001373845	-0.256892375811647	-0.0171544852278154	-0.302886172641203	-0.0190460080043326	0.173133272623927	-0.00988076347625005	-0.0390193082426008	0.0957331524919775	-0.0439042953893195	-0.443577418107591	-0.348274879398061	0.0529250173916561	0.00417872607413535	-0.139360491282299	-0.246384964771281	-0.197095837218212	0.153729408724179	-0.0180805522317691	0.211133955218738	0.272341398620572
Vinyl caprylate	0.0872429421616158	-0.0556059279150222	-0.0321074314611121	-0.0772633234244528	-0.214571566934941	0.110099525463705	-0.167918983363325	0.0785543607568501	-0.181452745665695	-0.132833635487087	-0.10842490480292	0.0977225641379314	-0.000629774429405146	-0.1117101030208	0.154276841353561	0.236282872352195	-0.00136899110350878	0.304727384709098	0.357627709309631	-0.0202265075467082	-0.0161721673575358	-0.184975314134486	-0.0656358465377337	-0.0531537132563481	0.150218070629416	0.248761772653095	-0.0265960796732158	-0.0599629233903609	0.199117650545632	-0.066367103974065	0.0922035902005005	-0.165890072876885	0.196175912758712	0.0439970845895581	0.105115474015057	0.0747443122973818	0.106635766767029	0.0958185032377193	0.0463919525452784	-0.0606554669300716	-0.028121652530635	0.107199664386709	0.0752680140909797	0.15896770774991	0.206387409126596	0.0268859611539514	0.156900972793645	0.111849837230827	0.0532447501677767
Alpha-terpineol	0.00669553241406097	-0.0290680748318871	0.0519739160645052	0.136816807337747	0.168640587176159	0.0498194306762224	0.187653506515051	0.0880119210890279	0.146372655208329	0.157528980954824	-0.0709439811304683	-0.0808109086198811	0.0484704261394619	0.143795520512824	0.0744807432270788	0.000759564298865141	0.0241670473128305	0.0161357186506265	-0.0487998941678873	0.0455980503236317	0.0895350547592414	-0.0278713269790283	0.0302171466277794	0.0533895317638074	-0.018890370951465	-0.0438258947152809	0.126859530329098	0.127024487891255	0.0576053735051829	-0.03641288158014	0.0873666616852164	-0.0655130093651454	-0.127622804122849	0.0858803967586745	0.0161735037897209	-0.0257645428602432	0.0885910024655135	0.24719245236722	0.457567335804254	0.312199292309855	-0.121241186077787	0.103649899711019	0.228836985328471	0.338612074806722	0.319405619815802	0.304267146989073	0.124954087256583	0.106973380112973	-0.0677721313908512
Ethyl linalool	-0.166774252388038	0.0638458846425139	-0.0588921798140926	-0.00212701003216051	0.12689306037106	-0.212144578313253	0.0403125887414376	-0.132067009072145	0.113258096205332	-0.0569101054884291	-0.178148500826738	-0.241202668664286	-0.168708139722201	-0.066368420749957	-0.157836366987327	-0.23178265252244	-0.193627034032544	-0.0128455391665299	-0.147765948255172	-0.014386790188643	0.156916084772592	-0.0821685804145812	0.0629650356117892	0.0765709850979719	-0.084368717853727	-0.0505318767192612	0.112830780722753	-0.134734849300769	0.11865845515511	-0.147235785626962	0.0217104709976101	-0.263001250516253	-0.141310598390462	-0.217791833337638	0.00851820145961096	-0.233442980014148	-0.205166418662699	0.13407680283038	0.0455205777925086	-0.111720854672463	0.0225132620131583	0.0542663857440725	0.19967205875294	0.24693092689483	0.219674938799021	-0.106440507486343	0.201716507464119	-0.015652474439591	-0.12973038150258
Ethyl nicotinate	0.173711893562992	0.0897617612344895	0.0777661544308813	0.0415530641121646	-0.0125493141424798	0.212772159332983	0.0670801662783769	0.218113757674213	-0.0523147527611777	0.131702150466788	0.0726150803402193	0.113300712615722	0.0678716308911169	0.0492409267411734	0.134002859853473	0.127586273362864	0.0601725408251339	0.106899564330754	0.150770832095862	0.0144214107657272	0.069889780424655	-0.142489324130563	-0.01073489610999	-0.0721482928826671	0.138819851590984	0.232026024829244	0.00567998539844207	0.111084667373194	0.0816768748223216	0.0736817805378148	0.0331135428128168	-0.0294004321192238	0.0869644937150785	0.174218960365478	0.138555786985638	0.0729639041430213	0.156691867388018	-0.0170913441636923	-0.386942167067057	-0.29260276663569	0.00476011149790081	0.0608507891411721	-0.0985168695613939	-0.238842101660717	-0.209539821637286	0.0921472543601252	0.01458898723626	0.264979703971858	0.420117720549997
Citronellol	-0.000926222997402791	-0.0443361545415652	0.201096524034174	0.26055244286516	-0.00596723108243814	-0.0615116519966703	0.240860266254602	0.0778595647020731	-0.0546157865018489	0.192829143312684	-0.093667898070478	-0.0117609470258868	0.0603523488128829	0.123905458074961	0.108160935775179	0.0977818072830253	0.195234905243589	-0.126146470871068	0.0261289350797173	0.0105294504928626	0.218210796492774	-0.0771344250077369	-0.175545595844377	-0.0360945368591929	-0.150853585181015	0.0366164351859261	-0.114403523707333	0.0829326006989576	-0.209028241041874	0.170492003305189	-0.144565996977536	0.160940492849035	-0.118790818016845	0.0751431391157931	0.174680113084673	-0.015752721215204	0.0131445328362759	0.205749671730627	0.289231093689627	0.236964350379415	-0.0482943241657411	0.0864616491547877	0.229032060487128	0.283391596676739	0.245467910616413	0.0191731777222485	0.102405626151901	0.0208112169752256	0.01498124032904
Nerol	-0.310752532304551	-0.052467243824494	0.00368590207961513	0.0604752299985911	-0.0577478630243337	-0.276638349229541	-0.0147228973313374	-0.176457385115774	-0.153428326308132	-0.134457992704394	-0.207390601573334	-0.0782361920732207	-0.21633174059745	-0.145821345015528	-0.0917265713979052	-0.0987263390646528	-0.0465430094582258	-0.116118110918111	-0.0722973225968019	-0.0199661496313705	0.353782725132533	-0.034919893866773	-0.0750527803943514	0.0024342485990304	-0.268451040911767	-0.00333996052029423	-0.116838346775452	-0.161730638708759	-0.119113985775266	-0.0245591142082692	-0.24805210248446	-0.0312500600020406	-0.203993845175988	-0.298768323558535	0.0914205367040104	-0.117061738499636	-0.337248750299222	0.0487081903609437	-0.101619406041006	-0.120008363217087	0.0109263300961265	0.0673865855326417	0.113579796535542	0.0808395966774619	0.0720354286465654	-0.244668192916756	0.107069696625925	-0.0708642020362704	-0.0870179464643818
5-hydroxymethylfurfural	-0.098785196563145	-0.00117625415965303	0.00515546284140909	0.0606649066385062	0.0275579380046139	-0.133308884942159	0.0702401133279163	-0.0381621465943455	-0.00964500520135291	-0.00426131699924493	-0.156868497927847	-0.110684829508216	-0.0533856964211974	-0.0314237274469842	-0.0736750710422647	-0.0461264340229444	0.0195086641386262	0.0386402008440173	0.00351557624921999	0.0243386934190947	0.0854913327288206	-0.139652137126786	0.000687901099105216	-0.0342420711296754	-0.00801196572358462	0.0465287130424545	0.0084125502033325	-0.0400075266407551	-0.00805532968585583	-0.0771012124287321	-0.0383092752498557	-0.148333153810429	-0.0860535192266165	-0.0913571063914868	0.0747590791063647	-0.125265252549695	-0.0535822973167571	-0.00888100558517477	-0.000618549011757632	0.0425391787592719	-0.0462380261531922	0.00238690984585352	0.105391638266212	0.102666730667691	0.0743409014544233	-0.326745552655743	0.127736187779004	-0.0485280084481352	-0.00442029642213691
Ocimenone	-0.140852328680909	0.0189290598148189	-0.0333981054235463	0.0405038238379163	0.0347036545237534	-0.133396847961765	-0.0105225404013019	-0.108958308252929	0.000889267068185548	-0.0637185479646898	-0.0717408197361147	-0.0713333349047735	-0.0898351998599145	-0.109683349177581	-0.0693238405553296	-0.0866924757245685	-0.0474620165049721	0.0504732024354856	0.0442736128783405	0.014170981456532	0.0481368219461825	-0.0885868956127902	-0.0695957472571364	-0.0319875611829894	-0.0246971655714289	0.111347035923968	0.11424281466748	-0.0807389314840542	0.124316105685879	-0.127958394705157	0.0314495635305913	-0.212155411954269	-0.10124743996644	-0.120044852177718	0.00676988779663955	-0.0860854610662764	-0.0798410367860691	0.140466760744234	0.0646626045891389	-0.0731805329169661	0.0240221056554836	0.148442777536127	0.212256364855064	0.245890317456025	0.210386254574238	-0.314920877242401	0.24279983541494	-0.0548879287453433	0.0496904236684636
Cumin aldehyde	-0.183657403764245	0.0497953476906911	-0.104528899692866	-0.170230961383529	0.00778042639192532	-0.291525911876241	-0.169687623183597	-0.280031795832894	-0.0239074044189153	-0.268884874303591	-0.15573777737813	-0.236048897330672	-0.233244736360111	-0.224487491863807	-0.253264405433256	-0.262260691254048	-0.265382673194193	0.0277158778102516	-0.130747298027357	-0.0720793820554714	0.106331648120448	-0.0273811827786241	0.0163764108276663	0.134160158812034	-0.107193477965304	-0.0905062560345555	0.0396344115240217	-0.235000912047698	0.137855587166083	-0.128663055899766	-0.013413040469668	-0.274520187190216	0.0470203728231187	-0.320049091807802	-0.0358214507554673	-0.149101113931122	-0.270530679330673	0.0589269866957847	-0.0477729353859258	-0.205588491418054	0.117235143973816	0.0891809015237285	0.16992605933427	0.20442069570811	0.1538760769025	-0.325922488502572	0.247097766421508	-0.125706814024117	-0.173277360362371
Ethyl phenylacetate	-0.0205462487399798	0.173671693278796	-0.0745941478181398	-0.073398550376806	0.6109192103842	0.111564921038737	0.0980087549577621	-0.0349065425046801	0.579897868602545	0.0457727731527437	0.0707569504842139	-0.134933281686585	-0.0219467233613451	0.0405615727419023	-0.183753359651838	-0.362009120145922	-0.1157966687467	0.0652916332851046	-0.22846099937599	0.0242411558584937	-0.200234362011742	-0.137676951177329	0.457163860591778	0.209701868957272	0.246850261421471	-0.0599111233116106	0.524954729849409	0.0350898684224132	0.274136226908085	-0.40169651788884	0.280175865130386	-0.31497226803097	-0.0599975041665864	-0.050113848856269	-0.110709683342193	-0.265348167251941	0.00170767532280516	0.139839260987993	0.134971423721517	0.0188191854916055	0.0507315058095312	0.215816975975667	0.247188211011376	0.216393990303845	0.12150760812173	-0.100000932764882	0.226894254308069	0.0198066529064465	-0.0381007202422033
Isopentyl hexanoate	0.237903050264949	0.115677932328337	0.340880096966906	0.323872543265648	0.294099000177492	0.272500407281308	0.651313724667866	0.334703387905209	0.123281905032535	0.585642155168677	0.139443262661707	0.194043854170155	0.338686703803568	0.350005058505693	0.23269702019093	0.131667908432671	0.412807853472637	-0.33708226414448	0.00511714936072419	-0.00444911018180595	0.080897802204786	-0.155989759817559	-0.000720851286515476	-0.0663869611202864	0.0834444230238477	0.206552515092411	0.0341431623984466	0.414362085758653	-0.224610665842634	0.215017321180313	-0.075074900347017	0.232302405065648	-0.211366717085767	0.381512073178784	0.32396954655088	-0.00977037252661256	0.21556179063581	0.330447326347376	0.208067182279258	0.260145268441366	0.113382895841257	0.315063891906252	0.308275481239097	0.355418752409594	0.325682937127964	0.0714137103832132	0.357658105836739	0.100722857675278	0.298522915731812
Geraniol	0.00311009979871523	0.00822553113554725	0.116526264681864	0.170819322566057	-0.0968350465787155	0.00995585225107928	0.119677999589115	0.0454226638709756	-0.0983755914257383	0.126372837260617	-0.0903691898765648	0.0331088849823917	0.0939650458409155	0.12632683284841	0.200751558773837	0.223160700855288	0.160209500694381	-0.0232334363471598	0.113683191086709	0.0445279197629368	0.202852325605111	-0.00665821232320219	-0.168437557851011	-0.0432613769636818	-0.0539949575216969	0.082417147885617	-0.0898666964671234	0.0519654623474259	-0.130354781025576	0.175141514094101	-0.0651240613428962	0.104908958815571	-0.208625726099281	0.129278955119257	0.191714925087807	0.16270767544265	0.113524210803135	-0.0434159086060916	0.0525811662635573	0.0411137511138877	0.0159660004067325	-0.158171473771541	-0.0946362778855389	0.0499643542425529	0.112950883355365	-0.103742857230844	-0.0329503918173304	0.0428636189199152	0.046360434940551
β-cyclohomocitral	0.0814092311597464	-0.015277069019052	0.188698350727021	0.00951455676887645	-0.196373981612927	-0.0697338635203664	-0.213191854660651	0.0253717673760518	-0.220270261074236	-0.127224820568452	0.0206629644661396	0.177445558063921	0.154720539362874	0.0187976291278578	0.216478186303749	0.31939180873584	-0.0172331099050276	0.260081512698158	0.383753021662779	0.016930511901481	0.0819731618873495	-0.0401563796921266	-0.204764477125805	-0.224949421038399	0.0323164093478235	0.209421488486149	0.0107773372937155	-0.0746015379790872	0.0165715981686084	-0.0995466245546197	-0.0495811689211896	-0.13416115151708	0.077078001167934	0.0291643890088395	0.161634811306947	0.0709512494088839	0.0919072314401494	-0.0297021566490858	-0.254702685836376	-0.297403130962344	0.115723578409461	0.0546041809072902	0.0293723587478141	0.118068134472658	0.129917841570935	-0.266697525754849	0.175021072419367	0.172607968543369	0.10656829923792
Cinnamaldehyde	0.0737921185723478	-0.0888380938349312	0.188187003350544	0.055788047868757	-0.371605727839465	0.102106127085794	-0.0358633393047643	0.0796507205134581	-0.297702174480974	-0.0315467982080311	0.0376118817834029	0.145095115289487	0.296843462906781	0.156782905870232	0.435596698680126	0.54730903741216	0.0979975571733721	0.1273967517631	0.518616830955894	0.190236261150227	0.106927697432469	-0.151058160545863	-0.342807180325723	-0.453688242853651	-0.0723730841670808	0.232695261120784	-0.230332588159069	0.137388097449511	-0.230742771695796	0.0868924412787544	-0.239910217623913	0.0573293502887597	0.0452434848592501	0.0839018706765448	0.241430762821234	0.124537028788733	0.0479275386906041	0.289214773828561	-0.102501709333715	-0.0294903834502012	-0.0566157336874249	0.214754351641496	0.278556649576933	0.173881318339867	0.228776249070744	0.0184700617217766	0.260262190636188	-0.0250654345341363	0.345174693693579
N-decanol	-0.05160923656302	0.0747274822623654	0.252382258567479	-0.0110936280474797	-0.0427738586362523	-0.0532312894160975	0.0193912922937022	-0.0917508205807153	-0.111812077255311	-0.0201159168963166	0.0998735226793478	0.0620692965890701	0.213127571183452	0.0369790301631945	0.0767903111534062	0.128374116662829	0.142913454996924	0.056737756709556	0.236946823437179	0.115269434924164	0.0754367559041491	-0.164141820637753	-0.162655327152774	-0.165161789785231	0.0526372481723687	0.163278445973397	0.0164705760377727	-0.0380723617969583	-0.10714209692638	0.010134321704249	-0.142842879270616	-0.0793552261886333	-0.147260834822893	-0.0330172539921028	0.111588534859295	-0.0910981106955107	-0.0988849346679485	0.274471267104484	0.0688600673481979	-0.064736297397353	0.0701690656165257	0.224291917185239	0.353475038960867	0.411050619079347	0.404691434598532	-0.119047049947839	0.338346247234377	-0.024993975863696	0.0699491361062447
Neryl formate	-0.143931721789926	0.158017899936733	-0.176463348061901	-0.0672715427619576	0.479495384925909	-0.120724749049792	-0.0275406988285736	-0.212668395990366	0.517060783067194	-0.117027058841275	0.0438243005773435	-0.230460026138503	-0.135072732767551	-0.104694662722599	-0.364600427567165	-0.473868837238547	-0.171722578525437	-0.0616162877736283	-0.336754737061994	0.0715408918313149	-0.0716239432384865	-0.0158497252955107	0.353877994302782	0.326008901264295	0.120361414246381	-0.228819170622989	0.433512410160797	-0.206619856096374	0.129079295698964	-0.309858108501316	0.231760177614651	-0.169638817211733	-0.109616664342121	-0.216784382891108	-0.194697186685509	-0.333312197074391	-0.166605218626124	-0.112914241547907	0.0423530020466168	-0.139119453972216	0.0573835550130406	-0.0597702110958245	0.0167840616221582	0.0319649973162326	-0.00516477141389656	-0.183008800645238	-0.0167717269191771	-0.0104262931543017	-0.252269056784297
4-ethyl-guaiacol	-0.237754898674211	0.094610810404066	-0.222872578394631	-0.178305325823756	0.432669753515455	-0.165900381817651	-0.0927744374544746	-0.227295331288182	0.437667926031343	-0.206727602100166	0.00208215007635761	-0.292824170885342	-0.232982511383432	-0.198279798151016	-0.407218515908338	-0.487823731828479	-0.259581824668113	0.0320646905280989	-0.327836665165298	0.104755036532483	-0.0740695395914232	0.0369851260726624	0.324543614699215	0.271524049827568	0.195628206723071	-0.249443295836395	0.368666365767282	-0.265239625646932	0.25235046780185	-0.259532571204592	0.284040458790413	-0.284265429141725	-0.00917015431577805	-0.306805188804232	-0.315108280904625	-0.356581493940398	-0.234970851991315	-0.179372488339819	-0.0400526903047218	-0.199906290790011	0.0858880653177697	-0.0798472844133694	-0.0194833346965619	-0.0707712346920842	-0.103249731291525	-0.214924714165741	-0.0578378978258878	-0.0159750518696745	-0.279683517131706
2-undecanone	0.046337539525286	-0.0293711964295415	0.211606530685394	0.174093684241231	-0.119864299033468	-0.0563175578643616	0.0233638581050626	0.0486159024240358	-0.162854762260102	0.0275454978059613	-0.0318300503211444	0.0648414317877009	0.0402112567834982	0.130253099559799	0.126818539408221	0.17230757456212	0.183093836391333	-0.217463962313112	0.086814829605468	0.0309261082066042	0.0503535755666307	0.0426996021402029	-0.246328572648645	0.0473084612995339	-0.0871642911882778	0.00285008899455304	-0.237638556351348	0.00775494409380916	-0.217021625454547	0.284090996767053	-0.152164205901554	0.266992319944746	-0.0601917501861583	0.062507613129903	0.207336970218273	0.159213744999512	0.012614520448577	0.16205939083024	0.234046570353764	0.0327143243491144	-0.0698438793092857	0.00591593152049609	0.142316090104035	0.257975488967708	0.22435571546024	0.121664254412837	0.0277541104370108	0.0125522637570124	-0.0638895041739342
Trans-dihydro-α-terpinyl acetate	0.108485959775356	0.150950631916385	0.219462845814655	0.230289636634186	0.266657722891731	0.152905486487784	0.56805425393449	0.186961455383286	0.151788821969355	0.438210999512512	0.100719228359483	0.0959826885027553	0.155945693072665	0.196240565414265	0.0872606595218183	-0.0330633130130082	0.255481207699323	-0.285794075506854	-0.0759690875054001	-0.0109076945231124	0.112093237376432	-0.165154810233478	-0.00167154973942261	-0.0206861739338846	0.0487265298456638	0.207963277716718	0.00589957587865966	0.232879111116397	-0.215190677901912	0.199738489714775	-0.0988681831012951	0.14276391163326	-0.207283273276699	0.204793152981898	0.269403272453618	-0.0675098939297455	0.040913934622954	0.324189536737226	0.000679846661571451	0.0724566867068868	0.186271658581566	0.363229686039031	0.265075985215763	0.182365669850718	0.133069265108242	-0.00825924331014338	0.296174338789421	-0.00058253732059713	0.293993296786196
Terpinen-4-ol acetate	-0.150774273702019	0.0656058017681997	-0.0176026952540997	0.106759015553879	0.131005974617364	-0.0916915389115321	0.19408956038419	-0.00553590879034039	0.115087054575838	0.0978222049674476	-0.118433233902968	-0.13231775240102	-0.16655101180612	-0.010661919271377	-0.116070388997855	-0.202073157281992	-0.000409939251807426	-0.214602970973461	-0.222287350154153	-0.0935848665899829	0.15695074465065	-0.0211415514414492	0.0055443860574319	0.1469721419422	-0.0641688563670111	0.0115352092451998	-0.0817900764255133	-0.0219426524634546	-0.125613950395013	0.183693912157732	-0.0845938396947388	0.149680106574944	-0.105755874057307	-0.102940276550334	0.0505214577288063	-0.224539009029433	-0.212315875607377	0.00639350744111319	-0.0854689906913855	-0.050546366096882	0.0915442439754015	0.0114774924859212	0.0318503972953021	-0.0448946873396936	-0.0618662492041184	-0.116897968567814	-0.036606768370631	-0.0536344231411138	-0.0152864753648662
2-undecanol	0.0135398366883549	0.213187792420123	0.204257854105017	0.182906680352085	0.22131094863115	-0.0515431072094785	0.281737286274469	0.0452673589098291	0.154490573006095	0.21766494910848	0.0464296664452412	-0.00876934734880487	0.0853314482158593	0.190299411376792	-0.0368069470503893	-0.117379694035694	0.162682776081272	-0.274437304585286	-0.124687187954934	0.097223394838987	0.148203498496245	-0.0901140239973482	0.0693579460240925	0.081076345218572	-0.0301417233111936	0.0911361764436249	0.0285190185065655	0.108162865834714	-0.290560946625282	0.116869314721786	-0.120461822848228	0.256301640497969	-0.260706763465213	0.0897047504288611	0.233528655592715	-0.105005397604407	-0.03056709648924	0.184215436431681	0.0609607045506918	-0.0519571581979652	-0.0512060635657957	0.127357316236475	0.17964857672388	0.167455079721549	0.114660126281898	-0.0398250404677847	0.148535646085184	0.0520217204045674	0.11655157663443
Terpiryl acetate	-0.114387750892283	-0.0938430808524211	0.251871128365635	0.152959507243458	-0.197687025330782	-0.0997708427958011	0.00264351656830794	-0.00383970323814427	-0.371961755508755	-0.0368387320498137	-0.098847034246785	0.169829398772198	-0.0331706800073271	-0.124348262690373	0.0637065388744417	0.180251391315681	0.116791645508823	-0.206991626843315	0.141226504669375	-0.0914017566499749	0.482149648620191	0.0602140040028493	-0.261494819640134	-0.100553782916029	-0.401834423766668	0.120755299080145	-0.18069939034495	-0.0586540095468729	-0.165816123884764	0.0667696116634536	-0.386919982277085	0.0913063480129912	-0.148757902054301	-0.101724477582089	0.243213467183781	0.0364536062210528	-0.184702436443527	0.0971210748374064	0.170293864427844	-0.0351928243628312	-0.0651628890824344	0.147843462579807	0.117027042857056	0.285677146591221	0.262493771864424	-0.0900763453729559	0.165113767388523	0.0531287590866061	-0.075061062212288
E,E-2,4-decadienal	0.086026274488596	0.0435416867864234	0.105593490874016	0.137756933908308	0.203957106171706	0.156850886075704	0.18607745987375	0.120511972744795	0.163846671421678	0.160105563390382	0.0130170861560852	0.0594900502023765	0.0998021406443219	0.0761576014562102	0.0223397428908175	0.00339423291449851	0.183776265560475	-0.212010577491708	-0.0762924792723149	0.078740520321068	-0.0509297389294689	0.0540109885578991	0.122994199184637	0.139150137794883	-0.00901942050700801	-0.00141727617955032	0.0803326775127182	0.190388900834876	-0.0666443277200268	0.0519980765138167	0.0563287982290679	0.166449542984277	-0.149427774032151	0.146342788714215	0.136477376433465	-0.00477781361842039	0.111189832431143	0.121633427357983	0.594167630783846	0.36709380810437	-0.146143337845184	0.0832045150557275	0.20430486578405	0.402418779758218	0.316874049344153	0.132806346846121	0.0361676464591065	0.121721977034147	-0.169784288140123
Methyl geranate	0.0650463794279182	0.181456423183621	0.186453732961559	0.266461474726701	0.0971096880198482	0.0194330786725495	0.286184539666562	0.0936585684553724	0.0680983651734751	0.249334069939314	0.0249191526369647	0.00017895665582138	0.0844460650100651	0.208896125504367	0.0722270886257508	0.0188409275548127	0.221215292303729	-0.320532394082906	-0.0583276531270601	0.0802311002434493	0.12004675938895	-0.0311981337666973	-0.0513291286523346	0.0623110992912782	-0.0673951487092983	0.0552275729106532	-0.0969763928993112	0.159798005016186	-0.3825889673413	0.259477667406912	-0.114014569223607	0.420158563770446	-0.25094605363981	0.141993406063532	0.242439363722603	-0.00322995381907764	0.0279797163355524	0.176686045564921	0.221331787920595	0.0879487075208297	-0.0222537507168296	0.0400998571676032	0.170907792285575	0.221325120591454	0.160500217971111	0.0551848161142099	0.0497088206455523	0.0138264597886601	0.0399736719323018
Car-3-en-2-one	-0.184658601120802	0.0790574169245004	0.00771588612530989	0.0331385737387148	-0.124526824471089	-0.28948854970982	-0.154347175388673	-0.193829647160874	-0.201329500098124	-0.216829882726557	-0.129565077477267	-0.046423507072153	-0.118872247627048	-0.191080065548432	-0.153746337881641	-0.0657329982336986	-0.126291394449561	0.0592510381941423	0.0739056052944475	-0.0338505375339703	0.196260745275041	-0.0919774997938161	-0.136986503766504	-0.134810188698466	-0.238404866303478	0.0426571035525492	-0.0443363553865266	-0.16535670740976	-0.0804625916728924	-0.141930061128571	-0.258282792177984	-0.132584657595895	-0.0433661136876973	-0.217676654153415	-0.0331823857324009	-0.0911925292319802	-0.195778139230521	-0.00870840160939043	-0.070144747643231	-0.0796725600865783	0.0268320671609826	0.0807804208263844	0.0402574436612861	-0.0208800471625834	-0.045396332284862	-0.369790387411641	0.0627092641863188	-0.125804463439645	-0.0115223742610402
Dimethoxy-E-citral	-0.12096537389888	0.13052374933019	-0.0348012604206637	-0.0623642172952438	-0.0637108281754993	-0.236746611576779	-0.134794928704829	-0.177352008221736	-0.0733500670777483	-0.193721921191934	-0.0391997810542403	-0.0544442596609066	-0.100603875897303	-0.169191934116135	-0.180464780680074	-0.122357005115215	-0.125338629235734	0.1178406029002	0.0558880181270253	0.0168502829877558	-0.0224069452596436	-0.134043860404148	-0.0633497211346514	-0.14349129275692	-0.033620239748386	0.0882431098482421	-0.0212784880335217	-0.14782511971629	-0.0662327138542235	-0.123982992925171	-0.106983468857405	-0.130200065287601	-0.0120102449296919	-0.161572305784225	-0.0918596416234362	-0.0751055554362009	-0.125136393296167	0.0601480171887384	-0.0856758700749235	-0.0379935589888365	0.118358889606311	0.128037104156667	0.109906709801152	-0.0732539640181611	-0.0915171866066882	-0.363951029715719	0.0418361071536296	-0.165754823135504	0.0387777877400475
2-butyl octanoate	0.123531824054827	0.14635109451306	0.252285860296546	0.161496063622284	0.321259151747814	0.174280269811608	0.624168241444848	0.179736802502053	0.12566113102848	0.499452798826851	0.0725911458393539	0.0365499290893401	0.166510030036044	0.283869608759347	0.142179000933442	-0.0133037111692255	0.31848500817024	-0.370477028171553	-0.0938496705399988	-0.0619987471608923	0.00896656366039269	-0.0747417500654083	-0.00605615326485499	0.0260477263705091	0.0938230892254848	0.104329067694336	0.0828082733798962	0.264242518534349	-0.22760242189294	0.212761120963178	-0.0597111139693997	0.223323736181597	-0.313427450874526	0.202665750674941	0.211151804932372	-0.0572678954678968	0.0580626605774258	0.202342635966723	0.436615136407462	0.352190953656214	0.0380487437139724	0.175582154647293	0.236746994441442	0.347178910168899	0.266792147734972	0.0303597282532206	0.183984361353261	0.0375231794549872	-0.0065316913228606
4-methoxysalicylaldehyde	0.0935274951247576	0.160139921355503	0.135258695117333	-0.0943661999716762	0.294288426511691	9.1013300695831e-05	0.207844464951525	-0.0458541905889692	0.163957147471483	0.116022779545627	0.0571712537726311	0.106373725131295	0.106086966967442	0.146179826951439	0.0045342252028058	-0.0932056843822129	0.13208871696472	-0.0220593663553542	-0.0541237282142183	0.00253109141302203	-0.029433764369221	0.00276760474614894	0.134971820248227	0.0269535692706691	0.144267942228914	0.0952208679103671	0.229021740111829	0.0589314413753768	0.132188804674375	-0.0368276891825438	0.116400844421697	-0.166149612601051	-0.0668853330746624	0.0388517590791696	0.0290936363039027	-0.21099864380957	-0.0204495750014924	0.0305358667456576	-0.0612633807051831	-0.016872601380833	0.129870196262019	0.153223041107876	0.0553456873822104	0.11745132046969	0.0720291550422512	-0.242668350066764	0.146578648871282	0.0594393658016938	0.111315069832167
Ethyl hydrocinnamate	0.0135427550849213	0.162968203373448	0.0573150326660692	-0.120085341591043	0.229820607374048	-0.0306602261106805	0.0603692798629965	-0.174096615252096	0.215523954936447	0.0119318503641842	0.189321281380358	-0.0233425709120286	0.0915636649197722	0.11762047192324	-0.0500771673444045	-0.115454991949339	0.0979151138406577	0.0619814302100783	-0.064707005007079	0.0713449403119802	-0.290747133366292	-0.0658490555353632	0.0416497357199451	0.00921737203729029	0.323597031307952	0.0467180773657976	0.114178750424412	0.0147529859855044	-0.0053523009782843	0.105473286004006	0.192569932745545	-0.0150668795342794	-0.0229013821606502	-0.0133439140498179	-0.0462919987906556	-0.101899298035428	0.00896463031892383	0.0813607030506031	-0.0326789624999548	-0.10518430209742	0.026758787130128	0.120927897083945	0.175236346363107	0.11444351898896	0.0456671977475853	-0.159511448530437	0.0919860544221877	0.0467308955836709	0.0801129900980121
Eugenol	0.0961632026112418	0.132398572638819	0.0112520906845782	0.105950751212019	0.336325945350254	0.241507992127874	0.249437766896326	0.16813209811357	0.308224679665869	0.196344683213114	0.0561899755326921	0.0250475942818651	-0.00511112275929981	0.0382037659629984	0.0535305518365316	-0.0542857965727452	0.109230931694907	0.0406950053276648	-0.0492276676426823	0.000366725867613882	-0.0258560611538768	-0.00838810739297722	0.259708206745324	0.142840164182758	0.285852528996317	-0.00946834233035966	0.297215663651996	0.202605905745105	0.251520314641407	-0.0377459803150386	0.341302735953533	-0.0895748263955906	-0.0903150241954581	0.137122061450747	-0.0191219904835302	-0.109659608881684	0.181986271780348	0.0522826146675297	0.261648375247947	0.198255655321043	-0.0179999598966106	0.0257886117987727	-0.00784793356693707	0.099745979935679	0.0814488551816829	0.151137040244318	-0.000784524552392838	0.254946671146738	0.0288338804142988
Gamma-nonalactone	-0.0334791980951762	0.113950164720432	0.172102180074852	0.0632926728349597	0.0728440204292379	0.0844990322083311	0.0935247323092142	0.0354890866392915	-0.058138817715668	0.0990478948007084	0.120553040615685	0.0201966788654236	0.0305983893240107	-0.00495715530176799	0.0393489837641519	0.0429952561791888	0.0858864466733461	0.0454847400260794	0.0613004485768645	0.0121572528502384	0.154550212383302	-0.176980804422125	0.0518823865760861	-0.0790881784400942	0.0774348725274479	0.131814673478235	0.121232217855947	-0.0906817732017399	0.0129096918272043	-0.041084705598586	-0.0510197126448855	-0.070361856808662	-0.0781720927959139	-0.0637599794180735	0.166724480027265	-0.106003886531457	-0.088675099827218	-0.144317616501906	-0.313909832852425	-0.291442987118258	-0.03482573721927	-0.0261093038144604	-0.205485567222308	-0.189139958554212	-0.132079706634612	0.0359907353122404	-0.0372328588744516	0.376395214591322	0.193630601620856
Methyl para-anisate	0.127929842516062	0.0727762195157156	0.127641788228908	0.00577741727954542	0.053620266793121	-0.0357120446959773	0.212807979602833	0.101192769716314	-0.053668275884693	0.134287716264729	-0.0572376514051907	0.0779655278787011	0.0546834187049976	-0.00570752630156808	-0.0102846600787972	-0.0313613114441069	0.063026475086892	-0.0817408056680803	0.0629899820921076	0.0179245907645045	0.146197546640956	-0.112352476032274	-0.0133583127601866	-0.0233629812348128	0.036203825766103	0.154847098742019	-0.024935849503647	0.0336336130281601	0.0477327514272515	0.0224832098298979	-0.0536786601104447	-0.120718081651342	-0.00829904629341846	0.0533472933662393	0.176931274362392	-0.112983786490622	-0.0103102313685505	0.0963164205454787	-0.104779887926724	-0.0723940118694275	0.156982753781154	0.179067616800318	0.162733787847089	0.187086139471875	0.161967819093405	-0.106047938460925	0.23612158449523	0.0709903989592015	0.10481829296482
E-β-damascenone	0.00829223026779265	0.102187620865457	0.117221758385604	-0.0423128771301073	0.0770505833687782	0.0960864198313117	0.111068827751674	0.100604636990284	-0.0222242433239544	0.0942666324645063	-0.105758339834416	-0.0764811013412005	-0.0613761095861795	0.0396399620679839	0.0888086303062086	0.0288334908718847	0.0834314949227673	0.00805661771988363	0.0053906792858791	0.0228510580043316	0.0792646360412041	-0.138444508212143	0.143294128238949	-0.0769081596543245	0.103846639029878	0.200755010217245	0.0497015266454493	-0.0187211666924051	-0.0138187682564662	-0.0302116919548664	0.0354475781578868	-0.0306375579657497	0.0142283828087825	-0.080599513846586	0.129484036627215	-0.0251397640240788	-0.0301932568892161	-0.0834826973624526	-0.0374427986712561	-0.129644373562071	-0.0622477841290427	0.0214722072718572	-0.12275987572791	-0.110132215260832	-0.123724883353314	0.0927214991243555	-0.134199420957027	0.369011159028694	0.0540508159463261
Ethyl 9-decenoate	0.0277495425511288	0.124290936441269	0.188038110758815	0.0474890701835026	0.20350561470685	0.00211703400197021	0.364606855806962	0.0464276731253771	0.0288873964142084	0.256624276699218	0.00877946537857312	-0.00739468497703585	0.0453129077084687	0.063137623098915	0.0212463321896803	-0.0663914612070799	0.128992383209834	-0.202275762241967	-0.0219587076609219	0.0224487013824009	0.085143814109342	-0.0442135339788702	0.0351848744114078	-0.0892128997528462	0.00123689803944317	0.204168660105855	0.0984537506752208	0.064485085879302	-0.102961442556624	0.0206050313314304	-0.0739802452863072	-0.0112084165270745	-0.16663255082506	0.00543220202139707	0.218143677044533	-0.079149053497217	-0.0134944117292282	0.0794892797379446	-0.0504096029399315	-0.0770354170569998	0.126842466581101	0.200225827572318	0.124898093979105	0.113860947002028	0.0683391478491972	-0.188227219270263	0.182199710843607	0.0509512828738279	0.0880909975528606
Vanillin	-0.116391141702033	0.190731199271094	-0.0545603934390428	0.0122658717522051	0.209253898505418	-0.146924254232929	-0.0209984573674782	-0.100962287643992	0.158554108865252	-0.0622643596560291	-0.0988648247094137	-0.0703050214441049	-0.122671801726181	-0.054920247364059	-0.18816053169747	-0.257444633416127	-0.0472422945006871	-0.0120348166565379	-0.158791776136804	-0.0642226770422446	0.0103933508504254	-0.0389510635735878	0.181478254816473	0.183708577382881	0.0946848752565961	-0.0342624351901926	0.179711134259612	-0.0777835162768548	0.101622968814948	-0.133791993696366	0.121033980851674	-0.0614876349231694	-0.110305491676145	-0.101517354355568	-0.0675686964503492	-0.231583851348617	-0.0722545931258893	-0.196168089955402	0.0833645659788827	-0.0294908665418267	0.103558795648423	-0.083140361259592	-0.0409827855532009	0.0082109238264816	-0.0525441504376742	-0.387013916571248	-0.0693889326933488	0.0405982646292099	-0.12177563381087
Geosmin	0.041265300384236	0.0906385720701083	0.076846130839245	0.227938678363752	0.0300103963562293	0.00705099252042468	0.158098886182565	0.125227694187899	0.0362743392288932	0.176989903256692	-0.041300662913431	0.0408246200777201	0.090948704218615	0.0753790672134166	-0.0113831062717485	0.0015002737466744	0.142969660113987	-0.115869129591792	0.015354383819577	-0.0730336284795963	0.100020666474467	-0.1389295393597	-0.0484026155515618	0.0162367660028827	-0.0323403694088601	0.11982704817813	-0.104406100041188	0.167363127718466	-0.197755167640049	0.126085852988293	-0.0953550411521367	0.223679473132861	-0.0575916167737965	0.190537507268676	0.15365077162105	0.0926885397084852	0.152865332986899	0.183432389477268	0.00908560396912257	0.162792629789939	0.0634677254161715	0.284194668820422	0.116753731300634	0.0346188902267481	0.0317779910178396	-0.177372175084562	0.233550735688892	-0.0770836533796079	0.336416455810425
Dodecanal	0.010493844121866	0.103772596966769	0.0491946282828626	-0.0648999111941236	0.0424793386512257	-0.0180522693430468	0.0247043027871039	-0.0254432416477421	0.0213790099383311	-0.00216613447319413	0.0664782637722637	0.128217306464785	0.0440312919644222	0.0451967142903699	0.00772753903570391	-0.00976488624230294	0.0298254383842092	-0.0325720282830384	0.0507002111292102	-0.0282215774226416	-0.13835701221835	-0.100499443573705	-0.0672420178949721	-0.104554349532423	-0.00955564348549406	0.0658843323953281	-0.00140032705145562	0.0266342563584724	0.00729794947589362	-0.0736011960293869	-0.113559313159352	-0.078428662452674	-0.0393171612090813	0.0269082204284538	0.00995812455492015	-0.0480624989971578	0.00440639291476663	0.20508248323318	0.132385378802319	0.0160356991740076	0.0568270711716084	0.00109396372518138	0.253223759761412	0.24327336948548	0.162599470371685	-0.109370020955338	0.0146640362484707	-0.121402980385672	-0.118401547544497
4,8-α-epoxy-caryophyllane	0.105424601913435	-0.110449420987205	0.058294081820487	0.0662151208074767	-0.2033344317098	0.0520572837530111	-0.162555245269662	0.10638705242122	-0.176838606046637	-0.0639486610617402	0.038708556338567	0.116050535586909	0.117701590431542	0.0252806189218583	0.175622895192858	0.265075007667958	0.0534538262068712	0.118734691571813	0.252193843173396	-0.0402611551594067	0.0178318491439547	-0.0548082145052179	-0.206737232670897	-0.228099093400832	-0.0416322201125104	0.155598073485721	-0.131901362245305	0.123386033124424	-0.0317426478505691	-0.00534576211951618	-0.0716962860482135	-0.0349005724441286	0.0292684811318287	0.123607884995865	0.142044436243555	0.155039666694685	0.142141254739253	0.278095325196625	0.258003488214153	0.146346637345487	0.0132398167267136	0.198612718209493	0.193602680378617	0.274991234947283	0.244551652523107	-0.00363828871688619	0.224735878888211	-0.0400636995735693	0.143080290518965
Caryophyllene	0.137112849805597	0.167508717053941	-0.0618282764304449	0.0160387846205539	0.368050875516043	0.142270052320837	0.103178246662172	0.130346661546585	0.367251970655173	0.0992959437999238	0.0213932883656532	0.00677830719308856	0.104315289073163	0.132046011793848	0.0422048759637441	-0.0993381654106466	-0.000164738635818173	0.202226004217725	-0.0628414534632554	0.0568117889886238	-0.205773664800808	-0.0197388016835061	0.288909627606726	0.0833806144278198	0.287681180298834	-0.0469311799969147	0.338468533426186	0.133597789642444	0.213857980561876	-0.220687184250774	0.386921414315947	-0.24318000157059	0.130610364978701	0.123755117152285	-0.0763336592379421	-0.0830786729654538	0.200450823213171	0.0639165899003077	0.222972558799684	0.236986254112366	0.0891151736117763	0.0972641758667149	0.0483237171794749	0.141128786060577	0.134381030096482	0.0259592319615268	0.119940863053809	0.146067105073681	0.0761488316224629
E-α-ionone	-0.148976568751006	0.145644471012169	-0.161029072086283	-0.220604180131954	0.28643679749245	-0.149215806186486	-0.155721327890383	-0.185658234159272	0.250347723756307	-0.229399944016405	-0.0838824995516462	-0.165190810431547	-0.197748786824417	-0.212057728254142	-0.269103254135126	-0.361679001355077	-0.276017407121722	0.143664439648751	-0.172960217660051	-0.0712470587347832	-0.151674344210876	-0.0240046426285129	0.259527509138916	0.149999865596003	0.0944255905379959	-0.0523085745162673	0.26611920273385	-0.192632487452312	0.286427771965862	-0.375155601976887	0.172687249083369	-0.387041699907675	0.094398960734286	-0.298615487235101	-0.121358731706615	-0.321268213319769	-0.235703403186643	-0.0451410949630975	0.110434405018849	-0.0574958445291312	0.109097529665319	0.100850019064376	0.0789706262144107	0.0940176240825421	-0.000723856446034798	-0.286565744723537	0.0715473535574884	0.0531372072785492	-0.20540903377444
Perillyl acetate	-0.027363125810013	0.153928490548418	-0.137876253240687	-0.0951624825997216	0.372228054006307	0.0398433254932079	-0.0138564803641303	-0.0879546872749964	0.405693887098598	-0.0694671088114271	0.0345670440852629	-0.0770851474585149	-0.093111139655575	-0.0529619467654143	-0.205026491117772	-0.314872365957855	-0.120325637210195	0.104745244422961	-0.202531368501896	-0.0174987759804157	-0.165361922632554	-0.051746953070938	0.367122177362724	0.13471991257226	0.147902638338838	-0.071047706529542	0.43109414039176	-0.106956954182701	0.267037597243564	-0.399108272573533	0.194037118530883	-0.370043751748435	-0.0458495841916235	-0.144170917480583	-0.139129469456052	-0.303248465317878	-0.137845533528536	-0.137624289732954	-0.00696992857323569	-0.0496077158451534	0.0376517914772831	0.0455947787594343	0.0303061488983824	0.00665751452023232	-0.0486416742667883	-0.284115482496235	0.0137562521000336	0.0283108529736476	-0.108786678360946
β-humulene	0.0643394204005976	0.0328423247312431	0.0628017663837813	-0.0293980329141151	-0.0709336974112928	-0.0183343810500971	-0.166207719420529	-0.0541764435645856	-0.106335461782849	-0.127921097438879	0.0553709635848588	0.167008214501563	0.0979190060454869	-0.0325858271050523	0.048075445854304	0.0896044357461989	0.0382491465493354	0.0791655799469528	0.148294342011128	-0.0423322066762958	0.034894410365286	-0.0466020804872094	-0.00145772187330036	-0.0840775303527783	0.00494846669884684	-0.0104884433295574	-0.0239146057288945	0.0623365561104657	0.0220962080114844	-0.0475430863962905	-0.0947146058931905	-0.101378799717358	-0.0369100603524424	0.0231933517441884	0.0145441251808623	0.0156148408141288	0.00793842960684094	0.0239591740795353	-0.011035847552493	-0.00494486914402195	-0.0524217306538533	0.076367278756713	0.0675179626194326	0.0406341340234952	0.0326342183347424	-0.21838980468958	0.0416717116557581	0.0530418332093056	0.111544441902169
2-phenyl ethyl butyrate	0.116627376022305	0.121742721172219	0.208249503331385	0.155875529991189	0.222406391093	0.0935936718233187	0.545067742335641	0.130489378859406	0.0665764078545023	0.402836838058226	0.0374095674724074	-0.000334099522176449	0.135785674616788	0.175079020021563	0.0914101276675954	-0.0225018499707911	0.194129097352834	-0.350985096348295	-0.0968178220759727	-0.0350820265164013	0.0808073290071601	-0.123752894407948	-0.0610606170789127	-0.0499908124892803	0.0272929717517321	0.109731798021656	-0.058720669571041	0.23254406489813	-0.257785995788585	0.266003348845053	-0.156784811181112	0.159467208693363	-0.147528543647817	0.143215124714755	0.236822553476741	-0.112926415103891	-0.0258680840244791	0.220492237340869	0.141174468503157	0.142046893175924	0.0842937806674903	0.242118601899455	0.248984196839626	0.259379354931496	0.205252338922435	0.0325429620592416	0.259466141253209	0.0276652521024234	0.110852672104068
Z-β-farnesene	0.0978752094250018	0.138137671363156	0.206876171488131	0.197011275651924	0.264881100911137	0.123772893210295	0.588238394160349	0.125568740424971	0.0997486298849583	0.459027623123095	0.0674255610949804	0.0180965376153476	0.13529115139691	0.179356128602005	0.0821150556718999	-0.0222637431639788	0.206045047718564	-0.352859375388313	-0.0877580145626817	-0.0462392252150002	0.0404441696669665	-0.0947335388187959	-0.0708125517115105	-0.0249588434659552	0.0374578737852937	0.122369580343927	0.0269621207093917	0.195385686146997	-0.234845214101931	0.227439828251499	-0.109602747087899	0.15137716018759	-0.189562059357595	0.143727146046169	0.261270887698817	-0.126537092106628	0.00329097835384052	0.211224013588214	0.0865526802047751	0.11418337392456	0.131100326480628	0.218723652698636	0.261977085594811	0.250415455023681	0.199255316557688	0.0178803541524099	0.256980129198287	0.0106341346294188	0.0950236279572302
Pentyl octanoate	0.1390854341547	0.130972659961781	0.281185187147494	0.253489605445895	0.288833409536589	0.177543652623232	0.68086773459828	0.193857467534429	0.113504519504584	0.547828782814352	0.0934265170981287	0.0602426160692422	0.217574819424345	0.250891853705848	0.150718306451383	0.03527206456484	0.320300866936811	-0.383253017071416	-0.0572358950684266	-0.0298487257846023	0.0689773440947863	-0.15601620392988	-0.0884284999726879	-0.0672458829399786	0.0455477895330585	0.139020749593879	0.0271286313375743	0.276429702916612	-0.276054200093097	0.248014294537484	-0.129017746573166	0.203482818764519	-0.257909891437834	0.218238734352462	0.302929708098937	-0.0797073429368232	0.0540478201748015	0.259433632602248	0.215720367210438	0.257601557582204	0.0692647227547165	0.248403754097623	0.285451804355326	0.290804450706011	0.258869145655649	0.0753323972197341	0.258888355554984	0.0376971222568817	0.168219616281422
E-β-farnesene	0.0213108496230991	0.129446036320657	0.116732319539208	0.0421354030271924	-0.119331400227953	-0.0686044243333615	0.0187740794470008	0.0539878496865671	-0.195566466519926	0.0414131811489811	-0.00119647548321306	0.141988370300332	0.0887112496290861	0.0419000202883995	0.0366133921745499	0.075397362455944	0.0927605163091996	0.0337138986629659	0.111137209756037	-0.0116094935363269	0.151237461600816	-0.0604099262326088	-0.079929054005828	-0.185349786356268	-0.0151285302808353	0.208636055147315	-0.0845002219364401	-0.0223463759616587	-0.0844567663372713	0.0265986001119915	-0.143763750615853	-0.0161602855146024	-0.0605469478052962	0.037711760317034	0.167965118625457	-0.0558792826749845	-0.0184909555095223	-0.132131262190121	-0.389444311668971	-0.231311146299042	0.109618871859002	0.0367304947402768	-0.0815854525948232	-0.158654628916748	-0.149546421626373	-0.377187397110573	0.0506707401124994	0.0598549921203608	0.237016071492228
2-methylbutyl octanoate	0.0842260499259505	0.158390653606316	0.188379737867847	0.225735460878706	0.348268108392032	0.115330192968877	0.620797983231496	0.115396631836252	0.192821880943581	0.472001774521137	0.0597848118678254	-0.0356311796897458	0.0936423372070987	0.175527169124799	0.0497859809536143	-0.0934253367993488	0.227854975959873	-0.355181984125011	-0.164052541096718	-0.0706529349569885	0.0353054996351258	-0.111034699240999	-0.0275399589107039	0.026991077629334	0.0439369749011843	0.0948332247193421	0.0949926995422567	0.178369976546005	-0.218192178692776	0.186253945786162	-0.0702438403510379	0.143993983412079	-0.234068900480809	0.103056474080367	0.223158703143317	-0.13556136829351	-0.0109919841734326	0.168728502442043	0.155144024744509	0.171547600593346	0.0664619646785054	0.195188506677659	0.231774485095296	0.215830693084107	0.145511488622777	0.00319169798253695	0.215763486137341	0.015069717663528	0.0940874573650914
Alpha-humulene	0.12063437815005	0.147988258149238	0.0913168321327932	0.227477943647098	0.298754845851157	0.238502760044161	0.30354385898217	0.207418230691691	0.206649899500289	0.22911654185505	0.0137689844432766	0.0224366537909123	0.0593596811519583	0.138865219086971	0.106670563125726	-0.0305979935678971	0.212560072961167	-0.10879141862894	-0.0745544088705419	0.0262932846925551	0.00487996057652847	-0.139391364958852	0.169067346679528	0.075427022667835	0.138136903085939	0.0615317440633493	0.13811528079296	0.243453266723164	-0.0852546075615506	0.066023875823289	0.0990452155082978	0.107798609475087	-0.112224367558608	0.162907065582116	0.108634100441477	-0.0630262330259907	0.117012432198915	0.0734308284257667	0.369448222561084	0.262749365707151	0.0172070614882608	0.0636120115186501	0.0612608841741468	0.11585196563145	0.0571627706043297	0.109328580378803	-0.0243732539720636	0.231976959631354	0.0455834668395241
Neryl propanoate	-0.17651114633723	0.162243762148244	-0.0516572009105982	0.067895430585716	0.242626668798466	-0.178128591085612	0.171824736852032	-0.122922344798449	0.20691106701309	0.0383985757889867	-0.0733584009753714	-0.187404114842227	-0.208935731139924	-0.142383685711283	-0.21062219826048	-0.312927941729902	-0.0847952705504616	-0.267336557243202	-0.249631399631036	-0.0506461426815053	0.0583825456188679	-0.0168018672389085	0.00721244759700482	0.0406399320453363	-0.0717610295353309	0.0260101777738011	-0.00875034753347961	-0.127177194912329	-0.208819521941354	-0.0169692709794016	-0.123072719563734	0.0352418314615934	-0.141244529491952	-0.213864865809466	0.0624664608970508	-0.256046944356625	-0.251339470438444	0.0663962064143608	-0.00446147360238074	-0.105983252665533	0.0513107830654714	0.118654604287749	0.193048482065872	0.103485743198422	0.00704272001075767	-0.247628769540348	0.103415853610529	-0.140046829867137	-0.0851059662899535
9-epi-E-caryophyllene	-0.213965785996052	0.126747038998911	-0.168850120074374	-0.162211638332319	0.0525321716022503	-0.198917260474803	-0.223635025966835	-0.237168940334095	0.0190586145199193	-0.237547627997817	-0.00546629295359445	-0.0941105086099633	-0.199801693005703	-0.231217160397713	-0.308095947023449	-0.301877561673633	-0.320013210390465	0.102802900984981	-0.149061699336629	-0.104171110930846	-0.0506430433190254	-0.0213912924803186	0.076032572143064	0.0921711935345029	-0.129542467508312	-0.0734596510818785	0.180378824472952	-0.319219931667006	0.182949038909475	-0.348926033569881	-0.103285552910655	-0.378522888835395	-0.0608547287501205	-0.342961366123751	-0.158337667929624	-0.260993160939658	-0.308494581176444	-0.136343710865573	-0.225819526187343	-0.234275893349969	0.0452265701274575	-0.0231412768143286	0.0693314337575545	-0.0349402899705601	-0.112559990916853	-0.337342666360131	-0.0418357227482553	-0.0601061618919624	-0.251680896913888
Ethyl cinnamate	-0.292946431749544	0.0514904996293391	-0.275821997868896	-0.14743899781736	-0.014127358038457	-0.279284937360083	-0.196808349277092	-0.339355806171579	0.0488927937838915	-0.20059736409108	-0.0657590071886207	-0.180064323555295	-0.292109348815624	-0.157241040322683	-0.256937085503269	-0.31609447767367	-0.236715266176192	0.006693416014063	-0.250945477486915	-0.0855993848199559	-0.225209669546998	0.150298143563254	-0.00102628927357529	0.202236943514618	-0.00638073797443736	-0.190978189839993	0.0716569229400535	-0.291813864282844	0.00674975412074359	-0.0671725034250649	0.0228782321902283	-0.0698030073279913	-0.0913335830771585	-0.314362812695454	-0.169055323924864	-0.129712152490515	-0.232914731827966	-0.247845351881633	-0.0231513958292641	-0.240311947902553	0.0612897097996533	-0.278822900112519	-0.0603780757912453	-0.0654419988436914	-0.132504514505561	-0.305045494943235	-0.239898698503847	-0.0196078694912376	-0.312843963953223
Linalool isovalerate	-0.25790403662807	-0.0719776981832829	-0.00698434811564576	-0.165958961325264	0.0184939690224235	-0.244023140429362	-0.178189088717795	-0.178643957829308	-0.0883722675617053	-0.222659261882833	-0.0914042931336878	-0.0634704456319805	-0.222642726932111	-0.159535554564008	-0.13153416836595	-0.142823108904314	-0.171096331074689	0.158849786657304	-0.00743342025644702	-0.0631238926614026	0.0330511010541395	-0.0148728952501185	0.0442157649867264	-0.0261596264616517	0.0189499644945772	-0.0157758422376638	0.154914812566304	-0.353936373364386	0.227003230312421	-0.22939149059391	0.00310136165796099	-0.338463135129383	-0.0521936170655362	-0.350717419106867	-0.0883138014103828	-0.198859121628939	-0.3084848257074	-0.1900505006993	-0.169934287224545	-0.330236593684724	0.028413859451251	-0.148495527449098	-0.00766183325279121	-0.00793562122147313	-0.0127822835210054	-0.114998947068723	-0.106641567402601	0.0583595205659405	-0.300531631343403
α-terpinyl isobutanoate	-0.216100254897095	0.0966944160223608	-0.0371718132679547	-0.139171831330698	0.0334258026641939	-0.336996939081489	-0.217988869427941	-0.249332682592855	-0.0698318559385813	-0.274086938524657	-0.00575557056740401	-0.0819389243687958	-0.186416905018042	-0.209867772539888	-0.31159148415866	-0.269618518338824	-0.144774571336257	0.156813259118743	-0.0550662171745873	-0.0827515866537387	-0.007237697334767	-0.106458978157679	-0.0125068659194202	-0.0085032455996776	-0.0262737499063739	0.0160601498340361	0.0702601550243244	-0.311203962453861	0.0888091953693226	-0.209348792155603	-0.0803069968193837	-0.233842245811078	-0.00954898223971239	-0.335166106440237	-0.105308863464399	-0.255339697733775	-0.308770496218661	-0.016506947818161	-0.174741312857674	-0.241926017863996	0.0546088435600351	0.117595708180637	0.133034930163539	0.00341732579228751	-0.0929835953890461	-0.498710626050813	0.0774825533695521	-0.0991139683464658	-0.0453848995594795
N-dodecanol	-0.123174751178064	0.0746324910734349	0.00300645691115807	-0.11691615174765	-0.00682804816147466	-0.142226268845365	-0.165500779262224	-0.171222116543959	-0.0710302236094277	-0.152388361960522	0.0336953003000713	0.0512447223428387	-0.0104519936190989	-0.112273130662295	-0.0625839315998914	-0.0397170305122961	-0.0411132918651605	0.119949999605596	0.113958504624503	-0.100329212012879	-0.0389402587429036	-0.0788389181819197	-0.0615891274586011	-0.121499409484816	-0.0278087015093416	0.146627047064593	0.0953911347973009	-0.151181406552998	0.0807496529781009	-0.191101666033418	-0.0508303523706508	-0.259953116191257	-0.0639290227786575	-0.201614964198352	0.00737428594728734	-0.16106100625374	-0.150184497744365	0.0397696835222108	-0.0904858475805519	-0.198581634438178	0.0311662953392909	0.0588852957863357	0.129073916992888	0.185812202858792	0.112996174880202	-0.339670372907094	0.135654317032131	0.0335237128283034	-0.0325041780351222
Germacrene D	-0.0665744838231382	0.155575076427316	-0.0353859272293512	0.0976339211249926	0.413406874553916	0.0102471329962018	0.18916369393938	0.00908905870339318	0.369346662054796	0.113449435115394	0.0439773213132145	-0.109470872792685	0.0622590846063601	0.0780172488153291	-0.082177547411017	-0.224167845497388	-0.00972513532989105	-0.0617076712589032	-0.134255187866273	-0.0177425431951628	-0.0015772107434928	-0.0892629506730935	0.224292301085078	0.0828789533595378	0.0158254084075054	-0.00615128912509409	0.323607740016028	0.0982367452696334	-0.00587785151564252	-0.255963100957431	0.088997258872743	-0.0965110109008358	-0.1073923122906	-0.0296956484832453	0.0274530744145672	-0.173485874589661	-0.00582955009683465	0.125763995295726	0.302743341903992	0.135292634416975	0.102206027011919	0.210873107762311	0.266320981547136	0.306358087321898	0.213220106361856	-0.142982964534161	0.24886344370032	0.0527171550464693	-0.0687884870953098
E-β-ionone	-0.102483175730812	0.209663283849	-0.0883784296814019	-0.0164857677722844	0.257919027879037	-0.144542600681611	-0.0101826928781633	-0.158966639466231	0.222132454801402	-0.0902706456622962	-0.0269304515698815	-0.141046085148122	-0.108783201417599	-0.0381269644392556	-0.0854431291279654	-0.238008160130562	-0.120255748091969	-0.0282489445630945	-0.113081745307925	-0.0181546584745356	-0.0778451716067435	-0.017208658764	0.180724408855878	0.128133008388259	0.0412560169436979	-0.0311063175995458	0.248099380790041	-0.124745544034977	0.0395277262929476	-0.244134635875567	0.084193310213656	-0.174699020726547	-0.161539304970658	-0.230240997841411	0.00675738066730939	-0.278246948491845	-0.191340661450583	-0.122541134227506	0.0801396043258211	-0.193817329917023	0.094407770487511	-0.116944756420362	0.0224286468583497	0.137496087937407	0.0563832381318101	-0.311163717316687	0.0227066673066769	0.0815809532952527	-0.205081248051183
Valencene	-0.0459433360793442	-0.0535687646319036	0.0921036607768225	-0.0258899972067604	0.0217814361916592	-0.0912318162534156	-0.0669342169908337	-0.0847198957392976	-0.0287922727573093	-0.0812213946758234	-0.072279733179612	-0.0566510045777908	0.0649007777075824	-0.014718082123144	0.0906512357047046	0.104565925412408	-0.00550598392875215	-0.00134266001995175	0.131149272178929	0.0211214218398947	0.00247590522915576	-0.0685871798407933	-0.0277333794431394	-0.0649865622504295	0.00189942135841524	0.118647240822212	-0.0263421174899486	0.0757346458438398	-0.0619101489349488	-0.0177236927724811	-0.0225904574089955	-0.00760922301751695	0.0216657959123387	-0.0312004401375963	0.181573580171842	-0.00362698761120991	0.0194100774415545	0.238792155929887	0.238109695236396	-0.0961472230505122	-0.0325222566825475	0.0676022928175785	0.136000863981378	0.419534919805687	0.406662734500556	0.0142903490196192	0.236657132678879	0.118342943487501	-0.0772183005560622
Neryl isobutanoate	0.0472528880847793	0.00356064158484134	0.184478177796253	0.229245703590566	0.0523330943738795	-0.0625191112249712	0.231596466025295	0.0543818628358665	0.042898424585723	0.18584848958105	-0.0247774434451098	0.0268693271532774	0.139006199938231	0.168723430026329	0.12339528619613	0.0982707659599765	0.165295804060217	-0.0628969752920756	0.0299374688078928	0.00280895432945587	0.0928784751468242	-0.131581834717306	-0.200183679433174	-0.0323114625750864	-0.0220961503877418	0.0364949854974398	-0.0494169127550716	0.0501595992052949	-0.201230314383244	0.161715033082857	-0.0917296704466165	0.152436215323106	-0.0415376226097486	0.0885232693344462	0.222498014411011	0.0217875700784641	0.057273015473336	0.0970580401422805	0.0865361347944398	-0.0570726490669303	0.000191860453723032	0.108662490474723	0.165372240804585	0.219897374523111	0.158938110629183	-0.0384307086699989	0.180695311372749	0.0712117743495324	0.0662971860181847
Methyl isoeugenol	0.00188271134911362	0.0785548999549546	0.0439763502629701	-0.031009782015199	-0.0849789718536316	-0.0594287602776173	-0.082659030398694	0.00195743466809356	-0.132733897937835	-0.0310226372196139	0.00995947684577124	-0.0113001843492055	-0.0314715702619042	-0.0722755182629894	0.000768595105708121	0.06106318461975	0.0251117795149728	0.10250576925125	0.14700014114587	-0.117755648121388	0.0260256519318238	-0.012635326291101	-0.0926847046329407	-0.143188489982172	0.028711370900948	0.0448771025135199	0.0074378505888151	-0.113194322351124	-0.0264233240762411	-0.082780238766522	7.7295602535685e-05	0.051955647632316	0.018253723005734	-0.023601234728998	0.216836401394642	0.00697398679155564	0.0371671416437365	0.0801307487496211	-0.0173431937006931	-0.111700162048751	0.00337902791522029	0.030095089159767	0.00562955205796489	0.0435945331604396	0.0200796186473714	-0.139408007296679	0.0280912235987444	0.0499958308197211	0.0213789823481847
Z-dihydro-apofarnesal	-0.107888526356328	0.105532758649837	-0.127670483500108	-0.082491663073217	0.129848749555772	-0.0597459294631932	-0.0661885430297226	-0.079060971349234	0.135336494666593	-0.119081606326137	-0.0112460093721392	-0.0488384415958086	-0.0239429227853008	-0.0897408520325269	-0.143273325715434	-0.154949171553824	-0.232161389844857	0.0803850370682166	-0.0628974327939486	0.0717467768092047	-0.0976779256925843	0.00577375983400274	0.134998857967627	-0.0493650735130139	-0.0158115809989002	0.0510196867218965	0.153196900653412	-0.0513724201717616	0.109561210543784	-0.231806066049712	-0.00696871533033348	-0.37748656140518	-0.025498702569079	-0.176680447497763	-0.269098250246802	-0.197050776246296	-0.175064656617124	-0.102482963298713	-0.108604218084077	-0.0655637074013794	0.101446247415651	0.136511560434579	0.106750504969529	-0.046458572720688	-0.107375392010326	-0.374699162296377	0.1019911549088	-0.0226892772313379	0.00808022563039858
Butylated hydroxytoluene	0.0288515222503772	0.0593154046055744	0.0266657163273251	-0.0368088255398303	-0.0653269436594467	-0.0208438363520474	-0.0131660016241199	0.0244784692455382	-0.0676006137962609	0.0193634573200081	-0.0121898356430618	-0.018794883008364	-0.023113419874135	-0.0133911978027454	0.0398816270652693	0.0650348949347	0.0777714610130599	0.0496273665687457	0.0995217907107548	-0.106874502693688	-0.0126697451384732	0.0860242958991897	-0.0742328908316349	-0.0506451156783801	0.107746004659071	0.00930648468490248	0.053737803622476	-0.0879300243225721	-0.00562911643085281	-0.00750549429439591	0.11007175380892	0.149110902127334	0.0131984750211406	0.0163378327414051	0.2228128045954	0.0250165685833401	0.0893893757287058	0.0244118173245946	0.142367595429749	0.00333100701576033	-0.0201503010978846	-0.0287190816288603	0.00622422026692335	0.135311549263229	0.109159826343202	-0.0571554469418942	-0.0286641619236172	0.0977938246719391	-0.0937786029245172
E-dihydro-apofarnesal	-0.183077671735656	0.0448725474236226	-0.185804509814111	-0.146264869956866	0.0958367060704554	-0.147267480685981	-0.0588200391932198	-0.0984594695467067	0.102763169953698	-0.102555269171815	-0.101231425052015	-0.186173762240596	-0.272698858561985	-0.205409768853257	-0.236071401110731	-0.247912371719032	-0.221413441593469	0.028411029904234	-0.14744609304865	-0.165256127104911	0.0410068305652557	0.0974136398524835	0.0707193183608897	-0.000822615003152048	-0.0877648353173994	-0.0373451326272194	0.111054913300965	-0.221377745774561	0.0599251249872251	-0.227353175805503	0.000754363299150745	-0.104467811026851	0.0508615467179741	-0.246618606829698	-0.0492483055258402	-0.133817131645997	-0.161030555520526	-0.0739629838991229	-0.0323943251124573	-0.0970918026182489	-0.0447400977311001	0.160042292491736	0.032202618240124	-0.0512323762752335	-0.129149439533206	-0.234199065167256	0.0883472314051147	-0.0171801277905824	-0.0405134670325327
Z-nerolidol	0.152978093021285	-0.00122509127643969	0.0616780246894401	0.0253893391041792	0.386183399006638	0.280932420857764	0.146293340870097	0.27009192532846	0.368849044324148	0.160205504806991	0.126371306502022	0.0544046524864961	0.132330104096426	0.11421348792535	-0.00425946566647122	-0.0427990290018784	0.0270774304377541	0.118362462082853	-0.0264046515441183	0.0669833565945112	-0.117624970882091	-0.0484500571074847	0.314850588300479	0.111968944431204	0.253911469381716	-0.0598640907198981	0.366645290037413	0.223254084138545	0.192846911038637	-0.189871393006171	0.259574872657053	-0.167192115275617	-0.050787424637306	0.198697443659245	-0.0356739436575244	-0.0910664114558822	0.192298025689635	0.10557097251017	0.257333535086927	0.237115305326263	-0.0172315513652651	0.168615530099363	0.119154825354934	0.111785362028584	0.102648318081568	0.157711088552213	0.0971478130173902	0.208747700042763	0.0758105366354567
E-ortho-methoxy cinnamaldehyde	-0.150307984058718	0.0329611822951169	-0.0946240082016807	-0.0525073717579766	0.340227182699198	-0.0614291733705921	-0.0117646869762398	-0.0958829760658387	0.361784451004134	-0.0799465455389642	0.00652972125807287	-0.0943537192120799	-0.100223194866766	-0.0957156814361697	-0.237337024015481	-0.300299660987007	-0.213449097002706	0.0485682187375425	-0.190263590288871	0.0705209658091309	-0.0164410190533529	-0.0553329814523768	0.208407217064305	0.0585719583066284	0.00285726500461322	-0.0484939011275914	0.266473199947635	-0.106901420815249	0.150445380094881	-0.344415275049799	0.0724796950479712	-0.288699589030041	-0.0418998320441332	-0.179007546140546	-0.011445054034042	-0.257711046270722	-0.138131517911415	-0.0583885954431783	-0.226199751909141	-0.177705091557123	0.0272790381676838	0.111798313681502	0.0614920466897692	-0.0663232014867867	-0.099094948840591	-0.196031874340954	0.138941885136364	-0.0132674346670985	0.0576742611781221
α-calacorene	-0.0589714508657335	0.123397125258539	0.0125360589024346	0.138497986559401	0.347288461039911	-0.0433838704716315	0.258331784507957	-0.0370976886857759	0.302969338702137	0.154804072309921	-0.0346139009920694	-0.088200958400008	-0.073124398070138	0.0475286320938744	-0.088798645983514	-0.238372627729593	0.0594483865882767	-0.232730139379099	-0.260444153111732	-0.000842509641916137	-0.0417306646623425	0.00612641888302514	0.0773831271913984	0.14298803505268	0.00878286566481538	0.0193746784203757	0.134835652461182	-0.00168389313038976	-0.147872783897535	0.0210212877344296	0.00704289580872137	0.0633399177612126	-0.165829646111736	-0.0560070427140588	0.0862225161647319	-0.18733150507771	-0.0662660329796072	-0.0366952607191509	0.0495636613737075	-0.120992271608521	0.117756707844611	0.0217168511759187	0.0830083200707201	0.149624566720987	0.057342880495922	-0.187389950740468	0.087076865948615	0.0497986943404597	-0.0732376939880169
E-nerolidol	0.154157912805472	0.0294580482706324	0.246105743003555	0.16363034513701	-0.141586381168828	0.173002550248435	0.0504269738061967	0.189787729524858	-0.152146513129761	0.158235386187775	0.163568419210377	0.263789119888064	0.376302978160038	0.181498752160821	0.302051311788102	0.381972464061005	0.253784153610294	0.0987849738162141	0.447438887374768	0.0451917239255839	0.0805728718712261	-0.0843206386628012	-0.173485809151375	-0.301646522208642	0.0381023807809338	0.280040677888149	-0.00744496011683712	0.228876404882783	-0.0263298385328356	-0.0498488187055891	-0.0880274239629876	-0.0565133785195699	-0.102672010482783	0.279370915181596	0.321709379216795	0.216310942852436	0.262853756999692	0.213542724715122	0.0605383712930911	0.0699794952890573	0.0439047367451695	0.206576648894603	0.218618223794728	0.346202866850733	0.35367689897741	-0.119544888883962	0.298323056561961	0.136120085283804	0.232483462531148
Tobacarol	0.149536837480324	0.0784581686272741	0.164937873050913	0.0846520352961534	-0.214337867468236	0.112147059983735	-0.0213727776935379	0.116535895698182	-0.205754581921148	0.0649404959180262	0.109889561324354	0.263150699480028	0.324132610533279	0.139114990894735	0.261139360753444	0.34001054104717	0.204227360050232	0.0727559445578643	0.389246603691625	0.0463940140730473	0.017767390534632	-0.00100315387334489	-0.161587556127123	-0.203628985030865	0.0406823887446366	0.28004956425352	-0.0125348109193634	0.185079111819486	0.0227858210745954	-0.0190770593375741	-0.0697846469075456	-0.0706103858266646	-0.0775677080706529	0.230377716925009	0.273634005651387	0.176139244798782	0.221491624294705	0.089791805512044	0.155335839701184	0.0803600363817813	0.0358238961088821	0.137358655388149	0.138384072089243	0.318783306763928	0.304904463436294	-0.2525677925443	0.232215067931587	0.13099190413902	0.151061794134724
Caryophyllene alcohol	-0.0386433804894496	0.121505799057933	0.0419078636869734	-0.00692326006483312	-0.000573569785360735	-0.200253828548977	-0.0583536969022454	-0.120557040382386	-0.0437944248257574	-0.0804410089476742	-0.09086663936631	-0.14770601428372	-0.0796829792182386	0.0181236583708396	-0.0885745357947352	-0.107237377694006	-0.0285439995085238	-0.060247280236798	-0.0619172695575846	0.00673394467230094	-0.0063992666426704	-0.102004935453935	-0.010814970624423	0.0589539232637679	-0.026709419761589	-0.00219187457352948	-0.0468727829307551	-0.124594482515631	-0.113942192750794	0.0163191504084433	-0.0666574374398087	0.055491117055195	-0.0813800765275143	-0.140751977983395	0.113779601949278	-0.183188773776347	-0.163044713761571	-0.0392578296020215	-0.0532480536883615	-0.220284243263963	0.0472492566817947	-0.0929191414030543	0.0668594381212544	0.15157903629661	0.0999535351675344	-0.2324980926867	0.103616576809247	0.0481279664532476	-0.0830676324700427
Neryl isovalerate	-0.0607036025576083	0.135654973597958	0.114943518615703	0.0656480723897974	0.146071339671097	-0.151790307799281	0.210138471949984	-0.0769542167831471	0.0507591545513148	0.0855062379973586	-0.0959459347512588	-0.0145704016045486	-0.0622421841950912	-0.0159476471373739	-0.129268823230766	-0.172487641903419	0.117422517022242	-0.196072238403334	-0.124227404119238	-0.0490402764845993	0.0404107121815443	0.00999655258754653	0.0185631792983326	0.0813446727299123	-0.0247279160036193	0.0704565818463575	0.0298235863611027	-0.0499339976881151	-0.152525953265432	0.106832267601122	-0.0182767555256452	0.096409882978561	-0.117617301009036	-0.0624771846467712	0.126996010555779	-0.0990631087440161	-0.0206347312936169	0.112598318432938	0.1207148103306	-0.00346325600135505	0.136800296995572	0.228629583883948	0.189179932399505	0.214350102892152	0.104703008563143	-0.229430444081223	0.211979645551444	0.0371426699550393	-0.0453509528084549
Spathulenol	-0.263836139950351	-0.0222099426797736	-0.258261156260428	-0.0912250753373207	0.0447232199712826	-0.212586001395357	-0.274509152357247	-0.189235982325347	0.138510234687212	-0.29167013498939	-0.0579502477401804	-0.0807493222320554	-0.240625924614543	-0.268857543270896	-0.327895537042075	-0.292594269472521	-0.286680073245252	0.141830456073611	-0.15186427291083	-0.0638855431724555	-0.0262589356691213	0.0459574486499716	0.115517200153422	0.0651228015888989	-0.0521906910389062	-0.0575452512119721	0.111346788219803	-0.255542204943539	0.200436333781265	-0.308540266219755	0.0117010715755483	-0.375141602982077	0.106075821556482	-0.300615067083626	-0.190267483035874	-0.235881401363483	-0.243776457012048	-0.114584890978916	-0.292166113202654	-0.171092449196792	0.0918914893214023	0.0136224933892391	0.0320286115196212	-0.203354996857376	-0.243264921082438	-0.250685428022016	-0.0729701721324044	-0.144684083652289	-0.0916506118795668
Caryophyllene oxide	0.117205174699661	0.0857127653975683	0.281708295657309	0.209042980615652	-0.0356455519887545	0.018042840964195	0.30371394967872	0.103734956063887	-0.130185892467744	0.286308742010843	0.00304343408072446	0.108868043355545	0.135084099936039	0.237554698385818	0.176500320940851	0.154645593393482	0.319024692710116	-0.322705458764619	0.0457431960682878	-0.0471492369310426	0.115383962799068	-0.0227274177509603	-0.235852979156021	-0.0509721400399443	-0.12534246571588	0.219914586068319	-0.26509209901292	0.175636874604073	-0.422464008391142	0.403304345878624	-0.252621036488142	0.434598441984605	-0.20362497948959	0.171880291073255	0.373797584574822	0.0628257970008174	0.0384275403859438	0.176867183937639	0.204695955564591	0.125462593649019	0.0511057016011014	0.125501001238729	0.218151579488692	0.269480750243825	0.193318081913266	-0.0257451222882128	0.0864061292662107	-0.00562107749027769	0.0300310384860651
Humulene epoxide II	0.0576462082989749	0.0672311169079455	0.290171850553788	0.241681987545838	0.0145487850065976	-0.00157740673918242	0.339185530741072	0.0960631870377094	-0.0678156003806918	0.302348256134302	0.0394990472519921	0.108005469189461	0.116466564209873	0.180324745695227	0.142233529996429	0.128336460346699	0.302989223611525	-0.309946918953663	0.0345174387769816	-0.0175462014786486	0.156350480330483	-0.0660058826188311	-0.276684514158426	-0.0862510009505594	-0.131289873251478	0.210111483978111	-0.260858714495889	0.162459258309521	-0.473704195968831	0.375626822350245	-0.280329598402243	0.469922693283273	-0.213090126031029	0.147627964332287	0.376408734184071	0.0480101404813627	0.00154975315135161	0.176689122160486	0.035179859149037	0.0836183672316195	0.0376656016758668	0.189735683898538	0.180629779012368	0.135214138086787	0.103664082915094	-0.0692751045461544	0.122279556456534	-0.0186992024601498	0.215067028156195
Allo-aromadendrene epoxide	-0.0893794684900462	0.0999168148794499	0.0357201880902507	0.122585666310717	0.163149529602104	-0.193274766125615	0.117240480740121	-0.0754113340146174	0.115547167772875	0.0476409957379629	-0.0683150152894244	-0.164328586150174	-0.118521379811277	-0.0404504409319933	-0.196405861881335	-0.234136014766506	-0.0658950431023401	-0.188093169640386	-0.196391939998321	-0.0249811758290487	0.093336145347584	-0.101771737151183	-0.053545837413556	0.0303340889211309	-0.171666726050495	0.111561517432332	-0.0362864745327493	-0.0871834996605896	-0.238339465255207	0.0538869319148977	-0.166522282937341	0.121804283802491	-0.100748072621956	-0.154897825790269	0.159150516549328	-0.201357143214052	-0.194328291006447	-0.0595165380339208	-0.222596996843919	-0.251894852309769	0.0825908783267925	0.0382840936547787	0.0257597011420078	-0.0732716376562085	-0.128210098813417	-0.206251170988124	0.066088234139547	0.0211031442133865	0.0408493579214269
Epicubenol	-0.044238224473661	0.180626071824103	0.0577240225791766	0.12183916002138	0.101510273761201	-0.177424093337487	0.123718973256421	-0.0378480923066625	0.0439198248152637	0.0817303437397006	-0.0900269630845387	-0.0723966539111567	-0.0778613176613484	0.0273912684701429	-0.0992026415358682	-0.125210876393149	0.0254894845303198	-0.177683052741622	-0.134654754413031	-0.0278612066615326	0.0535318307077784	-0.0322737433282877	-0.108333827835053	-0.00312634829003259	-0.109214111459454	0.13173937402623	-0.071761811917388	-0.0505930356657039	-0.252718895610839	0.125669438606292	-0.125539712434575	0.201273841011018	-0.109325124856416	-0.0672661161615738	0.185429650327812	-0.121534770295672	-0.0828908436366854	-0.13205403873771	-0.203172710421558	-0.230087899904505	0.11958618043332	-0.0848227988753169	-0.031199897109843	-0.046621467275848	-0.101603485477641	-0.287567346795744	-0.0118589946784302	0.0407259559160066	0.021997961627773
Isopropyl laurate	0.0170130114746821	-0.0045245592742403	0.0859423314638704	-0.152107934931685	-0.138570929713865	-0.00763980370370171	-0.311781236223774	-0.00590447960533388	-0.118538165620503	-0.21318262878419	0.101309484293976	0.158492451429211	0.0859997450198224	-0.0314317976419795	-0.00165854960453382	0.128154779082185	0.0630975976763027	0.144914331135865	0.255277733457065	0.0844137828279731	0.0149757672394185	-0.0174934376198818	-0.0155334704311414	-0.106009509600068	0.100123286145894	0.0820178270364107	0.0774801897874406	-0.0595368545136826	0.162926889853503	-0.141191132680456	0.0229569986009363	-0.0534840122820572	-0.0519860691543776	0.034772148642457	0.0520098308644268	0.0700047981632516	0.0399116862500245	-0.0550202344682653	0.222207886094373	0.0621135699715958	-0.0633953493251889	-0.0292543413817436	-0.0478517828160682	0.0885975305712166	0.0962066137774921	-0.123267802061952	-0.107898451091722	0.107597006210727	-0.118143398344973
Caryophylla-4,8-dien-5-ol	0.0120056812075509	0.102027508846637	0.159320931484775	0.165209782454941	0.205905716969006	-0.0683621481968462	0.371612376455411	0.0476380786700005	0.0631128019862249	0.256596574015795	-0.0509808045954777	-0.0921254805128452	-0.0107904103758035	0.066730173556233	-0.0102882898150639	-0.103614543114709	0.10059619296422	-0.26466268340009	-0.154856841438766	-0.0408734916211947	0.112700707401701	-0.0537684440169218	-0.104761127499251	-0.0549465525778197	-0.13091555825739	0.186436769296831	-0.0674092946439939	0.068423566210721	-0.300015311634074	0.178002962841161	-0.160548584726996	0.200540189922694	-0.0993697039942418	-0.0303833461540253	0.237811543388291	-0.163702150355588	-0.116133730815811	0.0676303450104145	-0.0628374295723062	-0.056798911292899	0.112904595192121	0.144777235513997	0.1581952140988	0.101646424029403	0.0343565640719162	-0.0717207044409306	0.141535856107945	0.0593125152969337	0.0808782712119631
Gamma-eudesmol	-0.0738469332603313	-0.0313039567921737	-0.107230327659877	-0.0990140797089782	0.137111191930369	-0.0645067532330155	-0.108775851578553	-0.144521044673278	0.150515332028344	-0.104844490142374	0.0906805061829101	-0.114639154434758	-0.0295526868992889	-0.00557928502457699	-0.0800473602173838	-0.156993602148779	-0.176879040220368	0.102674127870987	-0.0205263579895108	0.0294938717670624	-0.0235674648635948	-0.191317434771421	0.202855442438057	0.100340791060499	0.0463395262771396	-0.115885335002776	0.198590583783571	-0.0970841445460126	0.0950682259952152	-0.223305065704477	-0.00876412331220227	-0.239346698832736	-0.0347148335807561	-0.155345326115557	-0.0841916571668822	-0.174951529638691	-0.150785799569649	-0.0977531004385853	-0.34698257906966	-0.386445971378174	0.0243691565935698	-0.151380247278168	-0.0981387473548806	-0.165576481435987	-0.109775591479581	0.00968865760773301	0.0160725217021835	0.0736934096225546	0.0212630319972047
α-muurolol	0.10511629333433	0.133448270792471	0.283857375158812	0.204524393768496	-0.0322144053957884	-0.07647022755464	0.310292143617024	0.064586468301771	-0.149600121497945	0.263759602177261	-0.0329147014160105	0.0280498405678828	0.147046342026012	0.226937631709814	0.153195091971185	0.124409500254062	0.286428703928236	-0.296375050653465	0.0408189497960329	0.0190033121835191	0.112807444852116	-0.153619555466854	-0.236910483475994	-0.0773589406776722	-0.0714008904247783	0.213872001533693	-0.250666887422916	0.162612655540851	-0.460134475190687	0.392893883287181	-0.236805257882023	0.438665488179251	-0.18430542821329	0.1287259142152	0.375573576303585	0.000403851166820633	0.000784987207353893	0.134181897065865	0.0417726765863276	-0.0267760714936999	0.0890106546283635	0.0338096826679904	0.131440891306103	0.191813683794	0.160349517789773	-0.135345103600089	0.112956925735002	0.0605956995958218	0.116262463348799
1,2-dihydro-8-hydroxy-2E-linalool	0.13550245123007	0.135550548189056	0.282169278464742	0.226447898667787	0.223513542678146	0.136259980150596	0.66699248797948	0.185624513557105	0.0344058031234377	0.512065939376917	-0.00110834448299129	0.0135465543291951	0.169377319207175	0.258796426794712	0.169156915068314	0.0461070424455383	0.324927047011898	-0.3587651795463	-0.0900977457570254	-0.0177745279961974	0.106676287347838	-0.153148267709876	-0.102515940350849	-0.0380275223469789	0.0279463854456141	0.148076884411834	-0.0579162770894035	0.254506224968858	-0.306586420808487	0.334478081499802	-0.127323671215793	0.250690232622844	-0.226093693593132	0.181990437504733	0.296339387692169	-0.0792292987009433	0.013867559956623	0.257457658786468	0.217381865485892	0.226584741148695	0.0812731197448867	0.243621666808368	0.282335964861424	0.297779216066797	0.242146898477421	0.104319819401097	0.240329450949263	0.0613854951581955	0.11918045005481
Tau-cadinol	-0.0265522769747379	-0.00860200401497325	-0.00322028234944739	-0.100481498467193	-0.0090810554361502	-0.0973601414661553	-0.102793534914335	-0.145084714347882	0.0445743343931843	-0.078075040828686	-0.0470304490968753	-0.176720268831969	-0.101283559929476	0.042474203269963	-0.056624388140732	-0.0889333226267802	-0.0219121105247584	-0.122352856529216	-0.0773313700228745	-0.015634825746152	-0.0882643107886394	0.0119779390127183	-0.0644540001825109	0.141304443481229	-0.0084441690801459	-0.0694495441512142	-0.153000285858966	-0.0134009911868503	-0.229775044299502	0.175655499761559	0.019274967224855	0.265265844573691	-0.0174847918434476	-0.0362123218110581	0.0545615613134049	0.062775224822757	-0.0311056323636499	0.110936894109242	0.338463186288739	0.00202453504194773	-0.0634638557096799	-0.0863613936405495	0.13478415942051	0.248777837954833	0.181062905603749	0.0988519783788352	-0.0634538920837305	-0.0526908569903178	-0.306780804624791
Kongol	-0.0373451013862465	0.0870232896010671	0.0360647952743001	0.158301710317569	0.143461045048429	-0.0626561584122087	0.193919049347117	-0.0454501712117397	0.122851187313946	0.130412276007076	-0.0137610604200931	-0.126288026026818	-0.084704746755329	0.0226578690302895	-0.124118401486076	-0.170999789424284	0.031480483976927	-0.201812686584559	-0.212391697758736	-0.0816558167946546	0.0658382152009506	-0.0931730931008893	-0.0148050229149676	0.200944151597445	0.0180289068575008	0.0365609149434238	-0.0555616896868115	0.000785561489273812	-0.181871622620559	0.236735408652228	-0.0212706478337186	0.185222360942814	-0.115411086183372	-0.0314045587404645	0.0465848599910157	-0.093096714933816	-0.0520029626466261	-0.0714698094586558	-0.0794892985037602	-0.0551799157245161	0.162303461378181	-0.0375693060474345	0.0675355659204789	-0.107948810599071	-0.155167695433002	-0.137914181512275	-0.0457783017518732	-0.0754442483902812	0.00183294935697902
α-eudesmol	0.0491786769731545	-0.0284171899022244	0.131574821320708	-0.0264465653375254	0.10780552613404	-0.118539062232684	0.0532812883788219	-0.0548001501817031	-0.000552231564511788	0.0282316570684913	-0.0658042933689443	-0.0827437046966158	0.0060470643520196	0.0975880989027636	-0.0147316104246798	-0.0856563060602067	-0.0391715293810917	-0.101663589178575	0.00665770934261154	0.00751790687501185	0.118228719837732	-0.184699113340479	-0.00311642748946262	0.119626528968161	0.00566719267352693	-0.0306434736699552	0.000959013254154361	-0.018873470721935	-0.0788257227454441	0.113017432113502	-0.103165593803098	0.0687918996428182	-0.0967483720516516	-0.0792605475080991	0.144160543557847	-0.0749111764651789	-0.143648675161146	-0.0136809733067928	-0.077494582592853	-0.173060965705459	0.0239440762291477	-0.0703440555256304	0.00944021703971501	0.00867646827348174	-0.0101039884263849	-0.0805982284093627	0.0613367104643731	0.0181551079924015	-0.00590102006919937
14-hydroxy-9-epi-(E)-caryophyllene	-0.0378020644371473	-0.0977769322725996	0.153096990628083	-0.0427389327512663	-0.00530182842678392	-0.124988565116961	0.0456002426456719	-0.0702964863424837	-0.0927674794704833	-0.0100174375748467	-0.021892714472374	-0.106210198671659	0.0464443785137272	0.0273052245995385	0.00559474659052785	0.0410641091088626	0.0263895187499908	-0.212749021148353	0.0905799492711671	0.0674678440723815	0.0166323130932878	-0.00298788466777857	-0.155954053735359	-0.0943909492850965	-0.141328690550459	0.100290773436181	-0.127240691217587	0.0598782663553017	-0.231772202753265	0.113864376158937	-0.190404127639166	0.131721312290365	-0.12551894895341	-0.0617012077135963	0.165195146877194	-0.0357488233206339	-0.110224066813074	0.450359118055081	0.389260128644512	0.0742649782363827	-0.162854484364129	0.233452447387717	0.456401161325605	0.628988683110502	0.553536706143157	0.0667516202332647	0.35120041277378	-0.124626628004976	-0.0853478391339508
Tau-muurolol	-0.0165706005213455	0.107169982835308	0.126451080458557	0.0872293486101641	-0.0822631669143586	-0.212065013962266	0.100150761952573	-0.0961124934743577	-0.150134667590108	0.0540862281762001	-0.145219556131401	-0.0838170724172738	-0.0505207733616504	0.0783356978148638	0.00556826546563289	-0.0184532899829173	0.100643993467862	-0.232860963672059	-0.0654946675238676	-0.0173313182189179	0.108443720324581	-0.0462954101211963	-0.211537761335565	-0.0119728012900266	-0.13084425590867	0.108686895404643	-0.283226905233035	-0.0372222841337838	-0.383738944291812	0.343770202459797	-0.193112589545883	0.375246558266422	-0.0914506750282316	-0.0576168708150866	0.278451075921205	-0.0335879828797329	-0.0933440368306811	-0.0183681913829153	-0.0634184702019467	-0.150508519796423	0.0911373058571235	-0.113746972238989	0.0253236784834175	0.0372188177219666	-0.0150070960094908	-0.212877710982909	-0.0158237772109435	-0.0212283078649799	-0.0375849106612228
N-tetradecanol	0.0125531578443105	0.144308091657961	-0.0160488794455499	-0.0409342103618822	0.00455283384461171	-0.0370325272055662	-0.0273883286529453	-0.0403072640345168	-0.0153721085370621	-0.0223223705773637	0.0330903714445065	0.0861351538577083	0.0618942303215036	-0.01560871571205	-0.0226458204368807	-0.00927842101535997	0.0204549893470074	0.100944609769948	0.117447047857281	-0.0898567938974166	-0.0533095515951869	-0.0645645467737119	-0.051961038879288	-0.136159093670239	0.0677645719485234	0.183550195965526	0.108682986706047	-0.0555571444644457	0.0681221610980105	-0.127018017078943	0.0519089441700943	-0.238395040549526	-0.0806388288671712	-0.0317632778797603	0.0383365252466271	-0.0426547079195127	0.0385718150596254	-0.0194728546008602	-0.0146110656727659	0.0317519912782843	0.0283376402852199	0.111976080593179	0.0779232744171463	0.11030986009618	0.0616488247217556	-0.407368175862554	0.14940900240416	0.0476159966189329	0.0103900046899018
Eoeniculin	-0.05657232399397	-0.0109470962605191	0.0278647826617408	0.0335367456545964	0.0429161820484982	0.00221292976814688	0.0649172710628831	-0.0342127490327256	-0.0102032918973096	0.0240149155861756	-0.0575888409033165	0.0264332237128613	-0.12832858076263	-0.0714943918143306	-0.0461268531632113	-0.0341294479712916	0.0758833417854575	0.00415629046641	-0.0499649361367715	-0.039167635728807	-0.00886329368291306	-0.00221407369185577	0.0104246595993456	-0.02304075753305	0.0514760899983022	0.0638070280542794	-0.00445514790475457	0.0327803434546963	0.0735030636279576	0.00983900227665687	0.00394449488677896	-0.0866789143111947	-0.0614715799353558	-0.0371398323928906	0.00197273927836101	0.0690110837192398	0.00885956943439804	0.027690268362726	0.174687246349021	0.0900615758714381	-0.101338376088605	-0.0623223469286203	0.0498554672026358	0.110055966746707	0.0619711922635582	-0.0864705725598695	-0.0430404808886698	-0.0412833082367456	-0.0493382345317528
Cadalene	0.158198538274362	0.0511105223143947	0.212983727715849	0.0688481562316642	0.157339880016869	0.101891722982247	0.134693006089026	0.0868646935677992	0.106536298681276	0.127477480766756	0.147929156601547	0.220191242472184	0.116394986844419	0.0983039229526013	0.0212782666190433	-0.00568678520388824	0.194460482146545	-0.0124860925129324	0.0198113941153216	-0.000125186844247928	-0.0661621918485599	-0.0796865956044072	-0.0640827774218274	-0.0174794333066202	0.111422907256432	0.121935825542072	-0.0141853054533592	0.1272426694056	-0.0149579958953905	0.083219040889432	0.020047038716024	0.0104577116073112	-0.030887285262065	0.187159790376274	0.0983763258105889	-0.0129353487928469	0.148447020719663	0.402701607231471	0.2365573352785	0.0936345484407881	0.00832296282707808	0.337586979921355	0.420093256528274	0.447616697861483	0.346610883007088	0.0743603182081131	0.314879474068761	0.00399676280654121	0.0553594870266995
2,3-dihydro-farnesol	0.12716445821157	0.0691572622337839	0.299544679849628	0.241088611207468	-0.10058449274059	0.0740672896722755	0.161621464768262	0.0981668955980896	-0.157251218111278	0.206052553504302	0.147192301991563	0.169420750582484	0.317879523841534	0.144637746371214	0.169586708802775	0.265295746369016	0.30724827769049	-0.0932174730955272	0.2877755011651	0.0320479366114528	0.110941045847455	-0.120602690995023	-0.211035997518131	-0.171204657000925	-0.0198024289119881	0.205587807010614	-0.0988043529206276	0.235343252383526	-0.162443731375643	0.162967146089252	-0.139435246454303	0.100405827177487	-0.204412902134842	0.266943966179603	0.35249663080281	0.182004578108469	0.248241609581663	0.240716383252219	0.138363707079585	0.136022903266386	0.0681796472994892	0.206932086417191	0.249021964606701	0.345083975415305	0.341248253963493	-0.140933235308806	0.270881890165378	0.0308413049733276	0.164649981080898
E,Z-farnesal	0.0900982317452802	-0.0101153661403808	0.201499841358803	0.125224363785313	-0.103120623752826	0.0897051803923674	0.0323990026311873	0.051062684360073	-0.129125082559629	0.0922049421873891	0.11487315870998	0.167959368020151	0.290223157825062	0.127555812228169	0.0985879337799491	0.197602855959366	0.207472898978534	-0.0376854128992538	0.217599245862028	0.0585595723915749	0.0341369324167813	-0.078939554683998	-0.120080420443093	-0.111040530994995	-0.0483667860565155	0.13306278057723	-0.10808255663659	0.175843952359658	-0.125129072647179	0.0835989654932209	-0.134147649873422	0.082469300544874	-0.0896781634294335	0.226129250483021	0.181479130327479	0.185859977167896	0.181269735922421	0.314975439981401	0.392202344581504	0.306012255103891	-0.00285837144184418	0.337510693436935	0.338275388176905	0.405360580421274	0.348602558515068	-0.0529765052113513	0.330093199874022	-0.0516104557286453	0.109759046388392
Caryophyllene acetate	-0.0958466521130878	-0.014123035391853	-0.0260892054019045	-0.108529983017895	-0.0693411054565638	-0.240854811806268	-0.102476001658069	-0.158531799913418	-0.0974704605494626	-0.167684900324048	-0.152745498305988	-0.088141523650031	-0.081288800650791	-0.101182783997856	-0.119356762212829	-0.127257277818778	-0.109970914758497	0.0166989287911317	-0.0413160778940797	-0.103802891818718	0.0531481307496291	-0.161274864612332	-0.0742908104625948	-0.0426788224004017	-0.0450946042623217	0.0907389578207043	-0.125778707605144	-0.0907485769711668	-0.0412982638643394	0.0219809546315298	-0.152638783210433	-0.0493598509330281	-0.0220364904891444	-0.162775605856735	0.130320909043586	-0.0803909551590858	-0.156859612479702	0.135835273274996	0.0149027704210712	-0.0144982745615087	-0.00441762300524143	0.236526967096367	0.142935289652298	0.13086984505253	0.0890800141760293	-0.248260742614151	0.2488776981179	-0.0946397864646484	-0.0103561237268726
14-hydroxy-α-humulene	-0.140504461926318	0.00726657848762051	-0.0717607532393555	-0.0926435163038729	0.112584205473877	-0.177892923499199	-0.130440553886789	-0.139521130090678	0.0854112906324953	-0.19209625224158	0.0415634996350269	0.0216694961007461	-0.162533467517852	-0.216475481731155	-0.31220313787286	-0.321554582997803	-0.166541684174294	0.0596122244766159	-0.160530873223423	-0.114008351488376	0.00887405844532957	-0.00932640790149428	0.0207164118138016	-0.00135638323144435	-0.11291311585041	0.059197258829184	0.0701957395879796	-0.178203537285557	0.115474579911049	-0.215834098194958	-0.1166416566557	-0.261798884329725	0.0435908720823069	-0.207831072164935	-0.0934421878055137	-0.181251288565064	-0.192053682354504	0.159478237724098	-0.150222599918394	-0.128775506746128	-0.0509185231398543	0.31144820094313	0.241788421419306	0.0316410430779851	-0.0523222285100915	-0.174112023019831	0.20548630739818	-0.127478436792458	0.00229678309808047
Z,E-farnesal	0.0789591485499707	0.0622574822380518	0.150356749725409	0.117542499590264	-0.130407876187159	0.0500969972456178	0.0360671988551368	0.107191467835247	-0.12048551540179	0.0929226214784711	0.130456481577344	0.171710324220954	0.237619227409211	0.087649582510582	0.0837820817923519	0.189665792069043	0.132660844772691	0.064898017312971	0.25065611039931	0.0176602521424331	-0.0559988469833137	-0.0294827268551053	-0.153807341107506	-0.139607814210333	0.0642958457492418	0.190891446587922	-0.116916025478354	0.134792262412344	-0.0927706703463926	0.0737150112144078	-0.0302522994478657	0.105007476149727	-0.0779989385407869	0.200180347963527	0.0833621476107377	0.156496998016116	0.161853360796483	0.259570826374038	0.28140101286081	0.317413928811682	-0.0526653625672098	0.257742100013593	0.323751483239605	0.265517769324905	0.218789779200194	-0.164999854400448	0.177197890936703	-0.0474818079437686	0.0973387933834593
Z,Z-farnesol	-0.0548362382600528	-0.14751411081943	0.00331745204464384	-0.104742586712906	0.120073783828522	-0.16654349685749	-0.157948516591519	-0.149645224627079	0.0757089910065178	-0.181178098997038	0.00518764437848789	-0.0470896946112173	-0.0260740370945027	-0.0522244414341366	-0.151993840248064	-0.204409605472977	-0.125103758044049	0.033153344340811	-0.119686965539843	-0.0933816546705576	-0.00265095524519204	-0.139919430156552	0.0467535699987115	0.0779666335710213	-0.0104170490762234	-0.0369141591601203	0.0259998204043714	-0.102911214410439	0.131491510907743	-0.0692307504663987	-0.0140662372550033	-0.218210197522444	0.0479755917027212	-0.141007217201054	0.020524764718339	-0.19300020550085	-0.156670759348737	0.0867866269297296	0.000248122077900198	-0.117961871164001	-0.0624250353201882	0.0364784869858511	0.103488419604647	0.171194202940841	0.158189581632627	-0.141581641245317	0.195170234133798	-0.0149765772310935	-0.119398403742556
Z,E-farnesol	0.0564275465989178	0.0782916325214116	0.179846555548963	0.0695052001828073	-0.220433146071993	0.0188340517266233	0.0894284005297342	0.112683185797394	-0.268804799889604	0.115367963121731	0.0393169137663357	0.164791347519412	0.190275569650556	0.0523785016079056	0.197507867056503	0.283762584822024	0.176655813580324	-0.00306952556999086	0.30009417244424	-0.055047672431619	0.139405945753255	-0.0319527378315744	-0.260403100849835	-0.26450006676904	-0.0223421726537598	0.232223547353374	-0.185420711696263	0.102139947069472	-0.158993311940052	0.147603829728125	-0.191030326342647	0.0171151732985358	-0.0700841837262041	0.126777606482336	0.273026239682494	0.129551027622843	0.0720153558934983	0.0981205688943996	-0.00283689615965427	0.0759731529121622	0.0974105516711249	0.246532018856838	0.126269639136952	0.166222918817091	0.153505232407279	-0.333909659342022	0.226260520825271	0.0276297880923677	0.232930963531606
Ambroxide	-0.22233210688879	0.0578125492415847	-0.16691582859135	-0.15397123933732	0.275554633190957	-0.19470540168338	-0.0511670613034572	-0.184449946556457	0.2194444032885	-0.123969553833601	-0.0317909008753669	-0.135492822903246	-0.283098315650115	-0.27724246749342	-0.323581861004749	-0.375990724405591	-0.273929685469736	-0.0445006784571343	-0.257649155256449	-0.109770968968922	-0.103185115413687	0.0429485238054687	0.12444703395027	0.115061585700489	-0.0976443734054581	-0.0970267905734983	0.175299391987339	-0.221457171814982	0.131134185210954	-0.273363078455126	-0.0429513276088049	-0.320678422925417	-0.0468928550168914	-0.309133430265643	-0.0706667788327977	-0.297630718121129	-0.291827476722586	-0.0628756835508592	-0.0463760739445054	-0.209778545681886	0.0436601995783565	0.00238837386616579	0.044598536741712	0.0230568194039929	-0.0590993501045264	-0.283859562346584	-0.00393196830279137	-0.0262901893142489	-0.176114840511546
Benzyl benzoate	-0.110631083250964	-0.00872588813094165	-0.0135740995554661	-0.0768444229328141	0.107663625032706	-0.125965020225208	-0.0943651000533831	-0.128122555236261	0.0675127188323756	-0.0974800466241657	0.0608891536359155	-0.04126598862308	-0.130656090195883	-0.133259981934897	-0.169793792751526	-0.165148590388556	-0.141568169026214	0.000775939158720814	-0.0812063457978077	-0.10495804886448	-0.0373536424152439	-0.00206542688690612	-0.0188953096236392	0.0603845265108271	0.0139945139952639	-0.00511865171077514	0.0419129999732925	-0.153189259025945	0.0517800074631635	-0.0786856528708596	0.00808851473266125	-0.135219250737621	-0.00453995942577719	-0.157034129939037	0.0339934296044376	-0.080749815624821	-0.151318936902794	0.147894124928413	0.110935989032187	-0.0109270810515576	-0.0824742756486366	0.146521250387645	0.216972443099746	0.261974598694289	0.185645941072946	-0.203657461593253	0.166799193001141	-0.0739295616416271	-0.146421718928693
2E,6E-methyl farnesoate	-0.050541305296655	-0.0598168860779481	0.101369644834368	0.087688616443177	0.136003567454133	0.0156759483464908	0.216692820030751	0.0100608113961509	0.0615871845935108	0.152921787190047	0.0966260054184173	0.0279883837555584	0.0954148134717143	0.0447874252007735	0.00680968279101243	-0.00273108711017571	0.0347955091729502	-0.139583534336665	-0.00280678805307814	-0.0444025051227324	0.0445545060847859	-0.0905837806859001	-0.110327509159965	-0.04306477738454	-0.0613275998213787	0.00149071181467737	-0.0654452382580258	0.152695829830233	-0.202289406031444	0.108739359722394	-0.097676022194557	0.121841861628608	-0.108833953500655	0.0873180119343599	0.0664087636468787	0.0380140136723106	0.00941150021579196	0.356130330436625	0.303413171200999	0.202409260865337	-0.000889441011704378	0.327581241870176	0.374597531309651	0.301029481984052	0.229083930187259	-0.0640650588287878	0.273644470783576	-0.0972167897616897	0.126785080450173
Ethyl tetradecanoate	0.219426656849157	0.203914120195971	0.30292975414613	0.185919285824982	0.246975691693006	0.192236098114154	0.591974677781326	0.218064824627768	0.102854600333809	0.479645004605739	0.127667247854855	0.100716943559332	0.210378155514229	0.271129700536106	0.18447401819821	0.0840161381590818	0.329618316359957	-0.253117059720875	0.0334639736634818	-0.0213925945369476	0.0785902634511868	-0.200509655104235	-0.0240768228629922	-0.0604706192190786	0.141006020692783	0.177644896602738	0.082247311065865	0.284640748116059	-0.147079158558746	0.210247350513949	-0.0120690708374226	0.115340989728927	-0.264213682088361	0.285840420053878	0.31484252280905	-0.0480885555684744	0.147930081178809	0.255516037845926	0.168202508363648	0.157092942992471	0.0800610313021345	0.213709979488326	0.205753799898824	0.270654744838735	0.221836170486211	0.0159799994389499	0.237353991337151	0.121554471110977	0.203533699807778
2-ethylhexyl acrylate	-0.131228364943449	0.0893116782135917	-0.082492902524691	-0.157150865143934	-0.0100567181685518	-0.201601366225311	-0.170458265170393	-0.254443746059572	-0.00753639558431139	-0.217793215391437	-0.0558640251262845	-0.129234188446905	-0.13730124581288	-0.0795577041760049	-0.171348335932696	-0.194149115670926	-0.109765976997473	0.0871275673337648	-0.109791730926502	0.011590438696035	-0.116324973291945	-0.0592518425165358	0.017008229130576	0.00449604361124907	0.0728545226454575	-0.0680228971539859	0.0127678990895424	-0.207055014554622	0.0485474436623517	-0.0404458183685085	0.111621043245201	-0.199381884078233	0.0494026761491465	-0.27138314801822	-0.156182082122215	-0.110218748784808	-0.21358240617828	-0.0329813824329716	0.00141147052668145	-0.170998265334912	0.0848973815408095	-0.138955908135226	0.118308477214071	0.0315669029792662	-0.0477388095650816	-0.0229160983247216	-0.101053344764868	0.00918049527662579	-0.308551308590226
Isopropyl tetradecanoate	0.0336313347655962	0.140542161303036	0.0827956295734244	0.00483351259954987	0.124447535249656	0.00283632670984715	-0.00120030971861848	0.00968700474243651	0.0546128098557076	0.00891894670239785	0.149364583826762	0.144386936357969	0.0924019476761453	0.0202770090200102	-0.0557597704372837	-0.0519825453204214	0.0388817282213075	0.0314170529364167	0.0380172287500049	0.0180507489607991	-0.0617761435231829	-0.0238569650458961	-0.0277134780088805	-0.0945252358236291	0.0767685268676455	0.0793814683195902	0.163094333465303	-0.00210364769296349	0.0422047322164272	-0.148637988625449	0.0286484934814329	-0.171335951558477	-0.0769140978610834	0.0265370156429781	-0.0281841556646873	-0.0892602495744904	0.00785772386116013	0.0754393403389181	-0.00160331744004498	-0.123251246933263	0.0452824468849322	0.13122471629421	0.152023576805525	0.155392435189694	0.0731489503757952	-0.289785110657875	0.121375725770891	0.0359393562429806	-0.00224443360037173
Ethyl pentadecanoate	0.22182980547985	0.159318300047318	0.261055887255403	0.205279642781752	0.211336305082582	0.198291129527532	0.520713003109364	0.231723819951065	0.0560839718921624	0.450066571830252	0.131551936269097	0.121432101911433	0.217918018659905	0.19570720441467	0.149742476964103	0.0834332389054157	0.304542150795878	-0.272624564574526	0.0363874309038364	-0.0900890024505539	0.0460498648292201	-0.189720425232255	-0.0575821603516206	-0.0207637293551626	0.062669946032533	0.158402969747085	0.0638304407216105	0.294988879305931	-0.141527342711978	0.197457086803745	-0.09974073070454	0.113561727287875	-0.262903760563328	0.290387864186195	0.300117890200102	-0.127078414340583	0.108257905929945	0.222482694495042	0.123491274731899	0.140960150543569	0.112650076381979	0.188485005806117	0.171995054829892	0.223841691004129	0.204172528720782	-0.0076560614313853	0.213373731369965	0.10794246689937	0.229752414236325
Methyl hexadecanoate	-0.035460966397438	0.0193455678396065	-0.028082102536022	-0.143377879704254	-0.16563117495629	-0.0370276354580286	-0.399111516959029	-0.126393081803869	-0.0954949860778836	-0.283118052773755	0.093120119254682	0.142834762198901	-0.0177984857391153	-0.127132340134084	-0.0679698693853715	0.0428674923462182	0.00568695490532669	0.183013239653533	0.157777174226077	-0.0139002501104189	-0.0996228524382726	0.0315064764333078	-0.0996049091271846	-0.130652599123899	0.0793394505322973	0.118675522002958	0.028272889089076	-0.167675927245484	0.186289676236009	-0.129165711804881	0.0679359523750079	-0.160768206067887	0.0573693893871482	-0.0748426718486224	-0.0143243475131152	0.12088913386323	0.029438241811151	0.0366388592852533	-0.00809565973285547	-0.183228518517683	-0.0164142228176455	0.0080758542853392	0.0827956553686065	0.107729051322846	0.0581811253585284	-0.0336067978334141	-0.0294186488434977	0.0214281756234822	-0.105013928925522
Z,Z-geranyl linalool	0.293304463684042	0.130453509349107	0.278357481557078	0.087134034780862	0.179998189539208	0.322046796057503	0.42145935758163	0.283027265785209	0.0668029698844619	0.439767301332822	0.176296527215683	0.214256770035909	0.255869992417468	0.220482100691648	0.23287645113833	0.208689380100972	0.30535000068282	-0.121959464671336	0.190151221407916	-0.0170473116231392	-0.00850379271222868	-0.163063101608628	0.0316352371491592	-0.0575857703980656	0.240306484553025	0.189372902526345	0.162914698237526	0.248557118868849	0.0728239281909218	0.0816916707652856	0.0908100124842623	-0.0361744752341309	-0.208266160599836	0.365525529304255	0.344587822093933	0.101348507822383	0.275754437967722	0.132039199422347	0.180360529266421	0.105756578682764	0.0291560284067122	0.139326109053585	0.100779186501216	0.264024442460153	0.253351376429839	0.0506416903776959	0.20242697686374	0.2114808269349	0.211761090648446
Ethyl hexadecanoate	0.267466953027728	0.189479134736525	0.284057217178743	0.13447837004827	0.220089307468036	0.236425734223744	0.562288588758075	0.27263064763748	0.0896859328359366	0.481602130169862	0.0809121351869729	0.114208533587597	0.191906610756059	0.267141460770819	0.228085447423416	0.132867007091718	0.274684315252286	-0.183812871149575	0.0709362498770248	-0.0475766974022049	0.056619655845355	-0.166917157319212	-0.00386423222145091	-0.0570326189944211	0.18482706634778	0.165620478986408	0.0877436139963924	0.276314395818432	-0.0703055191904535	0.192245770894284	0.0281966519824352	0.0249788323089683	-0.196954709921532	0.313858971747253	0.324849984337426	-0.0404998695267697	0.17452315173859	0.271229844903715	0.0949403469210216	0.0935389805376682	0.0900911493184321	0.264433715399498	0.19602278610859	0.284857322392119	0.251031822781292	0.0972426098482397	0.314631836232414	0.161581301999881	0.255903447573784
Manool oxide	0.0574711297453655	-0.0549388830988188	0.176879104352946	-0.0891034644327239	0.0591974657515944	0.0118316928163279	-0.0407805823655721	-0.0221319588386046	-0.00325897185922987	-0.00752542042259307	0.0236076978644954	0.0604425840954037	-0.0101163277855178	-0.036479432893889	0.0125265666326149	0.0245658061356701	0.114464552637221	-0.0240102185099727	0.0317913142993787	-0.0204853294271471	0.0484240186983368	0.00378602254342801	-0.032541282232455	-0.0210317312503544	0.106397154473545	0.106516974799339	0.065433967164483	-0.0811438259599214	0.131548865240817	-0.0307545832326279	0.0543500822259288	-0.0816644630979186	0.00926776022604095	-0.0184906990649074	0.145324294804937	-0.0208288492266116	-0.00981603102044643	0.124179772546356	0.211076396953834	-0.0864865090917044	-0.0854895982597152	0.0332372228564273	0.0610289705795896	0.293829651816324	0.288166291144642	0.312027480995683	0.048002242612036	0.220347662303863	-0.183890328605843
13-epi manool oxide	0.021577187192748	0.0203828373924945	0.0602309443188452	-0.113725469284203	-0.120520378816426	-0.0805927159246274	-0.080411520387874	-0.103648446176444	-0.106031134126107	-0.0957902178910035	0.0493567675509939	-0.0217271533625041	0.0295766379103644	-0.0450355249507681	-0.00908454899394907	0.0170857711970248	-0.000269700412283871	-0.0541886552954215	0.0561111515388253	0.0413518830423434	-0.011957581211564	-0.0626882220276953	-0.212933877712203	-0.181695111333841	-0.129896564809583	0.0669639314567752	-0.238236412928025	-0.00205029325795883	-0.17312388234698	0.103817965950541	-0.187659685663424	0.0173370075774549	0.0256369118917018	-0.0533463460617611	0.190346912662513	0.068825239135421	-0.104045494429621	0.341689473139929	0.0708860375621379	-0.145033470982385	-0.0169208653194772	0.142462740167983	0.242992376734179	0.242650730562841	0.196832439408937	0.211680715386159	0.167871001127795	-0.0363495367363307	-0.0103121011788048
Isopropyl hexadecanoate	-0.0329645728782823	-0.0558947330283786	0.117487838314012	-0.10413195034678	-0.0711494713282055	-0.0399015757115898	-0.121393536291104	-0.0438412970315965	-0.0764198794653187	-0.0728113497948244	0.0223284279778873	0.17836897035906	-0.0661722042550854	-0.103282536492907	-0.020642866511217	0.0379703814277859	0.0854718121361012	-0.0136725781456198	0.107987965335893	0.0119925252950676	0.0717553695026288	0.127353563154872	-0.0806188824815116	-0.108339281810392	0.0120117382825311	0.0726273987567226	0.00546755101888464	-0.149830472623422	0.106394498271561	-0.0761437091108164	-0.0385692251442593	-0.0800389891952059	-0.0104011660623579	-0.0602009086107512	0.117576420061555	-0.0278355738783328	-0.0331196632883127	0.00757529194449384	0.127224823140349	-0.0894613982216675	-0.0518780940416831	0.0110613025897835	-0.0272916631130311	0.235481205390822	0.198351286513832	0.0859357711448249	0.030908456455988	0.169062993711121	-0.184835546936601
Manool	-0.0738317560273408	0.0423487253392507	0.0252096064573932	-0.143723058559155	0.0249892961880256	-0.158845091279831	-0.101962565966796	-0.1324842600015	-0.0134851108351241	-0.107873439356176	-0.0165864610092022	0.0926802058092744	-0.0503898884265087	-0.112483271044403	-0.118735486161117	-0.112756263025355	-0.0482443457937407	0.00179230846001786	-0.00566701805218725	-0.0689769452788316	-0.0160876173030433	0.0281092778463986	-0.0537426711146779	-0.0702378056625317	-0.0712286314339244	0.0781502482912353	0.0137662585585532	-0.132864946908096	0.0995232818710277	-0.157554710864208	-0.103391677134383	-0.245042414535	-0.0205951995467198	-0.129177778662568	0.0857128040517331	-0.128640344315923	-0.131085650545237	0.163985073739508	-0.0443717316686713	-0.173111434911751	-0.00837709234031691	0.129835713489189	0.158656920320587	0.273971924369302	0.193687440529337	-0.203138032716397	0.194208174857369	0.0497235999468223	-0.0360263040376074
Ethyl octadecanoate	0.146698381802053	0.191285269413288	0.127468407329117	-0.0035021750889372	0.220727411256135	0.165596375185332	0.354477653924616	0.176800108720919	0.107868023522057	0.297355350289388	0.0102781033511853	0.0672664031908313	0.0554528448374991	0.145014882994081	0.139118149510946	0.0354738798879109	0.166862874172743	-0.0601513916159029	0.049646990788583	-0.0554927844162507	-0.0156710337487205	-0.0608378297234748	0.0955822001728053	-0.0201790408549192	0.272204491078891	0.118769296542159	0.211908239524704	0.0852725700463767	0.143550559534499	0.0174588303230585	0.176337014516709	-0.185657762475522	-0.153965432831929	0.12401233780025	0.160660658967301	-0.0844998188369903	0.0956197132075615	0.0539986887835535	0.148454112287102	0.07526740098738	0.0945540041724958	0.123791566703243	0.0878824300397022	0.25474184698136	0.213375308777743	-0.11411291125981	0.174172228959657	0.206922194889506	0.0343195620212887
Ethyl pentanoate	-0.0185359801345907	0.0453277816564276	-0.0700497447118385	0.00527470940809483	0.0364039882443089	0.045433695662401	-0.0418497736666918	0.0353224279407539	0.068049470320717	0.00355167419062994	0.125335224305379	0.0379567610848845	0.000899342734831367	-0.0388811628677133	-0.0119735069852662	-0.00162089024545488	-0.104486555846314	0.135623947220077	-0.0226337104850406	0.0635261486153995	0.0550695788860847	-0.0614790666740988	0.100338518024992	-0.0101645247930124	-0.0166838542774371	-0.0591565091302302	0.107348070447528	-0.0518819569854752	0.129752513314185	-0.174383781731604	-0.0499849753081025	-0.190471152679365	0.0288406314281428	-0.0196681399790102	-0.0519430689618653	-0.0673213596216923	-0.0373196442796809	-0.153339939599883	-0.663595210809322	-0.447483568491351	0.0193101893564555	-0.159315029153201	-0.313306449058029	-0.389646885162372	-0.27625522512461	-0.0500599398639132	0.0240956221563144	0.0701237594439142	0.382421379016786
2-ethyl-3-methylpyrazine	0.0223345739296609	0.05810340436857	-0.0542935969836857	0.0295857647331716	0.354114154394894	0.0848734545666859	0.208079609127605	0.115721063973921	0.34818392164351	0.137106016669335	-0.0751443910613498	-0.214395968832845	-0.108150784707409	0.0359081822072914	-0.053613327083135	-0.177947363489617	0.0296641020166496	0.00538432854870119	-0.252858158828093	0.0387773393279304	-0.0699156076028112	0.0391185285846207	0.223866571374432	0.15476293107522	0.250538188957648	-0.123807408275228	0.249082739085805	0.0863357326511793	0.118366997069554	-0.0374435398507647	0.346645714791349	-0.0262894597740857	0.0118481866233863	-0.0589967510974728	-0.160757497504036	-0.180906724380372	0.00890894596417133	-0.0360558904145803	0.149843669493218	0.16638165725568	-0.0229369273235816	-0.0569042982274138	0.0174584620394433	0.024322958507354	-0.023458944351346	-0.0204668061020895	-0.0210923135764672	0.0800031027708417	-0.00762982393688777
Total ester compounds	0.56728882062113	0.00215180064750704	0.342967982174649	0.33525694811117	-0.123564481450287	0.767193203091249	0.399493956606153	0.726433254932079	-0.067173100963643	0.598740958813616	0.243184727248715	0.488103016996798	0.635643188334517	0.523799832192533	0.822047530849987	0.922277924446791	0.463292276676427	0.0966605242417951	0.626555560888974	0.078527336437383	0.0181390425993288	-0.0932992121834227	-0.106972269744162	-0.295260965716803	0.184651924563019	0.32991882961859	0.0797604379825065	0.593745979943974	0.0021215619903055	0.149305920995638	0.0702154304251708	0.163478359041593	-0.0236015018790759	0.720357680685624	0.368897727908481	0.385919323288489	0.663756540104642	0.217872452536444	0.0389917351049962	0.268975315107985	-0.0249506472674531	0.132802056601448	0.0583155570489128	0.141478231651706	0.236124993999904	0.347402405600739	0.19341583065329	0.322792876686027	0.572112925498214
Total hop aroma compounds	0.0454865061235822	-0.0632440639582853	0.197031024476341	0.250885679309269	0.104923970326001	0.0913471159757617	0.357270493508294	0.182379624237595	0.0924291231481797	0.329402463811662	-0.042122519583487	0.0519423269890878	0.158035873851297	0.302789203771534	0.212017611191722	0.126856320730395	0.276893550812301	-0.165887288431387	-0.0289312893146961	0.0304890031532888	0.198826003964717	-0.00815604913586078	-0.0538488566080487	-0.0389282965644157	-0.063434999500767	0.0297432372947006	0.0532303915912305	0.211904661588321	-0.12828994453366	0.120888356108925	-0.0335834123615545	0.135859630840671	-0.255566015448269	0.205094423479556	0.12382500535905	0.0529654852863597	0.132475088297494	0.200111060644944	0.305391492052346	0.317530281675593	-0.104382811244614	0.0797030703191756	0.178323979237694	0.266259990372463	0.264197461863956	0.12903199301056	0.144562695277639	-0.00906052187019412	0.104751321251285
Total acids	0.0731881712192766	0.0705782816428225	-0.182019299020799	-0.0175510142954129	0.426484296316597	0.240662595430471	0.00833486135925003	0.143247841979857	0.500050066358799	0.041329852954313	-0.107594394760951	-0.040624944216708	-0.00619210501810213	0.113481634630062	-0.0660232919099994	-0.24216406060704	-0.113486574942922	0.0767513023085908	-0.211042642763096	0.0500241348047072	-0.1412129898961	-0.00206544005336108	0.96625558611341	0.340462911537458	0.223609818818192	-0.110184246173505	0.546904121986745	0.186091994783421	0.435847285884709	-0.498831185936424	0.344370154088658	-0.30038986261212	0.0503949465533128	0.0702969941544713	-0.237185744283735	-0.314962444127022	0.0871107086723887	-0.105836000612012	0.0542999052243267	0.00644966914292885	-0.0106796501463342	0.0226182444912655	-0.0945673457052807	-0.0749108241047207	-0.112194777282059	0.0654027953427217	-0.0371123022990959	0.142083534456748	-0.0262983070685648
Total sulfur compounds	0.326324965199443	-0.0839619152736231	0.519203722818634	0.693797340757452	0.0980132502762053	0.363288628618058	0.273386314671212	0.442956079297269	-0.0164829316569261	0.403396995804163	0.201921552031464	0.775228131266335	0.386873208250995	0.242770768573838	0.317993704543098	0.377175826813229	0.556917582681323	-0.110704097128373	0.210334373349974	-0.0522160034560553	0.138342695314481	0.158824460242248	-0.0496951891165429	-0.0259271270209969	-0.0519111172567876	0.18537174763081	0.102755458693957	0.32589028395775	0.0883743483376642	0.0393383330494594	-0.073908533805095	0.143709718947772	-0.119593283910191	0.509678448752683	0.235492850001178	0.162693990527433	0.43303720059521	0.154060697440683	0.012746481922124	0.144657879083469	0.0237815107908275	0.192095739188999	0.0679495031920511	0.160138626218019	0.210166178658859	0.200206296473303	0.161196947151154	0.280169730715691	0.433418685131769
[truncated: 182 more columns]
