# Supplementary material for: Predicting and improving complex beer flavor through machine learning
Source: Nat Commun. 2024 Mar 26;15:2368. doi: 10.1038/s41467-024-46346-0 (PMC10966102; doi:10.1038/s41467-024-46346-0)
Supplement: Supplementary file 6 — Supplementary Data 3 [file 41467_2024_46346_MOESM6_ESM.xlsx]

## Sheet: beer_1
	Date
	Name:																Beer#:	1
	Aroma																Flavour
	Malt																Malt
																0																0
		0		1		2		3		4		5		6				0		1		2		3		4		5		6
				Cereals, flour, grains												0				Cereals, flour, grains												0
				Bread crust												0				Bread crust												0
				Caramel												0				Caramel												0
				Smoked, burnt toast												0				Smoked, burnt toast												0
	Hops																Hops
																0																0
		0		1		2		3		4		5		6				0		1		2		3		4		5		6
				Citrus												0				Citrus												0
				Tropical fruit												0				Tropical fruit												0
				Noble hops (dried herbs, dried grass, hay)												0				Noble hops (dried herbs, dried grass, hay)												0
				Pine, woody, resinous												0				Pine, woody, resinous												0
	Esters																Esters
																0																0
		0		1		2		3		4		5		6				0		1		2		3		4		5		6
				Ethyl acetate, solvent, nail polish												0				Ethyl acetate, solvent, nail polish												0
				Banana, pear, candy												0				Banana, pear, candy												0
				Flowers, roses												0				Flowers, roses												0
				Sweet, fruity, apples												0				Sweet, fruity, apples												0
	Acetaldehyde (green apples, peel)																Acetaldehyde (green apples, peel)
																0																0
		0		1		2		3		4		5		6				0		1		2		3		4		5		6
	Body																Alcohol
																0																0
		0		1		2		3		4		5		6				0		1		2		3		4		5		6
	Bitterness																Sweetness
																0																0
		0		1		2		3		4		5		6				0		1		2		3		4		5		6
	Carbonation																Acidity/sourness
																0																0
		0		1		2		3		4		5		6				0		1		2		3		4		5		6
	Aftertaste
																0																0
		0		1		2		3		4		5		6
	Faults
	DMS (cooked cabbage, corn)																Trans-2-nonenal (wet cardboard, old attic, papery)
																0																0
		0		1		2		3		4		5		6				0		1		2		3		4		5		6
	Metallic																Diacetyl (buttery, caramel/butterscotch)
																0																0
		0		1		2		3		4		5		6				0		1		2		3		4		5		6
	4VG (smoky, clove, medicinal, dentist)																Stale hops (cheesy, roquefort)
																0																0
		0		1		2		3		4		5		6				0		1		2		3		4		5		6
	Spiced beers																Lambic/Geuze
	Orange																Lactic acid
																0																0
		0		1		2		3		4		5		6				0		1		2		3		4		5		6
	Coriander																Acetic acid
																0																0
		0		1		2		3		4		5		6				0		1		2		3		4		5		6
	Clove/anise																Barnyard/horsey
																0																0
		0		1		2		3		4		5		6				0		1		2		3		4		5		6
	Overall																Comments:
																0																0
		0		1		2		3		4		5		6
				Not present
		0
				Predominant/overwhelming
		6

## Sheet: beer_2
	Date
	Name:																Beer#:	2
	Aroma																Flavour
	Malt																Malt
																0																0
		0		1		2		3		4		5		6				0		1		2		3		4		5		6
				Cereals, flour, grains												0				Cereals, flour, grains												0
				Bread crust												0				Bread crust												0
				Caramel												0				Caramel												0
				Smoked, burnt toast												0				Smoked, burnt toast												0
	Hops																Hops
																0																0
		0		1		2		3		4		5		6				0		1		2		3		4		5		6
				Citrus												0				Citrus												0
				Tropical fruit												0				Tropical fruit												0
				Noble hops (dried herbs, dried grass, hay)												0				Noble hops (dried herbs, dried grass, hay)												0
				Pine, woody, resinous												0				Pine, woody, resinous												0
	Esters																Esters
																0																0
		0		1		2		3		4		5		6				0		1		2		3		4		5		6
				Ethyl acetate, solvent, nail polish												0				Ethyl acetate, solvent, nail polish												0
				Banana, pear, candy												0				Banana, pear, candy												0
				Flowers, roses												0				Flowers, roses												0
				Sweet, fruity, apples												0				Sweet, fruity, apples												0
	Acetaldehyde (green apples, peel)																Acetaldehyde (green apples, peel)
																0																0
		0		1		2		3		4		5		6				0		1		2		3		4		5		6
	Body																Alcohol
																0																0
		0		1		2		3		4		5		6				0		1		2		3		4		5		6
	Bitterness																Sweetness
																0																0
		0		1		2		3		4		5		6				0		1		2		3		4		5		6
	Carbonation																Acidity/sourness
																0																0
		0		1		2		3		4		5		6				0		1		2		3		4		5		6
	Aftertaste
																0																0
		0		1		2		3		4		5		6
	Faults
	DMS (cooked cabbage, corn)																Trans-2-nonenal (wet cardboard, old attic, papery)
																0																0
		0		1		2		3		4		5		6				0		1		2		3		4		5		6
	Metallic																Diacetyl (buttery, caramel/butterscotch)
																0																0
		0		1		2		3		4		5		6				0		1		2		3		4		5		6
	4VG (smoky, clove, medicinal, dentist)																Stale hops (cheesy, roquefort)
																0																0
		0		1		2		3		4		5		6				0		1		2		3		4		5		6
	Spiced beers																Lambic/Geuze
	Orange																Lactic acid
																0																0
		0		1		2		3		4		5		6				0		1		2		3		4		5		6
	Coriander																Acetic acid
																0																0
		0		1		2		3		4		5		6				0		1		2		3		4		5		6
	Clove/anise																Barnyard/horsey
																0																0
		0		1		2		3		4		5		6				0		1		2		3		4		5		6
	Overall																Comments:
																0																0
		0		1		2		3		4		5		6
				Not present
		0
				Predominant/overwhelming
		6

## Sheet: beer_3
	Date
	Name:																Beer#:	3
	Aroma																Flavour
	Malt																Malt
																0																0
		0		1		2		3		4		5		6				0		1		2		3		4		5		6
				Cereals, flour, grains												0				Cereals, flour, grains												0
				Bread crust												0				Bread crust												0
				Caramel												0				Caramel												0
				Smoked, burnt toast												0				Smoked, burnt toast												0
	Hops																Hops
																0																0
		0		1		2		3		4		5		6				0		1		2		3		4		5		6
				Citrus												0				Citrus												0
				Tropical fruit												0				Tropical fruit												0
				Noble hops (dried herbs, dried grass, hay)												0				Noble hops (dried herbs, dried grass, hay)												0
				Pine, woody, resinous												0				Pine, woody, resinous												0
	Esters																Esters
																0																0
		0		1		2		3		4		5		6				0		1		2		3		4		5		6
				Ethyl acetate, solvent, nail polish												0				Ethyl acetate, solvent, nail polish												0
				Banana, pear, candy												0				Banana, pear, candy												0
				Flowers, roses												0				Flowers, roses												0
				Sweet, fruity, apples												0				Sweet, fruity, apples												0
	Acetaldehyde (green apples, peel)																Acetaldehyde (green apples, peel)
																0																0
		0		1		2		3		4		5		6				0		1		2		3		4		5		6
	Body																Alcohol
																0																0
		0		1		2		3		4		5		6				0		1		2		3		4		5		6
	Bitterness																Sweetness
																0																0
		0		1		2		3		4		5		6				0		1		2		3		4		5		6
	Carbonation																Acidity/sourness
																0																0
		0		1		2		3		4		5		6				0		1		2		3		4		5		6
	Aftertaste
																0																0
		0		1		2		3		4		5		6
	Faults
	DMS (cooked cabbage, corn)																Trans-2-nonenal (wet cardboard, old attic, papery)
																0																0
		0		1		2		3		4		5		6				0		1		2		3		4		5		6
	Metallic																Diacetyl (buttery, caramel/butterscotch)
																0																0
		0		1		2		3		4		5		6				0		1		2		3		4		5		6
	4VG (smoky, clove, medicinal, dentist)																Stale hops (cheesy, roquefort)
																0																0
		0		1		2		3		4		5		6				0		1		2		3		4		5		6
	Spiced beers																Lambic/Geuze
	Orange																Lactic acid
																0																0
		0		1		2		3		4		5		6				0		1		2		3		4		5		6
	Coriander																Acetic acid
																0																0
		0		1		2		3		4		5		6				0		1		2		3		4		5		6
	Clove/anise																Barnyard/horsey
																0																0
		0		1		2		3		4		5		6				0		1		2		3		4		5		6
	Overall																Comments:
																0																0
		0		1		2		3		4		5		6
				Not present
		0
				Predominant/overwhelming
		6

## Sheet: beer_4
	Date
	Name:																Beer#:	4
	Aroma																Flavour
	Malt																Malt
																0																0
		0		1		2		3		4		5		6				0		1		2		3		4		5		6
				Cereals, flour, grains												0				Cereals, flour, grains												0
				Bread crust												0				Bread crust												0
				Caramel												0				Caramel												0
				Smoked, burnt toast												0				Smoked, burnt toast												0
	Hops																Hops
																0																0
		0		1		2		3		4		5		6				0		1		2		3		4		5		6
				Citrus												0				Citrus												0
				Tropical fruit												0				Tropical fruit												0
				Noble hops (dried herbs, dried grass, hay)												0				Noble hops (dried herbs, dried grass, hay)												0
				Pine, woody, resinous												0				Pine, woody, resinous												0
	Esters																Esters
																0																0
		0		1		2		3		4		5		6				0		1		2		3		4		5		6
				Ethyl acetate, solvent, nail polish												0				Ethyl acetate, solvent, nail polish												0
				Banana, pear, candy												0				Banana, pear, candy												0
				Flowers, roses												0				Flowers, roses												0
				Sweet, fruity, apples												0				Sweet, fruity, apples												0
	Acetaldehyde (green apples, peel)																Acetaldehyde (green apples, peel)
																0																0
		0		1		2		3		4		5		6				0		1		2		3		4		5		6
	Body																Alcohol
																0																0
		0		1		2		3		4		5		6				0		1		2		3		4		5		6
	Bitterness																Sweetness
																0																0
		0		1		2		3		4		5		6				0		1		2		3		4		5		6
	Carbonation																Acidity/sourness
																0																0
		0		1		2		3		4		5		6				0		1		2		3		4		5		6
	Aftertaste
																0																0
		0		1		2		3		4		5		6
	Faults
	DMS (cooked cabbage, corn)																Trans-2-nonenal (wet cardboard, old attic, papery)
																0																0
		0		1		2		3		4		5		6				0		1		2		3		4		5		6
	Metallic																Diacetyl (buttery, caramel/butterscotch)
																0																0
		0		1		2		3		4		5		6				0		1		2		3		4		5		6
	4VG (smoky, clove, medicinal, dentist)																Stale hops (cheesy, roquefort)
																0																0
		0		1		2		3		4		5		6				0		1		2		3		4		5		6
	Spiced beers																Lambic/Geuze
	Orange																Lactic acid
																0																0
		0		1		2		3		4		5		6				0		1		2		3		4		5		6
	Coriander																Acetic acid
																0																0
		0		1		2		3		4		5		6				0		1		2		3		4		5		6
	Clove/anise																Barnyard/horsey
																0																0
		0		1		2		3		4		5		6				0		1		2		3		4		5		6
	Overall																Comments:
																0																0
		0		1		2		3		4		5		6
				Not present
		0
				Predominant/overwhelming
		6

## Sheet: beer_5
	Date
	Name:																Beer#:	5
	Aroma																Flavour
	Malt																Malt
																0																0
		0		1		2		3		4		5		6				0		1		2		3		4		5		6
				Cereals, flour, grains												0				Cereals, flour, grains												0
				Bread crust												0				Bread crust												0
				Caramel												0				Caramel												0
				Smoked, burnt toast												0				Smoked, burnt toast												0
	Hops																Hops
																0																0
		0		1		2		3		4		5		6				0		1		2		3		4		5		6
				Citrus												0				Citrus												0
				Tropical fruit												0				Tropical fruit												0
				Noble hops (dried herbs, dried grass, hay)												0				Noble hops (dried herbs, dried grass, hay)												0
				Pine, woody, resinous												0				Pine, woody, resinous												0
	Esters																Esters
																0																0
		0		1		2		3		4		5		6				0		1		2		3		4		5		6
				Ethyl acetate, solvent, nail polish												0				Ethyl acetate, solvent, nail polish												0
				Banana, pear, candy												0				Banana, pear, candy												0
				Flowers, roses												0				Flowers, roses												0
				Sweet, fruity, apples												0				Sweet, fruity, apples												0
	Acetaldehyde (green apples, peel)																Acetaldehyde (green apples, peel)
																0																0
		0		1		2		3		4		5		6				0		1		2		3		4		5		6
	Body																Alcohol
																0																0
		0		1		2		3		4		5		6				0		1		2		3		4		5		6
	Bitterness																Sweetness
																0																0
		0		1		2		3		4		5		6				0		1		2		3		4		5		6
	Carbonation																Acidity/sourness
																0																0
		0		1		2		3		4		5		6				0		1		2		3		4		5		6
	Aftertaste
																0																0
		0		1		2		3		4		5		6
	Faults
	DMS (cooked cabbage, corn)																Trans-2-nonenal (wet cardboard, old attic, papery)
																0																0
		0		1		2		3		4		5		6				0		1		2		3		4		5		6
	Metallic																Diacetyl (buttery, caramel/butterscotch)
																0																0
		0		1		2		3		4		5		6				0		1		2		3		4		5		6
	4VG (smoky, clove, medicinal, dentist)																Stale hops (cheesy, roquefort)
																0																0
		0		1		2		3		4		5		6				0		1		2		3		4		5		6
	Spiced beers																Lambic/Geuze
	Orange																Lactic acid
																0																0
		0		1		2		3		4		5		6				0		1		2		3		4		5		6
	Coriander																Acetic acid
																0																0
		0		1		2		3		4		5		6				0		1		2		3		4		5		6
	Clove/anise																Barnyard/horsey
																0																0
		0		1		2		3		4		5		6				0		1		2		3		4		5		6
	Overall																Comments:
																0																0
		0		1		2		3		4		5		6
				Not present
		0
				Predominant/overwhelming
		6

## Sheet: beer_6
	Date
	Name:																Beer#:	6
	Aroma																Flavour
	Malt																Malt
																0																0
		0		1		2		3		4		5		6				0		1		2		3		4		5		6
				Cereals, flour, grains												0				Cereals, flour, grains												0
				Bread crust												0				Bread crust												0
				Caramel												0				Caramel												0
				Smoked, burnt toast												0				Smoked, burnt toast												0
	Hops																Hops
																0																0
		0		1		2		3		4		5		6				0		1		2		3		4		5		6
				Citrus												0				Citrus												0
				Tropical fruit												0				Tropical fruit												0
				Noble hops (dried herbs, dried grass, hay)												0				Noble hops (dried herbs, dried grass, hay)												0
				Pine, woody, resinous												0				Pine, woody, resinous												0
	Esters																Esters
																0																0
		0		1		2		3		4		5		6				0		1		2		3		4		5		6
				Ethyl acetate, solvent, nail polish												0				Ethyl acetate, solvent, nail polish												0
				Banana, pear, candy												0				Banana, pear, candy												0
				Flowers, roses												0				Flowers, roses												0
				Sweet, fruity, apples												0				Sweet, fruity, apples												0
	Acetaldehyde (green apples, peel)																Acetaldehyde (green apples, peel)
																0																0
		0		1		2		3		4		5		6				0		1		2		3		4		5		6
	Body																Alcohol
																0																0
		0		1		2		3		4		5		6				0		1		2		3		4		5		6
	Bitterness																Sweetness
																0																0
		0		1		2		3		4		5		6				0		1		2		3		4		5		6
	Carbonation																Acidity/sourness
																0																0
		0		1		2		3		4		5		6				0		1		2		3		4		5		6
	Aftertaste
																0																0
		0		1		2		3		4		5		6
	Faults
	DMS (cooked cabbage, corn)																Trans-2-nonenal (wet cardboard, old attic, papery)
																0																0
		0		1		2		3		4		5		6				0		1		2		3		4		5		6
	Metallic																Diacetyl (buttery, caramel/butterscotch)
																0																0
		0		1		2		3		4		5		6				0		1		2		3		4		5		6
	4VG (smoky, clove, medicinal, dentist)																Stale hops (cheesy, roquefort)
																0																0
		0		1		2		3		4		5		6				0		1		2		3		4		5		6
	Spiced beers																Lambic/Geuze
	Orange																Lactic acid
																0																0
		0		1		2		3		4		5		6				0		1		2		3		4		5		6
	Coriander																Acetic acid
																0																0
		0		1		2		3		4		5		6				0		1		2		3		4		5		6
	Clove/anise																Barnyard/horsey
																0																0
		0		1		2		3		4		5		6				0		1		2		3		4		5		6
	Overall																Comments:
																0																0
		0		1		2		3		4		5		6
				Not present
		0
				Predominant/overwhelming
		6

## Sheet: beer_7
	Date
	Name:																Beer#:	7
	Aroma																Flavour
	Malt																Malt
																0																0
		0		1		2		3		4		5		6				0		1		2		3		4		5		6
				Cereals, flour, grains												0				Cereals, flour, grains												0
				Bread crust												0				Bread crust												0
				Caramel												0				Caramel												0
				Smoked, burnt toast												0				Smoked, burnt toast												0
	Hops																Hops
																0																0
		0		1		2		3		4		5		6				0		1		2		3		4		5		6
				Citrus												0				Citrus												0
				Tropical fruit												0				Tropical fruit												0
				Noble hops (dried herbs, dried grass, hay)												0				Noble hops (dried herbs, dried grass, hay)												0
				Pine, woody, resinous												0				Pine, woody, resinous												0
	Esters																Esters
																0																0
		0		1		2		3		4		5		6				0		1		2		3		4		5		6
				Ethyl acetate, solvent, nail polish												0				Ethyl acetate, solvent, nail polish												0
				Banana, pear, candy												0				Banana, pear, candy												0
				Flowers, roses												0				Flowers, roses												0
				Sweet, fruity, apples												0				Sweet, fruity, apples												0
	Acetaldehyde (green apples, peel)																Acetaldehyde (green apples, peel)
																0																0
		0		1		2		3		4		5		6				0		1		2		3		4		5		6
	Body																Alcohol
																0																0
		0		1		2		3		4		5		6				0		1		2		3		4		5		6
	Bitterness																Sweetness
																0																0
		0		1		2		3		4		5		6				0		1		2		3		4		5		6
	Carbonation																Acidity/sourness
																0																0
		0		1		2		3		4		5		6				0		1		2		3		4		5		6
	Aftertaste
																0																0
		0		1		2		3		4		5		6
	Faults
	DMS (cooked cabbage, corn)																Trans-2-nonenal (wet cardboard, old attic, papery)
																0																0
		0		1		2		3		4		5		6				0		1		2		3		4		5		6
	Metallic																Diacetyl (buttery, caramel/butterscotch)
																0																0
		0		1		2		3		4		5		6				0		1		2		3		4		5		6
	4VG (smoky, clove, medicinal, dentist)																Stale hops (cheesy, roquefort)
																0																0
		0		1		2		3		4		5		6				0		1		2		3		4		5		6
	Spiced beers																Lambic/Geuze
	Orange																Lactic acid
																0																0
		0		1		2		3		4		5		6				0		1		2		3		4		5		6
	Coriander																Acetic acid
																0																0
		0		1		2		3		4		5		6				0		1		2		3		4		5		6
	Clove/anise																Barnyard/horsey
																0																0
		0		1		2		3		4		5		6				0		1		2		3		4		5		6
	Overall																Comments:
																0																0
		0		1		2		3		4		5		6
				Not present
		0
				Predominant/overwhelming
		6

## Sheet: beer_8
	Date
	Name:																Beer#:	8
	Aroma																Flavour
	Malt																Malt
																0																0
		0		1		2		3		4		5		6				0		1		2		3		4		5		6
				Cereals, flour, grains												0				Cereals, flour, grains												0
				Bread crust												0				Bread crust												0
				Caramel												0				Caramel												0
				Smoked, burnt toast												0				Smoked, burnt toast												0
	Hops																Hops
																0																0
		0		1		2		3		4		5		6				0		1		2		3		4		5		6
				Citrus												0				Citrus												0
				Tropical fruit												0				Tropical fruit												0
				Noble hops (dried herbs, dried grass, hay)												0				Noble hops (dried herbs, dried grass, hay)												0
				Pine, woody, resinous												0				Pine, woody, resinous												0
	Esters																Esters
																0																0
		0		1		2		3		4		5		6				0		1		2		3		4		5		6
				Ethyl acetate, solvent, nail polish												0				Ethyl acetate, solvent, nail polish												0
				Banana, pear, candy												0				Banana, pear, candy												0
				Flowers, roses												0				Flowers, roses												0
				Sweet, fruity, apples												0				Sweet, fruity, apples												0
	Acetaldehyde (green apples, peel)																Acetaldehyde (green apples, peel)
																0																0
		0		1		2		3		4		5		6				0		1		2		3		4		5		6
	Body																Alcohol
																0																0
		0		1		2		3		4		5		6				0		1		2		3		4		5		6
	Bitterness																Sweetness
																0																0
		0		1		2		3		4		5		6				0		1		2		3		4		5		6
	Carbonation																Acidity/sourness
																0																0
		0		1		2		3		4		5		6				0		1		2		3		4		5		6
	Aftertaste
																0																0
		0		1		2		3		4		5		6
	Faults
	DMS (cooked cabbage, corn)																Trans-2-nonenal (wet cardboard, old attic, papery)
																0																0
		0		1		2		3		4		5		6				0		1		2		3		4		5		6
	Metallic																Diacetyl (buttery, caramel/butterscotch)
																0																0
		0		1		2		3		4		5		6				0		1		2		3		4		5		6
	4VG (smoky, clove, medicinal, dentist)																Stale hops (cheesy, roquefort)
																0																0
		0		1		2		3		4		5		6				0		1		2		3		4		5		6
	Spiced beers																Lambic/Geuze
	Orange																Lactic acid
																0																0
		0		1		2		3		4		5		6				0		1		2		3		4		5		6
	Coriander																Acetic acid
																0																0
		0		1		2		3		4		5		6				0		1		2		3		4		5		6
	Clove/anise																Barnyard/horsey
																0																0
		0		1		2		3		4		5		6				0		1		2		3		4		5		6
	Overall																Comments:
																0																0
		0		1		2		3		4		5		6
				Not present
		0
				Predominant/overwhelming
		6

## Sheet: beer_9
	Date
	Name:																Beer#:	9
	Aroma																Flavour
	Malt																Malt
																0																0
		0		1		2		3		4		5		6				0		1		2		3		4		5		6
				Cereals, flour, grains												0				Cereals, flour, grains												0
				Bread crust												0				Bread crust												0
				Caramel												0				Caramel												0
				Smoked, burnt toast												0				Smoked, burnt toast												0
	Hops																Hops
																0																0
		0		1		2		3		4		5		6				0		1		2		3		4		5		6
				Citrus												0				Citrus												0
				Tropical fruit												0				Tropical fruit												0
				Noble hops (dried herbs, dried grass, hay)												0				Noble hops (dried herbs, dried grass, hay)												0
				Pine, woody, resinous												0				Pine, woody, resinous												0
	Esters																Esters
																0																0
		0		1		2		3		4		5		6				0		1		2		3		4		5		6
				Ethyl acetate, solvent, nail polish												0				Ethyl acetate, solvent, nail polish												0
				Banana, pear, candy												0				Banana, pear, candy												0
				Flowers, roses												0				Flowers, roses												0
				Sweet, fruity, apples												0				Sweet, fruity, apples												0
	Acetaldehyde (green apples, peel)																Acetaldehyde (green apples, peel)
																0																0
		0		1		2		3		4		5		6				0		1		2		3		4		5		6
	Body																Alcohol
																0																0
		0		1		2		3		4		5		6				0		1		2		3		4		5		6
	Bitterness																Sweetness
																0																0
		0		1		2		3		4		5		6				0		1		2		3		4		5		6
	Carbonation																Acidity/sourness
																0																0
		0		1		2		3		4		5		6				0		1		2		3		4		5		6
	Aftertaste
																0																0
		0		1		2		3		4		5		6
	Faults
	DMS (cooked cabbage, corn)																Trans-2-nonenal (wet cardboard, old attic, papery)
																0																0
		0		1		2		3		4		5		6				0		1		2		3		4		5		6
	Metallic																Diacetyl (buttery, caramel/butterscotch)
																0																0
		0		1		2		3		4		5		6				0		1		2		3		4		5		6
	4VG (smoky, clove, medicinal, dentist)																Stale hops (cheesy, roquefort)
																0																0
		0		1		2		3		4		5		6				0		1		2		3		4		5		6
	Spiced beers																Lambic/Geuze
	Orange																Lactic acid
																0																0
		0		1		2		3		4		5		6				0		1		2		3		4		5		6
	Coriander																Acetic acid
																0																0
		0		1		2		3		4		5		6				0		1		2		3		4		5		6
	Clove/anise																Barnyard/horsey
																0																0
		0		1		2		3		4		5		6				0		1		2		3		4		5		6
	Overall																Comments:
																0																0
		0		1		2		3		4		5		6
				Not present
		0
				Predominant/overwhelming
		6

## Sheet: beer_10
	Date
	Name:																Beer#:	10
	Aroma																Flavour
	Malt																Malt
																0																0
		0		1		2		3		4		5		6				0		1		2		3		4		5		6
				Cereals, flour, grains												0				Cereals, flour, grains												0
				Bread crust												0				Bread crust												0
				Caramel												0				Caramel												0
				Smoked, burnt toast												0				Smoked, burnt toast												0
	Hops																Hops
																0																0
		0		1		2		3		4		5		6				0		1		2		3		4		5		6
				Citrus												0				Citrus												0
				Tropical fruit												0				Tropical fruit												0
				Noble hops (dried herbs, dried grass, hay)												0				Noble hops (dried herbs, dried grass, hay)												0
				Pine, woody, resinous												0				Pine, woody, resinous												0
	Esters																Esters
																0																0
		0		1		2		3		4		5		6				0		1		2		3		4		5		6
				Ethyl acetate, solvent, nail polish												0				Ethyl acetate, solvent, nail polish												0
				Banana, pear, candy												0				Banana, pear, candy												0
				Flowers, roses												0				Flowers, roses												0
				Sweet, fruity, apples												0				Sweet, fruity, apples												0
	Acetaldehyde (green apples, peel)																Acetaldehyde (green apples, peel)
																0																0
		0		1		2		3		4		5		6				0		1		2		3		4		5		6
	Body																Alcohol
																0																0
		0		1		2		3		4		5		6				0		1		2		3		4		5		6
	Bitterness																Sweetness
																0																0
		0		1		2		3		4		5		6				0		1		2		3		4		5		6
	Carbonation																Acidity/sourness
																0																0
		0		1		2		3		4		5		6				0		1		2		3		4		5		6
	Aftertaste
																0																0
		0		1		2		3		4		5		6
	Faults
	DMS (cooked cabbage, corn)																Trans-2-nonenal (wet cardboard, old attic, papery)
																0																0
		0		1		2		3		4		5		6				0		1		2		3		4		5		6
	Metallic																Diacetyl (buttery, caramel/butterscotch)
																0																0
		0		1		2		3		4		5		6				0		1		2		3		4		5		6
	4VG (smoky, clove, medicinal, dentist)																Stale hops (cheesy, roquefort)
																0																0
		0		1		2		3		4		5		6				0		1		2		3		4		5		6
	Spiced beers																Lambic/Geuze
	Orange																Lactic acid
																0																0
		0		1		2		3		4		5		6				0		1		2		3		4		5		6
	Coriander																Acetic acid
																0																0
		0		1		2		3		4		5		6				0		1		2		3		4		5		6
	Clove/anise																Barnyard/horsey
																0																0
		0		1		2		3		4		5		6				0		1		2		3		4		5		6
	Overall																Comments:
																0																0
		0		1		2		3		4		5		6
				Not present
		0
				Predominant/overwhelming
		6

[truncated: 3 more sheets: beer_11, beer_12, summary]
