# Supplementary material for: Predicting and improving complex beer flavor through machine learning
Source: Nat Commun. 2024 Mar 26;15:2368. doi: 10.1038/s41467-024-46346-0 (PMC10966102; doi:10.1038/s41467-024-46346-0)
Supplement: Supplementary file 7 — Supplementary Data 4 [file 41467_2024_46346_MOESM7_ESM.csv]

beer	beer_id	tasting_category_fine	A_malt_all	A_malt_grain	A_malt_bread	A_malt_cara	A_malt_burn	A_hops_all	A_hops_citrus	A_hops_tropical	A_hops_noble	A_hops_woody	A_esters_all	A_esters_ethac	A_esters_isoaa	A_esters_flower	A_esters_fruity	F_malt_all	F_malt_grain	F_malt_bread	F_malt_cara	F_malt_burn	F_hops_all	F_hops_citrus	F_hops_tropical	F_hops_noble	F_hops_woody	F_esters_all	F_esters_ethac	F_esters_isoaa	F_esters_flower	F_esters_fruity	acidity	bitternes	sweetness	X4vg	diacetyl	dms	metallic	stale_hops	t2n	orange	coriander	clove	lactic	acetic	barnyard	alcohol	aftertaste
10	5.41023E+12	Low/No alcohol	-0.481208091	-0.179069851	-0.464635537	-0.554391142	-0.384539605	-0.022009968	0.843613052	0.119141501	-1.0269005	-0.417659128	0.686737708	-0.729831234	0.594999135	0.512809235	1.113804039	-0.831581244	-0.347034498	-0.441556988	-0.555756438	-0.538200898	-0.070874093	0.942014262	0.641700638	-1.167382423	-0.513967839	1.446443091	-0.638929924	1.315103005	0.818522781	1.85782528	-0.346028702	-1.696521301	1.806895939	0.280641542	0.139394292	-0.601013418	-0.33867877	-0.366768402	-0.506451787	4.774454855	0.7836312	2.828355433	-0.162975269	-0.282148931	-0.357289729	-1.807336346	-1.682732987
86	5.41078E+12	Low/No alcohol	1.678276416	1.759243217	0.356966858	0.649475128	0.687970445	-0.735573191	-0.4937209	-0.491423993	-0.429676842	0.147662763	-0.953325741	-0.590510674	-0.154992494	-0.499263938	-0.110281559	0.81477388	0.711612733	0.873204611	-0.034065152	-0.065067297	-0.905995334	-0.336367142	-0.360475463	-0.455010954	-0.393995959	-0.270542094	-0.166951525	-0.136740353	-0.045852964	-0.019466305	-0.496049115	-1.10647111	0.562488577	-0.320170353	1.143516887	-0.342934789	-0.558389742	-0.366768402	0.155307169	-0.28185776	-0.21316822	-0.225152971	-0.314573857	-0.282148931	-0.357289729	-1.974903635	-1.456135761
2	5.41023E+12	Low/No alcohol	-0.135865266	0.215999413	-0.083785949	-0.554391142	-0.384539605	-1.192018517	-0.4937209	-0.048594168	-1.0269005	-0.417659128	-1.251810759	-0.729831234	-0.804312481	-0.385502969	-0.253593318	0.214668015	0.448397455	0.290499367	-0.555756438	-0.538200898	-0.912007904	-0.106691678	-0.360475463	-0.65753351	-0.393995959	-0.918338396	-0.530225264	-0.666420209	0.112906267	-0.092655609	-0.72554338	-0.813004993	0.014400169	-0.608348003	-0.364293131	-0.089851046	0.566447864	-0.366768402	0.425004921	0.371977484	-0.21316822	-0.225152971	-0.314573857	-0.282148931	-0.357289729	-1.990725215	-1.647121295
83	54055520	Low/No alcohol	0.538251567	1.059832236	0.486691807	-0.554391142	-0.384539605	-0.668249072	0.145775291	-0.491423993	-0.87961068	-0.166911899	-1.304660673	-0.729831234	-0.389257764	-0.208540201	-0.493828058	-0.067232447	0.546857564	-0.015854704	-0.192764473	-0.538200898	-0.580368511	0.206203643	-0.360475463	-0.668518093	-0.513967839	-0.767940166	-0.166951525	-0.195699052	-0.045852964	-0.262820289	-0.496049115	-1.368065002	0.736964215	-0.608348003	-0.341050064	0.090476519	-0.558389742	-0.366768402	-0.300363733	0.18010588	-0.21316822	-0.225152971	-0.314573857	-0.282148931	-0.357289729	-2.150728655	-1.801022549
40	5.41023E+12	Low/No alcohol	-0.43782324	-0.507368379	0.076957301	-0.503613963	-0.277529326	-0.498429848	-0.492765455	-0.422333881	-0.38739784	-0.275265595	-1.507855314	-0.437039134	-0.803317125	-0.38534124	-0.686398712	-0.49614915	0.126939007	-0.458117977	-0.529964921	-0.425453126	-1.138578757	-0.510420848	-0.353292906	-0.735341403	-0.319977136	-1.208515159	-0.365087347	-0.713768761	-0.362494131	-0.579905554	-0.496417054	-1.539483592	-0.563262472	-0.455404813	-0.434429325	0.414774553	-0.60100757	-0.340628172	1.27085539	-0.265413913	-0.236604887	-0.248292102	-0.307379682	-0.269671311	-0.331149499	-1.681082363	-2.100344509
247	5.41108E+12	Fruitbeer	-1.552114518	-0.725260408	-0.350589762	-0.548202007	-0.395999058	-0.900943033	-0.579850507	0.231098065	-0.727354609	-0.316157766	0.782548402	0.106032271	0.480301914	0.373452115	1.493358583	-0.872621039	-0.391781759	-0.369944151	-0.461243396	-0.432229547	-0.415523116	-0.667823107	1.360641116	-0.886961802	-0.363583268	0.74776377	0.002688377	0.551463122	0.417674498	0.575147981	0.379837439	-1.176313222	1.543319637	-0.477169281	-0.631934352	-0.004142746	-0.478069278	-0.330107959	-0.020437322	-0.196648935	-0.154420058	-0.172799347	0.537284513	0.031509194	-0.322330207	-1.11729283	-0.015251777
48	8.71141E+12	Dubbel	0.032673009	-0.105732368	0.125976472	0.423491364	-0.075006847	-0.486812423	-0.145443089	-0.393148507	-0.035317375	-0.041815004	0.512176769	-0.09632918	0.939560769	-0.045648938	-0.216141171	0.306034668	-0.517730952	0.457004317	1.007308334	0.654971854	-0.884512894	-0.206204887	-0.319629026	-0.484249128	-0.303997083	0.351972673	-0.44784409	0.881131152	-0.293897007	-0.339693688	-0.468558823	-0.419218461	0.215675433	1.491593243	-0.020678816	0.038525164	0.664131104	-0.366261189	-0.356848847	-0.135144187	-0.18192213	0.347363139	-0.304882645	-0.276372668	-0.358834573	-0.027833715	-0.062361408
165	5.41108E+12	Fruitbeer	-0.365166199	0.293535099	0.578797838	-0.142821765	-0.395999058	-0.215630196	-0.108546052	-0.475513741	-0.008655224	0.643075184	0.165668971	-0.42862985	-0.426097536	1.821322706	-0.391882618	-1.059227255	-0.584617644	-0.369944151	-0.046414721	-0.432229547	-0.75523426	-0.265107963	-0.359743267	-0.731722267	0.517418463	-0.362973401	-0.794101527	-0.058568239	0.993381539	0.46421806	-0.227246852	-1.227834751	1.250807273	-0.477169281	-0.381438811	-0.234107514	0.025363818	-0.330107959	0.05065054	-0.196648935	-0.154420058	-0.172799347	-0.296406996	-0.322394077	-0.322330207	-1.584308299	0.161447633
124	5.41219E+12	Pils/Lager	-0.241040615	0.107950582	-0.476990017	-0.166923022	-0.163954174	-0.609888761	-0.188239997	-0.322966583	-0.293700629	-0.292678704	-0.410888527	-0.400123457	-0.688024592	-0.102812776	-0.200509142	-0.400638684	-0.122253754	-0.125806063	-0.507156207	-0.34636537	-0.735896698	-0.035474783	-0.270564548	-0.851798246	-0.349085446	-0.885172986	-0.711329468	-0.60214003	-0.022763114	-0.50842295	-0.293804926	-0.791903482	-0.136030524	-0.357201276	-0.218577788	0.462643823	0.376305465	-0.355194378	0.388055259	-0.235024364	-0.183778144	-0.233774283	-0.325330854	-0.290133699	-0.350492131	-1.151101424	-1.262644231
207	5.41122E+12	Fruitbeer	-1.019600382	-0.352948337	-0.350589762	-0.341408486	-0.395999058	-0.589112232	0.753556747	0.063405245	-0.616933142	-0.316157766	0.932723779	-0.719258356	1.66278091	1.120187776	0.711510762	-0.674413987	-0.206743486	-0.369944151	-0.007503441	-0.432229547	-0.130670707	-0.063750391	1.641715215	-0.886961802	-0.363583268	0.79461504	-0.794101527	1.746227568	0.296279608	0.46421806	-0.059149485	-1.374642688	1.127619838	-0.477169281	0.026902452	-0.595283604	-0.478069278	-0.330107959	-0.477207738	-0.196648935	-0.154420058	-0.172799347	-0.018509827	0.694663363	-0.322330207	-1.584308299	-1.008682543
155	5.41023E+12	Low/No alcohol	-0.407510111	-0.252199659	-0.122667071	-0.554391142	-0.384539605	-0.945816689	-0.4937209	-0.339305993	-0.672803934	-0.041538285	-1.258341855	-0.498151852	-0.804312481	-0.499263938	-0.378343221	-0.588820652	-0.363844132	-0.380062715	-0.555756438	-0.538200898	-0.638299652	-0.482822749	-0.360475463	-0.256348732	-0.154052199	-0.990915446	-0.435386429	-0.456403925	-0.363371425	-0.359339028	-0.26655485	-0.640145174	-0.13946101	-0.608348003	-0.550811833	-0.565550388	-0.329917854	-0.366768402	0.291255558	0.602959304	0.036031635	-0.225152971	-0.314573857	-0.282148931	-0.357289729	-2.126649343	-1.444015376
141	5.41023E+12	Low/No alcohol	-0.770838148	-0.351465434	-0.216258184	-0.554391142	-0.384539605	-0.498462398	-0.4937209	-0.187187994	-0.215027482	-0.417659128	-0.334008848	0.239834921	-0.190746916	-0.157981031	-0.253593318	-0.674089724	-0.343624246	0.16665519	-0.555756438	-0.183350697	-0.161293466	-0.482822749	-0.360475463	0.194691621	0.498703996	-0.524320257	0.227177541	-0.246967702	-0.168862784	-0.151250768	-0.496049115	-0.749655815	-0.160373865	-0.356037938	-0.550811833	-0.0758864	-0.558389742	-0.366768402	-0.506451787	0.4110877	-0.21316822	-0.225152971	-0.314573857	-0.282148931	-0.357289729	-1.479765618	-1.205579171
179	5.41108E+12	Flanders old brown	1.07493318	0.629702159	-0.395499304	1.383448318	0.555784108	-0.673406948	-0.298640385	-0.369287645	-0.329456748	-0.285873293	0.588779022	-0.028532369	0.477130901	0.392599859	0.145039038	-0.480022216	0.033042119	-0.560141429	-0.29585358	-0.374426256	-0.286852991	0.139804237	-0.31540358	-0.031248296	-0.315006291	0.164342958	-0.335455953	0.085406	0.161856387	0.068589991	1.698104579	-0.699245184	0.01374167	-0.481654872	1.219412117	-0.396982106	-0.039780835	-0.328516664	-0.259310632	-0.237486419	-0.158648903	-0.193414469	2.00506597	1.499238896	-0.319925396	-0.328602576	-0.003116587
33	5.42501E+12	Fruitbeer	-0.923375701	-0.411625222	-0.350589762	-0.007695018	-0.395999058	-0.900943033	-0.579850507	0.231098065	-0.985296294	-0.316157766	1.427016186	-0.719258356	1.791421491	-0.381034465	1.294268141	-0.976954086	-0.572305862	-0.369944151	-0.461243396	-0.432229547	-1.094855604	-0.265107963	0.1242601	-0.886961802	0.197377173	0.340180911	-0.794101527	0.69419923	0.296279608	0.705514908	-0.495474224	-0.775583517	0.613951257	-0.477169281	-0.381438811	-0.595283604	0.242804197	-0.330107959	-0.213278599	-0.196648935	-0.154420058	-0.172799347	0.537284513	-0.145442442	-0.322330207	-1.622180289	-0.363678458
50	5.41122E+12	Fruitbeer	-0.636246135	0.036610184	-0.350589762	-0.548202007	-0.395999058	1.315257324	-0.579850507	2.698703447	-0.985296294	-0.316157766	0.594311963	-0.719258356	0.521210313	-0.381034465	1.367270477	-0.138990284	0.340342729	-0.369944151	-0.007503441	-0.432229547	0.72799739	-0.466465535	2.762132247	-0.691527812	-0.363583268	0.918975132	-0.794101527	0.69419923	-0.310694846	1.555049258	-0.328264253	-1.374642688	1.512833538	-0.477169281	-0.30251595	0.197863847	-0.478069278	-0.330107959	-0.477207738	-0.196648935	-0.154420058	-0.172799347	0.43326726	0.826962627	-0.322330207	-1.394626164	-0.578867284
227	5.41122E+12	Fruitbeer	-0.74739523	-0.067493408	0.153917089	-0.548202007	-0.395999058	-1.362201516	-0.579850507	-0.28421034	-0.591820638	-0.063139548	0.259100129	-0.143234087	0.392569732	-0.381034465	0.481158682	-1.059227255	-0.584617644	-0.369944151	-0.461243396	-0.432229547	-1.000039684	-0.301249095	-0.105150146	-0.536288277	-0.363583268	0.228386433	-0.794101527	0.460551604	-0.310694846	0.983657172	1.225111037	-0.761528867	0.649704803	-0.477169281	-0.381438811	0.197863847	0.242804197	0.198604632	0.953585657	0.883979826	-0.154420058	-0.172799347	0.71116443	0.517711728	-0.322330207	-1.350800565	0.160885239
88	5.41108E+12	Kriek	-0.538539991	-0.028112845	-0.118949879	-0.493870265	-0.342976798	-1.241353171	-0.426724285	-0.369153169	-0.953166266	-0.055024446	1.386192096	0.459596799	0.193249333	0.490392464	1.135603443	-0.615066104	-0.279553101	-0.426772807	-0.085411141	-0.288623381	-1.145749144	-0.452488971	-0.283492388	-0.890007537	0.060106911	1.234305062	1.060126024	0.713852099	1.202009301	1.682747994	0.827064741	-1.294857218	1.879788781	-0.482112706	-0.309745482	-0.591636962	-0.506091656	-0.366235731	-0.151886109	-0.231139286	-0.166492365	1.066411806	0.269355039	0.402712577	-0.35562628	-0.041000701	-0.205583158
77	8.71141E+12	Blond	-0.037919856	0.343619234	-0.379361766	0.021151334	-0.285338047	-0.365413458	-0.38950414	-0.410507223	-0.156868177	0.114012869	-0.948681298	-0.812840267	-0.336121216	-0.291019495	-0.094233953	-0.215928041	0.188435706	-0.494797888	0.127668776	-0.290908826	-0.217308938	0.098996194	0.001415029	-0.167393381	-0.183219788	-0.650526287	-0.439232818	-0.318138217	-0.016720119	-0.208634329	-0.530308542	-0.465362239	-0.579107266	0.100402641	1.363543199	0.395239421	-0.420608641	0.53091735	0.339174617	-0.248464318	-0.171020968	-0.213774845	-0.3007086	-0.2680461	0.537790364	-0.577175259	-0.819771351
22	5.41166E+12	Wheat	-0.285622296	-0.532954324	0.37199411	-0.046682279	0.259584173	-0.012540136	0.676710627	0.088089225	-0.548137824	0.111791033	-1.033847792	-0.580080872	-0.481102595	-0.447647062	-0.383081315	-0.969832224	-0.393414475	-0.155328231	-0.396666125	-0.457852212	-0.611394473	0.233392896	0.12121531	-0.717065637	-0.299406264	-0.59720366	-0.554624525	-0.150784619	-0.268571461	-0.015521047	-0.482004601	-1.191394813	0.669472413	0.087153961	-0.007857812	-0.504806189	-0.526802421	-0.041717398	-0.379831665	4.329084139	0.85860636	1.789029285	0.002600442	-0.286129747	-0.000466914	-1.06396117	-0.599378591
81	8.71561E+12	Pils/Lager	-0.761576176	0.044610381	-0.426442383	-0.477961044	-0.204425974	-0.542358705	-0.215464639	-0.360077073	-0.3267334	0.229071191	-0.977912443	-0.197693067	-0.466236889	-0.347830173	-0.569732274	-0.911479254	-0.239736358	-0.551921078	-0.498842391	-0.265854411	-0.513315713	-0.380896886	0.035533462	-0.096178518	0.461338984	-0.852835967	-0.186540621	-0.397762751	-0.284488207	-0.522012825	0.047245625	-0.964826811	-0.252687626	-0.291660288	0.112189242	0.869084248	0.611142409	1.618166899	0.259759743	-0.224739422	-0.168804402	-0.209131955	-0.33938346	-0.298218711	1.6744141	-0.742098325	-0.613241799
202	5.42503E+12	Stout/Porter	1.207928581	0.135363624	0.09517588	0.931861138	1.936031818	0.172558082	0.043908874	-0.14087584	0.29288988	0.08379148	-0.650351949	-0.589109976	-0.396311463	-0.023968779	0.079810855	1.488318357	-0.143538453	0.091905635	0.128970267	2.075135631	0.420371837	-0.376895221	-0.140101566	0.022961841	0.446032744	-0.674103196	-0.406967884	-0.455850936	-0.289305453	-0.523303943	-0.394040432	0.992866326	-0.44640862	-0.363150465	-0.423690368	-0.166029706	-0.354033158	0.035416459	-0.179517017	-0.125447419	0.03393912	-0.043801964	-0.28653122	-0.2717004	0.063365713	-0.079782303	1.014484004
64	5.41091E+12	Blond	-0.125930464	-0.22116022	-0.084574857	-0.038500432	-0.198485051	0.042480056	1.180354775	0.075600659	-0.768510188	-0.324294813	0.560993161	0.586024054	0.408460985	0.738488037	-0.091199013	-0.693777753	-0.49076731	-0.426304489	-0.319911776	-0.208439206	-0.334003919	0.491860197	-0.321237165	-0.651136048	0.08847848	0.148216815	-0.082715707	-0.306159737	0.79662795	-0.301901188	0.549756308	-0.168061459	-0.214825336	-0.105523388	-0.091914665	-0.462164201	1.038846772	-0.356219049	-0.470473557	1.346384221	1.200823623	-0.223162394	-0.331197156	-0.277935224	-0.350926111	-0.628231961	-0.156237147
218	54057142	Pils/Lager	-0.192130132	0.07075918	-0.207857471	-0.31318065	-0.338415536	-0.70323675	-0.033774139	-0.362091911	-0.56584931	-0.352724823	-0.021487578	0.34901888	-0.20916737	-0.311066581	0.215803408	-0.11706945	0.414622284	-0.216584173	-0.33336909	-0.359428305	-0.794908453	-0.241592081	-0.293107834	-0.45870787	-0.3543939	-0.28832101	-0.244775185	-0.32071166	-0.201519311	-0.035184953	-0.49343663	-0.046402188	-0.094408566	-0.259004412	0.169465792	0.800475317	1.148315872	0.249422407	1.053549131	-0.221194384	-0.170907237	-0.211215031	-0.286260354	-0.237812464	0.256826792	-0.866812949	-0.652086642
96	5.41168E+12	Pils/Lager	-0.15597676	-0.482517508	-0.314621592	0.192903076	-0.342685636	-0.729888592	-0.05152792	-0.321086858	-0.373620933	-0.174017919	-0.478676016	-0.699739917	-0.050988644	-0.126115161	0.009903134	-0.79262161	-0.313953627	-0.454499235	-0.122398704	-0.436124637	-0.677857883	-0.013022799	-0.22384264	-0.275749156	-0.390779149	-0.737104646	-0.644912565	-0.073956057	0.099320404	0.156955653	-0.305114338	0.070314533	-0.3313931	-0.05466261	0.827776294	0.309824579	-0.394302777	0.170614944	0.062773145	-0.226283226	-0.17264939	-0.205780602	-0.327871302	-0.296172324	0.196865253	-0.338162111	-0.308122849
230	5.41023E+12	Pils/Lager	-0.639860791	-0.08135932	-0.476990017	-0.477113304	-0.274083606	-0.960211153	-0.497214658	-0.322966583	-0.698072868	-0.292678704	-0.733343953	-0.358893788	-0.521975149	-0.42172268	-0.495456451	0.209220462	0.365121564	-0.599396554	-0.507156207	-0.34636537	-0.688919584	-0.430594881	-0.270564548	-0.340146468	-0.349085446	-0.890707511	-0.501228053	-0.434326407	-0.298000107	-0.50842295	-0.119392659	-0.459507279	-0.585845564	-0.469546	0.548732264	-0.289090833	-0.536870658	0.079044412	-8.07E-05	0.200944967	0.215815775	-0.233774283	-0.147001494	0.128602573	0.083746659	-0.875527935	-0.736021386
44	5.41163E+12	Wheat	-0.860715696	-0.211215205	-0.366447922	-0.55166984	-0.379303778	-0.348714349	0.200574116	-0.122789086	-0.255298643	0.106857983	-0.681453254	-0.515486551	-0.617810551	-0.457129433	-0.023161409	-1.159618549	-0.39904027	-0.709539287	-0.528004537	-0.502050606	-0.303533457	0.502207717	0.095680391	-0.498914091	0.080862648	-0.589409393	-0.555732566	-0.552211532	0.000224531	0.079321903	-0.0595276	-0.613115061	-0.497945691	0.515064242	-0.137057276	1.497951842	-0.420620559	0.185945	-0.073141848	0.95227657	2.330516235	0.316342273	-0.307014173	-0.278342102	0.195938723	-0.490128884	-0.671614616
161	5.41169E+12	Flanders old brown	0.069813203	-0.091576858	-0.090103011	0.164437879	0.192059643	-0.561917892	-0.296915549	-0.36296944	-0.305865092	-0.013413424	0.096799125	0.571884241	-0.113082844	0.108127422	-0.4176943	-0.345306434	-0.005834915	-0.275795855	-0.12880642	-0.437933773	-0.570513833	-0.046910988	-0.116299267	-0.408716347	-0.162051961	0.331442684	0.68685711	-0.275840217	-0.172162849	0.295787341	1.221408591	-0.717276072	-0.1896761	-0.304398121	-0.146679017	-0.007907444	0.244833828	0.000697575	0.077903959	-0.236587392	-0.164528591	-0.211174334	1.294536638	0.791122135	0.022725636	-0.375637741	-0.164834585
195	8.71141E+12	Wheat	-0.539493059	-0.4978549	-0.208773751	-0.414103158	-0.127901057	0.021381872	-0.285455803	-0.223997332	0.10434437	0.028674683	0.003887217	0.187099804	0.329669692	-0.307782301	0.089530557	-0.22021973	-0.125333068	-0.092494024	-0.110081334	0.008664608	-0.070778784	-0.158523021	-0.013520423	-0.040129116	0.20786575	0.11234549	-0.008832592	0.568117217	-0.297449026	0.09729008	-0.342363532	-0.418157867	-0.063185283	-0.117452369	0.016648724	-0.133683567	0.351536083	-0.358735719	-0.199472163	-0.141684201	-0.182740149	-0.026083929	-0.307014173	-0.278342102	-0.349452449	0.171968874	-0.198443926
142	54112087	Wheat	-0.801961747	-0.342767488	-0.293905792	-0.55166984	-0.144531041	0.087814256	0.860725214	0.130939841	-0.057424317	-0.364543644	0.060475292	-0.518852094	0.193260969	0.60349341	-0.559714974	-0.446819573	0.311065637	-0.03001236	-0.267158894	-0.502050606	-0.163890651	0.155350911	-0.013520423	-0.062452424	-0.425054147	-0.198077318	-0.301303197	-0.020617562	0.401401177	-0.203810264	-0.476920916	-0.06779412	-0.418824593	-0.009910486	-0.542401876	-0.145103047	1.421843517	-0.358735719	0.041050756	0.206428355	0.563390017	0.107608277	-0.307014173	-0.278342102	-0.349452449	-0.410965002	-0.837945587
137	54057012	Amber	0.521511795	0.260903527	-0.03534566	0.717882517	-0.371552201	-0.382079259	-0.285660488	-0.240377687	-0.199994843	-0.337560049	-0.227503456	-0.05226367	0.048147164	-0.428042669	-0.05783264	0.509608767	0.850773227	0.422153696	-0.032832444	-0.352288675	-0.548071243	-0.236653364	-0.292036281	-0.098214849	-0.387646836	-0.432483592	-0.200494634	-0.18924566	-0.313884856	-0.286412959	-0.60210855	-0.621053771	-0.194417608	-0.528646331	0.248856016	0.270327604	-0.207773771	-0.344930298	0.602856667	-0.256073738	0.370914809	-0.218965058	-0.307488368	-0.280143962	-0.336678503	-0.465692322	-0.409788478
236	54107052	Brett/cofermented	-0.03063959	-0.095250785	0.065324561	-0.322376557	-0.122370534	0.600966412	0.009931621	-0.111374446	0.591653035	0.386815254	-0.629348652	0.093387586	-0.667129465	-0.514672007	0.031776773	-0.110741624	-0.156672749	-0.195128563	-0.186203459	0.135640905	0.659146646	-0.51325821	-0.381055304	0.952550661	-0.484079168	-0.560367505	0.007723891	-0.63834854	-0.140688668	-0.170367514	0.245572853	0.294496569	-0.745399458	-0.291264517	-0.357499052	0.581444093	-0.447064229	1.690248159	-0.488937098	0.882180516	-0.235412798	-0.246439993	0.170429149	-0.262030858	1.754133783	-0.843403802	-0.307277803
223	5.41023E+12	Low/No alcohol	-0.374277716	0.121972381	-0.235975574	-0.554391142	-0.384539605	-0.247950671	-0.4937209	0.242117658	-0.456542375	-0.417659128	0.187559503	-0.503966722	0.128709418	-0.499263938	0.877366956	-0.246442144	0.133216349	-0.023305173	-0.555756438	-0.538200898	-0.423417494	-0.218476445	-0.123571421	-0.382716373	-0.274024079	0.0395296	-0.406245681	0.119037787	-0.363371425	0.369867718	-0.098540277	-0.488247247	0.248622429	-0.411707607	-0.261394726	-0.565550388	0.127025921	-0.366768402	-0.506451787	0.371977484	0.582893077	0.069774517	-0.314573857	-0.282148931	-0.357289729	-1.974903635	-1.116490471
211	5.41122E+12	Lambic	0.008225741	0.110013877	-0.216448479	-0.45935263	0.300511664	-0.34605204	-0.232372615	-0.260549831	-0.323531809	0.300027515	-0.233790349	-0.09616603	-0.559737425	-0.412315049	-0.053546745	-0.606667018	-0.0235479	-0.234483801	-0.347794845	-0.327518675	-0.323221981	-0.102177826	-0.318231854	-0.252364179	0.225256115	-0.250012591	-0.267668501	-0.224643815	-0.293420406	0.000206154	2.41587924	-0.807560546	0.547623121	-0.343567137	-0.011871497	-0.335971126	-0.129633404	0.560319839	0.118045151	-0.248142575	-0.160148109	-0.204596605	2.026043942	1.116487002	0.582082069	-0.642824436	0.147142202
190	8.75213E+11	Flanders old brown	-0.313705383	0.141133427	-0.020132101	-0.348483051	-0.361280505	0.871498383	0.309425883	0.488165944	1.087265923	0.392168446	-0.353235354	-0.65393347	-0.134935957	-0.096443328	-0.57434672	-0.417065912	-0.054004805	-0.055340968	-0.538119017	-0.240794773	0.371010593	0.612984489	0.868679638	0.18148254	0.031060056	-0.312909441	-0.265180451	0.191629163	0.027392113	-0.477086681	0.239015525	-0.275628278	-0.58711112	-0.486001504	-0.506051345	0.231931069	0.17298155	0.670169639	0.659686192	-0.011950452	-0.164528591	-0.211174334	0.169573763	-0.272959157	0.714499294	-0.31944421	-0.659353845
197	5.4129E+12	Wheat	-0.622097818	-0.162658442	-0.449243069	-0.211523067	-0.379303778	-0.419946339	-0.450663539	-0.414144832	-0.22550639	0.263575001	-0.73681717	-0.377420748	-0.393442473	-0.109902363	-0.127062995	-0.105221589	0.210280784	0.199686133	-0.528004537	0.103846408	-0.032173667	-0.406347682	-0.16158545	-0.082818188	0.714095139	-0.827587636	-0.272323076	-0.276863018	-0.297449026	-0.292903315	-0.080009858	0.017481716	-0.775136182	1.01734388	-0.542401876	1.660512598	0.532819601	0.226421621	0.172330509	0.055093666	-0.182740149	-0.222693093	-0.307014173	-0.278342102	0.238546705	-0.583053856	-0.674890553
228	5.41166E+12	Tripel	0.703371771	0.516421013	1.370780167	0.298551303	-0.384539605	0.566221453	0.405502418	0.242117658	0.855545951	-0.166911899	0.373813136	0.406439446	0.435842912	-0.208540201	-0.031793537	0.337316945	0.46684855	0.741795551	0.045890786	-0.538200898	0.570094131	0.220890376	0.819758918	0.002806371	-0.513967839	1.093456278	0.737143714	0.990146916	0.535285892	0.160840503	-0.26655485	0.07705003	-0.100046724	0.416554263	-0.287277112	-0.7594485	-0.397024931	-0.366768402	-0.506451787	-0.089986156	-0.21316822	-0.225152971	-0.314573857	-0.282148931	-0.357289729	-0.148538277	0.15517585
185	54055001	Pils/Lager	-0.479201232	-0.132404282	-0.458924924	-0.25587833	-0.239661811	-0.640492571	-0.025470717	-0.092415907	-0.600048516	-0.193393568	-0.723991106	-0.443512693	-0.287019901	-0.279014178	-0.412651321	-0.35538274	0.112303665	-0.551586365	-0.294061549	-0.18793582	-0.513692662	-0.352130325	-0.257027023	-0.342296949	-0.085317195	-0.966850431	-0.680813571	-0.454343785	-0.214963479	-0.404852423	-0.304255797	-0.399967346	-0.116289115	-0.31594664	0.323867999	0.228155496	0.167523811	-0.25173577	1.647048513	-0.229963705	0.245384992	-0.217567415	-0.136160076	-0.293629745	-0.240202731	-0.676637697	-0.944774992
166	5.42503E+12	Saison	0.131925516	-0.007240774	0.196873587	-0.548262809	-0.044112955	0.60324374	0.155450988	0.118120512	0.592345929	-0.190665376	-0.342088894	0.064071605	-0.203626496	0.087969164	-0.180560712	0.191709417	-0.055794817	-0.506486229	-0.533997649	-0.095506166	0.736265957	0.665450106	0.133921929	0.411426303	-0.184149467	-0.207191533	0.337540393	-0.428647519	-0.081534171	-0.595208419	-0.295991511	1.010086325	-0.868129943	-0.157526098	-0.459009861	0.187993667	-0.630156705	-0.361025743	0.478500112	0.039381638	-0.235412798	-0.246439993	-0.305115811	-0.262030858	-0.353126849	0.126403121	0.271617856
216	5.41023E+12	Scotch	1.171415632	0.58709433	0.164158939	0.782172394	0.420510732	-0.633300814	-0.417835126	-0.246402051	-0.607858214	-0.111873195	-0.258838893	0.006068723	0.440413589	-0.528880348	0.040963826	1.387793379	0.477142071	0.063646488	1.323107673	0.818579559	0.090200849	-0.469794384	-0.094740257	0.34550372	0.410277542	-0.119337964	0.00467823	0.01596862	-0.381231037	-0.265970951	-0.376902015	0.031719784	0.205707142	0.208670389	1.790092885	-0.442158529	-0.628370485	-0.355597144	0.267369445	-0.297576527	-0.239478139	-0.247785515	-0.291095012	-0.243888155	-0.348073318	0.186632944	-0.046859371
200	54125001	West Flanders ale	0.408593956	0.648291135	0.228700764	-0.168286251	-0.346786162	-0.249422313	0.055698014	-0.33918186	0.06431853	0.245188167	-0.055838378	0.347791523	-0.313816014	-0.215547596	-0.476071273	-0.158815748	0.28780721	-0.177479573	-0.141302513	-0.44568677	-0.598014419	0.395865583	-0.28842888	-0.364398418	-0.31418741	0.031542637	0.697624733	-0.288205956	-0.276283323	-0.116768689	1.516541098	-0.789461635	0.092192265	-0.14304017	0.451272848	-0.124292582	-0.282814176	-0.326714263	0.148495637	0.33890075	-0.163465732	-0.043027971	0.818484346	2.193543386	-0.318462468	-0.585797366	-0.258154482
116	5.41166E+12	Lambic	0.509333382	-0.115699756	-0.413241939	0.441005425	0.01115735	-1.079003075	-0.392671159	-0.285434929	-0.877002409	-0.293054678	-0.218030409	-0.788159775	-0.338060622	-0.37045703	0.126565313	0.486406694	-0.118701247	0.062200029	0.873290752	-0.066599943	-1.069606867	-0.515532062	-0.306600849	-0.7903268	-0.31564685	0.139778547	-0.717637415	-0.270773719	-0.344784512	0.31496455	0.394633043	-1.064802483	1.132363857	-0.461985027	1.561144283	-0.056882926	0.669365595	-0.33405385	-0.079277829	-0.227350082	-0.173714185	-0.209413796	0.985180641	-0.417191891	-0.326422602	-0.880807577	-0.541468985
139	5.41023E+12	Pils/Lager	-0.153709648	0.24489708	-0.257427443	-0.271693759	-0.245887386	-0.740848984	-0.249497979	-0.373258324	-0.506954928	-0.254757416	-0.725913876	-0.365638529	-0.486510694	-0.43326766	-0.448085106	-0.264403015	0.080727055	-0.228673109	-0.052047059	-0.302763365	-0.838788552	-0.401983205	-0.337004858	-0.457222055	-0.155093567	-0.985335722	-0.532151565	-0.46692844	-0.306490473	-0.393745606	-0.291619745	-0.193336372	-0.350019935	-0.442162493	-0.336795855	0.573587275	-0.020978342	-0.262471168	0.351521195	-0.162777339	-0.175430605	-0.170486718	-0.314789407	-0.277091291	-0.256764933	-0.738046993	-1.023317349
183	5.4107E+12	Saison	-0.234313127	-0.156691981	-0.240449251	-0.35120578	-0.155000218	0.065815899	0.031765565	-0.317325955	0.384095605	-0.266476137	0.095684951	-0.307012853	0.368766473	-0.392114653	0.901761339	-0.084813376	0.093756886	0.098704711	-0.361834818	-0.306636683	0.027044758	0.006624898	-0.254582242	-0.03305648	-0.087004648	0.039054044	-0.086348754	0.559203409	-0.257345654	0.543460609	-0.407353492	-0.230824791	0.022071314	3.355030417	0.147957046	-0.288764287	-0.380338202	0.304146989	-0.383441107	-0.232899061	-0.157613252	1.724819955	-0.298918702	-0.277261904	0.328542549	-0.398500889	-0.174742565
111	5.41128E+12	Dubbel	-0.336203125	-0.330693912	-0.472476101	0.054246719	-0.041888482	-0.664245311	-0.26325185	-0.366068409	-0.304351918	0.356463711	-0.563062478	-0.305942087	-0.497163121	0.208862598	-0.367037657	-0.324479967	-0.044160572	-0.629504973	-0.16005513	-0.347106358	-0.946684973	-0.329980208	-0.286258553	-0.614041086	-0.253132982	-0.436494902	-0.523510674	-0.033555764	0.459048643	-0.027160828	-0.482565424	-0.822201863	0.579272049	-0.434260381	0.362134466	0.474708189	1.31737548	0.19916941	-0.139612372	-0.248429935	-0.192012572	1.771170004	-0.282654878	-0.268952504	0.216727238	-0.854641042	-0.709714991
46	5.41128E+12	Blond	-0.514813678	-0.312845235	-0.294115496	-0.420657924	0.002637126	-0.879459395	-0.388501173	-0.468577713	-0.565597952	-0.251659252	-0.592605873	-0.316702329	-0.418519296	-0.490758699	-0.224932995	-0.944420163	-0.670211471	-0.507870591	-0.476419162	-0.390497911	-0.59723625	-0.128501465	-0.139170235	-0.558020033	-0.29657961	-0.358318258	0.056647809	-0.108197389	-0.368389945	-0.246094278	1.563592364	-1.076434735	0.767065896	-0.037514185	1.761367523	1.252575568	0.54566857	1.0643283	0.42258373	-0.234353571	-0.197774146	-0.223162394	-0.331197156	0.591176036	1.101794323	-0.745317995	-0.478056152
213	5.41078E+12	Hoppy	-0.426503533	0.117628455	-0.253335161	-0.194815628	-0.126307103	0.018553071	-0.39056258	0.053248319	-0.097742846	-0.087650845	0.590512978	0.673448841	0.35638722	0.113736991	-0.337356428	-0.338261307	0.337946646	-0.250710389	-0.035641504	-0.446376805	0.340242181	-0.074506683	-0.201687222	0.356391424	-0.120762303	0.245604743	0.163286531	0.499280722	-0.337577246	-0.172048355	-0.443857248	0.66482727	-0.488734172	-0.447123698	0.131676698	-0.003449596	0.194100709	-0.352271463	-0.462282809	-0.228287652	-0.166329579	-0.200984741	-0.311306183	-0.266568441	-0.344019668	-0.075678318	0.182122708
250	5.41122E+12	Faro	-0.094924624	0.219183906	-0.413241939	-0.182293843	0.01115735	-0.704267983	-0.391161086	-0.388086165	-0.225953388	-0.293054678	-0.182394923	0.271199378	-0.426637859	-0.37045703	0.03339403	-0.560108506	-0.007300593	-0.274041895	-0.200962839	-0.394253823	-0.685688667	-0.285409122	-0.306600849	-0.487077258	-0.31564685	0.33397266	-0.476566791	-0.013619211	-0.344784512	0.825809865	1.302476976	-0.95147136	1.168901238	-0.461985027	-0.288565611	-0.002202586	-0.459667489	-0.182993109	-0.174813088	-0.227350082	-0.173714185	-0.209413796	1.361724083	1.047390354	-0.160041345	-0.867940394	-0.100068832
158	54107014	Amber	-0.374401264	0.352356707	-0.084822944	-0.334441459	-0.385069853	-0.236952995	0.16259721	-0.427416939	-0.413411014	-0.058224501	-0.256575085	-0.140139312	-0.008628333	-0.356357279	0.092268673	-0.563556396	-0.173264876	-0.241365479	-0.153991633	-0.195147277	-0.791412281	0.018123216	-0.318139554	-0.748191572	-0.404319414	-0.304776041	-0.042030403	-0.150091951	-0.268091392	-0.346927779	-0.684660951	-0.202160518	-0.545388531	-0.136635737	0.220760382	0.513027244	0.254612262	-0.354340222	0.736525413	0.034623805	-0.166094786	-0.202969443	-0.277969661	-0.260953251	-0.346278732	-0.331374723	-0.225741976
224	5.41023E+12	Wheat	-0.462332758	-0.105910197	-0.409808824	-0.250072744	-0.222642208	-0.049638991	0.235672876	0.001219622	-0.240839984	-0.282690064	0.283388815	-0.33562895	0.588616798	-0.014379474	0.269608703	-0.685309979	-0.242146471	-0.353237237	-0.390550891	-0.301290646	-0.362218103	0.106556509	-0.085235296	-0.259545887	-0.357981438	0.028473777	-0.198878558	0.436210409	-0.045906673	0.176038235	-0.342826392	-0.55810793	-0.018379234	0.578362663	0.011406991	-0.14177483	-0.015314112	-0.355371916	-0.099500361	0.916454049	0.981291988	0.601534702	-0.307440551	-0.280100603	-0.345789186	-0.540026468	-0.608054112
54	5.49619E+11	Kriek	0.08793468	-0.176683106	-0.088599307	-0.599110694	0.18372473	0.251025268	-0.52511901	-0.498074088	-0.21728658	0.319676376	0.435128458	-0.699589973	0.51890512	-0.486088533	0.084420339	-0.247404333	0.233458864	-0.73675475	-0.533147626	-0.461876522	-0.698630196	-0.537519369	-0.384934238	-0.449373596	-0.603583764	-0.139377333	0.229421103	-0.176889104	-0.036020711	-0.690180858	2.800745427	-1.127247386	0.033562705	-0.634992482	0.044130673	-0.756966533	-0.73722619	-0.344930396	-0.513370956	-0.269269329	-0.235029903	-0.268516935	2.392946366	1.641249365	-0.342486837	-0.698870189	0.125608063
5	5.4E+12	Blond	0.637144245	0.974212016	0.007268099	-0.599110694	-0.403207114	0.656776373	1.152196354	0.194895042	0.428076728	-0.463908713	0.237581881	0.688806665	0.622991297	0.311186226	-0.24475123	0.575640255	0.888584951	0.933534979	0.223085633	-0.461876522	1.084432278	0.13276155	0.39760285	1.342719365	-0.603583764	0.158239647	0.366925926	-0.065013355	0.296488615	-0.690180858	-0.174774935	0.044073059	-0.542289319	-0.00421732	-0.657461766	0.15073943	-0.73722619	-0.344930396	-0.513370956	-0.269269329	-0.235029903	-0.268516935	-0.30591664	-0.247791078	-0.342486837	-0.309484777	-0.308902633
209	54085107	Pils/Lager	-0.681371763	-0.311568467	-0.170390207	-0.403921398	-0.338415536	-0.794298987	-0.3608912	-0.495285829	-0.331080846	-0.261930371	-0.387743789	0.005764352	-0.455489928	-0.244207342	-0.426206638	-0.499312486	0.010213244	-0.191120371	-0.427376469	-0.252579235	-0.713662942	-0.309808538	-0.430393985	-0.414712762	-0.178674401	-0.802820474	-0.386718577	-0.475933602	-0.257845938	-0.379794264	-0.515731833	0.472804089	-0.666729731	-0.326770719	0.71812447	1.663748448	-0.07129513	0.03050061	1.202104422	-0.003209718	-0.170907237	-0.211215031	-0.286260354	-0.237812464	0.035773635	-0.763975756	-0.311964154
58	5.42502E+12	Saison	-0.937244718	-0.362451698	-0.656106307	-0.548262809	-0.357143272	0.269303889	0.894867489	0.439906651	-0.98294116	-0.205053831	1.029613981	-0.276306237	1.478814158	-0.514672007	0.856460769	-1.136117583	-0.488993579	-0.742979431	-0.408654478	-0.489784166	-0.116095711	0.588417494	0.788431472	-1.086114317	-0.484079168	1.38416029	-0.565136586	2.138124216	-0.385343773	1.09682618	0.12404492	-0.286088556	1.378238138	-0.578042872	-0.109406912	-0.746312157	-0.630156705	-0.164622066	-0.488937098	2.987693607	0.179920293	-0.246439993	0.8452599	-0.262030858	-0.142963307	-0.528271958	0.088869128
11	8.71875E+12	Amber	0.081412973	0.215787458	-0.353705496	0.223032578	-0.371552201	0.70342798	0.151121207	0.252818506	0.465356712	-0.337560049	0.316495856	0.674230563	-0.168701373	0.156642	-0.359540707	0.61609315	0.418081297	0.543590039	0.643681455	0.475697827	0.337057758	-0.163223835	0.274319903	0.478452123	-0.054391613	0.416088446	0.537775824	-0.282993579	0.239812017	-0.295519451	-0.474611736	0.503635491	0.010898958	-0.169742007	-0.221339497	-0.264400631	-0.040077342	-0.344930298	-0.432297104	-0.256073738	0.238953509	0.198510853	-0.307488368	-0.280143962	-0.336678503	0.948219655	0.339878853
56	5.41396E+12	Saison	-0.346145964	-0.133986387	0.362122911	-0.511048961	-0.337881829	0.365604943	0.325961472	-0.317325955	0.682361555	0.078671584	-0.140072865	0.118261623	0.286616547	-0.392114653	-0.431168171	-0.133189152	-0.203929701	1.432976942	-0.16491679	-0.403208036	1.283464264	0.55823415	0.324461854	1.156051611	0.218075497	-0.275932585	0.097323101	-0.025976278	-0.257345654	-0.517024201	-0.50340913	1.804998115	-0.41566776	0.51865107	-0.133873778	-0.416435797	-0.52956363	-0.199420107	-0.205167644	-0.232899061	-0.157613252	-0.207717344	-0.298918702	-0.277261904	-0.175677483	-0.141490794	1.616725685
84	5.41152E+12	West Flanders ale	0.079843492	-0.008927498	0.017044978	0.118492329	-0.346786162	0.493130353	0.956518786	-0.084488807	0.043397559	0.245188167	-0.294324199	-0.303114163	-0.599683971	0.500143223	0.040906078	0.31086757	0.425653459	0.345771833	0.384729243	0.017068662	-0.191583898	0.689118331	-0.28842888	-0.299985386	-0.006125208	0.117885415	-0.418674674	-0.168811905	0.41480513	-0.02304154	0.11334772	-0.589476346	0.740348836	-0.022794347	0.282399257	-0.261900178	-0.416915101	-0.196679298	-0.387657549	2.621347345	1.076050478	0.19968424	-0.018651266	-0.166149261	-0.187795989	-0.264622885	0.060395759
172	5.41168E+12	Wheat	-0.651681977	-0.342767488	-0.54679991	-0.314919827	-0.139271664	-0.169338161	-0.202851935	0.035866091	-0.20803222	-0.364543644	-0.351069738	-0.589826449	0.307669378	-0.243827616	0.226807015	-0.622421282	-0.24409553	-0.63562247	-0.267329982	-0.259123613	-0.562454771	-0.406347682	0.131865958	-0.403002831	-0.200106872	-0.001441335	-0.297015496	0.082931443	-0.110228752	-0.11705308	-0.184917722	0.048738123	-0.100882256	0.927535755	0.258720665	0.220997081	0.127385335	0.46414861	-0.316139486	-0.021764449	-0.182740149	0.088274631	-0.307014173	-0.278342102	0.494071677	-0.41096365	-0.041260824
74	5.41278E+12	Faro	1.15746268	-0.152390639	0.124532493	1.828281174	-0.345911751	-0.797209349	-0.391161086	0.022518777	-0.771755794	-0.293054678	-0.344526822	-0.334915737	-0.032336895	-0.083033571	-0.054866078	1.107313578	0.411028445	0.125568687	1.381793043	0.097226997	-1.265565644	-0.515532062	-0.306600849	-0.612910188	-0.31564685	-0.201674669	-0.320734422	0.058072929	-0.344784512	-0.205527684	-0.472497669	-1.450635356	2.144961614	-0.461985027	1.634687369	-0.55488594	-0.459667489	-0.031932369	0.75314642	-0.227350082	-0.173714185	-0.209413796	-0.212190663	-0.417191891	0.006339912	-1.066375204	-0.606061476
188	8.71141E+12	Stout/Porter	0.525710625	0.291559359	0.077204321	0.803908868	-0.076400059	0.159299444	-0.150612891	0.577108437	0.060151176	-0.338074423	0.743391449	-0.118781686	0.796055859	-0.291347749	0.360785749	0.468624095	-0.073463997	0.349862282	0.36717982	0.184348035	0.506439165	-0.269491267	0.111836101	0.412856036	-0.215209701	0.598419883	-0.294215559	0.508037391	-0.276260801	-0.154859098	-0.313379033	0.648085696	0.162390797	-0.059469839	-0.063111787	-0.387267064	-0.521231227	-0.204416693	-0.345379248	-0.255370648	-0.157100104	-0.192597444	-0.273411429	-0.2681012	-0.196990078	0.051626699	0.535673028
20	5.42501E+12	Saison	-0.476108843	-0.160761436	-0.231220037	-0.502544084	-0.047554166	0.58183026	0.422061674	0.194866428	0.305793703	0.136354537	-0.78231363	-0.51111567	-0.534433577	-0.188050229	-0.092575449	-0.681305607	-0.333045779	-0.102929047	-0.499034248	-0.250949015	0.73759715	0.887409216	0.405081343	0.623455303	0.048482281	-0.869294167	-0.538697187	-0.384911934	-0.097167114	-0.110731835	-0.078943951	0.776894581	-0.482747101	-0.305608512	-0.380177047	0.592803411	-0.214492666	0.668337805	-0.387337124	-0.23316859	-0.153463033	-0.196522274	-0.286834328	-0.273736729	0.702507875	-0.320335243	0.044271868
122	5.42503E+12	Brett/cofermented	-0.521603752	-0.42934652	-0.234168615	-0.548262809	-0.122370534	0.679977153	0.560624074	-0.238139446	0.197563523	0.407425786	-0.40412478	-0.309183197	-0.841867054	0.319407607	-0.045718907	-0.364817684	-0.392097247	-0.399415119	-0.533997649	0.211786345	0.55845459	0.588417494	-0.381055304	0.327730773	0.503309164	-0.618670812	-0.468771943	-0.726982849	-0.003417382	0.076252961	0.054327632	1.272217697	-0.98379451	-0.434653695	-0.583067873	0.073296535	-0.312593553	0.842497048	-0.488937098	1.375209656	0.585528789	-0.246439993	-0.305115811	-0.025012162	0.905435401	-0.024878345	0.989821847
169	5.41168E+12	Hoppy	-0.648377041	-0.20008782	-0.494678029	-0.495997296	-0.268548356	1.021858618	0.324247836	0.495573596	0.982968088	0.207127071	0.075366469	0.365504335	-0.073020504	-0.313064985	-0.385613316	-0.687172096	-0.313175273	-0.533678263	-0.469166499	-0.1647287	1.2812044	0.1728753	0.158606883	0.868054506	1.477157928	-0.153397701	-0.051638584	0.166758894	-0.337577246	-0.249165851	-0.443857248	1.482151584	-0.432802189	-0.39729333	-0.519144137	-0.167879663	-0.311016754	0.001854211	-0.372753606	-0.228287652	-0.166329579	-0.200984741	-0.311306183	-0.266568441	0.010106006	0.355515806	0.638915859
194	5.4111E+12	Dubbel	0.646656937	-0.012762071	0.268059008	1.025275162	0.648834905	-0.530245778	-0.42144908	-0.393148507	-0.288159116	0.104324836	-0.088237638	-0.058927578	-0.202728446	0.431658165	-0.285463103	0.514836732	0.071816417	0.813823605	1.149784843	0.433396734	-0.396614075	-0.387129195	-0.201177004	-0.395680336	0.17713478	-0.123584817	-0.005414268	-0.179230054	0.391221695	-0.34667156	-0.382257341	-0.292358041	0.111313702	0.261873602	0.39072289	-0.25558797	0.188644557	-0.225386839	-0.128664544	0.122965368	0.701253957	0.659917787	-0.304882645	-0.276372668	-0.217960223	0.06139258	-0.226202172
160	54055438	Wheat	-0.545036459	-0.06061247	0.06101266	-0.55166984	-0.379303778	-0.254751863	0.292257549	-0.414144832	-0.087925813	-0.129468117	0.253303035	-0.051590426	0.793429366	-0.457129433	0.050864981	0.01241434	0.198979151	-0.339955201	-0.528004537	-0.502050606	-0.633324285	0.287475204	-0.309650477	-0.675118931	-0.425054147	-0.173870176	-0.340263488	0.380766616	-0.297449026	-0.051606466	-0.620354832	-0.928398055	0.199704128	0.304159591	-0.164685834	-0.133683567	-0.062126215	-0.358735719	-0.187334452	0.272312632	0.034575025	-0.000143543	-0.307014173	-0.278342102	-0.349452449	-0.931878334	-1.094373092
43	5041300503	Amber	-0.23893186	-0.195312944	-0.497728125	-0.149132217	0.032196478	0.077128378	-0.162672152	0.722567242	-0.473240008	-0.000694587	-0.076879855	-0.24620311	0.199687194	0.027221586	0.444952778	-0.374853847	-0.119679018	-0.439580334	-0.496403774	0.307022439	-0.03323643	-0.124259497	0.719347695	-0.538147328	-0.213597811	-0.316369213	-0.570700928	0.370861936	0.096612309	0.547728174	-0.505669973	-0.217470642	0.094499989	1.362916152	-0.351102	0.388610623	-0.159678424	-0.354340222	0.042505637	0.079853535	-0.166094786	-0.202969443	-0.277969661	-0.260953251	-0.346278732	-0.442203377	-0.410024018
100	8.75213E+11	Dubbel	1.145702816	0.080961187	0.699268786	1.469088416	0.978618233	-0.708263167	-0.42144908	-0.393148507	-0.485690962	-0.072921581	-0.212900908	-0.35501389	-0.183145464	-0.227723865	0.04911247	0.793381194	0.013135778	0.205106554	1.369812435	1.844005293	-0.725107854	-0.387129195	-0.319629026	-0.406198712	-0.124132021	-0.197680299	-0.271698291	-0.071615227	-0.147103945	0.104014524	-0.468558823	-0.556852468	0.290274877	-0.270202339	0.779371658	-0.551511164	-0.06609755	-0.192565673	-0.046340067	-0.257071775	-0.18192213	0.175109147	-0.304882645	-0.276372668	-0.185139057	-0.748188036	-0.489687608
7	5.42503E+12	Saison	-0.502870108	-0.245485922	-0.234168615	-0.548262809	-0.122370534	1.030734667	0.84157591	0.186874902	0.715922166	1.036281075	-0.420787131	0.015863461	-0.329400178	0.250940882	-0.143659099	-0.390912302	0.132006775	0.093363662	-0.533997649	-0.489784166	1.465345312	0.503126588	0.33352282	1.08909134	0.906740965	-0.000378384	0.233997698	-0.361491889	-0.018361116	0.1812598	-0.487236732	0.789163724	-0.878491404	-0.291264517	-0.583067873	-0.402522429	-0.630156705	0.056882338	-0.032166683	-0.120511365	0.030983148	-0.246439993	-0.305115811	-0.262030858	0.064781232	0.015935982	0.267635336
62	5.41023E+12	Blond	0.135035451	0.329662749	0.120529348	-0.185316164	0.056125953	-0.008743038	-0.08757276	-0.030085227	-0.410427542	-0.064544763	-0.008721165	0.307027556	0.552086798	-0.214396035	-0.171495777	0.076722054	0.085007998	-0.069114647	-0.341803405	-0.249946899	-0.173170314	0.248439403	-0.108276869	-0.381439605	-0.304527227	-0.001146281	0.173120437	-0.06282479	-0.199409228	-0.254850372	-0.297442406	0.325242677	-0.198486613	0.366304232	0.106045425	0.555306785	0.802905294	-0.347079929	0.182592527	-0.238318514	-0.173337151	0.000962889	-0.303586551	-0.275928439	-0.34032846	-0.287065102	0.104900532
55	5.42502E+12	Hoppy	0.607132393	0.053543259	0.55203262	1.314480646	0.420510732	0.138235896	0.031354042	-0.371471703	0.618350954	-0.426447857	0.044243924	-0.282162859	-0.071437489	0.052567126	0.295004292	0.239858482	-0.312533143	-0.164277274	0.467052563	1.167405332	1.424552205	0.437762884	-0.407755093	1.693738399	0.729731875	0.326430906	-0.155867537	0.105469219	0.253805885	0.406547439	-0.067933897	1.349430276	-0.602405756	-0.251574273	0.538003008	-0.759028692	-0.188948542	0.115771681	0.017786597	-0.297576527	-0.239478139	-0.247785515	-0.291095012	-0.243888155	0.156319183	0.588078744	1.356423468
26	54125032	West Flanders ale	0.022930156	0.201205208	-0.150246466	0.192420915	-0.346786162	-0.473880547	-0.08394775	-0.29692686	-0.255603297	-0.191721085	0.398414677	0.581402856	-0.47222524	0.103960315	0.224635785	-0.20384812	0.36474799	-0.029839434	-0.061524624	-0.44568677	-0.417420356	0.258872672	-0.222622201	-0.347964396	-0.31418741	0.358223483	0.507916019	-0.225323741	-0.045379673	0.186057166	1.746579463	-0.83848956	0.15666578	-0.463237558	0.057362291	-0.383393885	-0.448530108	-0.267968419	-0.31832898	0.609716808	-0.163465732	-0.217791672	2.148040656	2.114334618	-0.253758646	-0.241708301	-0.117328236
232	5.41169E+12	Kriek	-0.638860705	-0.343274303	0.378911167	-0.255712127	-0.342976798	-1.336061154	-0.514986489	-0.260497454	-0.953166266	-0.279720633	1.561837189	-0.198716652	1.534911674	1.018972545	1.20727987	-0.764558203	-0.370446902	0.034997917	-0.075653849	-0.379087342	-1.137961626	-0.350514288	-0.283492388	-0.791793352	-0.305654563	1.406907505	0.05986031	0.628120326	1.317330263	1.67579377	0.729487854	-1.39964987	1.499319517	-0.225324766	-0.215625939	-0.127908121	-0.506091656	-0.366235731	-0.241059743	-0.231139286	-0.166492365	-0.197426812	0.710076009	-0.108789476	-0.35562628	-1.012880047	-0.111783894
151	5.41152E+12	Faro	-0.029148493	-0.228984344	-0.147123346	0.017205389	-0.345911751	-0.980840426	-0.480933363	-0.285434929	-0.568160456	-0.293054678	-0.415878157	-0.788159775	0.322473115	-0.37045703	-0.293137031	0.005967146	-0.036888243	-0.204207026	-0.052174235	-0.394253823	-1.174376622	-0.515532062	-0.168314173	-0.7903268	-0.31564685	-0.301699517	-0.812001848	0.463000308	-0.344784512	-0.232341829	0.492560806	-1.540873296	2.140822973	-0.461985027	1.094562813	-0.55488594	-0.253680041	0.002638169	0.913941832	-0.227350082	-0.173714185	-0.209413796	1.143750375	-0.264149652	0.033857756	-1.143141809	-0.43458739
61	5.4107E+12	Stout/Porter	1.488648739	-0.299355031	0.508909794	0.818298594	2.407186719	0.005724489	-0.232551975	-0.401680522	0.095723404	0.864360062	-0.636243514	-0.096736849	-0.398988588	-0.405108718	-0.607545745	1.40845586	-0.726819213	0.17327755	-0.172496109	2.359353381	0.268884195	-0.269491267	-0.313095111	-0.188408663	0.759749069	-0.55946266	-0.060484501	-0.366904913	-0.276260801	-0.494876962	-0.332441569	0.166505406	-0.629139013	-0.033234981	-0.215046491	0.253783816	-0.010451367	0.267012066	0.729874808	-0.255370648	-0.157100104	-0.192597444	-0.273411429	-0.2681012	0.274438682	-0.016962105	0.495097982
156	5.41023E+12	Kriek	-0.568788682	-0.449648047	-0.074307141	0.014184652	-0.342976798	-1.336061154	-0.514986489	-0.260497454	-0.953166266	-0.279720633	1.462309167	-0.464065586	1.063070454	1.85681377	2.406169683	-0.491540393	-0.36726815	-0.2172682	0.286511908	-0.376099433	-1.040048117	-0.350514288	-0.283492388	-0.693709583	-0.305654563	1.03900796	-0.05122237	1.939956815	1.261159486	1.517946002	0.212310973	-1.495512973	1.584931903	-0.482112706	0.066918552	-0.591636962	0.107972809	-0.366235731	0.249497992	-0.231139286	-0.166492365	-0.197426812	1.36153023	-0.280484418	-0.35562628	-1.372400889	-0.566844748
138	5.41122E+12	Kriek	-0.491228729	0.034646906	0.013819779	-0.493870265	-0.342976798	-0.749121574	-0.514986489	-0.369153169	-0.421032778	0.108733522	0.882502767	1.029451213	0.290666159	0.826803561	0.529195324	-0.76842248	-0.160003093	-0.2172682	-0.501364888	-0.379087342	-0.81978268	-0.452488971	-0.283492388	-0.676919183	0.060106911	0.586658961	0.744568152	-0.119424257	0.799875635	0.405139834	2.768388639	-0.862193991	-0.856514287	-0.482112706	-0.254548179	0.23025416	-0.506091656	-0.030701911	0.700032361	-0.231139286	0.537171853	-0.197426812	1.692765753	1.86727133	-0.007486343	-0.407783926	0.490575305
70	54085190	Blond	-0.881873047	-0.48589713	-0.348289602	-0.535808444	-0.26606059	1.210972533	1.419141944	0.517168664	0.773965603	-0.315404113	0.137921962	-0.242508105	0.125918882	0.146942692	0.222666896	-0.255252266	0.399234124	-0.306526174	-0.301117529	-0.349787947	0.366541738	1.037886902	0.011289776	-0.3283465	-0.188878202	-0.020338312	-0.05292818	-0.343846003	0.130860152	-0.365331621	-0.04027357	0.222095788	-0.325043628	0.020781121	-0.451719563	-0.363022294	-0.066877926	-0.069359029	0.622325997	-0.079784212	-0.173337151	-0.220920701	-0.303586551	-0.275928439	-0.055830944	-0.175388042	-0.418742364
113	5.42501E+12	Blond	0.268463493	0.823430063	0.260862779	-0.312549265	-0.324250193	0.133924547	0.269300076	-0.219584732	-0.290645448	0.171411515	0.40863373	0.350126035	0.016547774	0.406485061	0.403008443	0.1429153	0.594418395	-0.186991731	-0.378833217	-0.131885617	-0.48956315	0.775385374	-0.311761191	-0.425360982	-0.244710746	-0.056637709	-0.185965179	-0.401518276	0.437058249	-0.049942807	-0.420340414	0.28611708	0.167437234	-0.251152915	-0.010635778	-0.094878778	0.799018673	-0.347079929	0.129665773	-0.238318514	0.053208172	-0.220920701	-0.303586551	-0.275928439	-0.34032846	0.084164671	0.096465259
176	5.41186E+12	West Flanders ale	-0.580304188	-0.217892103	-0.460335228	-0.253948608	-0.346786162	-0.90490293	-0.400498596	-0.25467186	-0.522764574	-0.279102936	-0.809744094	-0.240096974	-0.663413337	-0.245658211	-0.367414175	-1.063667094	-0.403339027	-0.306950884	-0.537532122	-0.44568677	-0.969854129	-0.337488276	-0.28842888	-0.535064122	-0.31418741	-0.503028071	-0.316425047	-0.511248169	-0.073743588	-0.203302063	3.781348008	-1.009684994	-0.289247322	-0.463237558	-0.304382196	-0.202482382	-0.379633392	0.012722393	-0.387657549	-0.254800591	-0.163465732	-0.217791672	3.419127797	3.818123967	0.029256719	-0.745941769	0.22492909
105	5.42501E+12	Strong ale	1.770384746	0.68406606	-0.463816463	1.833600169	2.880094956	0.118111327	-0.454632656	-0.360397932	0.195815093	0.287631461	-0.022723353	0.706531313	0.196987749	0.032253158	-0.556248688	1.735049823	-0.655190052	-0.178354181	0.560026543	2.91021482	0.881180561	-0.388513495	-0.276181905	0.790279235	0.783819528	-0.191924437	1.120398702	0.334522013	-0.247569995	-0.475270083	-0.477906869	0.448790424	-0.704459831	-0.448226162	-0.073357933	-0.414086055	-0.527503194	0.706869205	-0.387671461	-0.251346633	0.868182272	-0.198518673	-0.284383559	-0.279969843	-0.338178284	0.943783342	1.063987457
167	5.41186E+12	Flanders old brown	0.686616977	0.740310992	0.705387197	0.023536277	0.247348943	-0.910773269	-0.310606446	-0.36296944	-0.343886005	-0.306886358	0.075965911	0.292449208	-0.201686256	-0.328388196	0.058460046	0.192463213	0.441994854	0.300628951	-0.373752201	-0.437933773	-0.497011601	-0.174508468	-0.313719303	-0.253797284	-0.162051961	0.191111299	0.265474714	-0.042327663	0.022574323	0.284438347	1.942722887	-0.891586904	-0.022828603	-0.486001504	1.446033267	-0.45973794	-0.034308055	-0.194805282	0.16063655	0.060263278	-0.164528591	-0.211174334	0.690858653	2.353935326	-0.177995357	-0.386587981	0.022267279
59	5.42501E+12	Blond	-0.488252338	-0.619154878	-0.466497078	-0.314754778	-0.047409092	1.48129525	1.479065169	-0.012164066	0.693015161	-0.297415883	-0.585267368	-0.190278033	-0.426625292	-0.304251602	-0.378576516	0.366702921	-0.190084493	-0.229172624	0.381066874	0.696096346	0.332161079	0.225492105	-0.294197242	0.363177299	-0.143420573	-0.650426539	-0.195936383	-0.478457974	-0.126149463	-0.50448885	-0.054681204	1.536765322	-0.517938021	0.194668822	-0.501358062	-0.218589572	-0.246938146	-0.139405588	-0.296886512	-0.227760533	0.14032704	-0.220350874	-0.305958122	-0.276604088	-0.131978973	-0.206606745	1.206672386
135	5.41091E+12	Tripel	-0.436381674	-0.306560831	-0.36484663	-0.026712451	-0.012769725	-0.160654294	0.125005449	-0.072833148	-0.597761626	-0.258345027	0.072536275	-0.439193108	0.775340509	0.245338213	-0.317466263	0.070794683	-0.003696326	-0.049874809	0.177079932	-0.102655851	-0.069773791	0.667903745	0.349719846	-0.752152992	0.121082546	-0.033398489	-0.13078487	0.342400742	-0.224063137	-0.260859337	-0.401076239	0.190049255	0.111805648	-0.270559774	-0.361295392	-0.48884745	0.212310718	-0.156247473	0.075822695	-0.006211086	0.272792965	-0.230260048	-0.304324965	-0.275719588	-0.14230528	0.155599641	-0.279691152
82	5.41152E+12	Kriek	-0.221513205	-0.220134601	-0.429247852	-0.493870265	0.176002145	-0.647504259	-0.338462081	-0.260497454	-0.431632421	-0.055024446	0.052911218	-0.283823133	-0.028656011	0.063518979	0.545667065	-0.668760341	-0.371723929	-0.388874207	-0.501364888	-0.185944636	-0.912445685	-0.452488971	-0.283492388	-0.578770206	-0.305654563	0.419843293	0.612368001	-0.119424257	0.264176022	0.166030396	3.594075782	-0.814364504	-0.631580766	-0.482112706	-0.304639865	0.109106349	-0.218415602	-0.148026453	0.287006517	-0.231139286	-0.166492365	0.434492497	2.339754632	2.805844287	-0.132092518	-0.285308087	0.76783293
241	6.08783E+11	Kriek	-1.156399376	-0.633486248	-0.552615743	-0.548262809	-0.357143272	-1.081497947	-0.239617916	-0.364904446	-0.678498073	-0.3996214	0.40084333	0.245441892	-0.319425482	-0.514672007	1.211173789	-1.649828118	-0.777128323	-0.580031403	-0.533997649	-0.489784166	-1.043782541	-0.269165532	-0.183635269	-0.693815053	-0.484079168	0.414759643	-0.090370639	-0.635610109	0.143853662	1.227967298	2.114038979	-0.400434466	-0.38122704	-0.578042872	-0.459009861	-0.218195219	-0.630156705	-0.152071703	0.205087545	-0.280404369	-0.235412798	-0.246439993	1.891237727	2.057701129	-0.144172808	-0.563948116	-0.068185709
128	5.42501E+12	Amber	-0.76838961	-0.427684687	-0.162038861	-0.543087583	-0.2089903	-0.128814811	-0.443415382	-0.427416939	0.221859389	0.787327819	-0.745980314	-0.420803204	-0.221639516	-0.447208447	-0.601090361	-0.414910218	-0.225439845	-0.121265448	-0.496403774	-0.098614872	-0.145512026	-0.39886376	-0.318139554	-0.172532678	0.643939843	-0.738151136	-0.356311009	-0.437766035	-0.268091392	-0.477821007	0.273401435	-0.51308296	-0.524690669	-0.165392651	-0.469185992	0.430636555	0.141102789	2.085042034	-0.034749064	-0.25410347	-0.166094786	-0.202969443	0.376165863	-0.260953251	2.099183355	-0.315444109	-0.526314397
244	5.41378E+12	West Flanders ale	0.202034915	0.392506422	-0.115276522	-0.020042174	-0.138183557	-0.922061488	-0.400498596	-0.33918186	-0.458452815	-0.279102936	-0.160210612	0.16276887	-0.484122649	-0.341948672	0.199849514	0.520262829	0.516556172	0.372598686	0.332133157	-0.44568677	-0.801905011	-0.209890796	-0.28842888	-0.485415443	-0.31418741	-0.302456945	0.153163368	-0.333979552	-0.276283323	-0.365857968	0.496743294	-1.062466768	0.257410049	-0.463237558	2.189226081	-0.207185134	0.118465038	0.221583037	0.026301788	-0.254800591	-0.163465732	-0.217791672	1.340470824	0.395773019	0.233976098	-0.602367319	-0.528948514
178	6.2067E+11	West Flanders ale	-0.00075945	-0.109631272	0.087466437	-0.012573333	-0.227618379	-0.34738997	-0.330675714	-0.33918186	0.002574085	0.164108993	-0.544953258	-0.032235682	-0.599683971	-0.068945278	-0.546571205	0.155229377	0.196275387	0.412349546	0.170635245	-0.44568677	-0.729733137	-0.190629218	0.126618573	-0.417499395	-0.31418741	-0.195330197	-0.266548516	-0.160400834	-0.043916012	-0.383272966	1.18457829	-0.876628265	1.474174694	-0.463237558	-0.2646766	-0.047936088	-0.26356917	-0.326714263	0.282677134	0.177525177	-0.163465732	-0.217791672	0.793812701	0.757651659	-0.318462468	-0.739035629	-0.317481754
110	5.4111E+12	Blond	-0.572065115	-0.824530229	-0.086969265	0.025355476	-0.292356223	-0.721614307	-0.090636766	0.142668048	-0.842155098	-0.324294813	1.670572305	1.479177898	1.683205238	-0.13190395	-0.044842622	-0.254569619	-0.49427915	0.116734135	0.111317791	-0.272214511	-0.919262597	-0.189373662	0.33780287	-0.84403196	-0.357995408	0.743336883	1.006540807	1.018398088	-0.089549172	-0.254221371	1.375111762	-0.131536261	0.537492405	-0.066129811	0.026400767	-0.331299242	0.20807851	-0.356219049	0.523898383	-0.234353571	-0.197774146	-0.223162394	-0.331197156	-0.277935224	-0.350926111	0.53185875	0.380141728
231	5.42503E+12	Stout/Porter	2.66112681	-0.962856248	-0.137662996	-0.10786986	4.104157537	-0.468593348	-0.426447027	-0.183953059	-0.113274495	0.426360425	-1.010410599	-0.122120449	-0.740392181	-0.205722008	-0.474215744	1.805130999	-0.860901039	0.075594135	0.26481793	2.949560062	-0.329906951	-0.358310776	-0.071565319	-0.292065863	0.17083345	-0.886009701	-0.069916403	-0.625167734	-0.321917084	-0.594371394	-0.317702631	0.037094296	-0.194279767	-0.534690112	-0.376216152	-0.372436865	-0.551785173	-0.349732711	-0.436070855	-0.257867798	-0.172039622	-0.224802306	-0.319330699	-0.2806984	-0.342363368	0.230987426	1.201019351
112	5.41091E+12	Brown	0.468378423	0.305441341	0.178585167	0.248337674	-0.371552201	0.16113983	-0.285660488	-0.001874547	0.099354864	-0.337560049	0.809960305	0.26682696	0.861220509	0.093571657	-0.34709698	0.018202725	-0.135524643	0.311639994	0.491975148	-0.352288675	0.520573607	-0.016364777	-0.028809567	0.764074516	-0.054391613	0.543342613	0.568698746	0.609701449	-0.083713037	-0.389102757	-0.474611736	0.101215582	-0.447678535	0.352626003	-0.221339497	-0.412013347	0.831776092	-0.083058728	-0.064653239	-0.256073738	-0.176379582	-0.218965058	-0.307488368	-0.280143962	-0.056460446	0.624461877	-0.097396845
219	5.41168E+12	Hoppy	-0.052304516	-0.218135919	-0.072926034	-0.413761202	0.069387322	1.075448914	0.152275825	1.183422934	1.201088566	0.284362572	-0.31856544	0.013413314	-0.105778003	-0.049364647	-0.514644041	-0.058738116	-0.0308703	-0.133428523	-0.123528498	0.00784203	0.781963674	-0.006035525	0.841024005	1.321110399	-0.142149655	-0.327767365	-0.018982163	-0.050314403	0.139442983	-0.510237805	-0.136972923	0.735498969	-0.355779239	-0.259531909	-0.152759518	-0.07194454	-0.473108437	0.834983395	-0.053232309	-0.114821918	-0.164720764	-0.204437529	-0.323649751	-0.265262544	0.856782822	0.284113133	0.370547165
129	5.41023E+12	Brown	0.551271994	0.167146642	0.226592084	-0.002495336	1.79889473	-0.218869418	-0.460508626	-0.050163787	-0.306439107	-0.074616675	-1.298712478	-0.65858782	-0.714302317	-0.437522681	-0.464403682	0.537195765	0.188473144	0.611881215	0.377441528	1.046132226	-0.642913552	-0.410506733	-0.003305771	-0.553649216	-0.229727866	-1.099424564	-0.615391659	-0.520860072	-0.278974393	-0.379920032	-0.380102803	-0.324917942	0.06720304	2.684559076	0.643928782	-0.2021048	0.20555586	0.229007231	0.195766764	-0.246405648	-0.180678619	-0.220198636	-0.33198296	-0.29520557	0.265101405	0.221600614	-0.191140353
42	5.41102E+12	Lambic	-0.812463389	-0.256395342	-0.371147369	-0.548262809	-0.357143272	0.100682303	0.009931621	-0.238139446	0.20831734	0.018290648	-0.241342158	0.707215133	-0.841867054	-0.030132445	0.306776353	-0.73187277	-0.132999368	-0.576443882	-0.533997649	-0.489784166	-0.756587042	-0.269165532	-0.381055304	-0.259207503	-0.484079168	-0.361041926	0.118479305	-0.726982849	-0.385343773	0.257045957	3.250908743	-0.176429739	-0.421018635	-0.337894831	-0.583067873	-0.746312157	-0.630156705	-0.361025743	-0.488937098	0.164871637	-0.235412798	-0.246439993	3.826022977	3.116066917	-0.353126849	-0.703587523	-0.02938342
72	54121096	Hoppy	-0.647605833	-0.113712343	-0.327582103	-0.523974473	-0.371749524	1.705374426	1.131463632	2.912431364	0.09076813	0.247538039	-0.00941463	-0.548215483	-0.583932142	0.734943358	0.556054819	-0.037842882	0.219243271	-0.359838303	-0.297812825	0.002901699	0.774079455	0.985419498	1.209546391	0.223753726	1.464963667	-0.008390129	-0.414769464	-0.322213365	0.447894848	0.197993805	-0.15416868	0.391731272	-0.363802519	-0.141839309	-0.310213946	-0.223111418	-0.109458241	0.395262643	0.109940282	-0.228646782	-0.168265115	-0.204315821	-0.323671093	-0.265117304	0.438647197	-0.139958208	0.385503063
186	112161945	Strong ale	1.554361113	0.143146487	2.462206713	1.173583711	1.605239338	0.069691925	-0.405857896	0.234659845	-0.139913988	-0.522916254	0.76437133	0.808085571	1.168593105	0.229197049	0.072011333	1.562423974	0.269830096	0.88959037	0.167609743	2.319245915	0.359209117	-0.358209143	0.740726931	-0.341096196	1.861832293	1.335262622	1.063333811	0.842820695	1.622478677	0.271611037	-0.431902723	0.019394392	-0.341298233	-0.414652787	-0.164123105	-0.731916242	0.582480634	-0.376104473	-0.498208782	-0.29440344	-0.171125303	1.230666794	-0.310951962	-0.290185977	-0.374259134	0.876402074	1.047123929
109	5.41286E+12	Brown	-0.092657768	-0.714096505	0.26175229	0.112844656	0.336243309	1.225554444	0.685649755	0.047513743	1.189441197	1.022748288	0.213569724	0.577593411	-0.173034291	-0.02931517	-0.233365129	0.305031182	0.053436648	0.301665958	0.203906661	0.079735687	0.588602732	0.786347157	0.18605858	0.542303099	-0.121042658	0.254379998	0.168509161	-0.31107598	-0.313884856	0.073818467	-0.474611736	0.395513801	-0.314632452	-0.208448943	-0.336596886	-0.373972518	-0.40583791	0.307483775	0.330575831	0.451816599	0.338523491	0.234115917	-0.307488368	-0.280143962	0.316998599	0.555505121	0.172581186
246	5.41078E+12	Blond	-0.372995617	-0.057812974	-0.236764625	-0.495997296	-0.101333415	-0.015467505	0.282353736	0.087548466	0.077371151	-0.329769384	0.249368562	0.465855251	0.404699691	-0.355350142	-0.135233912	-0.166079751	0.012476712	0.400121588	-0.038812122	-0.178876947	0.161209768	0.32444213	0.145160094	0.098494733	-0.355054969	0.508034983	0.374990159	0.543330405	-0.337577246	0.210805458	-0.443857248	-0.101685561	-0.061638478	-0.537465588	-0.055537676	-0.536749489	0.079615773	-0.352271463	-0.462282809	-0.228287652	-0.166329579	-0.200984741	-0.311306183	-0.266568441	-0.344019668	0.316403894	-0.310896192
97	5.41168E+12	Hoppy	-0.173404899	0.338595359	0.175648489	-0.523458111	-0.215037042	0.66259753	-0.35548337	-0.394370827	1.195918397	-0.058952017	0.243599154	-0.036407625	0.618036596	-0.36484213	0.005148797	0.678995075	0.720516274	0.707235934	-0.511302813	0.137123624	1.334838765	-0.255914942	-0.292036281	1.63117216	-0.054391613	-0.088134447	0.018666351	0.437330819	-0.313884856	-0.17989966	-0.474611736	0.962448453	-0.49834405	-0.429243516	-0.5259363	1.235736266	-0.03169694	-0.083058728	0.92365715	-0.256073738	-0.176379582	-0.218965058	-0.307488368	-0.280143962	-0.056460446	0.770397027	0.568502788
87	5.4129E+12	Stout/Porter	0.701218532	0.797735807	0.29390421	0.480472856	-0.378415498	0.1550824	0.281092678	-0.010710776	-0.07199312	0.291949736	0.194726967	-0.024519359	0.046758247	-0.387424343	0.078132236	0.767145581	-0.107635711	0.313982667	1.497208654	-0.45018595	-0.542695968	-0.358310776	0.370527125	-0.424940856	-0.250197395	0.395436817	-0.57209425	0.530892335	0.203613675	0.426214775	-0.452260014	-0.94280316	2.945475123	-0.534690112	0.28551607	-0.211367798	-0.551785173	-0.349732711	-0.035719572	-0.257867798	-0.172039622	-0.224802306	-0.319330699	-0.2806984	-0.342363368	-0.672343066	-0.526960423
220	5.41278E+12	Kriek	-0.408169261	-0.165473327	-0.340541654	-0.193790523	-0.266368937	-1.144233783	-0.426724285	-0.314825312	-0.747332665	-0.279720633	1.093956278	0.465847158	0.495151905	0.768337603	0.854139853	-0.929925948	-0.323377627	-0.49362651	-0.501364888	-0.463575485	-1.049985978	-0.350514288	-0.198883801	-0.815395814	-0.305654563	0.777024591	-0.128868555	0.867289515	0.535802531	0.933231796	0.107819773	-1.479286059	2.107474564	-0.482112706	-0.207488407	-0.591636962	-0.145637221	-0.197889722	-0.404578988	-0.231139286	-0.166492365	-0.197426812	0.699318581	-0.280484418	-0.175486101	-1.332164302	-0.334239758
201	7.41361E+11	Stout/Porter	0.361171524	0.426391491	0.228395827	-0.298472081	-0.16167014	-0.377380984	-0.25719559	0.035942715	-0.409512502	-0.150014001	0.380033653	0.453958191	0.081672571	0.033792691	0.14489595	0.451965204	0.442564609	0.341479993	0.285880617	0.792878065	-0.644233073	-0.384328999	-0.156587693	-0.231776354	-0.09523782	-0.004773562	0.133059807	-0.140892761	0.088310722	-0.494876962	-0.514427648	0.359668804	0.300747727	0.018181093	-0.438716798	0.574716948	-0.044866511	0.299424205	-0.045957336	-0.255370648	-0.157100104	0.249793788	-0.273411429	-0.2681012	0.312283048	0.246201127	0.557123587
14	54040014	Brett/cofermented	-0.080357449	0.174760324	0.096994993	-0.418535463	-0.347589099	0.172100903	-0.087236285	-0.209503003	-0.076747452	0.607323994	0.019519658	0.13131407	0.313135679	0.641335906	-0.066472943	-0.454547191	-0.271821514	-0.039973816	-0.467963879	-0.092486635	0.321924671	-0.361345591	-0.318231854	0.281411894	1.043483596	-0.307718237	-0.32653368	-0.525154405	2.084232862	-0.361484028	-0.14575034	0.437437369	-0.977540013	-1.26E-05	-0.09903026	0.079104697	-0.279851463	0.566721357	0.391299267	-0.248142575	-0.160148109	-0.204596605	0.007412056	0.452407083	0.594455363	-0.0156841	0.375685965
173	5.42501E+12	Stout/Porter	0.339506752	0.67202501	0.332362798	-0.274382683	0.503647277	0.24026034	0.325602867	-0.193789783	0.61044738	0.197422769	-0.639880955	-0.088129853	-0.405897158	-0.158558459	-0.37798452	0.869198964	-0.252495909	0.456388494	-0.039953659	0.787885544	0.062021822	-0.021097239	-0.078333985	0.319453158	-0.092378105	-0.330634712	-0.16842994	-0.251544197	-0.276260801	-0.072474703	-0.514427648	0.317871463	0.602987958	-0.191857213	-0.399719594	0.684267154	-0.416773427	0.24322339	-0.242335221	-0.255370648	-0.157100104	-0.192597444	-0.273411429	-0.2681012	0.250650006	0.13185786	0.297285757
37	5.41091E+12	Strong ale	0.74193261	0.437217581	0.325327198	0.62423966	0.031629505	-0.062231496	-0.185990413	-0.286574132	0.269155437	0.022753813	-0.042342131	0.276325561	-0.203973137	-0.261450645	-0.104428174	0.629057199	0.33191525	0.498252258	0.830584595	0.163729677	0.124953358	-0.116005395	-0.237310454	0.250051486	-0.081727524	0.51863343	0.507552427	0.321045914	-0.15974521	0.148714799	-0.544222685	0.293535098	-0.038268021	0.40041171	0.61983954	-0.297221565	-0.001838089	-0.054587264	-0.123500061	-0.253257668	-0.161984063	-0.203216137	-0.287464718	-0.260092591	-0.036821243	0.910840295	0.196999005
119	5.41183E+12	Pils/Lager	-0.081175972	0.239397096	-0.343958752	-0.134483473	-0.20435178	-0.1854708	-0.494119573	-0.295494952	0.006693725	0.116267696	-0.253845517	0.277350536	-0.271082663	-0.416758292	-0.319871933	0.088427767	0.494465968	-0.228581662	-0.239361712	-0.28550118	-0.350973518	-0.443864722	-0.293107834	-0.038099074	-0.178674401	-0.517257402	-0.213225422	-0.298904097	-0.349591602	-0.358065166	-0.430150184	-0.18869277	-0.103411235	0.047968575	-0.142938597	1.010822959	0.087700194	0.267274823	0.755528494	-0.221194384	0.028889723	-0.211215031	-0.286260354	-0.237812464	0.272547847	-0.407223429	-0.673035891
177	5.4251E+12	Fruitbeer	-1.125627857	-0.359507626	-0.689772601	-0.599110694	-0.403207114	-0.607662168	-0.368017525	0.211052883	-0.723663147	-0.463908713	0.624901383	-0.699589973	0.650066634	0.604125481	0.133227916	-1.070448921	-0.421667223	-0.73675475	-0.533147626	-0.461876522	-0.959518533	0.011689156	-0.191817776	-0.650075076	-0.603583764	-0.018754456	-0.673875382	0.488458574	0.360877365	0.029363042	1.876070883	-1.069987811	-0.002438447	-0.634992482	-0.657461766	-0.756966533	-0.73722619	-0.344930396	-0.255760888	-0.269269329	-0.235029903	-0.268516935	2.302349482	1.793863777	-0.342486837	-1.060335031	-0.500448557
106	5.41398E+12	Christmas	0.745441046	0.752761067	0.426223207	0.522077244	0.33721411	-0.189697192	-0.268057556	-0.397617801	0.124087963	-0.186512171	0.404340182	0.808292608	0.317892525	0.572839705	-0.629603839	0.602839237	0.568300587	0.568562999	0.018936379	-0.233597265	0.224926752	-0.189780885	-0.312831347	0.313580048	-0.154083024	0.478676063	0.556536731	-0.097856946	-0.199751719	-0.530858138	-0.482335474	0.047662068	-0.229990783	-0.161361974	1.254155334	0.221312988	0.003808129	-0.344433963	-0.093907386	-0.268796309	-0.165453094	-0.204894583	0.035694413	-0.27415316	-0.336182168	0.861356153	-0.351174325
159	5.41169E+12	Flanders old brown	0.02177712	-0.174501337	0.047433858	-0.064168903	0.341906443	-0.574644932	-0.243132566	-0.27845944	-0.250166227	-0.142013491	0.289985892	0.286455423	0.019419512	0.483489258	-0.015969686	-0.429206133	-0.17885508	-0.184550718	0.016551878	-0.372220773	-0.431623543	-0.114456405	-0.182105946	-0.19003413	-0.162051961	0.643482503	1.01746542	-0.225073143	0.495480863	0.22052736	1.504995965	-0.727544815	0.46999187	-0.205656988	0.361191337	-0.20961988	-0.070011499	0.013695589	0.003877194	-0.236587392	1.191755366	-0.211174334	1.712226567	0.80054254	0.029614802	-0.013769594	0.274568221
90	54017016	Pils/Lager	-0.344731327	0.0536556	-0.128469667	-0.23300788	-0.274083606	-0.790715691	-0.497214658	-0.133566459	-0.513925943	-0.292678704	-0.246476874	-0.446777343	-0.052744112	-0.42172268	0.204110705	0.351205547	0.410502528	0.312518813	0.207429391	-0.34636537	-0.674759716	-0.430594881	-0.174006316	-0.486080833	-0.349085446	-0.882929085	-0.876467225	-0.573028198	-0.298000107	-0.172113376	-0.387567684	-0.375743131	-0.157819076	-0.469546	-0.207888879	-0.166958943	0.268157013	-0.215306852	1.022554465	-0.235024364	-0.183778144	-0.233774283	-0.325330854	-0.290133699	-0.210604605	-0.408797284	-0.092527374
92	9.12004E+12	Amber	0.569275334	0.134908272	0.626843318	-0.548262809	0.034144624	0.875542806	0.942905668	1.247901917	-0.063587138	-0.086187364	0.61872174	0.797132935	0.051559218	-0.040667969	0.011409102	0.497079613	0.196479586	0.892453911	-0.032624963	-0.181588072	0.812308989	0.299734753	1.05234638	0.394428359	-0.184149467	0.52593768	1.092254011	0.262349763	0.011554303	-0.2801879	-0.155979368	0.520899072	-0.41230976	-0.157526098	-0.363455605	-0.746312157	-0.630156705	-0.164622066	-0.280951391	0.039381638	-0.235412798	-0.037702037	-0.305115811	-0.262030858	-0.142963307	-0.304534713	0.224952353
93	5.42501E+12	Tripel	-0.374406715	-0.886216671	-0.267289789	0.448749703	0.43846597	0.582501189	0.682309867	1.044011209	-0.193148413	-0.258345027	-0.59291832	-0.384657175	-0.460931786	0.006155785	-0.318705428	-0.247500137	-0.880184388	-0.017874345	0.429981056	0.468984298	0.234753768	0.516874576	0.371917119	-0.349961407	-0.279515127	-0.323938551	-0.344615849	-0.043717418	0.124487828	-0.210152009	-0.48556862	0.414760173	0.142062159	-0.084852592	0.801388295	-0.465282887	-0.20397553	0.240003594	-0.392145144	0.642138682	-0.194456763	0.074829887	-0.304324965	-0.275719588	0.271347568	0.246187202	0.441721973
238	5.4129E+12	Blond	0.548044231	-0.206596482	-0.074760567	0.235520213	0.457103782	-0.174916644	-0.129476187	-0.068955125	-0.208556834	0.183710496	-0.364680112	-0.181058079	-0.010896077	-0.316721583	-0.355692105	-0.361839155	-0.375076611	-0.312817495	-0.12044397	-0.1653104	-0.396645005	-0.10910055	-0.14052828	-0.527255837	-0.033098842	-0.456001347	-0.130062693	-0.33252496	-0.313071566	-0.312700309	0.391930831	-0.066126147	-0.041476818	1.561159147	0.247698796	0.384342447	0.936795497	0.308098177	0.031047212	-0.120308934	-0.184973815	0.074744559	-0.275693057	-0.276884051	0.355009819	-0.160811654	-0.32215798
76	5.41258E+12	Blond	-0.222891404	-0.014359842	-0.241045855	-0.219980975	-0.292356223	-0.031999552	0.326890046	-0.080568011	-0.256846591	-0.324294813	-0.538610788	-0.097326775	-0.046397094	-0.27544585	-0.426074673	0.075703357	-0.32466888	0.229861986	-0.234424519	-0.144663902	-0.400675021	-0.227810565	-0.266322705	-0.32971913	0.16108712	-0.153548258	0.291496713	-0.332878507	-0.055423472	-0.349581005	0.588228508	0.288955557	-0.211456792	1.831101474	-0.144193381	-0.239374453	0.525996874	-0.356219049	0.070732652	-0.234353571	-0.037936578	1.013731211	-0.331197156	-0.277935224	-0.350926111	0.19118238	0.172152637
107	5.41234E+12	Dubbel	0.29413785	-0.033431477	0.109706297	-0.065078041	-0.175527927	-0.234786875	-0.358608486	0.05153076	-0.095921047	0.003272171	0.379990512	0.41606243	0.015295457	0.250221568	0.049971125	-0.283733795	-0.4703124	0.038931197	0.1985838	-0.319273034	0.012988907	-0.272291463	-0.014117281	0.1909305	-0.030359051	-0.13733081	-0.510596172	-0.116590388	0.126527599	0.306838093	-0.468558823	0.176006075	0.030125116	-0.270202339	0.123558366	-0.080314411	-0.075266416	-0.225386839	0.111611513	-0.257071775	-0.18192213	-0.21769707	-0.304882645	-0.276372668	-0.217960223	-0.052052998	0.129831083
205	7.93573E+11	Brut	-0.117174259	0.633682392	0.83001647	-0.59238833	0.178785166	1.209207597	-0.405857896	-0.458309285	1.316926778	1.511101066	0.309046968	1.126158475	0.420520225	-0.497612294	-0.294071676	0.032850985	0.067025834	0.336920477	-0.526737078	0.077256199	0.52473357	-0.358209143	-0.302655853	0.834749826	0.970804361	0.438943854	1.873783892	0.191058513	-0.322176568	-0.251961874	0.33307816	0.30429414	-0.994606558	-0.127874432	-0.513726054	2.317193605	-0.594248603	-0.376104473	-0.498208782	-0.29440344	-0.171125303	-0.243970646	0.766301715	0.990113572	-0.374259134	0.020006555	0.61014423
206	54085015	Brown	0.06696099	-0.021413729	0.035445329	0.252766761	-0.360737803	-0.171838672	0.191384639	-0.396648352	0.212056753	-0.388050711	-0.071957065	0.232058986	0.0590775	-0.29532147	-0.171185175	0.170422809	-0.020963487	0.495430138	-0.521319044	0.192626839	-0.045622484	-0.410506733	-0.29675718	-0.251444524	-0.229727866	-0.029669519	0.159028139	-0.142189698	-0.278974393	-0.067101896	-0.380102803	-0.169869009	-0.383921012	-0.106759033	-0.455683931	-0.276391847	0.317570496	-0.38753494	-0.348340107	-0.246405648	-0.180678619	-0.220198636	-0.33198296	-0.29520557	-0.37825167	-0.097461365	-0.293891655
53	5.41168E+12	Brown	1.078751504	0.031478512	0.525608566	1.422169226	0.07538597	-0.102544867	-0.35548337	-0.240377687	0.109954128	-0.233082037	0.171652828	0.381068851	0.096992694	-0.044835321	-0.366146047	0.887734168	0.19315135	0.654808679	0.675977337	0.20585308	0.510734358	-0.172854624	-0.292036281	0.611732762	-0.050419786	0.365739913	0.370128074	0.086834112	-0.160436977	-0.204068926	-0.410863329	0.324863543	-0.121474	-0.32980745	0.354541896	0.07228813	-0.0394306	-0.260071134	-0.247868787	-0.149478403	-0.176379582	-0.218965058	-0.307488368	-0.280143962	-0.249748706	0.910545086	0.4094861
24	5.41166E+12	Kriek	-0.502815971	-0.113273971	-0.429247852	-0.493870265	-0.223953765	-0.647504259	-0.335441934	-0.260497454	-0.395125256	-0.020751197	0.30497783	0.279294021	-0.295869388	0.151638251	0.626811941	-0.565613416	-0.161060472	-0.417274206	-0.501364888	-0.379087342	-0.722722353	-0.452488971	-0.283492388	-0.588210877	0.060106911	0.308203435	0.161959715	-0.06980534	0.148855059	0.882170718	2.792664683	-1.008944055	-0.112981388	-0.482112706	-0.160428636	-0.40015322	0.378241624	0.137644099	-0.404578988	-0.231139286	-0.166492365	-0.197426812	0.81159757	2.032081356	0.172653836	-0.552229444	0.046166583
136	54085176	Blond	0.102705628	0.114742249	-0.526030519	0.118263527	-0.044112955	0.234867728	-0.279698807	0.360380366	-0.04791951	-0.086187364	0.411989017	-0.025107655	0.73722939	-0.325070392	0.591780214	0.026541156	-0.061404263	-0.352343928	0.24661051	-0.489784166	0.340843886	-0.51325821	0.005177621	0.144306889	-0.484079168	0.360878928	-0.033168143	0.202746366	-0.385343773	-0.028753879	-0.295991511	-0.020828653	-0.314072571	-0.434653695	0.337134401	-0.358367006	0.004969599	-0.361025743	-0.488937098	0.424351338	1.506689123	0.193755631	-0.305115811	-0.262030858	-0.353126849	-0.159757137	-0.898338272
69	5.41108E+12	Tripel	-0.240570641	-0.325731973	-0.242526222	0.152972394	-0.066818808	-0.323885128	-0.338784323	-0.083063945	-0.184146223	0.049339859	0.728342632	0.777232524	0.84709031	-0.336555345	0.056543272	0.222627096	-0.089356775	0.49605251	0.036468019	0.015074506	-0.400413817	-0.412007722	0.00421524	-0.248252012	-0.302601557	0.160625691	-0.040245925	-0.118060847	-0.090801531	-0.288462446	-0.366407898	-0.127241283	-0.307224052	-0.473926201	0.383463257	-0.125332508	-0.363067034	-0.01231303	0.323720187	-0.21880875	-0.18330242	-0.216298389	-0.324601223	-0.290500678	0.013937279	0.71764296	-0.12975026
180	5.41163E+12	Christmas	1.155883546	1.241209366	0.63093493	1.213596953	0.053459843	-0.37017978	0.265928816	-0.243624661	-0.089015186	-0.339815107	0.239695867	0.141068102	-0.229009716	0.166181331	0.425801506	1.003526717	0.90322846	0.644918406	1.341822053	-0.496449266	-0.318613427	-0.058791221	-0.00732086	-0.157512149	-0.274263008	0.78239939	0.330639927	0.390897397	0.044884751	0.647312375	-0.609832288	-0.391952512	1.505534366	-0.442140174	0.089666909	-0.517681306	-0.178709851	-0.344433963	-0.450762173	1.026898571	-0.165453094	-0.075279437	-0.287916731	-0.27415316	-0.336182168	0.744132016	-0.341882489
49	5.41023E+12	Blond	0.424358729	0.411676694	-0.260315298	0.264650492	0.618348928	-0.687694764	-0.407149307	-0.347583558	-0.626013258	0.46023989	-0.575345696	-0.308314265	-0.282925375	-0.184976941	-0.187376828	-0.059615928	0.009867975	-0.299812905	-0.306388146	0.25839657	-0.607430933	0.087553258	-0.379782183	-0.561727524	0.649382063	-0.280815715	-0.216942585	-0.209952874	-0.313401086	-0.175968668	-0.186843683	-0.697589179	0.729084914	1.745927719	0.797996455	0.35657048	-0.461030779	0.079073996	0.77030346	-0.224174694	-0.1626491	0.067760897	-0.33738911	-0.287612613	0.101285795	-0.769884605	-0.903361076
243	5.41214E+12	Wheat	-0.426434237	0.209235496	-0.254129387	-0.55166984	-0.144531041	0.021243781	0.51580915	-0.414144832	0.214012551	-0.207826626	0.031395356	0.124720306	0.448298438	-0.17272701	0.041819278	-0.638742508	-0.16027119	-0.561705653	-0.144355547	-0.11725728	-0.333491994	0.052792483	-0.16158545	-0.236791991	-0.121549802	-0.168303842	-0.20984026	0.264833445	-0.297449026	-0.095850068	-0.369044063	-0.203941667	-0.173656791	0.751684377	-0.353543855	0.323185189	0.837312002	-0.358735719	-0.316139486	0.111032357	0.552275718	-0.222693093	-0.307014173	-0.278342102	-0.349452449	-0.351639437	0.086600744
134	54004238	Strong ale	1.44834074	0.214595369	-0.022822216	2.016837218	0.217706066	-0.576441408	-0.448712589	0.080397161	-0.464668178	-0.132200587	0.472187504	0.60896285	-0.214166194	-0.130602198	-0.537123716	0.922711694	0.722764158	-0.657746037	0.659621737	-0.172371615	0.364300985	0.008090927	0.148763476	-0.029841396	0.241876373	0.998491997	0.195379618	0.330710053	-0.250021554	0.770277562	-0.505538399	0.103124766	0.779234753	-0.441325403	0.260472326	-0.181312531	0.655728208	-0.361597926	-0.272711212	-0.257633225	-0.159598885	-0.181500328	-0.25253453	-0.252076691	-0.352384794	1.517496669	0.295509153
193	5.4111E+12	Blond	-0.635709537	-0.188068352	-0.194294517	-0.49441088	-0.303443347	0.150821955	0.484402809	0.477701228	-0.412721925	-0.055812479	0.537309538	-0.066773898	0.076011655	0.296691205	0.740878001	-0.334583491	-0.110357282	-0.070631128	-0.418995514	-0.061411293	-0.499157594	0.15044879	-0.294197242	-0.454714877	-0.327667967	0.124856607	0.279731393	-0.642599993	0.900098645	0.287594094	-0.189869014	0.051130397	-0.192635144	-0.30864112	-0.127461735	0.718900979	0.398917071	0.095759091	-0.210133807	-0.053372801	-0.179348095	-0.220350874	-0.305958122	-0.276604088	0.103185706	0.131321929	-0.482181395
39	5.43E+12	Hoppy	-0.22352402	-0.588883909	0.158462235	-0.137762506	0.018359015	1.803334214	1.128324537	0.899135513	2.123449551	1.171261498	0.331910147	0.103525027	0.206284374	0.308855412	-0.227002664	-0.478857516	-0.414271794	-0.598922891	-0.063485592	-0.218565739	2.201119254	1.205492055	1.63425887	2.364434371	1.186561745	-0.252422059	-0.117617859	-0.362180465	-0.081678598	-0.120431024	-0.297428162	1.480125301	-0.741203237	-0.595708299	-0.537891144	-0.342287434	-0.628370485	0.412580817	-0.281187714	-0.297576527	-0.239478139	-0.247785515	-0.291095012	-0.243888155	0.436616481	1.091233675	1.153902214
240	5.41078E+12	Tripel	-0.412920619	0.007119106	0.084333236	-0.570380985	-0.158095797	0.580177765	-0.220080848	0.825494544	-0.03784329	0.534406379	0.374843983	0.029762827	0.256322523	1.254196852	-0.162335066	-0.010014934	-0.259674006	0.30280926	-0.539723244	0.213751894	0.533948983	-0.046213235	1.078706792	-0.259757999	0.077704996	0.459267292	0.156792549	0.608458518	0.59604968	0.190649841	-0.348322463	0.207799666	0.469688573	-0.330419244	-0.351783119	-0.487553842	-0.334528549	0.318839143	-0.009631935	-0.248464318	-0.171020968	-0.213774845	-0.3007086	-0.2680461	0.342223995	1.068717374	0.135555446
12	5.41023E+12	Lambic	0.522431202	-0.26139248	0.24650627	1.205252972	0.01115735	-0.92820461	-0.480933363	-0.080132458	-0.866740913	-0.293054678	1.417978097	-0.26575599	2.171745921	0.652678722	0.765103196	0.594946983	0.09479095	-0.134372157	0.988852479	-0.394253823	-1.21839115	-0.515532062	-0.168314173	-0.718408893	-0.31564685	1.372675042	-0.299638304	3.063107864	1.466346217	1.652085342	-0.361646675	-1.328931486	1.218779722	-0.461985027	2.140162176	-0.55488594	-0.296473283	-0.031932369	-0.183131875	-0.227350082	-0.173714185	-0.209413796	0.314393368	-0.316076671	0.006339912	-1.267534136	-0.358162894
150	5.42502E+12	Brett/cofermented	0.398417851	0.111970017	0.203343868	-0.34099524	0.54545354	0.412696652	-0.257658768	-0.183763222	0.600421354	-0.293669381	0.244404907	0.107299784	-0.161824505	0.787218968	0.327971366	0.535292936	0.676583104	0.400150781	0.116902214	0.796159545	0.252561849	-0.022763755	-0.102864542	0.448836837	-0.016060993	0.050232251	-0.134066697	-0.033872558	0.284679061	0.032105093	-0.366788333	0.059292533	-0.646254419	0.109186291	-0.397262278	0.086402471	0.049910401	0.525043832	0.028908921	0.256378343	-0.160148109	0.231388079	-0.349896646	-0.15405448	0.546806063	0.074728195	0.372388481
23	5.41168E+12	Tripel	-0.605247132	-0.238838444	-0.310258789	-0.466458462	-0.235908247	0.674695789	0.21467829	-0.238959344	0.713268144	-0.114835909	-0.539042006	-0.231568051	-0.48874417	-0.15017461	-0.489547448	-0.48771455	-0.124277272	-0.240381254	-0.378125466	-0.333787057	0.455103109	0.555753255	-0.303137109	0.518909772	-0.132273289	-0.658209309	-0.278596344	-0.423124831	-0.027142065	-0.414317401	-0.238702137	0.222678072	-0.62125465	-0.090003624	-0.125215724	0.228669164	0.00221593	-0.189074634	0.13121711	-0.138495982	-0.187998985	-0.064242449	-0.316063851	-0.284277061	-0.164323941	-0.044533363	-0.253006997
226	5.41219E+12	Strong ale	0.170801068	-0.231946463	0.089056179	0.254382327	0.18949881	0.718470262	0.617989477	0.71947927	0.609305388	0.157440245	-0.179411224	0.110286706	-0.664175435	0.03465909	-0.302967075	0.552883706	0.348051328	0.454533326	0.629759938	0.166962026	0.628279944	-0.150447178	-0.316956802	0.348590399	0.36579455	-0.120947587	-0.394012899	-0.34861571	0.165186105	0.019065102	-0.516628879	0.564780291	-0.731511142	-0.273946967	-0.454447016	0.086116384	0.790916175	0.636756952	-0.347042146	-0.036022875	-0.166567823	-0.21838682	-0.310481809	-0.267194727	0.669321384	0.470100106	0.246319773
29	5.4107E+12	Saison	-0.578026827	-0.175432971	-0.417977567	-0.511048961	-0.246441024	0.09570174	0.260725029	-0.317325955	0.26589556	-0.266476137	0.534911997	0.325997086	0.762527158	0.150091099	0.031781487	-0.407932506	0.00255474	-0.267937032	-0.510623422	-0.306636683	1.055438085	0.616122783	-0.254582242	0.958938837	0.218075497	-0.050158586	0.398050976	0.424379378	0.29839332	-0.448082244	-0.50340913	1.280267177	-0.350102451	0.97376784	0.121487169	0.279236576	-0.231112773	-0.350480847	-0.383441107	-0.232899061	-0.157613252	-0.207717344	-0.298918702	-0.277261904	-0.34205874	0.408373705	1.174490103
132	5.4107E+12	Saison	-0.114269326	-0.303209885	-0.349446609	0.266920123	0.295990389	0.219989301	0.082062585	-0.335533358	0.342924444	1.3507197	-0.54102463	0.127434997	0.036603194	-0.10978697	-0.102391258	0.021013321	-0.50288975	-0.485383562	0.79261966	0.14517371	0.959185249	0.808689789	0.228682515	0.606344156	2.027262089	-0.274719321	-0.243784047	0.438680938	-0.326652949	0.047063498	-0.53906663	0.744655033	0.648285363	1.100441926	-0.090428651	0.142180993	0.422247157	0.337270454	0.101249013	1.150834822	0.314643956	-0.230298955	-0.333040478	-0.289586067	0.343686845	-0.23193304	0.511899137
16	5.4111E+12	Dubbel	0.402102146	-0.184196026	1.244658784	-0.012743999	0.344794601	-0.409694624	-0.42144908	-0.393148507	0.041289132	-0.230208912	-0.640694942	-0.559457545	-0.395733441	-0.066561546	-0.228365015	0.285660876	0.11490357	-0.073230079	0.408108187	0.121321061	-0.196869739	-0.254956043	-0.319629026	-0.1917846	0.033244838	-0.186901152	-0.128679675	-0.132755003	0.170414516	0.040200791	-0.468558823	-0.258413009	-0.384597771	-0.184168833	-0.170408827	0.16426658	0.929190378	-0.107067809	0.155769461	-0.135144187	-0.18192213	-0.21769707	-0.304882645	-0.276372668	-0.099641194	-0.632939382	-0.217144455
47	5.41258E+12	Tripel	0.107203697	-0.175972756	-0.028117006	-0.268441004	0.128374897	-0.320230646	-0.052703277	-0.412583326	-0.231533331	-0.203454404	-0.475743908	-0.533906998	-0.236448723	-0.31820154	-0.361447725	0.076346515	-0.048289478	0.552662736	-0.326030954	-0.043842808	-0.531503604	-0.138551629	-0.313769139	-0.294845317	-0.168560352	-0.142568005	-0.103338901	0.312417122	0.087377034	-0.230781399	-0.384763252	-0.171949104	-0.168028454	0.005135585	0.143724756	0.212372739	0.971565668	-0.360050926	0.186349801	-0.258195708	-0.198345162	0.164614773	-0.303155131	-0.269953922	-0.351799131	0.575787167	-0.553679599
164	5.42501E+12	Blond	-0.373405593	-0.307489569	-0.170594726	-0.453922272	-0.271850258	0.37790735	-0.278800891	0.133436566	0.158618123	-0.278312821	-0.295012122	-0.241490198	-0.245247653	-0.408510714	-0.061546739	-0.837825756	-0.558708066	-0.246505502	-0.494199328	-0.258959931	0.480662049	-0.26004955	-0.127163175	0.342901542	-0.310444688	0.064871702	-0.035294218	0.091116833	-0.302299588	-0.187928126	-0.480623913	0.043342729	-0.228843404	-0.044021556	-0.300623369	0.771060127	0.890981822	-0.14313921	0.286438167	-0.227749707	-0.186646869	-0.22386688	-0.329386681	-0.298126863	-0.138327448	-0.027937418	-0.132059024
115	5.41152E+12	Lambic	-0.466021505	0.147279879	-0.179593482	-0.348161515	-0.369212613	0.127102792	0.462649485	-0.132452164	0.279182667	-0.318333644	-0.443641504	-0.234774248	-0.643846699	0.824115313	-0.232747811	-0.179484175	0.242071704	-0.085874262	-0.154802965	-0.403620622	-0.300735691	-0.070823207	-0.087199145	-0.065596205	-0.356622805	-0.050217909	-0.000384462	-0.297717953	0.395293906	-0.238721691	0.884958326	-0.834594541	0.479779578	-0.479556175	-0.275477344	0.178205812	-0.267193621	0.141613704	0.575578405	4.437605259	0.702745562	0.212817266	0.704747631	0.06240727	0.158610944	-1.098331696	-0.368100673
149	5.42503E+12	Blond	1.033460048	1.228324771	2.089717818	-0.089786177	0.387547344	0.135886773	-0.140429685	-0.106867932	0.494211273	-0.236659642	0.659594287	0.743755662	0.648478602	-0.441750879	0.016030465	0.351107323	0.993106349	0.805475861	-0.501432053	-0.080786762	0.546344433	-0.005721055	-0.276181905	0.795421641	-0.271942284	0.872771224	0.918131813	0.66997478	-0.247569995	0.153101919	-0.334071065	0.279860463	-0.842444103	1.743709823	0.010623112	0.028803449	0.397616688	-0.15550353	-0.387671461	0.228332377	-0.170150457	-0.198518673	-0.284383559	-0.279969843	-0.338178284	0.243951128	-0.227281206
80	5.41515E+12	Hoppy	-0.561924447	-0.03999089	-0.494678029	-0.495997296	-0.339668982	1.64624475	0.389551234	3.036732885	1.183398699	-0.329769384	-0.253356276	-0.394096987	-0.501631698	0.044457387	0.527466493	-0.635660327	-0.08673636	-0.533678263	-0.469166499	-0.314950805	1.580181886	1.283407116	1.573445854	1.170066609	0.054383685	-0.247629883	-0.419186911	-0.54553536	-0.140147525	0.143018311	-0.108753585	1.468837432	-0.498673712	-0.39729333	-0.368764922	-0.119147849	-0.534764797	-0.352271463	-0.462282809	-0.228287652	-0.166329579	-0.200984741	-0.311306183	-0.266568441	-0.344019668	0.66099438	0.111510351
120	8.50413E+11	Hoppy	0.605907515	-0.643983407	0.263924819	0.994585003	0.570399649	0.605172347	-0.07023016	0.395848497	0.822207536	-0.190665376	0.158531963	-0.743197356	0.316719629	-0.514672007	0.079037516	0.525335657	0.062621539	-0.373155608	1.005416131	1.106565677	1.598223937	-0.245145842	0.578891455	0.531917269	0.843664393	-0.126076594	-0.468771943	0.354097272	-0.385343773	0.247371411	-0.487236732	1.493140297	-0.471291253	-0.09774679	-0.583067873	-0.746312157	-0.630156705	0.560494202	-0.488937098	-0.280404369	0.585528789	-0.246439993	-0.305115811	-0.262030858	0.649534635	0.55994324	0.823322275
222	5.42503E+12	Brett/cofermented	-0.803804653	-0.263244888	-0.16716537	-0.365525073	-0.2089903	0.947570007	1.503777015	1.161322954	0.890406642	0.941769628	-0.521940323	-0.344580147	-0.47629711	-0.35232244	-0.2155516	-0.862330223	-0.509785358	-0.215508261	-0.496403774	0.035999794	0.672706143	0.915550279	0.217794039	1.062251969	0.883854549	-0.674921981	-0.246205191	-0.519236308	-0.268091392	-0.255965325	0.142651188	1.233931672	-0.729196495	0.168627697	-0.352611803	-0.274812305	-0.200483115	-0.059734706	0.185584976	-0.25410347	0.449611404	-0.202969443	-0.277969661	-0.260953251	-0.031033418	0.302706663	0.936680099
18	1882	Lambic	-0.222637948	0.155479063	-0.160345971	-0.55795569	-0.048813006	-0.207015184	-0.373254518	-0.382281215	0.002641194	0.560346891	-0.221461515	0.098874888	-0.253099736	-0.363833015	-0.347923851	-0.69692456	-0.138993513	-0.494423676	-0.535000676	-0.332142729	-0.073688148	-0.21079973	-0.329200828	0.052965553	-0.356622805	-0.177239156	-0.000384462	0.006479808	-0.321833721	-0.159966561	1.881478283	-0.33201976	-0.895585495	-0.321862384	0.052924197	0.506223949	0.51205097	1.237748036	-0.443718974	0.49677136	-0.166153374	-0.211564443	1.103985713	2.14116995	1.284702921	-0.680244925	0.63513169
98	54055315	Brown	-0.2361346	-0.490338093	-0.179556556	-0.07337308	0.348744979	-0.517683519	-0.460508626	-0.396648352	-0.275125331	0.214232142	-0.487118106	-0.716142879	-0.44586451	0.264986176	-0.540220028	0.327583877	-0.98088409	0.01106222	0.477508333	-0.005279371	-0.891770451	-0.327898513	-0.29675718	-0.749584994	-0.304710291	-0.490511072	-0.730822396	-0.427784191	0.062811409	-0.107098324	-0.321161268	-0.564428517	1.088542372	-0.162686284	0.466387303	0.046381276	-0.522793976	-0.211442002	0.307512592	0.113353609	-0.180678619	0.249461765	-0.33198296	-0.29520557	-0.202158733	-0.318650654	-0.643596922
221	5.4129E+12	Dubbel	0.163243469	0.373050556	-0.236012361	0.133361078	-0.344571392	-0.17148372	-0.231262715	-0.167881235	-0.318554246	0.178786979	-0.380799665	-0.625498998	-0.353706326	-0.280953176	-0.100340818	0.205038692	0.078538097	-0.025880949	-0.077593351	0.164346997	-0.005207326	0.041047997	-0.30098773	0.183496521	0.275153879	-0.263368562	-0.535268107	-0.265406974	-0.14554014	-0.113776643	-0.25188271	0.769783843	-0.636441798	1.125137933	-0.357110617	0.150748653	0.544640156	0.122236755	-0.138047589	0.034084614	-0.189554844	-0.216705748	-0.307661735	-0.277172747	0.138771081	-0.028069941	0.240805727
32	54050051	Amber	0.586191671	-0.328000807	-0.16716537	1.046847298	-0.176779544	-0.680137901	-0.443415382	-0.254174656	-0.406838937	-0.214941519	0.10444662	-0.110123278	0.241442689	-0.447208447	0.339060154	0.130234563	-0.189483394	-0.139269823	0.357185471	0.017622743	-0.746656338	-0.39886376	-0.122505282	-0.756536247	0.256408328	0.160816063	0.00533429	0.319499102	-0.268091392	0.016922038	-0.254359205	-0.407018856	0.817026287	0.498166323	0.455057791	0.317675892	-0.402189129	0.763263093	0.042505637	-0.25410347	-0.166094786	-0.202969443	-0.277969661	-0.260953251	0.775983507	0.138035519	0.37243068
27	5.42504E+12	Hoppy	-0.902480989	-0.098400653	-0.327571894	-0.558794088	-0.357277366	2.48783156	0.980352355	2.907884331	1.169182641	-0.426447857	-0.416876155	-0.175116092	-0.215817878	0.305912032	-0.689068908	-0.70184966	0.158935174	-0.305616442	-0.516226097	-0.495942224	2.201119254	1.950996089	2.082775257	1.751160194	0.117436988	0.365267566	-0.03080078	-0.252533177	1.283528216	0.261007512	-0.067933897	1.063175939	-0.635752364	-0.595708299	-0.537891144	-0.759028692	-0.218472842	-0.119912732	-0.094519998	-0.297576527	-0.239478139	-0.247785515	-0.291095012	-0.243888155	-0.095877068	0.590170673	0.836743698
13	5.41023E+12	Christmas	0.777015296	0.578941886	0.678622424	0.774041533	-0.07538163	-0.027259695	-0.268057556	-0.243624661	0.440461387	-0.047208155	0.046333235	0.129697389	0.007266816	-0.409647196	0.156310749	1.091770618	1.135832318	1.239453218	0.939601064	0.561019099	-0.106236531	-0.13222075	-0.312831347	0.168904077	-0.207611963	0.298665359	0.170633055	0.454753898	0.036229776	-0.010330072	-0.609832288	-0.231030437	-0.091312958	2.677586984	-0.138883073	-0.198707445	-0.310959132	-0.214398999	0.021798747	-0.268796309	-0.165453094	-0.204894583	-0.287916731	-0.27415316	-0.336182168	0.612454426	-0.109048019
174	5.41258E+12	Dubbel	0.09513115	-0.516458117	0.09734687	-0.041112847	-0.175527927	-0.026858572	-0.099130385	-0.241030507	0.051474601	-0.041815004	-0.664552145	-0.559960165	-0.212660724	-0.228908624	-0.112721183	0.249370256	-0.152976342	-0.137718803	-0.145191718	0.221551099	-0.247865024	-0.052608053	-0.319629026	-0.309680435	0.138220637	-0.303677136	-0.338148321	-0.226418465	-0.147103945	-0.133100844	-0.468558823	-0.014555928	-0.436729207	0.064033978	-0.078635984	-0.105839701	0.414627399	-0.366261189	-0.232057423	-0.257071775	-0.18192213	-0.21769707	-0.304882645	-0.276372668	-0.358834573	-0.422406742	-0.400607229
79	5.42503E+12	Hoppy	2.167758541	-0.062057548	-0.494678029	1.601200994	3.721348488	-0.190179202	-0.152263043	-0.215144555	0.018163836	0.566027811	-0.616369537	-0.393118461	-0.501610387	-0.481751219	-0.136165381	1.456947196	-0.701427925	-0.393505892	0.506956335	2.713628885	0.556958948	-0.440045088	-0.140671155	-0.340788496	1.479699693	0.082472905	0.420491987	-0.032748982	-0.337577246	-0.074641548	-0.443857248	0.841808418	0.155972311	-0.537465588	-0.274095215	-0.510831944	-0.534764797	0.012746875	-0.372753606	-0.228287652	-0.166329579	-0.200984741	-0.311306183	-0.266568441	0.045462099	0.485163156	0.686271173
118	5.41136E+12	West Flanders ale	0.129106502	-0.033629618	0.222012565	0.125142848	-0.346786162	-0.603258382	-0.260852832	-0.25467186	-0.45041005	0.314684433	1.325622381	1.170950376	-0.491892563	0.263067433	0.360858569	-0.597779	-0.23106613	-0.457261487	-0.128606289	-0.44568677	-0.78752649	-0.264058747	-0.156815523	-0.472356243	-0.31418741	1.144107905	1.100784006	-0.10030587	0.506121707	0.315151467	2.391215715	-0.851219657	0.708616925	-0.463237558	1.09160756	-0.247306836	-0.192767756	-0.326714263	-0.249000412	0.042050079	-0.163465732	-0.217791672	1.131113219	4.396779269	-0.318462468	-0.210721611	0.439570066
152	5.4107E+12	Wheat	-0.208874459	0.109448754	0.034726355	-0.314919827	-0.144531041	-0.456253478	-0.450663539	-0.154281408	-0.278183926	-0.129468117	-0.228316795	-0.145024309	0.046069115	-0.17272701	-0.057826097	-0.463319208	-0.027202111	0.055782907	-0.332719493	-0.032981802	-0.331713134	0.1033385	-0.309650477	-0.43399904	-0.125124446	-0.506252249	-0.428517882	-0.344316435	-0.297449026	0.161819563	-0.046961164	-0.306768442	-0.217366004	1.959445272	0.225295533	1.288362124	-0.29004831	-0.358735719	0.058137905	0.185472131	0.500836655	0.578657082	-0.307014173	-0.278342102	-0.349452449	0.015009908	-0.240871547
184	5.41278E+12	Fruitbeer	-0.646114029	-0.1512488	-0.208833966	-0.185523652	-0.403207114	-0.362504749	-0.21091604	-0.151589523	-0.054729096	-0.150474678	0.081016064	-0.699589973	0.204747188	0.111299996	0.030203107	-0.935274971	-0.447618885	-0.239562595	-0.381900974	-0.461876522	-0.15412944	0.878346772	0.252792478	-0.456889386	-0.603583764	0.396630988	-0.673875382	0.240813272	-0.432918788	0.93563416	1.350592167	-1.069987811	0.193543749	-0.634992482	-0.657461766	-0.01364644	-0.73722619	0.595362787	0.326496924	-0.269269329	-0.235029903	-0.268516935	2.395026951	1.032508471	0.597806346	-0.799410265	-0.322338902
19	5.42503E+12	Amber	-0.725358691	-0.654966082	-0.317376137	-0.124032536	-0.385069853	0.643802895	0.421425624	0.954354103	0.406890559	1.314113665	-1.136025924	-0.532542328	-0.616560775	-0.198113714	-0.523121671	-0.754084597	-1.05080685	-0.264901074	-0.355747277	0.062478962	1.095053963	0.823702654	1.005014588	0.548532852	0.56381326	-0.454455809	-0.044920292	-0.519236308	-0.095462528	-0.295896098	-0.289916267	1.141360476	-0.814807926	-0.240975623	-0.193505955	0.12721951	-0.253408689	1.788636412	0.106193681	-0.25410347	-0.166094786	-0.202969443	-0.277969661	-0.260953251	1.810278471	0.147157431	0.777504713
145	5.41515E+12	Saison	-0.788152541	-0.401478408	-0.285207909	-0.511048961	-0.337881829	1.800956957	1.817997731	3.063614044	0.723992767	-0.266476137	-0.141675819	-0.848913765	0.244759033	0.418147487	0.244185072	-1.003191387	-0.421266812	-0.529843831	-0.510623422	-0.403208036	1.257382037	1.249424065	2.601117846	0.910774695	0.458688347	-0.058649609	-0.52044398	0.15998688	-0.257345654	0.382160002	-0.061462349	-0.050867727	-0.207509307	-0.475285238	-0.310188308	0.111938674	-0.241887575	-0.198712701	-0.383441107	-0.027065011	0.392487842	-0.018973704	-0.298918702	-0.277261904	-0.190290594	0.235170292	-0.045583203
125	5.41396E+12	Blond	-0.473833016	-0.402501889	-0.288433866	-0.453922272	-0.271850258	0.385201464	0.111752721	0.297038663	0.424798827	-0.066057291	-0.234525785	-0.163232466	-0.439286666	-0.296358913	-0.121012819	-0.711469962	-0.645493443	-0.535373592	-0.439006656	-0.235016699	0.683638312	0.306732206	-0.173944715	0.166678618	0.708305039	-0.908382961	-0.575683407	-0.646720861	-0.302299588	-0.500840873	-0.279270011	1.836293524	-0.878687967	-0.313703238	-0.232955362	0.017095645	0.051271747	-0.181559234	0.631627929	-0.227749707	0.10396689	-0.22386688	-0.329386681	-0.298126863	-0.176747473	0.115089693	0.491576274
6	8.71141E+12	Amber	-0.612722093	-0.474857035	-0.089496732	-0.085799506	-0.385069853	-0.408514911	0.009570801	0.1348209	-0.709072994	-0.371658537	0.611714036	-0.070650332	0.592223224	1.005179661	0.556448027	-0.253400547	-0.449624732	0.369814082	0.335585339	-0.195147277	-0.394234353	0.063076407	0.173624771	-0.443582761	-0.254354564	0.243917423	0.157939531	0.225856545	0.07369441	0.466386342	-0.505669973	0.329998184	-0.108928055	-0.240975623	-0.469185992	-0.274812305	-0.253408689	-0.178247284	-0.178600633	-0.25410347	-0.166094786	-0.202969443	-0.277969661	-0.260953251	-0.170185794	0.771239434	0.036508704
212	5.42501E+12	Stout/Porter	-0.11841315	-0.043989599	0.756967498	-0.250814271	-0.302571705	-0.178842279	0.024529018	0.090668706	-0.383913456	-0.338074423	0.643669016	0.724617656	0.466107606	-0.234467264	0.45425257	0.315011053	0.160431517	0.916530537	0.64470409	-0.483747864	0.128411179	0.094164138	-0.313095111	0.110249858	-0.159513334	0.535648592	0.057215695	0.128645163	-0.126484581	0.64618355	-0.514427648	0.057563254	0.834488519	-0.371608771	-0.314516857	-0.531140823	0.982178424	-0.345291043	-0.345379248	-0.255370648	-0.157100104	-0.192597444	-0.273411429	-0.2681012	-0.337864428	0.124548078	0.06781073
78	5.42501E+12	Brown	0.117339105	-0.140872143	-0.354883466	0.888339151	-0.125965065	-0.165914671	-0.091628026	-0.223406069	-0.05743339	-0.231333693	0.294406049	0.011792387	0.474041274	0.169589035	0.307137091	0.34071108	-0.389674442	0.081043471	1.560246631	-0.200992405	-0.278481684	-0.162682073	0.377172129	-0.262840853	-0.304710291	0.234986386	-0.384359052	0.607236788	0.156714314	0.390011102	-0.6080291	-0.30558765	1.384230662	-0.337201163	0.704453661	-0.375413773	-0.385474619	-0.240232182	0.368221061	-0.246405648	-0.180678619	-0.220198636	-0.33198296	-0.29520557	-0.220629014	-0.107235119	-0.373505326
234	5.42503E+12	Blond	-0.308431938	-0.315397845	-0.146533006	-0.221301605	-0.271850258	0.425120274	-0.237767872	-0.359692818	0.452394656	0.211118602	-0.593970685	-0.458185441	-0.518447921	-0.270494704	-0.207536237	0.223021789	-0.092462595	0.110223503	-0.383813984	0.030661093	0.752368818	-0.308797253	-0.314289334	0.269112888	0.801518478	-0.910055714	-0.380007259	-0.646720861	-0.302299588	-0.500840873	-0.480623913	1.666040056	-0.601417856	1.585805606	-0.15360133	0.13992728	-0.281105362	-0.250482413	0.100159434	-0.227749707	-0.186646869	-0.22386688	-0.329386681	-0.298126863	-0.235921232	0.11124808	0.436231833
147	5.41211E+12	Tripel	-0.634319373	-0.180934801	-0.242526222	-0.456107441	-0.2940446	-0.277007608	-0.045767328	-0.062734728	-0.038400116	-0.077913632	-0.734751929	-0.221308267	-0.458662362	-0.274896155	-0.613064474	0.115756283	0.526287297	0.119656791	-0.484093334	-0.38487565	-0.608231754	0.135513804	-0.080278988	-0.345055469	-0.039019072	-0.091842897	-0.083593828	-0.287504009	-0.28092024	-0.264270939	-0.175324729	-0.510300439	-0.24342232	-0.473926201	0.730245373	0.073904855	-0.441022576	2.731075163	0.002917302	-0.21880875	-0.18330242	-0.216298389	-0.324601223	-0.290500678	2.752413252	-0.128657835	-0.45293479
66	5.41398E+12	Tripel	-0.130301285	-0.214039221	0.638763483	0.239836898	-0.364794486	-0.540079131	-0.192349042	-0.412583326	-0.299379531	-0.34312896	-0.407613298	-0.533906998	0.178786651	-0.185448534	-0.444295581	0.22961667	0.08604677	0.142043422	0.498577752	-0.238905137	-0.946375923	-0.269541293	-0.313769139	-0.705353415	-0.260110172	-0.468595442	-0.670892458	-0.194386132	-0.332133224	-0.113702119	-0.384763252	-0.599748792	0.436728935	0.144840603	-0.006654458	0.490419983	0.267286481	-0.20352387	-0.016659273	-0.258195708	-0.198345162	-0.23102887	-0.303155131	-0.269953922	-0.195272075	0.46417764	-0.575008159
249	9.12004E+12	Blond	-0.167812604	0.250291648	-0.289144762	-0.102122069	-0.1446395	0.35794862	0.020441072	-0.202616484	0.27566016	-0.081566604	0.45423393	0.533203276	-0.025764206	0.004816401	0.089889135	0.064379439	0.350614158	0.007105491	0.156585663	-0.475284332	0.419994307	0.114524826	-0.334334102	0.432171102	-0.306051384	0.07947426	0.322481062	-0.026334853	-0.308483081	-0.428655581	-0.262020981	0.36504143	-0.494971725	-0.340493859	-0.449604702	-0.389337065	-0.309041751	-0.33946832	-0.352548641	0.252696067	-0.171020968	-0.213774845	-0.3007086	-0.2680461	-0.332595306	0.536351499	0.219067655
104	5.41286E+12	Strong ale	0.791112947	0.530296962	0.844010174	0.712930571	-0.149151594	0.582939127	-0.10724862	0.199226281	0.055952338	0.624684692	0.152333718	0.016104447	-0.133795583	0.338406693	0.096314908	0.911088585	0.672709159	0.466167441	0.622738675	0.193501191	0.51271558	0.069841409	-0.056111106	-0.191812978	0.263141095	0.63861635	0.350162007	-0.003195614	0.239330245	0.001644867	-0.441524541	0.363983549	-0.042497636	-0.373808944	0.621683934	-0.414622246	-0.080129965	0.494074906	-0.184221234	0.021736648	-0.166567823	0.218064533	-0.310481809	-0.267194727	0.500010321	0.706049832	0.035104126
101	5.42504E+12	Blond	-0.744749296	-0.338090504	-0.331267903	-0.294892823	-0.400673755	1.180748113	1.103160919	0.6714133	0.430881354	-0.127590536	0.004796055	-0.12278388	0.049999004	0.526487097	-0.296281029	-0.563575805	-0.043772131	-0.224695699	-0.128963393	-0.272484491	0.271431975	1.234818716	0.119867051	0.155866722	-0.188939219	0.092072363	-0.117302037	0.89307539	0.123704792	-0.215152906	-0.463069596	0.136253464	0.484625496	-0.556524671	-0.417307707	-0.46315738	-0.125199269	-0.33946832	-0.455592668	0.72670829	1.431113095	0.488161869	-0.3007086	-0.2680461	-0.332595306	0.077470959	-0.148432976
237	5.4E+12	Brown	0.040393934	-0.271514083	-0.199444758	0.034941663	-0.0086261	-0.101750006	-0.08618432	0.276708234	-0.08838962	-0.388050711	0.053530132	0.272169474	0.051593214	-0.030237309	0.109744255	1.03945872	0.33647758	1.139535805	0.653725801	0.551930935	-0.094718388	-0.13590247	0.495025866	0.225303863	0.061716505	-0.171197312	-0.080715976	0.004635135	-0.104698911	-0.275459776	-0.236668888	0.278764543	-0.260937335	-0.337201163	-0.195367127	0.318167288	0.143561487	-0.38753494	-0.105342469	-0.246405648	-0.180678619	0.056266061	-0.33198296	-0.29520557	-0.37825167	0.737460359	0.32745341
127	54138278	Blond	-0.415253278	-0.093586587	-0.180138119	-0.51757187	-0.155682745	0.465188924	0.594214636	0.097516928	0.178344723	0.25701408	0.223576255	0.393345356	0.069990926	-0.058375936	-0.13122632	-0.338233732	-0.005783391	-0.291709391	-0.318479638	-0.296657214	0.31751596	-0.098687412	-0.21834254	0.306912793	-0.033440983	0.119792162	0.409848774	-0.017759669	-0.159823368	-0.083190736	0.061711963	0.190036251	0.02042481	0.093532117	-0.504686517	0.441132593	0.528620283	0.045682529	-0.047800115	-0.20415053	0.044600295	-0.137088517	-0.310701333	-0.279127672	-0.18853446	0.27485369	-0.148907366
245	5.41219E+12	Tripel	-0.519721882	-0.032160676	0.245563393	-0.374073309	-0.315992172	-0.290137567	0.18636906	-0.359362833	-0.139238763	-0.258345027	0.147486296	0.157805508	-0.296409301	0.245338213	-0.144236407	-0.67926911	-0.608037135	0.60797013	-0.182548922	-0.358612985	-0.522819407	-0.337764616	-0.28800687	-0.447384671	-0.279515127	-0.496941561	-0.300800878	-0.330199538	0.037350087	-0.618457965	-0.401076239	-0.320755421	0.037311988	1.474148324	0.305159838	1.192998202	0.822646161	-0.347180592	-0.236155864	-0.246050591	-0.194456763	0.297379436	-0.304324965	-0.275719588	-0.337897322	-0.064519418	-0.762202849
191	5.4111E+12	Tripel	-0.331872091	0.129272397	-0.242526222	-0.144201508	-0.2940446	-0.062418584	-0.171244708	-0.013330431	-0.189653325	-0.280257605	0.623502226	0.163632032	0.437499253	-0.184025267	-0.263508891	-0.17825956	-0.101665592	-0.042029215	-0.263322647	-0.161390187	-0.094045739	0.257942275	-0.173692584	0.046043013	-0.302601557	0.378616004	0.377120008	0.100759967	-0.28092024	-0.35306898	-0.410527325	0.335237429	0.044101925	-0.473926201	0.696554612	0.427372751	0.131913752	0.26540787	-0.086042866	-0.21880875	-0.18330242	-0.216298389	-0.324601223	-0.290500678	0.298434795	0.922628183	0.255894211
60	5.42503E+12	Christmas	0.086144572	-0.970581582	0.939148573	-0.080891116	0.707236349	0.255219111	-0.4937209	0.255641832	0.69718671	-0.417659128	0.261581752	0.073971145	0.131767645	-0.499263938	0.188819575	1.386866358	-0.647721199	0.579106267	-0.555756438	2.421588418	1.301156625	-0.482822749	0.109046789	0.971773458	1.40570253	-0.118042022	-0.021366527	0.126090515	-0.363371425	0.100765648	-0.26655485	1.399391665	-0.268605843	-0.264213977	-0.550811833	-0.7594485	-0.558389742	-0.366768402	-0.506451787	0.18010588	0.333693222	-0.225152971	-0.314573857	-0.282148931	-0.357289729	1.170127054	1.019157743
51	5.41108E+12	Strong ale	1.279221424	0.768021021	-0.026428552	1.543910186	0.239914763	0.233764126	-0.042244392	-0.056038268	0.280655499	-0.044274863	0.601113907	0.103744705	0.605003554	-0.390275691	0.018748268	0.906612098	-0.006405263	-0.1666433	1.815392404	-0.47005414	-0.124688827	-0.368921504	-0.031511228	0.084801662	-0.413806934	1.520819735	0.4237552	1.246010723	-0.250087308	-0.431786789	-0.480890547	0.128452835	2.288988084	0.496742933	0.021166458	0.087814462	-0.050093938	0.305105694	-0.115650846	-0.260285219	-0.151015488	-0.183039203	-0.259165332	-0.248138063	0.319514345	0.67643415	-0.288016581
144	5.41152E+12	Lambic	-0.762762431	-0.130225029	-0.412599397	-0.44570848	-0.369212613	0.198340397	-0.267196361	-0.382281215	0.17780931	0.112830864	-0.188475545	-0.093342903	-0.015066468	-0.363833015	-0.274468708	-0.721186428	-0.144067465	-0.494423676	-0.535000676	-0.403620622	-0.006408575	0.094393233	-0.329200828	0.281080947	-0.142747306	-0.244907689	-0.009564812	0.006479808	-0.321833721	0.021006075	2.847017971	-0.296733249	-0.772442244	-0.479556175	-0.565434315	-0.070791223	-0.150492505	0.715268619	0.200608552	-0.241918612	-0.166153374	-0.211564443	2.438065158	3.410582917	0.769396663	-0.455712427	0.58547049
28	5.42504E+12	Pils/Lager	-0.980822079	-0.444528324	-0.118413293	-0.393097064	-0.342685636	1.483741091	0.984994679	0.746735194	0.90789596	-0.075189974	-0.726905282	-0.640556168	0.244873143	-0.194889744	-0.586448253	-1.059808487	-0.385678828	-0.516815319	-0.262078204	-0.382359455	0.96598831	0.730795219	0.521639177	0.146846418	0.159297455	-0.778209397	-0.524812378	-0.292221497	-0.06482915	-0.503436422	-0.060571177	0.6670096	0.007863372	-0.157648489	-0.303996835	-0.08317003	-0.159922887	0.042097186	-0.351837235	-0.226283226	-0.17264939	-0.205780602	-0.327871302	-0.296172324	0.078096914	0.254835276	-0.139717899
41	5.41166E+12	Lambic	-0.011526721	0.055973871	0.29574974	-0.318486967	-0.190313133	-0.07869978	-0.053384375	-0.260549831	0.187638718	0.035928083	-0.36126145	-0.197862308	-0.343730702	-0.412315049	-0.08528089	-0.623645386	-0.009467602	-0.16667838	-0.512791192	-0.431772182	-0.149731598	0.212834554	-0.318231854	-0.083243583	-0.118593186	-0.31879424	-0.375825691	-0.262743661	-0.249276809	-0.185995411	2.381337338	-0.490925501	-0.673614562	-0.343567137	-0.4259615	-0.056165295	0.070139278	0.066491311	-0.29265323	-0.248142575	-0.160148109	-0.204596605	1.118205368	1.455512274	0.087524777	-0.238157502	0.360798154
153	5.42501E+12	Kriek	-0.57312755	-0.089599436	-0.429247852	-0.493870265	-0.342976798	-0.351427404	-0.514986489	-0.369153169	0.000559781	-0.020751197	0.043673013	0.229657289	-0.238972355	0.232896086	0.582074759	-0.675618591	-0.1541688	-0.513902451	-0.501364888	-0.200181904	-0.621316019	-0.34216712	-0.283492388	-0.401353594	-0.122773826	0.003439591	0.617031732	-0.263272568	-0.245725201	0.076024533	2.615437127	-0.379059455	-0.697310063	-0.482112706	-0.497984569	0.084162688	-0.506091656	-0.029543713	-0.143567322	-0.231139286	-0.166492365	-0.197426812	1.09775921	1.395869918	0.004654078	-0.422198516	0.485864914
146	54004009	Scotch	1.078772719	0.179123978	0.505641669	0.358064068	1.946139253	0.220844932	-0.417835126	-0.523589703	0.642990105	-0.050327014	-0.198321749	0.376825427	-0.392013109	0.640096618	-0.689068908	0.704268795	0.140632451	0.18656687	-0.063485592	1.400446934	1.016577362	-0.469794384	0.539861078	1.296266427	-0.002534892	-0.002503559	0.198124103	-0.243619334	-0.081678598	0.149785997	-0.067933897	0.384836527	0.041232599	-0.251574273	0.179371624	-0.233901674	0.716178092	-0.355597144	0.023683268	-0.297576527	-0.239478139	-0.247785515	-0.291095012	-0.243888155	-0.348073318	0.558045876	0.478263936
168	5.41026E+12	Scotch	1.419188849	0.239688698	1.304298467	1.759044076	-0.357277366	-0.804528856	-0.417835126	-0.523589703	-0.161316899	-0.426447857	0.304448863	0.192825643	0.098969756	0.500331125	-0.153009033	1.49700666	0.103566679	0.149356367	2.368488183	0.058810746	-0.764922986	-0.469794384	0.066052993	-0.173305099	-0.482422413	0.588061156	-0.214149032	0.586027127	0.347912008	1.036112594	-0.699525392	-0.646786686	1.366288924	-0.135463637	0.389133394	-0.222874214	-0.628370485	-0.355597144	-0.487275769	-0.297576527	-0.239478139	-0.247785515	-0.291095012	-0.243888155	-0.348073318	0.698623356	-0.055673322
30	5.43E+12	Blond	-0.615041738	-0.250466433	-0.302423681	-0.453922272	-0.271850258	0.407996682	-0.020586386	0.792757309	-0.084731666	-0.278312821	0.538481435	0.125152631	0.709905592	0.139061546	-0.064656647	-0.632193782	-0.315613183	-0.424805125	-0.28909232	-0.262236788	0.441464162	0.448498945	0.464106647	-0.125058228	-0.310444688	0.493634641	0.372715837	0.860885825	-0.302299588	-0.006631841	-0.40216802	0.365070974	0.445643433	-0.390942709	0.126780962	-0.293632762	-0.352175749	-0.346611975	-0.045947845	-0.227749707	-0.186646869	-0.22386688	-0.329386681	-0.298126863	-0.341800213	-0.256454725	-0.551015335
36	5.4129E+12	Brown	1.488769663	0.035909807	0.554763476	2.193257875	0.978122249	0.105991415	0.724436205	0.78686373	-0.470254886	0.014367689	-0.262644771	-0.515013103	0.229140094	-0.437522681	-0.251428625	1.25778907	-0.457770581	0.27191377	1.46153708	0.935201826	-0.022955117	-0.024380257	0.108573688	-0.027275068	-0.229727866	-0.088408315	-0.049171535	-0.135261952	-0.278974393	-0.208209413	-0.392275394	0.573625375	0.418667617	0.440354211	0.538486298	-0.377395144	-0.248155262	-0.38753494	-0.462532711	-0.246405648	-0.180678619	0.002350913	-0.33198296	-0.29520557	-0.37825167	0.678349512	0.202548286
126	54085060	Amber	1.861343053	1.624634472	0.157126918	1.914663671	0.991055437	0.560485511	-0.140429685	0.5910231	0.145350234	0.287631461	0.30537033	-0.771745632	0.902630531	-0.441750879	1.155379805	1.318926843	0.298518385	0.074435964	1.04175946	0.431367423	0.772881006	-0.058080614	-0.276181905	0.498926843	0.272021212	0.561543517	-0.632692624	0.474202596	-0.247569995	1.238092698	-0.477906869	0.592644846	-0.099618914	-0.448226162	0.537127794	-0.517091724	0.31869137	0.001919084	-0.387671461	-0.251346633	-0.170150457	-0.198518673	-0.284383559	-0.279969843	-0.338178284	0.917906628	0.462590185
162	5.42502E+12	Lambic	-0.257217912	-0.0684499	-0.031913683	-0.300178073	-0.120363307	-0.3269793	-0.224767813	-0.252907767	0.288866315	-0.293669381	-0.31960973	-0.484504564	0.156521313	-0.205476923	-0.142291891	-0.817370989	-0.107308549	-0.196682164	-0.444422189	-0.327518675	-0.212264404	0.228594026	-0.210548198	0.144061767	-0.326653117	-0.50691133	-0.214387531	-0.388287593	-0.293420406	-0.223531263	2.343735074	-0.704498877	-0.560864856	-0.467412271	-0.457156533	-0.157835054	0.229073173	-0.318358868	0.161717962	-0.248142575	-0.160148109	-0.204596605	1.175417034	1.31900316	-0.311607399	-0.263327194	0.072521697
123	5.42503E+12	Stout/Porter	0.558474312	-0.056331735	0.490112207	-0.554391142	-0.384539605	0.252506913	-0.4937209	0.091395322	0.475474635	-0.417659128	0.540272256	-0.391034465	0.648260057	-0.044220062	0.831299031	0.64730779	0.052665891	0.966603709	0.196302592	0.531950945	0.177332197	-0.482822749	-0.360475463	0.514965838	-0.154052199	0.644262924	0.036210418	0.957310367	0.220154498	0.851922764	-0.26655485	0.512176806	-0.48257564	-0.159397542	0.054252018	-0.491371261	0.059918845	-0.366768402	-0.506451787	-0.089986156	0.28523149	-0.225152971	-0.314573857	-0.282148931	-0.357289729	0.866635637	0.125390323
130	5.42503E+12	Brut	0.401229008	1.25022332	0.821145455	-0.59238833	-0.447275469	0.717327857	1.679599339	-0.458309285	1.382903778	0.466320947	-0.395569295	-0.430209456	-0.295313927	-0.086389026	-0.294071676	0.506072134	1.258736543	0.76259339	-0.526737078	-0.535076164	0.071660425	0.67146146	-0.302655853	0.383197075	-0.04637752	-0.672101482	0.225275956	-0.395033667	0.138167069	-0.251961874	2.213032359	0.074237568	-0.994606558	-0.701431141	-0.513726054	1.535864372	-0.22806365	-0.376104473	0.188751399	0.118507892	-0.171125303	-0.243970646	3.439422548	1.179876269	-0.374259134	-0.385046564	0.39165438
8	5.42501E+12	Hoppy	0.457350977	0.369167979	0.399682563	0.456832941	-0.357277366	1.162586781	0.196628655	-0.107808225	1.209451338	-0.426447857	0.189531168	0.501328653	0.308568204	-0.415119379	-0.074552735	-0.290548857	-0.833144967	0.588848446	-0.098873069	-0.259375424	1.649629517	0.066430351	-0.407755093	2.00297861	0.792826687	0.966960992	1.417983744	0.279272674	-0.381231037	0.025108903	-0.067933897	1.215073866	-0.282985085	0.989711491	-0.537891144	-0.759028692	-0.467005674	-0.355597144	-0.231796251	-0.297576527	-0.239478139	-0.247785515	-0.291095012	-0.243888155	-0.348073318	1.267058695	0.68078519
31	5.41168E+12	Hoppy	-0.489957869	-0.108704907	-0.094463791	-0.495997296	-0.339668982	0.942269165	0.770556692	0.1383631	0.821110823	0.703424143	0.383225474	0.601001722	-0.382125706	-0.24402948	-0.196193339	-0.213445256	-0.118258587	-0.121099319	-0.267504297	-0.023904648	1.379030347	-0.202104163	0.337423706	1.249832973	0.704372248	0.505085973	0.453744619	-0.036911031	-0.140147525	-0.016242923	-0.078940268	1.162415222	-0.295631878	-0.056510856	-0.359575426	0.098318023	-0.268434359	-0.352271463	-0.462282809	-0.228287652	-0.166329579	-0.200984741	-0.311306183	-0.266568441	-0.344019668	1.173027078	0.378128086
52	8.71595E+12	Stout/Porter	0.875765413	-0.365816327	0.106266491	0.166115454	1.392689797	-0.253900462	-0.426447027	-0.097331917	-0.331392367	0.35232986	1.110339356	1.78885696	0.078574467	0.60572406	-0.424231431	1.180435288	-0.234553115	-0.012163693	0.988335248	1.971912641	0.419335001	-0.358310776	0.026251817	0.141395553	0.494716172	0.464111303	0.772213825	-0.51527545	0.5106697	-0.594371394	-0.308826099	0.413836772	0.753779195	-0.319606346	-0.409824247	1.042729503	-0.045721202	0.135805923	1.077351834	-0.257867798	-0.172039622	-0.224802306	-0.319330699	-0.2806984	0.168473988	0.354000032	0.48497736
9	5.41108E+12	Hoppy	-0.201689387	0.529392561	0.119183477	-0.523974473	-0.371749524	0.695978966	0.501023927	-0.370166448	0.545561196	0.291100215	0.061899278	-0.223403253	0.188139365	-0.189060323	-0.075697979	-0.029833464	-0.046605361	-0.004699334	-0.297812825	-0.168909911	0.905355275	0.76009244	-0.413880916	1.259888286	0.243169559	-0.076582327	-0.248961175	-0.322213365	-0.162727749	-0.273108782	-0.060797968	0.814322376	-0.5847254	-0.091350291	-0.387389071	0.619751419	0.08913863	-0.349556562	0.081339643	-0.093171684	0.108623613	-0.204315821	-0.323671093	-0.265117304	-0.34191988	0.0490018	0.48995822
204	5.42501E+12	Tripel	-0.931149086	-0.63405511	-0.36484663	-0.480691114	-0.315992172	-0.532546894	0.254649148	-0.359362833	-0.678879323	-0.258345027	-0.537878153	-0.451521968	-0.481146019	0.006155785	-0.057583991	-0.963530263	-0.628488723	-0.562703037	-0.492799705	-0.43254011	-0.466188617	-0.033553179	-0.28800687	-0.3025891	-0.279515127	-0.227232482	-0.445280938	-0.413308404	0.21162557	-0.077713378	-0.293199387	-0.421360636	0.45148506	0.632818276	0.253873815	-0.186537853	0.863660383	-0.215002444	0.413592517	1.273560215	1.368379456	-0.007710499	-0.304324965	-0.275719588	-0.192313722	0.14029372	-0.373626181
94	5.41219E+12	Blond	-0.728796176	-0.367966187	-0.176028381	-0.49663297	-0.048982261	1.066479987	1.55952768	2.311289538	-0.249999723	0.497876359	-0.28455265	-0.795678126	-0.056231661	0.070424277	0.193696988	-0.069657376	-0.246056826	-0.3558349	-0.234394825	0.406580475	0.587908969	1.817880766	1.750063517	-0.087937365	0.182572765	-0.281406306	-0.369137791	-0.147997143	-0.015487654	-0.002767162	-0.121720648	0.063834581	0.218082587	-0.294565653	0.242496855	-0.416608851	0.743338146	-0.269109363	-0.272648659	-0.224174694	-0.1626491	-0.069192672	-0.33738911	-0.287612613	-0.263396581	-0.433397758	0.526215723
131	5.41077E+12	Scotch	0.798207651	0.183635834	0.304501736	1.303402259	-0.357277366	0.251184176	0.073735899	-0.107808225	0.556329978	-0.111873195	0.568256898	-0.047856677	0.919575047	-0.187597441	-0.21895599	0.317879739	-0.434449138	0.829687287	-0.203416632	0.930325547	0.696677478	-0.040814596	-0.407755093	0.797705112	0.323843205	0.645013787	1.051616339	0.942117898	-0.081678598	-0.053017975	-0.470031127	0.225763987	-0.189967966	0.061176759	-0.267208559	-0.283723448	-0.408659514	-0.355597144	-0.031604867	-0.297576527	-0.239478139	-0.247785515	-0.291095012	-0.243888155	-0.348073318	0.530025253	0.017953183
75	5.41278E+12	Lambic	-0.610983355	0.464857742	-0.323359229	-0.434340746	-0.107694913	-0.147180129	-0.28275216	-0.387442903	0.062062908	-0.105569439	-0.394362587	-0.233291721	-0.433825692	-0.338955134	-0.410299921	-0.513301387	0.210064313	-0.051933822	-0.522142554	-0.357664473	-0.088091789	-0.179908562	-0.322850369	0.055393326	0.040289692	-0.224325876	0.084464681	-0.289335319	-0.22871345	-0.268912473	1.900912411	-0.284930118	-0.723073292	-0.425222452	-0.307049666	0.128695905	0.27401184	0.345726108	0.201848371	-0.245521959	0.44532983	-0.207530432	1.668161208	1.404666602	0.365359249	-0.247247175	0.300653254
34	5.41168E+12	Tripel	0.370060259	0.535983515	0.630973257	0.06940509	-0.315992172	0.224368651	-0.438238721	0.30627833	0.187836749	-0.258345027	0.450301356	0.620861427	0.404625073	-0.441885611	-0.30346707	0.257556362	0.366323784	0.052782881	0.351185149	-0.210758735	0.027353465	-0.420372836	-0.043383612	-0.036957673	-0.279515127	-0.270461784	-0.157257307	-0.39293016	-0.311200879	-0.36359766	-0.124214625	0.052672401	0.235784709	-0.445074654	-0.117002593	0.079743426	0.019604525	-0.215002444	0.364322027	-0.246050591	-0.194456763	-0.230260048	-0.304324965	-0.275719588	-0.192313722	0.013864065	0.277338508
108	5.42501E+12	Brown	0.086839576	-0.622127648	0.113113967	0.11634813	0.114067049	0.16894664	-0.185289516	-0.301574602	0.2007821	-0.191441547	-0.214135468	-0.115725549	-0.07812967	0.063533278	-0.040477762	0.130686487	-0.204897938	0.120619568	-0.024006104	0.036929328	0.412726581	-0.410506733	-0.29675718	0.550531248	0.335323274	-0.237547091	0.031575763	-0.520860072	-0.080525355	-0.360413211	-0.356718331	0.473029265	-0.50719643	-0.049548249	0.093778889	0.313579793	0.311076707	0.185538059	0.334172779	-0.246405648	-0.180678619	-0.220198636	-0.33198296	-0.29520557	0.229577031	0.427241038	0.217298572
187	5.42502E+12	Dubbel	0.118935543	0.298690991	0.164201877	-0.089418102	-0.037991685	0.016993171	-0.105550857	-0.167881235	-0.023187872	0.387743003	0.21901527	-0.034751334	0.449249078	-0.210084309	-0.38623522	0.065694467	0.190560516	0.411913619	-0.344687687	-0.180487193	-0.071954994	-0.251912774	-0.30098773	0.122930921	0.275153879	0.289044666	0.175167654	0.411593815	-0.063988439	-0.543153852	-0.329112474	-0.7263464	-0.264504209	-0.219622474	-0.158963967	0.168402704	0.123087109	-0.373726956	-0.32836839	-0.247424381	-0.189554844	-0.216705748	-0.307661735	-0.277172747	-0.365475161	-0.258820163	-0.521890777
45	5.41234E+12	Tripel	-0.530241254	-0.451915939	-0.186985167	-0.019532577	-0.171320426	-0.165503379	0.141992089	-0.393148507	0.495538668	-0.355582526	0.56094617	0.375434782	0.410350555	0.044829904	-0.184516473	-0.256935316	0.050894335	-0.253481289	-0.207745443	-0.204208533	0.393650364	-0.025280579	-0.319629026	0.628456296	-0.423968964	0.218509381	0.307256466	-0.077550246	-0.293897007	-0.220903053	-0.333371014	0.778841894	-0.605207605	-0.153731607	-0.255611564	-0.034060752	-0.137958838	-0.225386839	0.12233212	-0.257071775	-0.18192213	-0.21769707	-0.304882645	-0.276372668	-0.217960223	0.505180279	0.443531658
154	5.42503E+12	Tripel	0.180428886	0.452270288	-0.034634397	-0.236934516	-0.212855565	0.606590837	0.248700648	0.498193597	0.382259744	-0.127590536	0.551943629	0.108219889	0.838610462	0.372457857	0.169383085	0.493124391	0.635902498	0.021598109	0.440994249	-0.016568901	0.792822585	0.443821196	0.417243191	0.415127737	-0.188939219	0.440005001	0.234092455	0.714581766	-0.308483081	-0.061497773	-0.44400706	0.412283005	-0.012263848	1.428060293	-0.456304911	-0.038016059	-0.415210955	-0.33946832	-0.360665049	-0.248464318	-0.171020968	-0.213774845	-0.3007086	-0.2680461	-0.332595306	0.618794134	0.131446206
121	5.41424E+12	Blond	-0.392959615	0.210304366	0.013782999	-0.330825016	-0.323294684	-0.46621039	0.28412212	-0.406090481	-0.413380363	-0.160302169	0.030637071	0.398121255	0.43549612	-0.311842108	-0.22970884	-0.489954247	0.051083581	-0.29121656	-0.352433396	-0.049758624	-0.333332528	0.416902029	-0.379782183	-0.326577133	-0.112071206	-0.303858546	-0.172201242	0.260352721	-0.313401086	-0.083268918	0.059362406	0.150860794	-0.336421715	0.310921827	-0.432035856	-0.237188289	0.143593989	-0.350830672	-0.252437186	-0.224174694	-0.1626491	-0.206146241	-0.33738911	-0.287612613	-0.345117891	-0.124324417	-0.425692463
242	5.41214E+12	Saison	-0.422215616	-0.03452122	1.857647881	-0.511048961	-0.337881829	0.462790772	-0.164015188	-0.317325955	0.796659641	-0.054496737	-0.452020799	-0.355003384	-0.144561476	-0.392114653	-0.027867615	-0.142608011	0.074999652	1.479965412	-0.510623422	-0.403208036	0.807256873	0.101034293	-0.254582242	1.254729782	0.130962898	-0.553608335	-0.307626072	-0.282717637	-0.058173673	-0.17325266	-0.099793758	0.483327874	-0.440362256	-0.475285238	0.176866079	-0.02598908	-0.52956363	0.743336131	-0.383441107	-0.232899061	-0.157613252	-0.207717344	-0.298918702	-0.277261904	0.751758238	-0.515829108	-0.393507874
208	54079052	Wheat	-0.663044118	-0.270342293	-0.173671134	-0.241479559	-0.379303778	0.217797399	-0.450663539	-0.223997332	0.227037257	0.319854342	-0.669843388	-0.335290185	-0.745665339	-0.275427097	-0.218669166	-0.422559776	0.123200209	-0.372936973	-0.019697878	-0.502050606	-0.08376516	-0.262800517	-0.309650477	0.139390934	-0.009385269	-0.630286679	-0.555732566	-0.614942154	0.063188717	-0.203810264	-0.012724187	0.007526782	-0.194963337	-0.078645416	0.338825465	0.201534975	2.026226247	0.169543094	0.098824227	0.718875591	1.55118896	-0.076876054	-0.307014173	-0.278342102	0.178826363	-0.185436635	-0.232375938
38	5.41286E+11	Christmas	0.948135444	0.506819418	-0.622613495	1.913920631	-0.285871818	-0.636035432	-0.333630884	-0.132116196	-0.666364558	-0.278078143	0.300850841	-0.159923254	-0.204627185	-0.473616034	0.564253167	1.097399818	1.372628057	0.082358456	0.482167941	-0.345355574	0.302764062	-0.540877487	-0.082467935	-0.197701508	1.464687349	-0.119504653	0.09535358	0.375875921	-0.410694389	0.664784593	-0.46841198	-0.727798471	0.479725354	-0.44957892	-0.406025059	-0.338652483	1.047816613	-0.305569328	-0.384249774	-0.240573556	-0.236889086	0.887573545	-0.309956701	-0.255778573	-0.302311251	1.507073684	-1.440661346
170	5.41166E+12	Strong ale	1.604967987	-0.514140349	2.212001044	1.082744501	1.966800094	0.050137754	-0.245164009	0.019897068	-0.002665057	-0.236659642	0.771214031	0.519908084	0.28448596	-0.062547649	0.393360351	1.336981337	-0.421107669	0.454481793	1.101044004	1.175290069	0.594252954	0.405963752	-0.276181905	0.376419257	-0.271942284	0.620564354	0.371959922	0.053561331	-0.247569995	0.501987909	-0.477906869	0.677403634	-0.11343893	-0.448226162	-0.195077174	-0.100446872	0.425851842	-0.350555976	-0.196899009	-0.251346633	-0.170150457	-0.198518673	-0.284383559	-0.279969843	-0.338178284	1.664740333	1.393300713
214	5.42501E+12	Christmas	0.622765764	0.310106322	0.147993967	0.390821076	-0.038468443	-0.357080474	-0.320095834	-0.323328072	-0.005149215	0.105656438	-0.154624313	0.048121841	-0.195391576	0.040212812	-0.444147841	0.8319682	0.202006965	0.025252429	1.024733403	0.065957323	-0.394929862	-0.096190889	-0.203894928	-0.103173007	-0.132190203	0.60271295	0.346271782	-0.042777942	0.528610741	0.174331522	-0.480346403	-0.542136673	0.937160926	-0.369798885	-0.100580743	-0.504267229	-0.509484603	-0.064557258	-0.386753987	0.085504999	-0.175658236	6.172383248	-0.291065298	-0.271528219	-0.331343466	1.171326474	0.562761303
35	8.71141E+12	Blond	-0.421508345	-0.39883282	-0.40140643	-0.185172839	-0.271850258	-0.127927065	-0.312120905	-0.221947273	-0.02829979	-0.143416839	1.060520795	0.217866221	0.987246049	-0.305091651	0.503487123	-0.54672837	-0.563114826	-0.413173465	-0.363246053	-0.258959931	-0.308936382	-0.145725621	0.128180077	-0.459891577	-0.171738068	0.561583355	-0.039265206	0.554438252	-0.302299588	0.239887581	-0.24550012	-0.545990749	0.1697239	-0.214738209	0.337873623	0.042376771	-0.111693561	-0.250482413	-0.312982686	-0.227749707	-0.186646869	-0.22386688	-0.329386681	-0.298126863	-0.235921232	0.043228444	-0.734332727
215	5.41396E+12	Blond	-0.242982379	-0.464231229	0.386226955	-0.143761382	-0.196108328	0.168334947	-0.053172507	-0.359692818	0.24269128	0.304670566	-0.18251959	-0.232265548	-0.347585416	-0.408510714	-0.275885516	0.282091323	0.341355928	0.248436748	0.196550036	-0.255157138	0.425398746	0.200697357	-0.080381635	0.436197614	-0.102384758	-0.549006649	-0.361478645	-0.495409816	-0.302299588	-0.370805008	-0.40216802	1.098984744	-0.415639242	-0.341658122	-0.093857554	0.128975977	0.083345928	-0.219979259	0.338861432	-0.227749707	-0.186646869	-0.22386688	-0.329386681	-0.298126863	-0.215167497	0.305921003	0.046696676
235	5.41286E+12	Strong ale	0.553381126	-0.218906273	-0.181207658	0.846467569	-0.201407587	0.190416529	-0.246894384	0.272365589	-0.136719074	0.607131508	1.212314627	1.219123779	0.463637188	-0.366090597	-0.085677229	0.710864311	0.340059024	-0.285335758	0.785242696	0.595000269	0.536934439	-0.150447178	-0.056111106	-0.029806046	0.281804727	1.134688387	1.338641503	0.033706062	0.037775649	-0.301141535	-0.516628879	0.362219646	0.137863828	0.691867074	0.433855368	-0.287199389	-0.308987686	1.004635411	0.170433804	-0.249213546	-0.166567823	0.743323322	-0.310481809	-0.267194727	1.028917313	1.647722156	0.508046632
89	5.41298E+12	Brown	0.108450819	-0.529050622	0.213802329	0.173107509	0.114067049	0.172585318	0.010795829	-0.050163787	-0.044975597	0.400215452	-0.639522536	-0.54598702	-0.225317822	-0.437522681	-0.395763118	0.495692001	-0.453507767	-0.072047702	0.246785914	1.433835824	-0.168458937	-0.080073852	-0.148692153	-0.469526003	0.035976162	-0.667282751	-0.235569755	-0.659561864	-0.278974393	-0.314473418	-0.331167485	0.191267074	-0.52314944	0.130562782	0.12123338	-0.029969031	-0.385474619	-0.02412621	-0.076117609	2.654767213	-0.180678619	0.099493198	-0.33198296	-0.29520557	-0.014132487	0.090585805	0.246191437
114	5.41077E+12	Hoppy	-0.262546268	0.139922064	0.058890331	-0.511000723	-0.31657292	0.619323429	0.136491825	-0.151331169	0.643036533	0.417685899	0.021202836	0.303466488	-0.272111897	0.048106719	-0.112749963	0.231268493	0.234346237	0.418096338	-0.178668554	0.017814754	1.159540464	0.135543471	0.207932166	1.121873715	0.759044604	-0.174967033	0.188880055	-0.392262334	-0.166204686	-0.297513542	-0.264500235	1.144044134	-0.373942766	-0.225065524	-0.483831548	-0.341746647	-0.304892785	-0.12477932	-0.000579343	-0.147638649	-0.174678284	-0.205821668	-0.329324253	-0.267715567	-0.105728669	0.292125262	0.849353417
181	5.4129E+12	Christmas	1.016202639	0.937215132	1.239796284	0.626390538	0.301597671	0.469264325	-0.128411791	-0.397617801	0.423789508	1.196922538	-0.089000459	0.251748098	0.007264552	-0.346446658	-0.248084404	1.00657575	0.81007415	0.980896071	0.465989293	0.355443486	0.179882924	-0.352509337	-0.312831347	0.5242738	0.250589437	0.115268701	0.260444843	0.137358641	-0.287951292	0.097513864	-0.35483866	0.219744296	-0.58975417	-0.020095162	-0.261597435	-0.2082268	-0.028961543	0.048373391	0.20633643	-0.128041812	-0.165453094	-0.204894583	-0.287916731	-0.27415316	-0.336182168	0.461631956	0.29345186
225	5.41166E+12	Strong ale	0.188314023	0.106446616	-0.468796346	0.306447867	0.355257731	0.735685057	0.130610148	0.39642081	0.093617486	-0.088239029	0.66510884	1.270550046	-0.319528377	0.151815559	-0.117380039	0.601495959	0.592617031	0.338939907	0.114416586	0.206171326	0.727512888	0.008090927	0.01773844	0.421909849	-0.138683852	0.875391371	1.266041487	0.004111714	1.095672739	0.03454458	-0.341613924	0.382761994	0.492682252	-0.061632454	-0.311408764	0.239018613	0.475700377	-0.361597926	-0.450984674	0.615251009	0.231016431	-0.181500328	-0.25253453	-0.252076691	-0.352384794	1.567313647	0.326373379
57	5.41023E+12	Tripel	0.509652514	0.238216613	0.369793329	0.517349143	-0.097519857	0.325762656	-0.141312918	0.388389806	0.348513493	-0.378337764	0.286641883	-0.010045841	0.58563175	0.318950589	0.135189693	-0.14899609	0.05968957	0.089217152	0.174119736	-0.475284332	0.10259389	-0.094964391	0.236176156	0.058990038	-0.42888298	0.639174564	0.385552365	0.603817957	0.385325613	0.278452051	-0.329259928	-0.013731234	0.408199045	2.140302181	0.155589253	-0.32911876	-0.452970834	-0.222436852	0.806645684	-0.248464318	-0.171020968	-0.213774845	-0.3007086	-0.2680461	-0.214995475	0.554121636	-0.137046951
143	5.41023E+12	Hoppy	0.881758059	0.248979871	0.526543815	0.576509377	0.429594182	-0.368458558	-0.299987022	0.087564348	0.163151031	0.696271605	-0.238143542	0.265925519	-0.0007887	-0.441862476	-0.380560333	0.327023181	-0.232362271	0.132377542	0.796054345	0.307777942	-0.452269887	-0.359116836	-0.282267558	-0.25012911	-0.053680228	-0.187306805	-0.082748569	-0.114892199	-0.360157469	-0.366186201	-0.630216653	-0.154139667	0.955557734	1.331107326	0.451008832	-0.32618704	-0.443975224	-0.349556562	-0.40773754	-0.228646782	-0.168265115	-0.204315821	-0.323671093	-0.265117304	-0.34191988	-0.406837525	-0.042387102
133	5.4129E+12	Strong ale	0.42711637	-0.101320991	1.772226304	0.415699944	-0.022413439	0.438439517	0.101415982	-0.38037553	1.010440921	0.116480226	0.546108446	0.685267903	-0.418009214	-0.349646972	-0.32185683	0.362754657	-0.095769712	0.756929843	0.118409238	0.401838073	0.898497823	0.175551239	-0.319556736	1.111829516	0.728138747	0.561752509	0.49924463	-0.249591415	-0.324225305	-0.31486209	-0.477115958	0.915517881	-0.731432103	0.697931078	-0.224560781	0.07259236	0.217847149	-0.347375879	-0.157769153	-0.268426719	-0.172231589	-0.21861499	-0.313636714	-0.266861403	-0.339744632	1.353213145	0.408768571
182	5.42503E+12	Stout/Porter	0.505296375	0.216370207	0.124627941	0.048204873	0.536064242	0.869907616	-0.426447027	-0.183953059	0.698922554	-0.179035033	1.044433677	1.263460652	-0.029691633	0.061144092	0.346722273	0.671533255	0.684385417	0.423758472	-0.029770585	0.10314879	0.545358442	-0.358310776	-0.267199591	0.42629179	-0.021675475	0.667435723	1.504418689	0.089749915	0.133797319	-0.017564419	-0.452260014	0.824541999	-0.180018339	-0.047452782	-0.211506951	-0.499335221	0.23312155	0.002453164	-0.307265821	0.175223115	-0.172039622	-0.224802306	-0.319330699	-0.2806984	0.009822507	1.273064188	-0.323649292
17	5.42501E+12	Tripel	0.780805265	1.351092773	1.208699632	0.612791798	-0.327459356	0.247975587	-0.245164009	-0.360397932	0.592963098	-0.236659642	0.881234268	0.880727086	0.80065669	-0.157348457	1.112835746	0.740819143	0.825994693	0.876069566	-0.066689315	-0.475064763	1.021058343	-0.388513495	-0.276181905	1.258674864	0.866895502	0.714365514	1.41020258	0.750877179	-0.247569995	-0.475270083	-0.477906869	1.010349772	-0.709352156	0.309797677	0.024535094	-0.190688356	-0.011825492	-0.350555976	0.839238847	-0.251346633	-0.170150457	-0.198518673	-0.284383559	-0.279969843	-0.338178284	0.528411842	0.369040655
229	62067029172	Wheat	-0.777516373	-0.290048043	-0.366447922	-0.414103158	-0.219282369	0.100331407	0.087477923	-0.414144832	0.34770456	-0.051109608	0.374136589	0.700097362	0.182131939	0.839236866	-0.127062995	-0.428435751	-0.069175712	-0.317283611	-0.267158894	-0.038549351	0.24865689	0.2610948	-0.309650477	0.066106822	-0.200106872	0.316589744	0.589823961	0.499126802	0.158265376	0.018962549	-0.476920916	0.173250492	-0.35245308	0.349132797	0.180909059	0.829371716	0.426307387	0.432318161	-0.070667129	0.098155304	0.396525809	-0.222693093	-0.307014173	-0.278342102	0.443732791	0.407385729	0.454231367
148	5.4E+12	Strong ale	0.705622517	0.153410037	0.361955309	0.689408495	0.10714998	0.108744466	-0.051359644	0.106805631	-0.213060311	-0.172305489	0.885208684	0.900101537	1.113928529	-0.023404539	0.023966864	0.777683178	-0.116425403	0.262462152	0.98574155	0.531690165	0.915177802	0.22258458	0.483447452	0.234043307	0.138867188	1.097946812	0.649234064	1.309003553	0.068597056	-0.033033926	-0.439399115	0.52400027	0.49058828	0.485374881	0.407546236	-0.254099539	-0.070861813	-0.18660319	0.399622403	-0.249213546	-0.166567823	-0.071586211	-0.310481809	-0.267194727	-0.180667775	1.572925808	0.594428752
248	5.41026E+12	Blond	-0.429799508	-0.08410747	-0.403362847	-0.294193324	-0.048945485	-0.253246935	-0.130899553	0.032270734	-0.445759339	0.055211574	-0.320860648	0.056241703	-0.546236478	0.149224642	-0.002670023	-0.897681583	-0.401075954	-0.52360867	-0.071212827	-0.146699429	-0.220686705	0.313941698	0.152689812	-0.271556394	-0.035177716	0.008394763	0.146451341	-0.221811972	0.456437617	0.085130046	0.524108738	-0.527587318	0.174118247	0.327807742	0.631353986	0.578873673	1.053390557	-0.264746041	0.583762151	-0.224174694	-0.1626491	-0.206146241	-0.33738911	-0.287612613	-0.259033259	-0.585879328	-0.927862944
65	5.41128E+12	Hoppy	-0.637633716	-0.20373564	-0.155278024	-0.523974473	-0.371749524	2.381892119	1.555226311	2.847013889	0.311380518	0.369339695	0.097944976	0.058130983	-0.344877891	0.118765197	0.669326664	-0.546082309	-0.1606363	-0.286643119	-0.365033559	-0.253419015	1.741271418	1.39984987	1.755476055	0.570849342	0.207884945	0.223855995	-0.045794465	-0.134088738	-0.096917842	0.344468888	-0.081978563	1.084677281	-0.544611391	-0.45251661	-0.546957781	-0.339858445	-0.517239721	0.500873851	-0.40773754	-0.228646782	-0.168265115	-0.204315821	-0.323671093	-0.265117304	0.562604892	-0.230489289	0.92096609
73	5.41077E+12	Blond	-0.816180996	-0.510135663	-0.47235686	-0.453922272	-0.271850258	0.108099434	-0.10940164	0.413335082	-0.095396686	0.020654878	0.113691541	-0.053180427	-0.165249163	0.482598267	0.44184481	-0.99968735	-0.463236266	-0.636782768	-0.494199328	-0.366490295	0.359378658	0.351463289	0.604103124	-0.352588001	-0.310444688	-0.066159983	-0.382888395	-0.464231778	0.612912008	0.517328904	-0.480623913	-0.167723192	0.384893963	0.143167999	-0.273389839	-0.242672251	0.528006209	-0.058223289	-0.217506502	1.841747648	1.613106834	-0.22386688	-0.329386681	-0.298126863	-0.024163268	-0.035364161	-0.14589877
198	54079007	Dubbel	0.573484468	0.749438737	-0.100957218	0.169537728	-0.371552201	-0.164229787	-0.215837606	-0.163381117	-0.25342962	-0.197885492	0.33248329	0.158002036	0.043924433	0.411868808	-0.189350558	0.530146391	0.731395486	0.103318041	0.405041548	-0.220862674	-0.378737214	0.007439314	-0.031190585	-0.338129726	-0.387646836	0.204890364	-0.542240965	-0.025493863	0.246106154	-0.134538166	-0.347114922	0.305648978	-0.145453342	-0.093177477	-0.148135407	-0.068749464	0.047146887	-0.344930298	0.306102589	-0.149478403	0.238953509	0.337669491	-0.307488368	-0.280143962	-0.336678503	0.174739063	0.025253745
91	8.71141E+12	Strong ale	0.154042401	0.203922474	0.072144323	0.069505604	-0.126845119	0.243205501	0.588994872	0.010665313	-0.248225905	0.001313553	0.93327641	0.349270297	0.773211817	-0.360834082	-0.537123716	0.312681714	0.139492399	0.521341544	0.319538842	-0.246156107	-0.021558122	0.455033965	0.171058808	-0.305214785	-0.224378052	1.052730125	0.245468667	1.005243705	-0.250021554	-0.027126173	-0.505538399	0.416024618	0.421624099	-0.188411857	-0.311408764	-0.213105558	-0.09657975	-0.201726468	-0.272711212	-0.257633225	-0.159598885	-0.181500328	-0.25253453	-0.252076691	-0.192513336	1.261876441	0.251005308
217	5.42501E+12	Tripel	-0.407697004	-0.165453126	-0.205636491	-0.449956072	-0.125225807	0.795673829	0.71408049	-0.117242818	0.705842593	-0.277340089	-0.35898201	-0.313983364	-0.148466051	-0.102289263	-0.168037841	-0.015330213	0.312614952	-0.138819019	-0.247134541	-0.091300653	0.464872709	-0.007480907	-0.17870754	0.972793261	-0.0433651	-0.083195823	-0.104014967	-0.117689055	-0.259491712	-0.233017177	-0.359086164	0.190105794	-0.225128462	-0.383789852	-0.322405479	0.212188586	-0.003036004	-0.36549364	0.299886531	-0.213375884	-0.166969093	-0.202640718	-0.331278787	-0.303406697	-0.358067024	0.42483906	0.001120631
163	5.42502E+12	Tripel	-0.068311806	-0.157431371	0.045665368	0.004481228	-0.142560739	-0.266247042	-0.395912136	-0.080987643	-0.360854225	-0.17412984	0.041389072	0.227384926	-0.357758492	0.076960004	-0.206746465	0.216080049	-0.017344596	-0.274217081	0.066719349	0.047116827	0.1089857	-0.161366675	0.071280686	-0.159446278	-0.302601557	0.066727525	0.284123907	-0.496454284	-0.032348747	0.029628492	-0.179252108	0.447828952	-0.070686445	-0.152556492	0.143647911	1.249637492	-0.505207807	0.425741326	-0.185435032	-0.21880875	0.107311339	-0.216298389	-0.324601223	-0.290500678	0.461741054	0.366131284	0.378954614
68	9999999999	Tripel	0.461374011	0.102759427	0.177733565	0.784879883	0.568675742	-0.553725695	-0.405857896	-0.458309285	0.125784711	-0.105004207	-0.341093861	-0.00032689	-0.486502024	-0.497612294	0.121761335	1.409861919	-0.271004602	1.991660997	1.53214595	1.309372969	1.153609521	-0.358209143	-0.302655853	1.254362631	0.353528748	-0.060644118	0.059332143	-0.101987577	-0.322176568	0.058646912	-0.049412282	2.328004649	-0.71847357	0.158903923	0.535082794	-0.731916242	-0.22806365	-0.376104473	-0.498208782	-0.29440344	-0.171125303	-0.243970646	-0.310951962	-0.290185977	-0.374259134	0.978836452	1.449607286
15	54079045	Tripel	0.669492897	0.593722913	0.617834748	0.185347187	-0.327459356	0.434019797	0.255918668	0.384517326	0.256471572	-0.236659642	0.132850261	-0.389178115	-0.189036526	0.226323733	-0.129754245	0.810753571	1.062918952	1.395191991	-0.501432053	-0.475064763	0.5630372	-0.388513495	0.118658166	0.814898324	-0.271942284	0.634193396	0.654538384	0.560399789	0.761581043	-0.073108669	-0.477906869	0.556288473	-0.324045142	1.400366942	-0.31879529	-0.029106596	1.696685693	0.040900148	0.321169919	-0.251346633	-0.170150457	-0.198518673	-0.284383559	-0.279969843	-0.338178284	0.271624535	0.719124716
1	5.41397E+12	Brut	0.574177573	0.639475361	0.625060478	0.153546515	-0.447275469	0.34536655	-0.405857896	-0.458309285	0.978642968	0.103951817	-0.171645779	0.515427646	-0.10412583	-0.497612294	1.281756069	0.660789339	0.31986109	0.161972366	1.53214595	0.538882733	0.359209117	-0.358209143	-0.302655853	0.616103885	0.153575614	0.49487855	0.158066562	0.842820695	-0.322176568	2.01180516	0.33307816	0.276872552	-0.231350986	-0.701431141	1.445042423	-0.203799304	-0.594248603	-0.376104473	-0.498208782	-0.29440344	-0.171125303	-0.243970646	0.766301715	0.136580539	-0.374259134	0.354544721	0.540741201
71	5.41023E+12	Blond	-0.12886157	-0.135171052	0.165794022	-0.214699782	-0.133311456	-0.139112477	-0.389254109	0.203108354	-0.338591018	0.153582168	-0.256512126	-0.308196343	-0.290498335	-0.05507652	-0.025157967	-0.389102489	-0.062554343	-0.303854422	-0.304493406	-0.200982382	-0.018483068	-0.024163198	0.271730105	-0.011196847	0.232920439	-0.33948261	-0.211423239	-0.204811443	-0.302299588	-0.056776028	-0.480623913	-0.190370239	0.199952769	2.015540775	-0.007034349	0.395004083	-0.136687335	0.043513093	0.146332457	-0.227749707	-0.186646869	0.180768664	-0.329386681	-0.298126863	0.077573115	-0.110489001	-0.693334849
102	5.41191E+12	Christmas	1.071155627	0.120655623	-0.689772601	1.536873033	0.558551491	-0.620419085	-0.053814555	0.07498528	-0.585649732	-0.463908713	1.486409055	0.873973214	1.674476524	0.260647128	2.329861121	0.662165484	1.057327881	-0.73675475	1.358007628	1.046584248	-0.218322658	-0.537519369	0.001298687	0.012503028	-0.303654064	1.252055819	0.82821323	1.622546675	0.438458626	2.329356416	0.112092897	-0.465153494	0.204662673	-0.634992482	-0.471374748	-0.360878829	-0.73722619	-0.344930396	-0.513370956	-0.269269329	-0.235029903	0.341662936	-0.30591664	-0.247791078	-0.342486837	0.682247961	0.10463654
140	54050082	Tripel	-1.019360687	-0.663363042	-0.370880417	-0.513003994	-0.364794486	-0.620206686	0.123764567	0.12965747	-0.531318314	-0.34312896	-0.45592702	-0.465221649	-0.378432345	0.189574254	-0.598277676	-0.696433108	-0.442656536	-0.417254286	-0.326030954	-0.474640028	-0.662282182	0.387120048	0.223556075	-0.573079172	-0.393412261	-0.483741892	-0.156457764	-0.405779725	0.055145627	-0.412465975	-0.480653787	-0.524055342	-0.113643621	1.806404389	-0.480478116	0.833156385	0.164099572	-0.046996815	0.084845264	-0.258195708	3.936706534	0.692722428	-0.303155131	-0.269953922	-0.03874502	0.241383972	-0.533365213
67	5.42503E+12	Stout/Porter	1.554361113	1.4704539	2.462206713	0.340030227	1.605239338	-0.313824261	-0.405857896	-0.458309285	0.326111752	-0.105004207	-0.623231476	-0.808739352	-0.295313927	-0.497612294	-0.660154684	1.452514432	0.833169368	0.92406666	0.341196448	2.379939647	0.035808048	-0.358209143	-0.302655853	0.413997619	-0.04637752	-0.616166786	-0.401509175	-0.395033667	-0.322176568	-0.601010482	-0.431902723	-0.504926131	-0.763277423	-0.127874432	-0.19883541	-0.15202835	-0.594248603	-0.376104473	-0.154728691	-0.29440344	-0.171125303	-0.243970646	0.048132597	-0.290185977	-0.374259134	0.020006555	0.183445294
210	5.41398E+12	Amber	-0.948279917	-0.536898144	-0.264722211	-0.333293408	-0.385069853	0.293020267	0.347766317	-0.427416939	0.124503544	0.219998462	-0.102141177	-0.13825749	-0.276427432	-0.088353698	0.722607745	-0.372040158	-0.43881245	0.047177235	-0.236023716	-0.269074402	0.257440999	-0.39886376	-0.318139554	0.327087186	0.543998619	-0.10983042	-0.171562471	-0.164933206	0.316830211	-0.176109004	-0.649103889	0.619018085	-0.546074659	-0.051102379	-0.469185992	0.255398674	-0.189022032	-0.178247284	-0.072025092	0.178987443	0.517482017	0.165689917	-0.277969661	-0.260953251	-0.170185794	0.520465594	-0.051492506
189	5.41023E+12	Tripel	0.046519101	0.278584127	-0.082664947	-0.456107441	-0.2940446	0.104731107	-0.227063636	-0.082248626	0.199082779	-0.145361623	0.775931228	0.558625077	0.581508519	-0.390863393	0.017149394	0.109920709	0.389587794	0.082304989	-0.278986326	-0.105518822	-0.314154413	-0.363260019	-0.31414092	-0.278074759	-0.163894937	0.343336588	0.053802868	0.458169711	-0.28092024	-0.336059983	-0.287952005	-0.019039783	0.014423437	0.816694057	0.064372639	-0.176614257	0.108854904	-0.362477168	-0.150754013	-0.21880875	-0.18330242	0.0055852	-0.324601223	-0.290500678	-0.3557257	0.811967727	0.074141434
233	5.41302E+12	Scotch	0.549409323	-0.327943934	-0.139787847	1.353451736	0.085005871	-1.047984638	-0.4937209	-0.048594168	-0.87961068	-0.417659128	1.006394601	0.257326314	1.144096224	0.183301876	0.06525634	0.544228795	-1.239843672	0.11712944	1.550518555	-0.075906756	-0.580809427	-0.482822749	0.582854875	-0.905916766	-0.154052199	1.412702701	0.522156769	1.629256954	-0.363371425	1.200030202	-0.72554338	-0.63274807	1.253396482	0.104493432	0.092908157	0.132370455	-0.558389742	-0.366768402	-0.506451787	0.18010588	-0.21316822	-0.225152971	-0.314573857	-0.282148931	-0.357289729	-0.14562778	0.141582876
199	5.41186E+12	Tripel	-0.253059914	-0.406194628	0.298300219	-0.456107441	0.236041936	0.329423612	0.313787526	0.117467698	0.22707826	0.062579942	-0.077416912	0.017119361	0.202686645	0.541588447	-0.245402366	0.125238715	0.331849554	0.434601944	-0.484093334	-0.38487565	0.038512963	0.691457106	0.577258524	-0.189500498	-0.302601557	-0.292136078	-0.190302504	-0.098427516	0.579207415	0.430552347	-0.427534213	0.392120289	-0.338378583	-0.473926201	-0.120816082	-0.001240978	-0.291996648	-0.204572154	0.056496	-0.013395889	-0.18330242	-0.216298389	-0.324601223	-0.290500678	-0.197820685	0.305837789	0.18687218
63	7.01197E+11	Amber	-0.579456497	-0.581185911	-0.47235686	0.022628894	-0.044624467	-0.617138526	-0.446381922	-0.221403727	-0.792328982	0.133684009	-0.522300665	-0.379283536	-0.538149708	0.07284947	-0.010225214	-0.359485194	-0.596586553	-0.47371141	0.19494657	0.372103255	-0.819149825	-0.406292659	-0.098922022	-0.676925318	-0.194066037	-0.124359912	-0.060569472	-0.55547632	0.029129069	-0.04545037	-0.157017381	-0.060800978	0.379029148	-0.472647962	-0.453072604	-0.497768475	-0.304393249	-0.346611975	-0.045758499	-0.227749707	-0.186646869	1.290863115	-0.329386681	-0.298126863	-0.341800213	0.206544642	0.816815806
95	5.41214E+12	Christmas	0.849307053	0.498625858	0.844468851	0.42699823	-0.395758597	-0.019957894	0.3389005	-0.074604661	0.682155379	-0.200511092	0.432268154	0.891674304	0.041084884	-0.086620822	-0.513146815	0.643190249	0.329773749	1.073282389	-0.416051868	0.104263452	0.134764325	-0.352509337	-0.312831347	0.62523531	0.315548686	0.627281215	0.782073306	0.459225453	0.144290132	-0.126580563	-0.482335474	0.169916235	0.148213134	0.253994516	-0.239077089	-0.666613105	0.034409092	-0.082562394	-0.450762173	0.153467183	-0.165453094	1.667301644	-0.287916731	-0.27415316	-0.336182168	0.994406249	0.388191331
25	54079014	Brown	-0.181829727	-0.184169048	-0.354782035	0.352942476	0.290051795	0.123744074	-0.381957884	-0.206500852	0.211078781	-0.152975184	0.081962272	-0.35348269	-0.380500398	-0.090295612	-0.003109784	-0.052679095	-0.200821057	0.08510293	0.284484966	0.021433795	-0.228665999	-0.327898513	-0.148692153	-0.014601813	-0.229727866	-0.250495315	-0.112733509	-0.350242386	0.006612386	-0.178488302	-0.6080291	0.376212725	-0.241735119	-0.22965928	0.658729377	0.156030587	0.432770926	-0.092929424	-0.333727677	0.070291971	-0.180678619	-0.220198636	-0.33198296	-0.29520557	-0.063006357	0.20913188	0.261775603
203	5.42502E+12	Brett/cofermented	-0.087897913	-0.257178809	-0.065349156	-0.255915854	0.000667172	0.343220719	-0.329265977	-0.060758259	-0.119087263	0.774758539	0.106843813	0.757227164	-0.49064536	-0.32086213	-0.191042144	0.510752228	0.282033682	0.616711447	0.250710353	0.359295377	0.643138594	-0.321840632	0.053453639	0.223038657	0.782353153	0.565480923	0.873096263	-0.525154405	-0.293420406	0.330429113	-0.529913253	0.505635337	0.437606747	-0.182109062	0.554378122	0.058225483	0.017364786	-0.109493206	-0.006610811	-0.248142575	-0.160148109	-0.204596605	-0.428248412	-0.00648093	-0.095236357	0.921889143	0.571143096
85	54112018	Tripel	-0.171684282	0.480129598	-0.475549493	-0.215546158	-0.1446395	-0.512773732	-0.220080848	-0.410507223	-0.114735612	-0.315650957	-0.238377553	-0.026106926	0.029906005	-0.291019495	-0.19830003	-0.009485456	0.726036692	-0.613064796	-0.045742919	-0.475284332	0.512781283	0.156134755	-0.334334102	0.486220964	-0.42888298	0.245046324	0.032496985	0.063136709	0.040067885	-0.151263668	-0.329259928	0.320623802	-0.173394651	-0.384457658	-0.417307707	-0.088313005	0.672267015	-0.33946832	0.162663041	-0.248464318	-0.171020968	-0.213774845	-0.3007086	-0.2680461	-0.332595306	0.637597261	0.19176732
3	54055308	Blond	-0.410904398	0.061125467	-0.275918374	-0.263200632	-0.126345257	-0.343456895	-0.043959019	0.028339193	-0.443259749	-0.054926204	0.401810414	0.039159534	0.250788805	-0.010401041	-0.001806532	-0.284605864	-0.084858073	-0.325373537	-0.361939649	-0.040256571	-0.414632733	0.022342535	-0.066436804	-0.322832348	-0.076841028	0.014977451	0.376290669	0.441856472	-0.123095746	-0.231332545	0.05972145	-0.290686735	0.154614146	-0.131867305	0.296413415	-0.43352163	0.302998149	-0.260182821	0.130467547	-0.224174694	-0.1626491	-0.000715888	-0.33738911	-0.287612613	-0.248119333	-0.498133939	-0.117920759
21	5.41278E+12	Lambic	-0.700042995	-0.138887405	-0.413241939	-0.193119068	-0.345911751	-0.19500982	-0.127884547	-0.388086165	0.065394996	-0.293054678	0.017311734	-0.287044539	-0.028200991	-0.37045703	0.2211801	-0.766853641	-0.229845669	-0.483546502	-0.498540048	-0.394253823	-0.440455301	-0.400470592	-0.306600849	-0.390381162	-0.31564685	-0.355249285	-0.015101761	-0.038576801	-0.344784512	-0.109563714	1.766660004	-0.35664745	-1.010874166	-0.461985027	-0.370232791	-0.55488594	0.963419605	-0.16570784	-0.108786264	-0.227350082	0.511404604	-0.209413796	0.974588487	1.56247518	-0.146282423	-0.15778017	0.481059086
192	5.41069E+12	Brut	0.111954873	0.984761838	0.404752341	-0.59238833	0.178785166	0.513721605	-0.405857896	0.234659845	0.333325207	0.103951817	1.161481594	-0.808739352	0.802896419	1.051643586	2.361127946	0.241445386	1.003355365	1.225309255	1.35934457	0.897759176	1.092597401	-0.358209143	0.740726931	0.500408219	0.153575614	1.993642465	-0.681297043	1.721958966	1.392306858	0.097086733	-0.431902723	-0.0173914	0.949759003	0.158903923	-0.164123105	-0.467857773	-0.594248603	-0.376104473	-0.154728691	1.357241887	-0.171125303	0.942960283	-0.310951962	-0.290185977	-0.374259134	1.281455192	1.380204258
239	54055049	Tripel	-0.155464383	-0.234226324	-0.123038033	0.029560778	-0.2940446	-0.040086602	-0.395912136	-0.221081263	0.052288727	-0.115458873	-0.644654515	-0.497385043	-0.510773399	-0.390863393	-0.445084007	-0.086060477	-0.288350759	-0.05199313	-0.128809397	-0.38487565	-0.141223968	-0.067294962	-0.173692584	0.004844414	-0.302601557	-0.75213642	-0.431055906	-0.296053165	-0.28092024	-0.257873905	-0.488983217	-0.188436031	0.300000346	-0.213456951	0.339920532	0.679018093	-0.376837345	-0.362477168	-0.090019602	-0.21880875	0.107311339	-0.105356595	-0.324601223	0.470837999	-0.3557257	0.508570313	-0.654429251
117	9.12004E+12	Strong ale	2.08053767	-0.12951872	1.68238402	1.613832485	2.88926102	1.151570216	0.699161646	-0.384649694	-0.175213689	1.27846241	-0.010609772	-0.353675591	0.18206601	0.538501369	0.517178043	1.835917731	-0.471743942	0.268275279	0.417066316	2.373607383	1.150142091	-0.540877487	-0.339956552	-0.197701508	1.873309347	0.861999506	0.014026836	0.607663036	-0.410694389	1.355533679	-0.46841198	-0.074044916	1.069604147	-0.44957892	-0.214916548	-0.104857728	0.232642622	-0.305569328	1.138318277	-0.240573556	-0.236889086	0.60184089	-0.309956701	-0.255778573	-0.302311251	1.741369484	1.571661039
171	5.42503E+12	Tripel	0.457409576	1.150204796	0.614029086	-0.59238833	-0.447275469	0.585267984	-0.405857896	0.234659845	1.178970009	-0.522916254	1.443619209	1.212291802	1.022153366	1.499525001	1.086718858	0.032850985	0.769272983	0.336920477	-0.526737078	-0.535076164	0.26234462	-0.358209143	0.479881235	0.639773995	-0.646236921	1.914246529	0.223970206	2.346741253	1.622478677	0.999310672	-0.049412282	0.019394392	-0.255815299	0.31109005	-0.513726054	-0.203799304	-0.113611226	-0.376104473	-0.498208782	-0.29440344	-0.171125303	-0.243970646	0.407217156	-0.290185977	-0.374259134	0.586648509	0.207660872
103	5.42502E+12	Stout/Porter	2.876477347	0.682677043	0.591966303	0.526513938	3.777813214	-0.82940032	-0.405857896	-0.458309285	-0.796051931	-0.105004207	-1.699589618	-0.808739352	-0.868878218	-0.497612294	-0.660154684	2.466213759	0.397622867	0.461350794	0.514783153	2.902927521	-0.3234454	-0.358209143	0.219035539	-0.341096196	-0.246330654	-0.350136072	-0.121721307	0.039474454	-0.322176568	-0.601010482	-0.431902723	0.240086759	-0.994606558	-0.701431141	-0.513726054	-0.731916242	-0.594248603	-0.376104473	-0.498208782	-0.29440344	-0.171125303	-0.243970646	-0.310951962	-0.290185977	-0.374259134	0.007141379	1.976961887
175	5.41026E+12	Strong ale	0.784192126	0.922555167	-0.026428552	0.37028348	-0.408241985	-0.658811306	-0.079810371	-0.402522833	-0.212149458	-0.357708899	0.197137683	0.892460889	-0.626442074	0.460844907	-0.501042995	0.228535168	0.854539032	0.171555557	-0.096780771	0.43028648	-0.325356312	-0.002782487	-0.292356924	0.003369386	-0.108695781	0.503113656	1.211547277	-0.421564174	0.236184294	-0.431786789	0.570497218	0.15228076	0.55469698	0.389976803	0.295144294	0.727358813	0.434618042	0.607957067	-0.287390892	-0.260285219	-0.151015488	-0.183039203	0.822423788	0.77135243	0.628577617	1.101292373	0.159030909
196	5.41155E+12	Strong ale	0.223626421	0.95128857	0.251999861	-0.531869756	-0.395156819	0.072684907	-0.095663773	0.210731814	-0.032785537	-0.177791611	1.151793712	0.074265102	0.923172588	0.154188355	-0.025511046	0.581720195	1.176421691	0.328085054	-0.312099361	-0.16041998	-0.094177161	-0.399807802	-0.151478733	0.265456562	-0.138683852	0.919811329	0.797668059	0.584980194	-0.250021554	-0.251171425	-0.341613924	0.208743328	0.050218478	-0.184537463	-0.311408764	0.361401537	-0.371889512	0.134965551	-0.303778921	-0.257633225	-0.159598885	-0.181500328	-0.25253453	-0.252076691	0.167767022	1.429838526	0.398668288
4	54079021	Strong ale	0.213166111	-0.306445975	0.791051275	0.087387852	-0.408241985	0.00354369	-0.042244392	-0.402522833	0.345920565	-0.044274863	0.802786557	0.712870287	-0.00907135	0.571220228	-0.501042995	0.94631601	1.025473903	1.111800941	0.345334358	-0.47005414	0.472318718	-0.130980579	-0.292356924	0.569429278	-0.113877234	0.944863574	0.873162647	0.035299525	0.01451141	-0.431786789	-0.289645326	0.12324168	0.348272467	-0.148051935	-0.22926013	0.515167502	0.369198489	0.022028272	0.19818992	-0.260285219	-0.151015488	-0.183039203	-0.259165332	-0.248138063	0.057744754	1.372015613	0.218366146
99	5.41397E+12	Strong ale	0.305874441	0.016057808	-0.181207658	0.649599027	-0.149151594	1.386645332	0.962883531	2.349128648	0.165502868	-0.019002553	0.42874057	0.560011114	-0.186963334	0.738067654	0.157410675	0.33419453	-0.110411389	0.098586561	0.441447531	-0.239080254	1.188757207	0.886090591	1.76208433	-0.412407868	-0.191107509	0.459280272	0.639349222	-0.049194517	0.117218783	0.309065354	-0.090292303	0.436172671	0.049408006	-0.358502321	-0.22739007	0.198710411	-0.541116129	-0.173411918	0.153471764	1.163021292	-0.166567823	0.177256824	-0.310481809	-0.267194727	-0.163335238	0.994933597	0.42544145
157	5.42502E+12	Tripel	1.49421611	-0.082877061	0.177733565	2.054117871	1.351251535	0.825169419	-0.405857896	0.234659845	0.789136108	-0.522916254	1.013663231	-0.430209456	0.961472359	-0.497612294	-0.294071676	1.24392003	0.726675392	1.38847331	1.829883325	1.155274922	0.959880527	-0.358209143	0.479881235	1.30170285	-0.646236921	0.704974568	0.520173461	0.842820695	-0.322176568	-0.251961874	-0.431902723	1.316149394	-0.024486164	0.158903923	0.815261134	1.059518388	0.111788939	0.093476694	-0.154728691	-0.29440344	-0.171125303	0.349494818	-0.310951962	-0.290185977	0.095322032	0.284029769	1.265613778
[truncated: 3 more columns]
