# Supplementary material for: Predicting and improving complex beer flavor through machine learning
Source: Nat Commun. 2024 Mar 26;15:2368. doi: 10.1038/s41467-024-46346-0 (PMC10966102; doi:10.1038/s41467-024-46346-0)
Supplement: Supplementary file 8 — Supplementary Data 5 [file 41467_2024_46346_MOESM8_ESM.csv]

	Malt aroma - overall	Malt aroma - grain	Malt aroma - bread	Malt aroma - caramel	Malt aroma - smoked	Hops aroma - overall	Hops aroma - citrus	Hops aroma - tropical fruit	Hops aroma - grassy	Hops aroma - woody	Esters aroma - overall	Esters aroma - nail polish	Esters aroma - banana	Esters aroma - floral	Esters aroma - fruity	Malt taste - overall	Malt taste - grain	Malt taste - bread	Malt taste - caramel	Malt taste - smoked	Hops taste - overall	Hops taste - citrus	Hops taste - tropical fruit	Hops taste - grassy	Hops taste - woody	Esters taste - overall	Esters taste - nail polish	Esters taste - banana	Esters taste - floral	Esters taste - fruity	Acidity	Bitterness	Sweetness	4-vinyl guaiacol	Diacetyl	Dimethyl sulfide	Metallic	Stale hops	Trans-2-nonenal	Orange	Coriander	Clove	Lactic acid	Acetic acid	Barnyard	Alcohol	Carbonation	Aftertaste	Body
Malt aroma - overall	1	0.567790550680382	0.607871952999538	0.708501015004592	0.488511116616439	-0.00880181158877737	-0.188565153827429	-0.110550959558599	0.10087434493258	0.0458320812978933	0.138148540901177	0.240701351516252	0.110418192692566	-0.103775441586732	-0.0675258950291116	0.824983530927024	0.396137050309432	0.556862382189626	0.619834601382967	0.448089731895853	0.139647562798003	-0.276030257244715	-0.117163923162185	0.21229831486339	0.108070385859976	0.265457354285485	0.325126185052329	0.208925480513723	-0.067380184408192	-0.0442132762137106	-0.289265779818181	0.139392993341723	0.137877922409587	0.142167084586385	0.295711954238587	-0.141223211284459	-0.0441838080677551	-0.141639787566692	-0.0917956153611628	-0.313181334813933	-0.200402212309193	-0.00434728510891069	-0.0156872871551395	-0.0681984068763189	-0.189552176207004	0.384159849592386	0.0712040236202524	0.233321793946492	0.49813257597009
Malt aroma - grain	0.567790550680382	1	0.368783375186318	0.199303808539001	0.0196645626714421	0.0101888428465176	-0.0855554146355623	-0.180979141453505	0.112648375401986	0.00120544041956369	0.140005594970596	0.251957766843599	0.100635818783503	-0.0878068430834719	-0.00510575647546891	0.412370227448898	0.596666287780459	0.388753056247359	0.18622018877843	0.035757433110696	0.0672698510650525	-0.0962869945211569	-0.182091973496588	0.20684791528518	-0.0282263523109967	0.218140492130853	0.253263684513954	0.21032576295106	-0.0159158986355568	-0.0482802993417318	-0.0540639502811663	-0.00973417922271792	0.0189499533912127	0.055092426224099	0.108320917020076	-0.0151633699803933	0.0208739951079809	-0.171900701472089	-0.0565765010474073	-0.17715700421071	-0.0307125765757694	0.0129577440590537	0.152379705566849	0.127039607147696	-0.233240126569833	0.135221723397868	0.0265425301613159	0.0379762949121679	0.190031035412375
Malt aroma - bread	0.607871952999538	0.368783375186318	1	0.300219488846474	0.17825074222693	0.147918766719548	-0.0510991162629204	-0.123776180025362	0.271412075486924	0.117020886497711	0.131646689568438	0.188730104908894	0.140154897780533	-0.0453856408560703	-0.117567422008748	0.536985540728506	0.294242630683353	0.676519391648571	0.322702787320182	0.246708543141244	0.176316397323522	-0.0912941971191757	-0.14835823915734	0.267669711993559	0.151378502982422	0.182911874000553	0.239712736944848	0.135525735481091	0.0140546286534709	-0.0368534517520875	-0.214517689305925	0.173217285789018	-0.00326369391096655	0.171653982449203	0.100655624515931	-0.0910144497888374	-0.0520899196756601	-0.165830155636564	-0.00514204466521924	-0.226078988304327	-0.170042436369628	-0.0826327863734121	0.0175673710478574	-0.0668562264240905	-0.189715939117438	0.290249049103667	0.140521626535089	0.232843395619688	0.352687911088549
Malt aroma - caramel	0.708501015004592	0.199303808539001	0.300219488846474	1	0.442964214175201	-0.162362590161906	-0.173770314273629	-0.0874044603330611	-0.0551831081650709	-0.0195080278717513	0.117272299699571	0.148010063777563	0.0866929747394197	-0.0500610603879744	-0.0490140245024755	0.609796223516977	0.0946888173210347	0.336534110034105	0.732615301897626	0.431342402310605	0.00755177372182885	-0.246363467737022	-0.0311286198511612	0.0184606770846587	0.108035343622303	0.236003110743234	0.178266617484389	0.205983599323076	-0.0879434525282884	0.0471767364284518	-0.320752985240068	0.0807152854612745	0.256913245571858	0.136434447312127	0.433983211783178	-0.181711824755829	0.0732401570887301	-0.00474155437692759	0.00304327171781142	-0.270013482266073	-0.137017917142996	0.102752944882711	-0.0432934121806707	-0.123099157818335	-0.0326593896789622	0.354110667841394	0.0685520059256061	0.1439675119388	0.424136888515432
Malt aroma - smoked	0.488511116616439	0.0196645626714421	0.17825074222693	0.442964214175201	1	0.0365910162864749	-0.139774779312678	-0.0403854746912258	0.06125626241	0.219213695624926	-0.0897908352361101	0.0556084770793883	-0.0448002129788566	-0.111026836845222	-0.122092275483971	0.43569749067381	0.0018790513836536	0.159386356131016	0.385176388174713	0.543488250274504	0.160987460582547	-0.127307717145349	0.022430204448562	0.13421446232232	0.211014758835697	-0.00861030103898768	0.144136923887276	-0.0168940313249997	-0.15084704397099	-0.064524664497893	-0.174293066516956	0.195113619993046	-0.00307722203353873	0.131260984861315	0.252812122806841	-0.0623843586352016	0.0503809089900485	0.0769254108895154	-0.0390183533227721	-0.112779942419122	-0.1085194462497	0.0784342574559341	-0.172734919441587	-0.147082117123004	0.0557755734979414	0.262900050260997	-0.0301808161257717	0.26062165027033	0.332797805739879
Hops aroma - overall	-0.00880181158877737	0.0101888428465176	0.147918766719548	-0.162362590161906	0.0365910162864749	1	0.579572046795324	0.48361363980056	0.78273562662266	0.282380767052294	0.0783829952765427	0.0954174817236006	0.0735557077501966	0.0858000248576121	-0.0331371249042922	0.122268825679286	0.0817369225647236	0.176168406619069	-0.0322088177819546	0.191321839219352	0.827686101556298	0.427793127218667	0.298157319156094	0.685872002826493	0.348115672982579	0.0969750474584027	0.166925680204829	0.0261474477044909	0.0236614914478598	-0.0916276738933811	-0.0906824513164904	0.690377025346739	-0.358181060292316	0.1925397741734	-0.298049728535771	-0.0103530831246455	-0.0744988820575215	0.107089942165404	-0.199700311865846	0.0594868558504612	0.0710129705397865	-0.0269015974428492	-0.198680747292114	-0.0378308078905981	0.0911522626001763	0.448091525665848	0.531949450131273	0.42925997941349	0.388645535288135
Hops aroma - citrus	-0.188565153827429	-0.0855554146355623	-0.0510991162629204	-0.173770314273629	-0.139774779312678	0.579572046795324	1	0.349048620650184	0.386544744121079	0.104291447451609	-0.035816861583434	0.0250218175269529	-0.0203539177540843	0.205689083467009	-0.0774658678771039	-0.132510380357873	-0.0663885301716901	-0.024183407275786	-0.103318313845056	-0.0665245211627763	0.421048266319908	0.692368355901399	0.225025327608859	0.293318128817521	0.105768939050759	-0.00733718204094793	0.0364044025965785	-0.0505652864036161	0.15856767180435	-0.0768382810487413	-0.0379206026377151	0.39798091095889	-0.173963467875441	0.185665789722042	-0.234918955742891	-0.0202559392979916	0.0293376232728206	0.0717533628452287	-0.118095727485481	0.173488329699999	0.153858668179517	0.11345341169267	-0.123349552858011	0.00523427687925829	0.0805326830030497	0.2004684726283	0.362076732522049	0.143325050086805	0.093135949512054
Hops aroma - tropical fruit	-0.110550959558599	-0.180979141453505	-0.123776180025362	-0.0874044603330611	-0.0403854746912258	0.48361363980056	0.349048620650184	1	0.126605285489307	-0.10719287025203	0.264257989783706	0.00182293106777504	0.242399019606026	0.193074342008254	0.187202062992358	-0.0365890678758576	-0.0644079603693448	-0.0336253031884589	0.0343423117523466	0.0250756058560731	0.388653625729706	0.314838137622534	0.675599865489937	0.167423947480226	0.0353266677031817	0.237391071513466	0.00940287130424453	0.163385464342887	0.166530974531178	0.155830209072162	-0.0769592640212087	0.311983690159098	0.101051225706688	0.0383141887550415	-0.174388343028645	-0.224941077114845	-0.0937479898610152	0.0503519829632733	-0.229484862273751	0.121799054205807	0.0868963126710175	0.156109344368579	-0.209190336273193	-0.141031608529744	0.0524344168142184	0.222921473342527	0.227990916548365	0.12234368868853	0.144110819516833
Hops aroma - grassy	0.10087434493258	0.112648375401986	0.271412075486924	-0.0551831081650709	0.06125626241	0.78273562662266	0.386544744121079	0.126605285489307	1	0.231214222595877	-0.0340997914268133	0.184512417285153	-0.0323232094379747	-0.00827414248496007	-0.181239779403141	0.188210952603854	0.15559108044529	0.290590607126484	-0.0221040737272838	0.197100531637617	0.7352712748895	0.276856029886015	0.0628490180639178	0.816325143484281	0.360774073407598	0.000913551844644019	0.230572337795225	-0.0260088410091266	-0.0648149748952136	-0.187074831238467	-0.0660086665148042	0.639092092530487	-0.502080261677783	0.201639695057869	-0.279994562423638	0.0658530399077925	-0.0783273980548856	0.118238754584765	-0.137306586472294	-0.07794266569189	0.0054299378663687	-0.150204461765699	-0.0958249986629569	0.0041821510974077	0.0903677251939786	0.465279249804294	0.482437153901811	0.449537396777016	0.425137637719352
Hops aroma - woody	0.0458320812978933	0.00120544041956369	0.117020886497711	-0.0195080278717513	0.219213695624926	0.282380767052294	0.104291447451609	-0.10719287025203	0.231214222595877	1	-0.266868098377641	-0.0026384221171542	-0.325173596793385	-0.0859277883321873	-0.230120471429779	0.0390314693622873	-0.118523325967919	-0.0450000797038154	-0.0100759454601226	0.244038494809472	0.202998663362254	0.089774248577122	-0.0518017334725654	0.154881031365098	0.460071607314318	-0.236862276606827	-0.00906139000033726	-0.275082459176724	-0.0781401845388461	-0.148776919767207	0.0132970629147626	0.183753122451628	-0.154074882611385	0.0429770030079951	-0.00940570932776889	0.169171907379928	-0.0756967184979728	0.316237808379267	0.116468902558496	0.102751958987726	0.0869320576480022	0.0750012248828694	-0.0577816516156557	0.0635188925109887	0.285603128276406	0.0450638655478026	0.173092741892727	0.230879238017837	0.125475345850167
Esters aroma - overall	0.138148540901177	0.140005594970596	0.131646689568438	0.117272299699571	-0.0897908352361101	0.0783829952765427	-0.035816861583434	0.264257989783706	-0.0340997914268133	-0.266868098377641	1	0.555206940709665	0.735307817641703	0.356764385172005	0.504401486875575	0.10918412487271	0.116616544255087	0.139818175434429	0.19338835235609	-0.0538199888397783	0.112230446783648	-0.0468068062737944	0.198622046393161	0.0371633965619835	-0.135264654271573	0.835733691739068	0.460426344873278	0.643371767333912	0.259900872051878	0.376726617263562	-0.0230759290734785	0.0435885625240196	0.282177531552932	-0.0148969412649115	0.00347413627100813	-0.264385652660052	0.00272190976171561	-0.214901374321138	-0.261250111021273	-0.115737950280138	0.0266332573230975	0.103683440468949	0.143142146716352	0.110773464401644	-0.222757157095438	0.31374971271529	0.184145295748373	0.180451783228532	0.241170298248369
Esters aroma - nail polish	0.240701351516252	0.251957766843599	0.188730104908894	0.148010063777563	0.0556084770793883	0.0954174817236006	0.0250218175269529	0.00182293106777504	0.184512417285153	-0.0026384221171542	0.555206940709665	1	0.238607303407696	0.204317241046062	0.054613273899173	0.204562817803456	0.196182964271183	0.230996269722363	0.148045082674234	0.0782443166222029	0.182793037711105	-0.02622336637006	-0.000391129558315646	0.264929465400041	0.077208952469062	0.50319427076438	0.721001051034174	0.204265490474089	0.0865235326157868	0.0556878039189675	-0.0140174175147787	0.233287790013366	9.48499364566961e-05	0.0959445318681175	-0.00198437765811015	-0.017623585617491	0.0393704869592635	-0.0759755260263308	-0.133003767481977	-0.119344502973946	-0.00635462627700425	-0.0373447637756056	0.0348284943491695	0.183896959257593	-0.0918618785191652	0.403095256200363	0.196775985379334	0.291042774410368	0.325920572572337
Esters aroma - banana	0.110418192692566	0.100635818783503	0.140154897780533	0.0866929747394197	-0.0448002129788566	0.0735557077501966	-0.0203539177540843	0.242399019606026	-0.0323232094379747	-0.325173596793385	0.735307817641703	0.238607303407696	1	0.151897907840674	0.390142842989709	0.0918175108539529	0.0429269360408424	0.116502755368217	0.15434268449881	-0.0240795950884092	0.0947643773986081	-0.0296733398298155	0.205484899616171	0.0149996956744905	-0.158341778733687	0.600025805232879	0.233546733137839	0.75134172210593	0.0605466939302993	0.226734077937756	-0.116086324686323	0.00878607238563962	0.220235926057199	0.0950525581776182	0.0392310429132436	-0.234063322385697	-0.0344895186545924	-0.257451413567046	-0.174811322036918	-0.164518115260917	-0.0432338029277366	0.0638136040450498	0.0579827310630027	-0.0717886871393396	-0.281067873463586	0.184887878695371	0.134257586341034	0.0402423387835486	0.11711900428571
Esters aroma - floral	-0.103775441586732	-0.0878068430834719	-0.0453856408560703	-0.0500610603879744	-0.111026836845222	0.0858000248576121	0.205689083467009	0.193074342008254	-0.00827414248496007	-0.0859277883321873	0.356764385172005	0.204317241046062	0.151897907840674	1	0.150793659954619	-0.102899144011472	-0.0299015448688756	-0.0479902813262792	0.0517226018483703	-0.044583547355475	0.0543234287516597	0.21328809234681	0.229518030508649	-0.0170311816897975	-0.0142098083889782	0.335537694744578	0.169098727292704	0.129140580942165	0.673994045143225	0.235482205484848	0.0485739208830373	0.00648098742121434	0.156073282004383	-0.037612815316805	-0.101100571784341	-0.0472492953333142	0.0347295266661935	-0.00533922464127237	-0.01655052465704	0.106980192598776	0.0813426297299978	0.160665828708978	0.0554753005942182	0.0407360991563546	0.00947669542263135	0.135144543472519	0.151438628203058	0.0856448342728717	0.0323335231041371
Esters aroma - fruity	-0.0675258950291116	-0.00510575647546891	-0.117567422008748	-0.0490140245024755	-0.122092275483971	-0.0331371249042922	-0.0774658678771039	0.187202062992358	-0.181239779403141	-0.230120471429779	0.504401486875575	0.054613273899173	0.390142842989709	0.150793659954619	1	-0.0905638336805185	-0.0531584668062302	-0.115448397979583	0.0222106505788407	-0.104925927300787	-0.044388716491119	-0.11090437938615	0.109731524785829	-0.156848013520158	-0.139498182907679	0.442074865982413	0.00278867135862483	0.378906944514424	0.16811319392102	0.620409686759365	0.120109805895064	-0.124470910214068	0.198652288414098	-0.103810858629051	0.0176134093397442	-0.271804462198741	-0.100724679176254	-0.137948429482473	-0.186468044306396	0.08738058237034	0.0475153924144219	0.0895160514002517	0.14652804986781	0.0988773171235315	-0.121637837861492	-0.0656584944195721	-0.0428344644905008	0.00502857011198568	-0.0780609937915988
Malt taste - overall	0.824983530927024	0.412370227448898	0.536985540728506	0.609796223516977	0.43569749067381	0.122268825679286	-0.132510380357873	-0.0365890678758576	0.188210952603854	0.0390314693622873	0.10918412487271	0.204562817803456	0.0918175108539529	-0.102899144011472	-0.0905638336805185	1	0.502231940996663	0.689211734198486	0.670545722796107	0.561306766412899	0.255214135430623	-0.285137952197984	-0.0197002310105664	0.293504851254138	0.179257455920137	0.228101657217569	0.303684385252978	0.168305033914054	-0.0947260167589957	-0.116301485092061	-0.424206943588235	0.306509966409036	0.082590984600574	0.128621151170296	0.193941898157334	-0.128554389536251	-0.0402228756626088	-0.136148791993145	-0.0818489731756294	-0.267525270651053	-0.180376313488705	-0.000185121638379434	-0.171928928399293	-0.178581675124926	-0.182453116128328	0.504393322510759	0.138054975918957	0.279588836783522	0.575348730848483
Malt taste - grain	0.396137050309432	0.596666287780459	0.294242630683353	0.0946888173210347	0.0018790513836536	0.0817369225647236	-0.0663885301716901	-0.0644079603693448	0.15559108044529	-0.118523325967919	0.116616544255087	0.196182964271183	0.0429269360408424	-0.0299015448688756	-0.0531584668062302	0.502231940996663	1	0.414854174368344	0.192326206262733	-0.0275004301194044	0.0959125018456324	-0.0619435892441533	-0.0782056720736052	0.237398339017431	-0.109743567773652	0.160281507278169	0.213836808864562	0.0913530207453162	0.0486576421442611	-0.102170755834708	-0.163929717363825	0.0393330115359403	-0.0450451159651742	0.00862204035621608	0.0610852117840159	0.0311099266570413	0.0729330254042792	-0.0824920593288906	0.0219931295344458	-0.0832074429046015	-0.0411345885484508	-0.0074259879477682	0.0669588510646189	0.0414454230072581	-0.101586380426471	0.170641133310536	0.0508163498453018	-0.056961946327836	0.170363370072574
Malt taste - bread	0.556862382189626	0.388753056247359	0.676519391648571	0.336534110034105	0.159386356131016	0.176168406619069	-0.024183407275786	-0.0336253031884589	0.290590607126484	-0.0450000797038154	0.139818175434429	0.230996269722363	0.116502755368217	-0.0479902813262792	-0.115448397979583	0.689211734198486	0.414854174368344	1	0.395888787859175	0.332793141166501	0.231968211703924	-0.145283902555653	-0.0550946060164973	0.32837679045368	0.137553597909587	0.214160458683385	0.306060924908062	0.160171291657765	0.0079478367591253	-0.128379341001064	-0.33603036678809	0.258383312182028	-0.023626575232081	0.215637232468015	0.0790156519829608	-0.064366407605604	0.0251705767926637	-0.200833492122584	-0.0568920470997515	-0.199133289660314	-0.16481622093006	0.00536703348400925	-0.118237321961873	-0.172657621752533	-0.223256148123004	0.41536756241956	0.216499625692703	0.181819962231201	0.424231241426275
Malt taste - caramel	0.619834601382967	0.18622018877843	0.322702787320182	0.732615301897626	0.385176388174713	-0.0322088177819546	-0.103318313845056	0.0343423117523466	-0.0221040737272838	-0.0100759454601226	0.19338835235609	0.148045082674234	0.15434268449881	0.0517226018483703	0.0222106505788407	0.670545722796107	0.192326206262733	0.395888787859175	1	0.442744438990572	0.0771238868546532	-0.192184699620089	0.114626920962058	0.0687240250237952	0.0488856041660539	0.303101182790217	0.140601296033286	0.244757233349032	-0.0177697583329607	0.0476315372687613	-0.366013614053941	0.14142882902121	0.354317416391024	0.125321312223787	0.369899500666293	-0.184881939731993	-0.0179377880188154	-0.0767748784614756	-0.0832749933138648	-0.214096124049217	-0.122026273024655	0.137149120139076	-0.156017428153251	-0.150616247829268	-0.0817935485213125	0.400664421672325	0.0771511814932922	0.179230904265034	0.437110045385749
Malt taste - smoked	0.448089731895853	0.035757433110696	0.246708543141244	0.431342402310605	0.543488250274504	0.191321839219352	-0.0665245211627763	0.0250756058560731	0.197100531637617	0.244038494809472	-0.0538199888397783	0.0782443166222029	-0.0240795950884092	-0.044583547355475	-0.104925927300787	0.561306766412899	-0.0275004301194044	0.332793141166501	0.442744438990572	1	0.303859611716859	-0.162074794240019	-0.0133522100491435	0.276065858106754	0.482427608904104	0.0104967968015933	0.152441609583387	-0.0155194332858045	-0.119318731699991	-0.124308186164343	-0.250423105099972	0.432920537692661	-0.106569028345709	0.269285833886334	0.102402911239489	0.0107685735037248	0.00679560738536387	0.0486837482200229	-0.0850439246402837	-0.194043810175293	-0.126909138837987	0.0608681746808551	-0.308105025857224	-0.205472671989196	0.0158916275717236	0.471944650716681	0.15170751657424	0.443679178631186	0.473731485711296
Hops taste - overall	0.139647562798003	0.0672698510650525	0.176316397323522	0.00755177372182885	0.160987460582547	0.827686101556298	0.421048266319908	0.388653625729706	0.7352712748895	0.202998663362254	0.112230446783648	0.182793037711105	0.0947643773986081	0.0543234287516597	-0.044388716491119	0.255214135430623	0.0959125018456324	0.231968211703924	0.0771238868546532	0.303859611716859	1	0.362219290278454	0.308693147987548	0.841792267293702	0.502756315628964	0.167916735147801	0.272486028346681	0.0946716295775706	-0.0574631447388096	-0.0588042273857036	-0.164138653836884	0.796312577461328	-0.390200996727525	0.19361845250938	-0.262235563590334	-0.0446819712281449	-0.0714701275539484	0.0966850901674908	-0.208200334970046	-0.0956282997075518	0.0314995626323358	-0.0849643028297444	-0.227609167657669	-0.0404041193612579	0.0771453072260895	0.589361675574029	0.569224099331794	0.541434278859265	0.484124108648621
Hops taste - citrus	-0.276030257244715	-0.0962869945211569	-0.0912941971191757	-0.246363467737022	-0.127307717145349	0.427793127218667	0.692368355901399	0.314838137622534	0.276856029886015	0.089774248577122	-0.0468068062737944	-0.02622336637006	-0.0296733398298155	0.21328809234681	-0.11090437938615	-0.285137952197984	-0.0619435892441533	-0.145283902555653	-0.192184699620089	-0.162074794240019	0.362219290278454	1	0.255247697309181	0.21747878631675	0.0427263674484624	-0.0512295782726728	-0.0518989843089434	-0.0767666174605029	0.148861217138253	0.0100141531534521	0.022241372591527	0.306516286672151	-0.154360506423101	0.123844315643055	-0.131074960354687	0.0150643067690204	0.0260450269455067	0.0946708169063002	-0.0238108496402878	0.1878380816252	0.19471946408701	0.0205807938172009	-0.108960833456464	0.0107945679471647	0.118874055629287	0.0879203570978615	0.276789242687161	0.0819827628879527	0.00686246518145508
Hops taste - tropical fruit	-0.117163923162185	-0.182091973496588	-0.14835823915734	-0.0311286198511612	0.022430204448562	0.298157319156094	0.225025327608859	0.675599865489937	0.0628490180639178	-0.0518017334725654	0.198622046393161	-0.000391129558315646	0.205484899616171	0.229518030508649	0.109731524785829	-0.0197002310105664	-0.0782056720736052	-0.0550946060164973	0.114626920962058	-0.0133522100491435	0.308693147987548	0.255247697309181	1	0.0686475916116978	-0.00879852621196195	0.235988319781779	0.0186920589627849	0.237683271219568	0.148356405620172	0.176005737491165	-0.0775646794906455	0.177977419191024	0.202558828839132	0.00802006831681375	-0.0751533757551149	-0.143135562276207	-0.191347134273572	0.0749634616910608	-0.129221804658663	0.0120407843174009	0.0563805229433561	0.122531688550344	-0.182259026251371	-0.110641202584849	0.092368096828809	0.185286738364388	0.118057038434007	0.120066927774541	0.145490203979815
Hops taste - grassy	0.21229831486339	0.20684791528518	0.267669711993559	0.0184606770846587	0.13421446232232	0.685872002826493	0.293318128817521	0.167423947480226	0.816325143484281	0.154881031365098	0.0371633965619835	0.264929465400041	0.0149996956744905	-0.0170311816897975	-0.156848013520158	0.293504851254138	0.237398339017431	0.32837679045368	0.0687240250237952	0.276065858106754	0.841792267293702	0.21747878631675	0.0686475916116978	1	0.444131808200725	0.0773224290802798	0.329702788940527	0.0149340591590866	-0.0721794227116678	-0.189117945342966	-0.133197416991444	0.751026642397653	-0.499949407083744	0.192933160043087	-0.22020838702193	0.0375544117623538	-0.0315669761502767	0.0848482501110339	-0.154894466839564	-0.202354936512551	-0.000816171032080175	-0.15246970755689	-0.143963923400425	-0.00433521752028765	0.0431649290839817	0.574806460531942	0.512911177847338	0.515040484862635	0.470294944278695
Hops taste - woody	0.108070385859976	-0.0282263523109967	0.151378502982422	0.108035343622303	0.211014758835697	0.348115672982579	0.105768939050759	0.0353266677031817	0.360774073407598	0.460071607314318	-0.135264654271573	0.077208952469062	-0.158341778733687	-0.0142098083889782	-0.139498182907679	0.179257455920137	-0.109743567773652	0.137553597909587	0.0488856041660539	0.482427608904104	0.502756315628964	0.0427263674484624	-0.00879852621196195	0.444131808200725	1	-0.0944458589988883	0.117237136587099	-0.127877960806289	-0.0752927391722658	-0.1115603324467	-0.0831691757772785	0.470000513033078	-0.293873048002747	0.174676991866845	-0.13326803632867	-0.00223329407439773	0.0510510954552411	0.183844778426926	-0.0211879166053662	-0.11191258838652	0.0902163062375859	0.0660457170020011	-0.218330721735012	-0.0453637629808913	0.16707521245809	0.372620289806467	0.337079722027135	0.423775000616389	0.31181153306584
Esters taste - overall	0.265457354285485	0.218140492130853	0.182911874000553	0.236003110743234	-0.00861030103898768	0.0969750474584027	-0.00733718204094793	0.237391071513466	0.000913551844644019	-0.236862276606827	0.835733691739068	0.50319427076438	0.600025805232879	0.335537694744578	0.442074865982413	0.228101657217569	0.160281507278169	0.214160458683385	0.303101182790217	0.0104967968015933	0.167916735147801	-0.0512295782726728	0.235988319781779	0.0773224290802798	-0.0944458589988883	1	0.569575239171537	0.709984724197091	0.271680055671489	0.507377838129376	-0.020324067601036	0.0245614311302865	0.365970808598627	-0.00297424237205453	0.0768526406752955	-0.326246829534545	-0.0503399699271692	-0.191418024808399	-0.283689465866454	-0.145439498696009	-0.00727601094167774	0.152212944113542	0.179690499768494	0.164118481477526	-0.215386542694771	0.384773226001058	0.213474171534971	0.228990159842557	0.33537554396938
Esters taste - nail polish	0.325126185052329	0.253263684513954	0.239712736944848	0.178266617484389	0.144136923887276	0.166925680204829	0.0364044025965785	0.00940287130424453	0.230572337795225	-0.00906139000033726	0.460426344873278	0.721001051034174	0.233546733137839	0.169098727292704	0.00278867135862483	0.303684385252978	0.213836808864562	0.306060924908062	0.140601296033286	0.152441609583387	0.272486028346681	-0.0518989843089434	0.0186920589627849	0.329702788940527	0.117237136587099	0.569575239171537	1	0.268775593001728	0.101473970019989	-0.0067234257925262	0.0103041693268614	0.263489152346471	-0.0691030584153256	0.103915803826755	-0.0265413457612545	-0.071955201284431	-0.00705057888080238	-0.0718999570635863	-0.141358283958397	-0.207047509095614	-0.0861777806912866	0.00645297705960957	0.0469268755862114	0.19031157904968	-0.103376320340454	0.495292827383897	0.275232176209814	0.378839623868541	0.450144963157717
Esters taste - banana	0.208925480513723	0.21032576295106	0.135525735481091	0.205983599323076	-0.0168940313249997	0.0261474477044909	-0.0505652864036161	0.163385464342887	-0.0260088410091266	-0.275082459176724	0.643371767333912	0.204265490474089	0.75134172210593	0.129140580942165	0.378906944514424	0.168305033914054	0.0913530207453162	0.160171291657765	0.244757233349032	-0.0155194332858045	0.0946716295775706	-0.0767666174605029	0.237683271219568	0.0149340591590866	-0.127877960806289	0.709984724197091	0.268775593001728	1	0.0495396782408745	0.422350327434458	-0.169597455702996	-0.0858189332161209	0.376911013181367	0.0315355023739033	0.0837306724988651	-0.342060859465005	-0.0437415300239978	-0.251497333524257	-0.299648737436273	-0.102829060245248	-0.0253328306422951	0.170188052852584	0.129113739898224	0.00746703954853373	-0.291439608254636	0.191682476571656	0.0979100009371587	0.0437921783883879	0.211956804527612
Esters taste - floral	-0.067380184408192	-0.0159158986355568	0.0140546286534709	-0.0879434525282884	-0.15084704397099	0.0236614914478598	0.15856767180435	0.166530974531178	-0.0648149748952136	-0.0781401845388461	0.259900872051878	0.0865235326157868	0.0605466939302993	0.673994045143225	0.16811319392102	-0.0947260167589957	0.0486576421442611	0.0079478367591253	-0.0177697583329607	-0.119318731699991	-0.0574631447388096	0.148861217138253	0.148356405620172	-0.0721794227116678	-0.0752927391722658	0.271680055671489	0.101473970019989	0.0495396782408745	1	0.215712260466753	0.0471886543949934	-0.0662442651446627	0.123290393736881	-0.00345904220606881	-0.00191975655831167	-0.0894908775959144	0.0515993232644582	0.0112018643891427	-0.0190868255591189	0.0763208742429435	0.0883792980217395	0.175505557045127	0.0992503816995528	0.0340264991953758	0.0068363489550442	0.0359099600669266	0.112808052817635	0.00463171954605427	-0.0438663931866946
Esters taste - fruity	-0.0442132762137106	-0.0482802993417318	-0.0368534517520875	0.0471767364284518	-0.064524664497893	-0.0916276738933811	-0.0768382810487413	0.155830209072162	-0.187074831238467	-0.148776919767207	0.376726617263562	0.0556878039189675	0.226734077937756	0.235482205484848	0.620409686759365	-0.116301485092061	-0.102170755834708	-0.128379341001064	0.0476315372687613	-0.124308186164343	-0.0588042273857036	0.0100141531534521	0.176005737491165	-0.189117945342966	-0.1115603324467	0.507377838129376	-0.0067234257925262	0.422350327434458	0.215712260466753	1	0.0715574642282283	-0.225306294077688	0.348350274153777	-0.218629609171108	0.0159141842917924	-0.325853899810654	-0.095951280448812	-0.10488832278927	-0.257022521908353	0.0899796321877134	0.0436663862988554	0.092088486533815	0.190058662699621	0.149713076863784	-0.111329207951581	-0.0298206876425506	-0.0177039066447131	-0.00279557385394961	-0.0285861141256479
Acidity	-0.289265779818181	-0.0540639502811663	-0.214517689305925	-0.320752985240068	-0.174293066516956	-0.0906824513164904	-0.0379206026377151	-0.0769592640212087	-0.0660086665148042	0.0132970629147626	-0.0230759290734785	-0.0140174175147787	-0.116086324686323	0.0485739208830373	0.120109805895064	-0.424206943588235	-0.163929717363825	-0.33603036678809	-0.366013614053941	-0.250423105099972	-0.164138653836884	0.022241372591527	-0.0775646794906455	-0.133197416991444	-0.0831691757772785	-0.020324067601036	0.0103041693268614	-0.169597455702996	0.0471886543949934	0.0715574642282283	1	-0.245026984931014	-0.119498312958832	-0.279554178183412	-0.131317753149275	-0.0329448273710169	-0.0691728387784297	0.0960478038482542	0.013203677536614	0.060773887377323	0.0560109166113875	-0.0829558796201924	0.332224039299693	0.349095550322585	0.11378094376935	-0.30356801367004	-0.0675366308945203	0.0488192360129334	-0.244480431162777
Bitterness	0.139392993341723	-0.00973417922271792	0.173217285789018	0.0807152854612745	0.195113619993046	0.690377025346739	0.39798091095889	0.311983690159098	0.639092092530487	0.183753122451628	0.0435885625240196	0.233287790013366	0.00878607238563962	0.00648098742121434	-0.124470910214068	0.306509966409036	0.0393330115359403	0.258383312182028	0.14142882902121	0.432920537692661	0.796312577461328	0.306516286672151	0.177977419191024	0.751026642397653	0.470000513033078	0.0245614311302865	0.263489152346471	-0.0858189332161209	-0.0662442651446627	-0.225306294077688	-0.245026984931014	1	-0.483101882919066	0.281180312358667	-0.196889211976963	0.0318862134327976	0.0111829542646977	0.136018052040175	-0.114935660595857	-0.125225803678388	0.00567171217615259	-0.105505143551407	-0.324437205967067	-0.129134955042238	0.116665809590232	0.654698781393498	0.506968664864533	0.638332244995399	0.549158814049004
Sweetness	0.137877922409587	0.0189499533912127	-0.00326369391096655	0.256913245571858	-0.00307722203353873	-0.358181060292316	-0.173963467875441	0.101051225706688	-0.502080261677783	-0.154074882611385	0.282177531552932	9.48499364566961e-05	0.220235926057199	0.156073282004383	0.198652288414098	0.082590984600574	-0.0450451159651742	-0.023626575232081	0.354317416391024	-0.106569028345709	-0.390200996727525	-0.154360506423101	0.202558828839132	-0.499949407083744	-0.293873048002747	0.365970808598627	-0.0691030584153256	0.376911013181367	0.123290393736881	0.348350274153777	-0.119498312958832	-0.483101882919066	1	-0.0518974010772493	0.35615780279994	-0.202571096463005	-0.0166425248094945	-0.148931280421526	-0.0378565758995451	0.0560095989121269	0.016265799199478	0.268847035308332	0.0460244421455188	-0.0570286368407628	-0.126684260514406	-0.115018058873215	-0.219960209222229	-0.309766090157891	-0.00720243168470904
4-vinyl guaiacol	0.142167084586385	0.055092426224099	0.171653982449203	0.136434447312127	0.131260984861315	0.1925397741734	0.185665789722042	0.0383141887550415	0.201639695057869	0.0429770030079951	-0.0148969412649115	0.0959445318681175	0.0950525581776182	-0.037612815316805	-0.103810858629051	0.128621151170296	0.00862204035621608	0.215637232468015	0.125321312223787	0.269285833886334	0.19361845250938	0.123844315643055	0.00802006831681375	0.192933160043087	0.174676991866845	-0.00297424237205453	0.103915803826755	0.0315355023739033	-0.00345904220606881	-0.218629609171108	-0.279554178183412	0.281180312358667	-0.0518974010772493	1	0.178476382564494	0.236320828283534	0.229205321845532	0.0231313083917268	0.0429163031959615	0.0218741281380283	0.0712576500887164	0.179918030139376	-0.278066901936359	-0.2448766033599	0.0110321524591416	0.258983119767905	0.173490820575937	0.00909208036162208	0.19239584010995
Diacetyl	0.295711954238587	0.108320917020076	0.100655624515931	0.433983211783178	0.252812122806841	-0.298049728535771	-0.234918955742891	-0.174388343028645	-0.279994562423638	-0.00940570932776889	0.00347413627100813	-0.00198437765811015	0.0392310429132436	-0.101100571784341	0.0176134093397442	0.193941898157334	0.0610852117840159	0.0790156519829608	0.369899500666293	0.102402911239489	-0.262235563590334	-0.131074960354687	-0.0751533757551149	-0.22020838702193	-0.13326803632867	0.0768526406752955	-0.0265413457612545	0.0837306724988651	-0.00191975655831167	0.0159141842917924	-0.131317753149275	-0.196889211976963	0.35615780279994	0.178476382564494	1	0.0145807704485544	0.143507014824364	0.0474512293516935	0.118580085833022	-0.00305463804510574	-0.0437832239610917	0.143947583432845	-0.0907911744005972	-0.182663298376763	0.0590378633511045	-0.0316894634202535	-0.15671488617471	-0.210213853122883	-0.00753619871475664
Dimethyl sulfide	-0.141223211284459	-0.0151633699803933	-0.0910144497888374	-0.181711824755829	-0.0623843586352016	-0.0103530831246455	-0.0202559392979916	-0.224941077114845	0.0658530399077925	0.169171907379928	-0.264385652660052	-0.017623585617491	-0.234063322385697	-0.0472492953333142	-0.271804462198741	-0.128554389536251	0.0311099266570413	-0.064366407605604	-0.184881939731993	0.0107685735037248	-0.0446819712281449	0.0150643067690204	-0.143135562276207	0.0375544117623538	-0.00223329407439773	-0.326246829534545	-0.071955201284431	-0.342060859465005	-0.0894908775959144	-0.325853899810654	-0.0329448273710169	0.0318862134327976	-0.202571096463005	0.236320828283534	0.0145807704485544	1	0.269378971293974	0.25185555804503	0.363051027731931	0.0371529527799021	0.0088728915599168	0.0366495509273461	-0.09024194682353	-0.0261518617333618	0.262777747959574	-0.0694884055125176	0.0142164115631695	-0.136215321582832	-0.139363945930775
Metallic	-0.0441838080677551	0.0208739951079809	-0.0520899196756601	0.0732401570887301	0.0503809089900485	-0.0744988820575215	0.0293376232728206	-0.0937479898610152	-0.0783273980548856	-0.0756967184979728	0.00272190976171561	0.0393704869592635	-0.0344895186545924	0.0347295266661935	-0.100724679176254	-0.0402228756626088	0.0729330254042792	0.0251705767926637	-0.0179377880188154	0.00679560738536387	-0.0714701275539484	0.0260450269455067	-0.191347134273572	-0.0315669761502767	0.0510510954552411	-0.0503399699271692	-0.00705057888080238	-0.0437415300239978	0.0515993232644582	-0.095951280448812	-0.0691728387784297	0.0111829542646977	-0.0166425248094945	0.229205321845532	0.143507014824364	0.269378971293974	1	0.0401777545437176	0.225071333389902	0.076498090288032	0.106818624539201	0.185041540988012	-0.14490468500923	-0.178185650197417	0.0309712889763586	0.0667194690052827	0.132488521781099	-0.124327682959086	-0.0357473729041867
Stale hops	-0.141639787566692	-0.171900701472089	-0.165830155636564	-0.00474155437692759	0.0769254108895154	0.107089942165404	0.0717533628452287	0.0503519829632733	0.118238754584765	0.316237808379267	-0.214901374321138	-0.0759755260263308	-0.257451413567046	-0.00533922464127237	-0.137948429482473	-0.136148791993145	-0.0824920593288906	-0.200833492122584	-0.0767748784614756	0.0486837482200229	0.0966850901674908	0.0946708169063002	0.0749634616910608	0.0848482501110339	0.183844778426926	-0.191418024808399	-0.0718999570635863	-0.251497333524257	0.0112018643891427	-0.10488832278927	0.0960478038482542	0.136018052040175	-0.148931280421526	0.0231313083917268	0.0474512293516935	0.25185555804503	0.0401777545437176	1	0.244310486987748	0.0285805919748572	0.149295898759312	0.0638712298520464	0.125495123324537	0.177396686848096	0.965801792666202	-0.0199140823419216	0.0138262608502728	0.120741391979404	-0.0336207245544737
Trans-2-nonenal	-0.0917956153611628	-0.0565765010474073	-0.00514204466521924	0.00304327171781142	-0.0390183533227721	-0.199700311865846	-0.118095727485481	-0.229484862273751	-0.137306586472294	0.116468902558496	-0.261250111021273	-0.133003767481977	-0.174811322036918	-0.01655052465704	-0.186468044306396	-0.0818489731756294	0.0219931295344458	-0.0568920470997515	-0.0832749933138648	-0.0850439246402837	-0.208200334970046	-0.0238108496402878	-0.129221804658663	-0.154894466839564	-0.0211879166053662	-0.283689465866454	-0.141358283958397	-0.299648737436273	-0.0190868255591189	-0.257022521908353	0.013203677536614	-0.114935660595857	-0.0378565758995451	0.0429163031959615	0.118580085833022	0.363051027731931	0.225071333389902	0.244310486987748	1	-0.046776570085526	-0.0637670134666151	-0.0367157456334388	-0.0574902083305632	-0.0530461652897863	0.261849215826421	-0.157368964720259	-0.0814004706170275	-0.161979784580755	-0.200924832814974
Orange	-0.313181334813933	-0.17715700421071	-0.226078988304327	-0.270013482266073	-0.112779942419122	0.0594868558504612	0.173488329699999	0.121799054205807	-0.07794266569189	0.102751958987726	-0.115737950280138	-0.119344502973946	-0.164518115260917	0.106980192598776	0.08738058237034	-0.267525270651053	-0.0832074429046015	-0.199133289660314	-0.214096124049217	-0.194043810175293	-0.0956282997075518	0.1878380816252	0.0120407843174009	-0.202354936512551	-0.11191258838652	-0.145439498696009	-0.207047509095614	-0.102829060245248	0.0763208742429435	0.0899796321877134	0.060773887377323	-0.125225803678388	0.0560095989121269	0.0218741281380283	-0.00305463804510574	0.0371529527799021	0.076498090288032	0.0285805919748572	-0.046776570085526	1	0.313416072087188	0.228730636265617	-0.151172712329025	-0.142408831195402	0.0300138448476882	-0.288964056111019	-0.0443092476212389	-0.242180379165934	-0.246283128534528
Coriander	-0.200402212309193	-0.0307125765757694	-0.170042436369628	-0.137017917142996	-0.1085194462497	0.0710129705397865	0.153858668179517	0.0868963126710175	0.0054299378663687	0.0869320576480022	0.0266332573230975	-0.00635462627700425	-0.0432338029277366	0.0813426297299978	0.0475153924144219	-0.180376313488705	-0.0411345885484508	-0.16481622093006	-0.122026273024655	-0.126909138837987	0.0314995626323358	0.19471946408701	0.0563805229433561	-0.000816171032080175	0.0902163062375859	-0.00727601094167774	-0.0861777806912866	-0.0253328306422951	0.0883792980217395	0.0436663862988554	0.0560109166113875	0.00567171217615259	0.016265799199478	0.0712576500887164	-0.0437832239610917	0.0088728915599168	0.106818624539201	0.149295898759312	-0.0637670134666151	0.313416072087188	1	0.34924001066716	0.195987375571834	0.133482689932433	0.136737123769689	-0.0623452408360333	0.059336175974691	0.0440954531351424	-0.0238563820463191
Clove	-0.00434728510891069	0.0129577440590537	-0.0826327863734121	0.102752944882711	0.0784342574559341	-0.0269015974428492	0.11345341169267	0.156109344368579	-0.150204461765699	0.0750012248828694	0.103683440468949	-0.0373447637756056	0.0638136040450498	0.160665828708978	0.0895160514002517	-0.000185121638379434	-0.0074259879477682	0.00536703348400925	0.137149120139076	0.0608681746808551	-0.0849643028297444	0.0205807938172009	0.122531688550344	-0.15246970755689	0.0660457170020011	0.152212944113542	0.00645297705960957	0.170188052852584	0.175505557045127	0.092088486533815	-0.0829558796201924	-0.105505143551407	0.268847035308332	0.179918030139376	0.143947583432845	0.0366495509273461	0.185041540988012	0.0638712298520464	-0.0367157456334388	0.228730636265617	0.34924001066716	1	0.0163512102134843	-0.0201183780649462	0.0410659351935467	0.0868189925111689	0.0788702977717086	-0.0440174534940927	0.06258497633422
Lactic acid	-0.0156872871551395	0.152379705566849	0.0175673710478574	-0.0432934121806707	-0.172734919441587	-0.198680747292114	-0.123349552858011	-0.209190336273193	-0.0958249986629569	-0.0577816516156557	0.143142146716352	0.0348284943491695	0.0579827310630027	0.0554753005942182	0.14652804986781	-0.171928928399293	0.0669588510646189	-0.118237321961873	-0.156017428153251	-0.308105025857224	-0.227609167657669	-0.108960833456464	-0.182259026251371	-0.143963923400425	-0.218330721735012	0.179690499768494	0.0469268755862114	0.129113739898224	0.0992503816995528	0.190058662699621	0.332224039299693	-0.324437205967067	0.0460244421455188	-0.278066901936359	-0.0907911744005972	-0.09024194682353	-0.14490468500923	0.125495123324537	-0.0574902083305632	-0.151172712329025	0.195987375571834	0.0163512102134843	1	0.662512604237404	0.105536815928213	-0.226988894565771	-0.141450692760659	0.0227339252206966	-0.122104894569131
Acetic acid	-0.0681984068763189	0.127039607147696	-0.0668562264240905	-0.123099157818335	-0.147082117123004	-0.0378308078905981	0.00523427687925829	-0.141031608529744	0.0041821510974077	0.0635188925109887	0.110773464401644	0.183896959257593	-0.0717886871393396	0.0407360991563546	0.0988773171235315	-0.178581675124926	0.0414454230072581	-0.172657621752533	-0.150616247829268	-0.205472671989196	-0.0404041193612579	0.0107945679471647	-0.110641202584849	-0.00433521752028765	-0.0453637629808913	0.164118481477526	0.19031157904968	0.00746703954853373	0.0340264991953758	0.149713076863784	0.349095550322585	-0.129134955042238	-0.0570286368407628	-0.2448766033599	-0.182663298376763	-0.0261518617333618	-0.178185650197417	0.177396686848096	-0.0530461652897863	-0.142408831195402	0.133482689932433	-0.0201183780649462	0.662512604237404	1	0.183586827090075	-0.0659975047600576	0.0270333968307137	0.151452203994686	0.02455476400981
Barnyard	-0.189552176207004	-0.233240126569833	-0.189715939117438	-0.0326593896789622	0.0557755734979414	0.0911522626001763	0.0805326830030497	0.0524344168142184	0.0903677251939786	0.285603128276406	-0.222757157095438	-0.0918618785191652	-0.281067873463586	0.00947669542263135	-0.121637837861492	-0.182453116128328	-0.101586380426471	-0.223256148123004	-0.0817935485213125	0.0158916275717236	0.0771453072260895	0.118874055629287	0.092368096828809	0.0431649290839817	0.16707521245809	-0.215386542694771	-0.103376320340454	-0.291439608254636	0.0068363489550442	-0.111329207951581	0.11378094376935	0.116665809590232	-0.126684260514406	0.0110321524591416	0.0590378633511045	0.262777747959574	0.0309712889763586	0.965801792666202	0.261849215826421	0.0300138448476882	0.136737123769689	0.0410659351935467	0.105536815928213	0.183586827090075	1	-0.0553076752343159	-0.0101142481209318	0.08667922416791	-0.0669512199163036
Alcohol	0.384159849592386	0.135221723397868	0.290249049103667	0.354110667841394	0.262900050260997	0.448091525665848	0.2004684726283	0.222921473342527	0.465279249804294	0.0450638655478026	0.31374971271529	0.403095256200363	0.184887878695371	0.135144543472519	-0.0656584944195721	0.504393322510759	0.170641133310536	0.41536756241956	0.400664421672325	0.471944650716681	0.589361675574029	0.0879203570978615	0.185286738364388	0.574806460531942	0.372620289806467	0.384773226001058	0.495292827383897	0.191682476571656	0.0359099600669266	-0.0298206876425506	-0.30356801367004	0.654698781393498	-0.115018058873215	0.258983119767905	-0.0316894634202535	-0.0694884055125176	0.0667194690052827	-0.0199140823419216	-0.157368964720259	-0.288964056111019	-0.0623452408360333	0.0868189925111689	-0.226988894565771	-0.0659975047600576	-0.0553076752343159	1	0.600225066303561	0.561308632251981	0.794079076970752
Carbonation	0.0712040236202524	0.0265425301613159	0.140521626535089	0.0685520059256061	-0.0301808161257717	0.531949450131273	0.362076732522049	0.227990916548365	0.482437153901811	0.173092741892727	0.184145295748373	0.196775985379334	0.134257586341034	0.151438628203058	-0.0428344644905008	0.138054975918957	0.0508163498453018	0.216499625692703	0.0771511814932922	0.15170751657424	0.569224099331794	0.276789242687161	0.118057038434007	0.512911177847338	0.337079722027135	0.213474171534971	0.275232176209814	0.0979100009371587	0.112808052817635	-0.0177039066447131	-0.0675366308945203	0.506968664864533	-0.219960209222229	0.173490820575937	-0.15671488617471	0.0142164115631695	0.132488521781099	0.0138262608502728	-0.0814004706170275	-0.0443092476212389	0.059336175974691	0.0788702977717086	-0.141450692760659	0.0270333968307137	-0.0101142481209318	0.600225066303561	1	0.363611473037287	0.499593240788982
Aftertaste	0.233321793946492	0.0379762949121679	0.232843395619688	0.1439675119388	0.26062165027033	0.42925997941349	0.143325050086805	0.12234368868853	0.449537396777016	0.230879238017837	0.180451783228532	0.291042774410368	0.0402423387835486	0.0856448342728717	0.00502857011198568	0.279588836783522	-0.056961946327836	0.181819962231201	0.179230904265034	0.443679178631186	0.541434278859265	0.0819827628879527	0.120066927774541	0.515040484862635	0.423775000616389	0.228990159842557	0.378839623868541	0.0437921783883879	0.00463171954605427	-0.00279557385394961	0.0488192360129334	0.638332244995399	-0.309766090157891	0.00909208036162208	-0.210213853122883	-0.136215321582832	-0.124327682959086	0.120741391979404	-0.161979784580755	-0.242180379165934	0.0440954531351424	-0.0440174534940927	0.0227339252206966	0.151452203994686	0.08667922416791	0.561308632251981	0.363611473037287	1	0.59994950314385
Body	0.49813257597009	0.190031035412375	0.352687911088549	0.424136888515432	0.332797805739879	0.388645535288135	0.093135949512054	0.144110819516833	0.425137637719352	0.125475345850167	0.241170298248369	0.325920572572337	0.11711900428571	0.0323335231041371	-0.0780609937915988	0.575348730848483	0.170363370072574	0.424231241426275	0.437110045385749	0.473731485711296	0.484124108648621	0.00686246518145508	0.145490203979815	0.470294944278695	0.31181153306584	0.33537554396938	0.450144963157717	0.211956804527612	-0.0438663931866946	-0.0285861141256479	-0.244480431162777	0.549158814049004	-0.00720243168470904	0.19239584010995	-0.00753619871475664	-0.139363945930775	-0.0357473729041867	-0.0336207245544737	-0.200924832814974	-0.246283128534528	-0.0238563820463191	0.06258497633422	-0.122104894569131	0.02455476400981	-0.0669512199163036	0.794079076970752	0.499593240788982	0.59994950314385	1
Overall appreciation (Trained panel)	0.0670482536453243	0.0665866781714942	0.077012211292073	0.0642735765299534	0.0295701877704853	0.389896638926751	0.305409722423182	0.240886386038225	0.333747100510013	-0.0776762001561933	0.345338645418327	0.32772739919012	0.271620426531392	0.219328515285735	0.160395450286765	0.0857823974588063	0.147298641059599	0.116285316620603	0.0786672099355376	0.0508526679615347	0.318103899814318	0.236671488874251	0.154288815163837	0.299678029616016	-0.00708788447355841	0.30786886190179	0.279822780317054	0.211670131692186	0.121741528222568	0.126255488186397	-0.0150741794919427	0.29572176588404	-0.0619567508908172	0.0254755667811137	-0.116277386380979	-0.160938211021583	0.076745336338756	-0.0788359715440414	-0.173163172252128	-0.0524654640270414	-0.0188794508993966	-0.030567718711969	-0.033600025519634	0.0487288318869938	-0.0857506004902937	0.315808754845973	0.392293681980575	0.222044256708107	0.292419423433556
[truncated: 1 more columns]
