# Supplementary material for: Predicting and improving complex beer flavor through machine learning
Source: Nat Commun. 2024 Mar 26;15:2368. doi: 10.1038/s41467-024-46346-0 (PMC10966102; doi:10.1038/s41467-024-46346-0)
Supplement: Supplementary file 9 — Supplementary Data 6 [file 41467_2024_46346_MOESM9_ESM.csv]

	Malt aroma - overall	Malt aroma - grain	Malt aroma - bread	Malt aroma - caramel	Malt aroma - smoked	Hops aroma - overall	Hops aroma - citrus	Hops aroma - tropical fruit	Hops aroma - grassy	Hops aroma - woody	Esters aroma - overall	Esters aroma - nail polish	Esters aroma - banana	Esters aroma - floral	Esters aroma - fruity	Malt taste - overall	Malt taste - grain	Malt taste - bread	Malt taste - caramel	Malt taste - smoked	Hops taste - overall	Hops taste - citrus	Hops taste - tropical fruit	Hops taste - grassy	Hops taste - woody	Esters taste - overall	Esters taste - nail polish	Esters taste - banana	Esters taste - floral	Esters taste - fruity	Acidity	Bitterness	Sweetness	4-vinyl guaiacol	Diacetyl	Dimethyl sulfide	Metallic	Stale hops	Trans-2-nonenal	Orange	Coriander	Clove	Lactic acid	Acetic acid	Barnyard	Alcohol	Carbonation	Aftertaste	Body
Ethyl acetate	0.256068402259574	0.0976712134922907	0.210303994868804	0.24111634890716	0.102822839417817	0.174297417154016	0.0800192935136774	0.0638138750990816	0.210307007564929	-0.00957132566058882	0.321282964527432	0.355504584956451	0.142475605030987	0.137648228953611	0.0143046403391812	0.282595990052722	0.0857866050567107	0.283594718883167	0.253324122169416	0.232934880952018	0.224949733576452	0.00357331713550085	0.0614610719664692	0.261684794661315	0.0692183358520349	0.379815485047761	0.50309654441392	0.202265795943925	0.0154343288512949	0.0442015554990006	-0.0309897389010109	0.270178814484074	-0.0240967880549492	0.134626229615385	-0.02092238759695	-0.0134848633219612	0.104066966391913	-0.107403642117145	-0.069636000391063	-0.191890606560428	-0.121015532701271	0.0525192190824045	-0.038201890054154	0.0621602484026398	-0.11008415087799	0.578353138781724	0.396849534373109	0.434725291604666	0.504669039187137
Ethyl decanoate	0.0837494681512862	-0.0351918725836404	0.108600033948985	0.0405526138778988	0.113893824378529	0.427669507162328	0.271580434477432	0.0488366806264585	0.469279269281578	0.199068942380964	-0.00252484088222361	0.164021942196313	-0.0596193151435947	0.0606018364735186	-0.0845713877571013	0.231378811335181	0.0293538249330677	0.204756877902809	0.0884357777750648	0.330822931721901	0.452961620291826	0.150469514106599	-0.00895562625507007	0.45776521137105	0.342087360949589	-0.0160249634762089	0.227436454348464	-0.123565084909188	-0.0535990784017838	-0.17074162594988	-0.0599768438281173	0.558886811414095	-0.3911617061026	0.219440373983246	-0.282541761081083	0.0861332561755062	0.0546348222308565	0.0849092149220751	-0.0926825063297124	-0.0871937789056183	0.0391792370484353	-0.0256270517618222	-0.0843344363121735	-0.0269863282725131	0.0772263261747396	0.479907439087974	0.428563940444501	0.489150192319923	0.396447247863312
Ethyl hexanoate	0.189772416794976	0.0651739192961024	0.203660641380598	0.204072157675844	0.104738373139884	0.295404960632676	0.0899190745161686	0.103612151456196	0.329764183430295	0.083880434523569	0.189784668554697	0.207755761986594	0.0667168947089102	0.100106371554992	-0.00992273781547994	0.281850633840806	0.115213769541359	0.243490322109552	0.235367622515584	0.262806627963269	0.362030763512056	0.0393848288124484	0.0927017834260226	0.378953900576794	0.187797640798602	0.245503960063361	0.329897805878163	0.100113358918813	-0.0103410118511027	0.0188966200245888	-0.0960832056341012	0.393756670910642	-0.0564992513794638	0.18697251134258	-0.0159732698495473	0.0512782702709523	0.0965241120550599	-0.0129153045743673	-0.0605305369930841	-0.179051914851597	-0.0647493534934997	0.0561121905803561	-0.227625788467942	-0.121656722110244	-0.0268382996124327	0.61876750469026	0.467309339843148	0.396600393606298	0.554674367277525
Ethyl octanoate	0.10531679751041	-0.0477104776884664	0.155968689450315	0.0807240869482805	0.105218812886389	0.4637453760825	0.26555680886242	0.120682074203452	0.481828993353547	0.144540716355125	0.100738271154088	0.21969191068882	0.000532233026672221	0.0876732066103724	-0.0907412275052481	0.248675994053282	0.0398245244850092	0.239916201479095	0.149099457976249	0.309769234979996	0.500766956713084	0.1364969005721	0.0318918297545797	0.505087513214967	0.305439223934008	0.0949989142224208	0.303294942770659	-0.0527149792589726	-0.0356841398254044	-0.12494028683881	-0.0695010282284877	0.592674385964147	-0.29469927009967	0.224882144109193	-0.227310395155769	0.108130453293213	0.125955169554006	0.0805015735583988	-0.070994479577043	-0.13072605050283	-0.0267144953659065	0.00824405644162629	-0.181589509532719	-0.0614369887134032	0.070958691216703	0.619370897611257	0.552687133573877	0.506178564043318	0.530737807215026
Ethyl propionate	0.108806679521944	-0.0348779137830968	0.0221726194832284	0.137562256597504	0.142246984366703	-0.0177977331078347	0.000613499759872188	0.0219654693110926	-0.00108120562831576	0.0465593730132103	0.0794684108689783	0.184667889077686	-0.044244153047294	-0.0366342728678151	0.0571516676683758	0.13816051219749	-0.0140222473570484	0.0911218215026213	0.169261405694134	0.112608601898833	-0.00197424002803775	-0.127127209972242	-0.0159157993226156	0.042560831037555	0.129853372032416	0.098359434484042	0.213780494418493	-0.062779518267223	-0.0685271590012902	-0.0426386767625474	0.0111790778049803	0.114322574657337	-0.0623830902995466	0.0249711926986448	0.000685671538742591	-0.0377299184721143	0.00553328187351604	0.0171351256258505	0.0068614804315125	-0.0616750640706369	0.0124115604936767	0.0260181008641255	-0.00739736808366423	0.0336051683372729	0.035359504840468	0.208174645688768	0.0849422762522629	0.197816393930819	0.191293638801412
Isobutyl acetate	0.165421410440991	0.00281135486334618	0.185410730041311	0.212218743416174	0.107624546357405	0.183679927090549	0.119031818971158	0.127183382747099	0.196580595967192	-0.0166871096886437	0.288033829988352	0.30974740154716	0.205466535051376	0.191719168460803	-0.0649648359292911	0.267374644917594	0.0932602941845504	0.296713806499555	0.223546089542851	0.239000103923971	0.248737558986347	0.089971470629852	0.175344398079091	0.219088549355868	0.129869902981498	0.292663866742775	0.367341437208163	0.237348295539695	0.04065636992799	-0.0701963403946876	-0.279866636651707	0.304195548448005	0.039249163145101	0.231946067284406	0.0480576761247207	0.0577073212151023	0.135888774714534	-0.0890671127198909	-0.045214111071208	-0.115079225696774	-0.147052957199083	0.103560096058003	-0.281002692454422	-0.178290256932747	-0.0651859785776718	0.524188471123153	0.307945874223806	0.203500810100494	0.406152574823119
Isoamyl acetate	0.198867604064249	0.0571508773870077	0.187484651650123	0.253619685097868	0.125033506689165	0.18442136096851	0.125747072825196	0.189747346272499	0.149221148091727	-0.10834445720082	0.292395718331493	0.261507986110651	0.282814598235267	0.141698795757079	-0.0508517272630463	0.304236664613535	0.130050233773388	0.321609336967038	0.28570995190222	0.250247260896754	0.212526746038223	0.0598251244783596	0.1756731745156	0.18205064548656	0.0646031656941964	0.310517736283781	0.313827455614692	0.273629689592628	0.045563355358652	-0.0725797021757693	-0.369369623782047	0.285485308204516	0.106433144671001	0.346653804782668	0.140818297917546	0.0648238070296622	0.21167034178434	-0.143872191697338	0.00561857513288468	-0.0665942082486595	-0.125374840354778	0.15003181261842	-0.40988512806674	-0.308237718968546	-0.130737770711955	0.541026568056482	0.325099467267963	0.0863295732731724	0.372402219941822
Octyl acetate	0.213260481746766	0.184285243751848	0.153859095465087	0.248274320027024	0.0514387377825477	-0.219017673031604	-0.171734972288198	-0.0186780064972583	-0.215450233350022	-0.0736960716562614	0.131941493136872	-0.0231575864761887	0.1089127509963	0.0417612703759781	0.0807471861340254	0.124583510150867	0.16714741627435	0.0751041655842001	0.214778295400653	-0.050730540485614	-0.284513846446514	-0.13230018352916	0.0724967990660815	-0.258663616633112	-0.206562672546592	0.191152222023906	-0.00368224497517389	0.203497454626765	0.121520515244529	0.195317271333963	-0.00903387304608572	-0.305095080346598	0.319732319855295	-0.102734553394256	0.206618597174809	-0.144297725589214	-0.0762914139846748	-0.0261067890820369	0.0297619002337723	-0.0119504497851718	-0.0457705542369687	0.161486634210558	0.153662638939744	0.105624640107127	-0.0287839143895678	-0.0740115466824402	-0.164139578396077	-0.1694515113663	0.0427229512753367
Phenethyl acetate	0.146244159985441	0.0347210742036341	0.110043118438985	0.2821578135931	0.112780312128218	-0.0582963903209756	0.0537700312900349	0.0331613261339317	-0.0570307491413646	-0.125059715266478	0.177297556760908	0.217608627575763	0.166953327473444	0.0727170440340824	-0.0334028385789289	0.195939594274327	0.0799082378741891	0.191185949412905	0.251757728626046	0.0986619791274073	-0.0332703051006812	-0.0282923768555497	0.0409791682935545	-0.0223921963702741	0.0122694863157713	0.216596745547929	0.229867565248005	0.177146350511638	0.0211743431166852	-0.0469226319178312	-0.220845139515967	0.0497745210624694	0.17229639306597	0.221838158753968	0.217789597607735	0.0144740707464221	0.216778914803542	-0.0849468346539829	0.0614049471890775	-0.0464668542630572	-0.059676041176744	0.117219974990093	-0.289544891716115	-0.230086756170949	-0.0645105421303893	0.28976736318386	0.122890892634524	-0.133032400518408	0.175358878086653
Ethyl 2-methylbutyrate	-0.044227874050644	-0.104610877356382	-0.0470259140998627	-0.0346887210059677	0.117591925032023	0.110789321460823	0.00480857547258638	-0.0363079563668255	0.0983695122232608	0.231993863297916	0.0867483456494401	0.101561597557592	-0.0336591831977106	0.00536104010602778	0.0979468354163523	-0.0114032080121455	-0.0806208923999816	-0.0470455575315799	0.0346044610561203	0.0912321998891364	0.0797668230355536	-0.0568977738869546	-0.026846513576217	0.0735998526248379	0.155931305226017	0.0530421744758411	0.114381271252986	-0.0502955268555257	-0.067492946101618	0.00232327417936774	0.306360848404135	0.0514829122160892	-0.127293167441502	-0.220578189782543	-0.188513897515304	-0.0317388862913535	-0.104504007623814	0.202710570047459	-0.076766456382103	-0.0797712033292008	0.031818805314177	0.0138259179532171	0.29508439653396	0.333720913223171	0.203409486223913	0.0568879382568112	0.101024563455804	0.364466854804269	0.176280079063169
Ethyl 3-methylbutyrate	0.0187622440778594	-0.0149082318083055	-0.00187165994737686	0.0218639729232446	0.114025651463834	0.0844451931545087	-0.0292064002514756	-0.00980898941662208	0.0808760574776408	0.135331862159238	0.173381615019818	0.162064690708143	-0.0150651239414576	0.0795003868791841	0.149219506635627	-0.0250551924836806	-0.0763294739419572	-0.0582543092733351	0.0277329481719319	0.0402148365687621	0.117607059463075	-0.0642374761476469	0.0490652838847002	0.0911169204749741	0.0735791132938387	0.219595716322289	0.197072740678811	0.0459722488216754	-0.0276145636527403	0.177581662706369	0.346808870381687	0.00808752129023143	-0.0532461189733929	-0.364252184313383	-0.156975863321667	-0.16809151364865	-0.250357757724298	0.167471899284313	-0.112001751265814	-0.114334309421142	-0.0279421618780028	-0.0714571517743152	0.360949212457851	0.390716399599794	0.167956523765327	0.0871978924481459	0.0367768677349271	0.439276720890791	0.182718506009901
Ethanol	0.334994873493288	0.113118109451696	0.259941853053117	0.315494119721424	0.238950913351336	0.354380327402386	0.112356937989377	0.154896059736166	0.34417882982842	0.0740721966674916	0.268078101912658	0.332835976792604	0.127878888304322	0.105666120924713	-0.0566618748744941	0.472056954600611	0.150547787922041	0.372141082736996	0.387103352064738	0.430689035368853	0.446236995800528	-0.0163624657999597	0.165496316077459	0.433712977235604	0.270107044823214	0.356942226535475	0.466381641551262	0.179044726909638	0.0344829043167345	0.0135096474716019	-0.241273850964765	0.506267978804431	-0.0291600753197783	0.187716637135257	0.00447949875698652	-0.0387313728152785	0.0704071501385273	-0.0446699975100766	-0.14396589287149	-0.292029534455811	-0.106455269732694	0.0827311738575409	-0.209949283392131	-0.0514531977114216	-0.0677403636934355	0.817147438923069	0.498428540905632	0.517450392378084	0.719106888047609
Isoamyl alcohol	0.206999359477506	0.0565015337211285	0.191976632292212	0.208755716544462	0.216487610546552	0.253411993212321	0.0680888012762431	0.144746639618396	0.254389868980911	0.0727476956868068	0.298376671315067	0.330677024634144	0.223143112507225	0.0947866607129467	0.0195764825692815	0.319283244439066	0.131165797020418	0.307783908711008	0.296900948020865	0.278856596406338	0.29787450556781	-0.052040256988157	0.160073202776109	0.292436104159717	0.208182885053403	0.339554810071491	0.396489667115302	0.234440650240207	0.00371044547271684	-0.00960441086346308	-0.175027409236749	0.307954347778526	-0.0227819543819501	0.187539938326258	0.0516581544509478	0.0172873246834995	0.0823047606658411	-0.0128438753826602	-0.0911848337697023	-0.202855899838827	-0.111029090732958	0.080743360343794	-0.132296044855622	-0.0583979419313212	3.22598858134237e-05	0.55322271643855	0.329877338719719	0.31298081178531	0.487230244973306
Isobutanol	0.206896432550714	0.0166098687290009	0.212500573616588	0.164477547270584	0.249302602091158	0.271122975248107	0.102537378364079	0.0496319671709167	0.331479278058059	0.136040150336024	0.179090785162498	0.288698364947201	0.0685534767503723	0.0855856409467221	-0.0775086305879445	0.299799855154061	0.0661464770466683	0.286661366040535	0.183337487128048	0.323272168509479	0.393600664182183	0.0307141323986924	0.113461003879744	0.387320973008699	0.322457547432436	0.198594532116981	0.344548265669425	0.123951080370021	-0.0705816707770931	-0.0691934066444786	-0.146725546884545	0.395272709889751	-0.116581346508939	0.134788036015917	-0.0240344949612812	0.0751823570190195	0.0359513894641128	0.0685777271325346	-0.11752701873502	-0.204458938102279	-0.0717571680889799	0.052046245145013	-0.0741870578893659	0.0281312588716826	0.0750175657581023	0.551922564054008	0.318546468607128	0.427700389578883	0.530346135201812
Phenethyl alcohol	0.159974686310124	0.159021966883691	0.143383920745723	0.128840160999755	0.0428756201819659	0.0772202240024459	-0.0462162591375463	0.0336110089847878	0.136659522222877	-0.10108147845669	0.172009024144386	0.188518520013136	0.0739561840973167	-0.0026481521308983	0.0773800746510804	0.162372068303979	0.123381965800793	0.149484073890791	0.162240200090872	0.0822808471611541	0.0998328036606626	-0.129830650596926	0.0457959774764432	0.152463700330556	0.0692114234653781	0.215751932030913	0.159971199402791	0.1404195201605	-0.00458755672806271	0.0605199498566364	0.00163014958840619	0.0826750344213843	-0.042563657707425	0.00474880325020353	-0.0485445934231781	-0.172824444487942	-0.0607733173193887	-0.0113964217438105	-0.153620853207814	-0.129878984373863	0.0829136474897395	-0.0321377954071723	0.20144459388765	0.17700446755814	-0.0156882866958756	0.109161105454502	0.00507310906589431	0.170261796188739	0.19361761975492
Glycerol	0.214182373906901	0.047279187758371	0.266635663883263	0.118869924397479	0.196469457545704	0.320564029567882	0.119324359110934	0.107091830226007	0.338454076835374	0.0528015106186896	0.241558935316708	0.300483415344014	0.128169109830806	0.112343704397989	-0.0459674818019461	0.347677724720683	0.0774202987741732	0.366857221424941	0.236730476714336	0.364380081813923	0.399972312765951	-0.0243398286463334	0.137909634828283	0.420479351398011	0.236844662148562	0.303405994847791	0.442746313731392	0.128312976810537	0.0259111073441879	-0.0402092642085056	-0.0806780912070151	0.440187305869907	-0.104817319582003	0.172110663531585	-0.05060884722238	0.0776532075835142	-0.0594624299297055	-0.0325376199042803	-0.178548510567535	-0.23783322561547	-0.136345106353418	-0.0249743200303055	-0.149221811457453	-0.00400955144456791	-0.0342983475402397	0.624851315319894	0.38118754283396	0.474000272704469	0.572625291308787
Iso-alpha acids	0.191840711118211	0.0152918985424657	0.11825478686634	0.122567203278231	0.201618219569774	0.383942309944681	0.217706130050309	0.208236225312842	0.32799051964197	0.0763538404016564	-0.111849491066961	0.0320847965625554	-0.0742144426769601	-0.0885645004438897	-0.14799973657145	0.309110915822546	-0.0560679906179583	0.165627473265852	0.174766005795944	0.406074311168196	0.541930519040294	0.128222010467898	0.147063629626176	0.513087909509922	0.363719103113098	-0.145463475344595	0.0288032926390249	-0.109363920791165	-0.124872888006403	-0.216373233758657	-0.280984848728949	0.682166702571319	-0.266139937733388	0.186850428551646	-0.0764590453548082	-0.0154137439573279	-0.0515694090191366	0.0107308804551576	-0.162841169412688	-0.199600619339322	-0.106922122830843	-0.188395797159503	-0.389433581187822	-0.21504213599537	-0.0106092779237599	0.396730492376925	0.188729984860575	0.375280060534747	0.319710827680211
Alpha-humulene	0.117420269269002	0.0247975855225052	0.121939713298213	0.0988623381840904	0.0161503148920488	0.178419725485399	0.158658401103814	0.0900540790972483	0.202155698188612	0.0982520157914986	0.0720107521720348	0.138960042287836	0.109603117825112	-0.0211556480631262	0.00805838440626341	0.0320157565461576	-0.168937775440463	0.0156971487505751	0.00970173240492749	0.128702694844033	0.205700650199468	0.0899608030265911	0.0605294304869437	0.192714894447303	0.111758315402256	0.0310595689531032	0.120532043067884	0.0459422345686456	-0.0627496039984469	-0.0161083423111921	0.0665619454200315	0.248836892720375	-0.188702684166664	0.0452238448938192	-0.17818321528702	-0.0870368130342995	-0.130382088899154	-0.0308404262219614	-0.0842459854181013	-0.179506640119576	-0.0259814736149035	-0.108037253927076	0.186084560273139	0.153569780042809	-0.0708976142488496	0.174744400563213	0.181527907860013	0.347474487591801	0.184134962929056
Caryophyllene	0.092449880948474	0.037993959198188	0.0870670996004662	0.10858305899847	-0.0703148342909132	-0.0472462231534028	-0.120502443120746	-0.107823271987784	0.0402231616305517	0.0548458004672322	0.195917246675947	0.0788682376036572	0.102858428730163	0.181295889554273	0.123251616669198	0.0318487138093294	-0.0744868380908837	0.046303459138283	0.151679428128083	0.0041028673823159	-0.0669353686690852	-0.16071709056374	-0.0228117754191146	-0.0678582009326983	-0.0314171813765123	0.226378150050401	0.106238881769965	0.092729668932388	0.139961186803366	0.115486384730331	0.157467074010536	-0.102214430306414	0.116283677844744	-0.126629377045254	-0.0952083070568793	-0.0919928343930315	-0.194630372560778	0.0159438532473812	-0.0139813466911397	-0.0631787759782765	0.0955333630466813	0.107320195906052	0.28959482430851	0.24338834487882	0.00440692998372516	0.0327012140553296	0.0612317467339473	0.19339893438295	0.12383518824485
Alpha-terpineol	-0.145355213499818	-0.19983802614622	-0.0451160590247888	-0.0861608637567687	-0.103613765827737	0.217844164810972	0.221025642964539	0.124384758132103	0.148142117820276	0.0645500095968336	0.140590436440349	0.0145942095492046	0.0714240593520584	0.18360652970457	0.141112571831112	-0.110889518104654	-0.175086132611197	-0.138637373411013	-0.0181412139225762	-0.0307647909280677	0.150594240250129	0.0658319965093332	0.0832198703975026	0.065594494265095	0.0909228633902906	0.129038377389409	0.0162397009039738	0.0317696878118049	0.139510944858636	0.0900535920831125	0.0502475946344965	0.0664615304269471	-0.00937475099577844	-0.00123040340732747	-0.221501094437424	-0.129081225430632	-0.0379208799036537	0.0393669158548724	-0.119496413423668	0.21253225568888	0.162710901348179	0.0974407912219539	0.0576940488152403	0.10279982892767	0.021042278614325	0.0917710108163161	0.186354904579213	0.15198159688602	0.0974021186411677
Citronellol	-0.104224299610925	-0.155736055579535	-0.0484498326884597	-0.0456382035141206	-0.0467952151600315	0.352683801802015	0.369736096478661	0.255183738382051	0.268903403490262	0.0547048754661058	0.0282087127554775	-0.0143910695189052	0.0661485778798918	0.112461428325349	0.00429127772362854	-0.0396156326687278	-0.139623919598299	-0.0555047169811255	0.0192345022957599	0.0476824017821179	0.307418983777081	0.232268730573357	0.200176228713699	0.203974776901823	0.192155937480231	-0.0330506471560794	-0.080341782535552	-0.00771854572616735	0.0747542243551087	-0.0676793967706629	-0.103283916850611	0.256944852451305	-0.0980234224772615	0.193589997777176	-0.160629776129091	-0.0849401396933961	-0.0112958508766352	0.0172682225404744	-0.0709192119304374	0.141452614531965	0.161472627288849	0.0182367822975887	-0.168299371369677	-0.152521584216718	0.0139506724061372	0.153301898566246	0.173033718651897	0.138727238271445	0.0864690671174647
Geraniol	-0.060042717322648	-0.136045675743321	-0.0458480890360735	0.0260127077841827	0.0466757081261852	0.28707746838736	0.288883295074101	0.235104140571653	0.178947526075864	0.0174869465281215	0.101515439238074	0.0679973441765629	0.080742077528633	0.167656438441699	0.0327642097074831	-0.0045635807137882	-0.134198969630997	-0.0425917072282483	0.101655982962141	0.030055445392418	0.232374350339203	0.237802921721483	0.284825233876993	0.124227514153645	0.135920898446815	0.146719985232069	0.0275690031509564	0.0973077154255399	0.108256156437769	0.0724858376543216	-0.236561871315603	0.216355010101507	0.0438148461992865	0.2165460316435	-0.0471521140737064	-0.0413808887721133	0.00101611908191852	0.130791644669334	-0.200904757607279	0.0856252441929555	0.14114709272822	0.106383078052825	-0.149538612000437	-0.0656282909759368	0.129030945421858	0.212321363095324	0.17572403767363	0.0877820772055453	0.113104980087002
Linalool	-0.107581790554351	-0.190049348705505	-0.0553336407977682	-0.10516387832744	-0.00297161585064576	0.412071640323916	0.32674255944666	0.224883585431356	0.333732188787144	0.0931748146595409	0.0399155722957219	-0.0228062387486243	0.03376381153016	0.10982050643916	0.0650915579237827	-0.0321025851146437	-0.151428831456089	-0.059558772706004	-0.00766454786742397	0.0401153366805869	0.370990896926792	0.202959117770854	0.202941049603382	0.240004101196643	0.184304637106868	0.0627086716192572	0.0143523178178115	0.0747689857723905	0.0101449809767523	-0.0163211043453484	-0.0412626168887993	0.287358109457406	-0.100764193041081	0.167700068587378	-0.142759467105906	-0.107112952396671	-0.0963468258715751	0.125269213727308	-0.180057314928852	0.178953452333684	0.177350700586894	0.132622882148304	-0.0581627140845819	0.0191968724785307	0.128887033345851	0.211264457859147	0.245337819558629	0.240380873166081	0.208149857975016
Z-nerolidol	0.140348155464179	0.111794983649012	0.116088592402622	0.150718244120402	0.0373531067664302	0.0288256353482556	-0.00471371601870948	-0.00362645671854561	0.0746630052905103	0.137147361249152	0.137957305804698	0.178786267120607	0.0302021122278284	0.0543485711633091	0.0861104876332806	0.0607505750015323	0.0579269650753958	0.0539842318082545	0.127560870594749	0.0319408517452587	-0.0199303143648913	-0.0607147212130856	-0.0560421243930188	0.0424795929221697	-0.0315514029420648	0.191520413098532	0.197272045136866	0.0260193712458102	0.0339007296851336	0.0741215061083726	0.253870214043895	-0.0403373803771971	-0.00448327603636232	-0.099706454391913	0.00131446565037647	-0.0602483502503063	-0.0661662673455612	0.0274518442221513	-0.105785221136775	-0.0507329858592733	-0.0209214160740711	-0.0420210675647954	0.332744906108652	0.297966015127083	0.0114814469795014	0.077924506638133	0.140203465850804	0.255801133931965	0.17251687900956
Acetic acid	-0.0430950340815848	0.00200589848121743	-0.00687445077551501	-0.0999705408546368	-0.0181812701688622	-0.0446842144701025	-0.145364373131374	-0.124009582320158	0.00916357704104017	0.0863073405531549	0.0570881094714157	0.00199515091847492	-0.0795306078334795	0.128192642654863	0.0825183314886724	-0.129386142175969	-0.0561419201628168	-0.0874480847381975	-0.106720600780709	-0.116788130944127	-0.0357412961242299	-0.0254706222829417	-0.0694961662507342	-0.00302623118058326	-0.0812235845206459	0.128220002185536	0.109473974434588	0.0168263519302702	0.101996104625393	0.244057813030493	0.41599979976075	-0.181217873910096	0.0320794147537352	-0.257002625189595	-0.0339653883103448	-0.0368446652919435	-0.0769335227574678	0.091603672809339	-0.0716327492295027	-0.0435580285193237	0.0780798760392625	0.0402431063067429	0.410343889777278	0.354326365018545	0.0910017884546976	-0.08638694632848	-0.00309382892735165	0.186780319871843	0.0514808623300182
Lactic acid	-0.0245742746520089	-0.045912479820516	-0.0120546053542481	0.00918937528894014	0.0328404958259883	-0.139498380251435	-0.136330182118959	-0.0983639514069439	-0.091609250408703	-0.0386785502411223	0.282963827449125	0.157643632531171	0.13319158162016	0.115016260308036	0.185618877773717	-0.0855429230596571	-0.016236413175738	-0.0280916674865701	0.0200717618050359	-0.137744225915467	-0.178198902551248	-0.158210103911436	-0.0747822600984899	-0.153971149924739	-0.146961681608489	0.278071514964967	0.197155955315998	0.179138032911193	0.0495168706707571	0.177379931558372	0.318740361063481	-0.244968672311615	0.147479141909167	-0.224272413305084	0.0286598509025857	-0.0672269956362112	0.0701787566902453	0.0567323823921698	-0.0730523772846432	-0.0490847654694876	0.0651645721801175	0.124524179914734	0.447532256834248	0.343673247953958	0.0693269568089488	-0.0294706315188646	0.0141681324749477	0.147593080198102	0.064879652460023
Diacetyl	-0.00711438679725514	-0.0808036080747473	0.0512417354814308	0.00355389288783096	0.028981108688388	0.150329978678696	0.163672013995727	0.0201546330291605	0.189672747287109	0.0681997054600096	0.125866793777143	0.182973683500683	0.0597515428374547	0.0864203960905374	0.055616377052593	-0.0065942153854595	-0.200068284739223	-0.00521504673446123	-0.0648974038571663	0.0659333334548014	0.159405249653004	0.0771543297337978	-0.0165239639793887	0.172069080367305	0.121278071539382	0.0932748762366244	0.167280930973191	-0.00197653279883242	-0.0272700461298917	-0.0195510209418978	0.0842715437963314	0.205891007993352	-0.0951486083492702	-0.0215419515844256	-0.101021023162372	-0.113354637658441	0.00407705990621216	-0.0527482624963998	-0.0695107094534367	-0.0219979222394415	-0.0470483051939932	-0.190998967027578	-0.00142003313758425	0.0765864329632056	-0.0589350921543323	0.133508053142942	0.0503691364782673	0.222805812045995	0.146320218837161
4-vinylguaiacol	-0.167669422512882	-0.0457955354893255	-0.12201989618361	-0.199600399082456	-0.0415692668123072	0.198553222755272	0.174808127008223	0.160926001595946	0.0545872129910341	0.0864290420541079	-0.0867032708919902	-0.095739553192326	0.0545317378653151	-0.0866806128269999	0.0767187317442407	-0.174319243251614	-0.082022094965434	-0.104657291827376	-0.137980686791543	-0.000212119718961353	0.126328498059427	0.176153185634152	0.101930083851538	0.0637996118203053	0.0539113159073014	-0.0789531241871961	-0.0942235832227755	0.00021441332655689	-0.00454429520442382	-0.0137104978217573	-0.0431441255749766	0.0614221565585809	-0.0395076500768262	0.472617529612283	-0.0338294509770995	0.145515597311523	0.0747071659644616	0.0777779571119694	-0.0624849277351002	0.15394334557396	0.191108631514254	0.170276476316215	-0.151762773230238	-0.114323661679139	0.0806485378940138	-0.0502390988429894	0.0214380706927102	-0.0896295908303949	-0.0881711166388381
Acetaldehyde	0.361211224732157	0.153194288521923	0.232102258496437	0.350157160807726	0.154754233597391	0.157658037339653	0.0678142103133525	0.115534315237307	0.129284290306848	0.0134510842526659	0.353029520472328	0.335028150635333	0.178822966503555	0.170945977107641	-0.00010598589926751	0.471210280309267	0.191603742447801	0.377725770129154	0.432763162080566	0.327532394675603	0.236419233492739	-0.0210627940083773	0.138354136041236	0.210012090449886	0.0684886950382645	0.403871933950943	0.385441105179428	0.24382382058044	0.110902820613926	0.0325496190360345	-0.228279312868607	0.301057150323374	0.123066767583595	0.104733269676654	0.076350355913222	-0.059426559222675	0.0731843502749314	-0.0999113829157966	-0.101295640175111	-0.246572472210362	-0.192927977625424	0.0887485083824339	-0.147855783438465	-0.105082934898118	-0.120347785197384	0.603373841524897	0.356391383970832	0.3740154562473	0.518795486771695
Carbon disulfide	0.0459900575433508	0.0529088156174392	0.0389316091873059	-0.0513956446490328	-0.00309774817695299	0.0125933714087676	-0.00608287303929853	-0.0538809840083781	0.0440479485147355	-0.0462573967582691	0.0133628428253849	0.116840283099123	-0.0321650669312174	0.0828722599387843	0.0291491229727835	0.0379522272674254	-0.0445201862403595	0.0786893728805583	-0.0026181876014531	0.0645741803293266	0.0728265386708426	-0.0470025749952001	0.00675826121703814	0.0879279455768938	0.0791343934255505	0.0774451694432822	0.114139486958538	-0.0563299208727161	0.0430309233939055	-0.0103582172754809	0.0457155190953676	0.101649262955375	-0.120979173270226	-0.0421317743611047	-0.176549965733808	0.0149888687552708	-0.0894126432453341	-0.0562544979984786	-0.0323030657262805	-0.179264728345402	0.0103994901225018	-0.050131604667945	0.0986958480532248	0.129229759154702	-0.0564440485411447	0.0750182578693956	0.0205132927270894	0.193121874719783	0.0638888271411
Dimethyl sulfide	-0.0891197790274637	-0.1553735238081	-0.0682011277205758	-0.0279958909971122	0.0464559170726702	0.396426667168501	0.181938765894264	0.314181234582899	0.329176653240171	0.0138020789426746	0.11514923438775	0.0689884914863398	0.153859091909299	0.11002734172636	0.0646913352688473	0.00504123459558799	-0.100503643354995	-0.0193152845121994	0.0617878698524712	0.121966219776587	0.417728956071247	0.181281809093907	0.275404127620614	0.338306411586708	0.123006304578749	0.0816830989295829	0.0457829682862678	0.110081801209099	-0.0509946139226057	0.0138565229321316	-0.110373991684266	0.425594254650436	-0.0922348905946727	0.173406202720557	-0.184295114578427	0.0878601285304348	0.0277866741729991	0.031358881802556	-0.0562410499973681	-0.0975285844603168	0.00520044278665101	-0.015926983970984	-0.225020459435503	-0.121035238699059	0.0153618474378219	0.355318785764252	0.343382781842587	0.303967359477752	0.25465775899571
Diethyl sulfide	0.157938201322304	0.0169974662537027	0.112442154341619	0.184244832091668	0.242896912768446	0.313800886906659	0.26060829409687	0.129206972494811	0.287272075824745	0.168798792773167	0.0188482799147901	0.121345011602925	0.0965788218655874	-0.0722249974767363	-0.114947634621712	0.294600130912766	0.0534508036905645	0.260505017223527	0.259780378138128	0.294186578303196	0.28399021121228	0.108565271907995	0.108668979367781	0.281435615190812	0.206486166626418	0.00129856943280815	0.121143389861489	0.0349726940450498	-0.113237670837926	-0.291594544980818	-0.201696389588453	0.364030457717697	-0.0904230061953396	0.325784406180906	-0.011749877292301	0.128408712157266	0.176562987199539	0.0850527181124153	0.0360090815155896	-0.0818986694129038	-0.0318639258831933	0.141660106309709	-0.29782589703193	-0.279141590746774	0.0755435735331672	0.372069756211952	0.277065892326187	0.166211891423525	0.301414433993254
Hydrogen sulfide	0.0835961939584417	0.0312349032927758	0.0232472895865335	0.130341971839879	0.0434520793355448	0.106691676565157	0.105456995627899	0.0372580381922291	0.0837535459723777	-0.000495402073514979	0.157865703115947	0.24374460701896	0.123748267415187	0.0557122270720472	-0.0691925519812202	0.144954871181919	0.103994290466231	0.111744490570482	0.147122193520803	0.132601048408205	0.0975032464437886	0.0761232831570299	0.0690874751188634	0.0679448349588544	-0.00455444704258732	0.156020111117194	0.326701689422694	0.0953642913487072	-0.0277750681893239	-0.120051235938635	-0.103699039891491	0.168617160871284	0.0385443314141848	0.231958315513337	0.103076860477378	0.138488434759635	0.21732399913191	0.00200763882443659	0.0949502459428754	-0.139237908537606	-0.0521793010256333	0.125844981098093	-0.202473282250549	-0.109672058186196	-0.00728693116636775	0.378285134710457	0.220826058686402	0.130324293927736	0.286378857602771
Methanethiol	0.282601695886665	0.0538434318328492	0.192430301914551	0.251297510769873	0.205548135618832	0.31878288414514	0.228111246179478	0.116084226289763	0.296969630641542	0.0814138711822931	0.116209091345462	0.247696386740255	0.0959923936004842	0.0207071211360831	-0.0871188731703678	0.356363982667518	0.0131610451036426	0.309591765468415	0.296748821428505	0.403475379306081	0.402721606190826	0.123319571388714	0.0754752485997433	0.358909136920395	0.228892931537557	0.0945066001056017	0.31881802341856	0.049096853522176	-0.0762453771521643	-0.209064763424716	-0.220080178861055	0.510826771464648	-0.133093943719288	0.283249255354287	-0.000944279992307835	-0.00985751342620865	0.111246541011698	0.0397459569318931	-0.116226280675867	-0.127205169073469	-0.000625666270269903	0.0772763481853399	-0.240279091477765	-0.15009938287343	0.0271731878865772	0.512721842877353	0.276007316090758	0.376705803292853	0.467412343313558
Sulfur dioxide	-0.171869630543944	0.0569341794460572	-0.0591582571958579	-0.223010821332655	-0.205492319015608	-0.111471332774897	-0.0556393794515006	-0.100871516730987	-0.0300351180988126	-0.0795486517619998	-0.0345632577692586	0.0402327988607591	-0.122500988408424	-0.0545228721262647	-0.0100917870595991	-0.172144837814558	0.0179640949883087	-0.138164495348348	-0.201716447491434	-0.184786303954589	-0.0820197912699338	-0.0209670571900654	-0.00155203017413251	-0.0364451677580851	-0.0665191461437595	-0.0679267331340641	-0.0347135892247428	-0.0643953444199248	-0.0453252531054965	-0.00817152802302574	0.0787950471728689	-0.0614224423930267	-0.00848143885058126	-0.0483320884835823	-0.0300647406607622	0.151694140171273	0.0652197836505228	-0.00933584220272158	0.0328166819490886	0.0303783382888795	0.136217039823265	-0.0761974360898103	0.0147257760225298	0.0880813060575281	-0.012916866077307	-0.11063083171709	-0.124861957677304	-0.0463479322508989	-0.0969700863971626
Carbon dioxide	0.0735212085004537	-0.0215885289989295	0.212773770556752	0.108198819813847	0.0293380684319467	0.344219884252146	0.329382414157376	0.224150678077707	0.285047678667542	0.0987239258068116	0.0907342180952615	0.21255293179021	0.0913459195108646	0.120585985290528	-0.12614462030149	0.135334290770875	0.0328782168387286	0.250686039385291	0.119549551094743	0.159385532119641	0.376875437461848	0.214405837770699	0.0719245045886906	0.322217170241909	0.228474275696365	0.118066574235553	0.212184733912221	-0.066817672193985	0.0973265574499914	-0.167128258433637	-0.16644414208963	0.436559326850279	-0.194804802372028	0.303268641836448	-0.0536635964146275	0.0675398862592679	0.147573581146033	0.0157193373880285	0.0232621704136546	-0.102452872460271	-0.0602413856144528	0.070185468467927	-0.2545060277921	-0.196141982035546	-0.000903977127578922	0.447621220400068	0.461118377486717	0.0992597306551902	0.207249883642371
pH	0.361316657345049	0.0587423107653118	0.211192370665258	0.262299296415861	0.264756092599202	0.172708727989023	0.128843070558863	0.108416260371959	0.115227192487325	0.0883310503588565	-0.125477472286294	-0.0171629826895992	-0.0411897723914595	-0.0834484451081152	-0.170663017204477	0.446205751870071	-0.0140114393233259	0.246681710001376	0.290248407144198	0.407398292418794	0.295945360113924	0.024263589829373	0.0823682668449158	0.225876652762846	0.273152980698014	-0.12044692811952	-0.0117765919168097	-0.0353381506870988	-0.0844098685719523	-0.182309620374617	-0.501234629619979	0.405361351866907	-0.0861883663447198	0.21121227211968	-0.0768958825174098	-0.0654459695779319	-0.0369375606406858	-0.090739927968517	-0.122984602664508	-0.116039417881164	-0.17245660529423	-0.120231179012194	-0.438885175373872	-0.334458887294601	-0.131583688336042	0.287602075269442	0.0591367844264103	0.15233776674709	0.22688244538187
Ammonia	-0.0306654183823192	0.00717520715379726	-0.0734627631631496	-0.0322501115266538	-0.0403351747508638	-0.0285472359991567	-0.0446818205691294	0.0061999839491107	-0.0537148492215248	0.0852452727614336	-0.036249285504407	-0.108944866493719	-0.130185635794111	0.0348492153525172	0.0434691197718373	-0.102808622771253	-0.069036744281644	-0.216676682980922	-0.0655186483436314	-0.154434653639489	-0.0294811404536926	0.0396706303898896	-0.0271412593388552	-0.0379405115702563	-0.0497929629752246	-0.0781930385739363	-0.109430381545657	-0.0526953751196289	0.0635705239656615	0.157219313560019	0.157261590399268	-0.062962898962789	0.0503478259043106	-0.276844984365409	-0.0892496856860179	-0.124689022426887	-0.0995593186239932	0.0908985823930222	-0.0399370589282155	-0.0530884000083561	-0.0857278343285493	-0.0806511649794311	0.140895796905013	0.165005594051173	0.0521365603584043	-0.122422290962459	-0.0932788987557435	0.119479752463216	-0.0610532451864445
Betaglucan	0.133437022691561	0.0600566834836531	0.118672717780305	0.176902156734466	0.0543129542582857	0.139662258178126	0.165172415487386	0.0283614062876916	0.131674076918266	0.0295324968814056	0.0180403508136676	0.082729534878802	0.0577767103061393	0.025160379936145	-0.0854543058108359	0.217215876714662	0.0582092906819719	0.252483660700699	0.208327436960583	0.210084843793281	0.153199220254745	0.117762103968395	-0.019651308669273	0.161033082218581	0.0945476031684984	0.0699121199032644	0.118656698907976	0.0272280379528596	-0.0101787146276989	-0.095081208174997	-0.219242428122116	0.269685465648081	-0.0355019906295974	0.288951126179606	0.105637048399133	0.0190681705140688	0.166611844569071	-0.0301964164178052	0.0104368270756249	0.0510152250751145	0.0289839598976146	0.0583748480622055	-0.192965500037774	-0.123634600927171	-0.0633141156160897	0.295381152131227	0.252146124654083	0.0582935748266998	0.222411402043604
Color	0.541484030321953	0.154813295707335	0.329452189856267	0.563576491094512	0.324052191808231	-0.132667729991806	-0.201477778202818	-0.0735697930739753	-0.0539825348600359	0.0838714781580865	0.20801273374767	0.188367707714248	0.0322857813235531	0.110444651818028	0.0740545677981641	0.471125193169188	-0.000503052008871659	0.317000203718559	0.491134774283996	0.362976176330312	-0.0483957245960048	-0.265705531192955	-0.0375720146232382	-0.0275315689505341	0.0962058002782423	0.283221682697799	0.224475513063543	0.136721621077408	0.117499151873978	0.110947885380906	-0.102179866613982	-0.00248319623247048	0.193212787670848	-0.0896319496035924	0.0913015169847303	-0.247749977439292	-0.0680064085315183	0.0396201036957152	-0.104670430876833	-0.251885359742023	-0.0639922472239257	0.0892611587540987	0.1789590173834	0.146149399569593	0.0138144394285541	0.233295834829657	0.0100472216347145	0.283915203120383	0.369099910630132
Iron	-0.0108290321079285	0.0264217860115262	-0.0389958845456985	0.0686618978554013	-0.100579354068914	-0.360616201990463	-0.239112250504838	-0.147313922234118	-0.335345507728392	-0.117213945004482	0.204007926187262	-0.01435170486387	0.0843069977609508	0.155995687448409	0.126500296869825	-0.132390473441807	-0.027707819988452	-0.0644435536061685	0.0210993023889852	-0.224626626448887	-0.408452496406383	-0.164303245645107	-0.104340951588054	-0.425842499842932	-0.28648990538723	0.228960859581929	0.0223320051444202	0.18179500023447	0.16334407880425	0.225620251103473	0.25573281771292	-0.499370814394429	0.359308921019729	-0.219736666268248	0.119892424181582	-0.090812691331072	0.244131268721622	-0.128944467168869	-0.0136029771319968	0.0203803737220278	0.0454930901034867	0.171731273831202	0.260349188760893	0.158608380244133	-0.11563564875273	-0.156002299138512	-0.0920883047335777	-0.153662691744615	-0.091686400482498
Protein	0.431264850919301	0.154740946124095	0.260560144576879	0.433234521656946	0.211364757137866	-0.180262104203906	-0.261981669949459	-0.0365356740113242	-0.157606672320632	-0.0173277402836882	0.313212569993805	0.08225911843416	0.0832563696586614	0.125090533876325	0.188293719298397	0.333623843402023	-0.0271915685073033	0.214428913183206	0.398854795492624	0.217261234422313	-0.0744348593815964	-0.296037045394937	0.0036276020348342	-0.119430600089327	0.0330723953222689	0.406664559888232	0.160211833213393	0.273988723771838	0.110173955151904	0.284086098050805	0.0164498601850186	-0.129799198730706	0.360595321057971	-0.204316147539136	0.0693981244926088	-0.322110250269581	-0.0953852422384788	-0.0397675633547325	-0.162514847584054	-0.179152802702962	-0.0179459335131338	0.139208504816623	0.289622188822564	0.198189925795322	-0.0693215593142596	0.131202978202633	-0.0622920299935939	0.262910405219666	0.27305681318373
Sugars	0.266083912505236	0.177984500645072	0.128646439371262	0.307508619044543	-0.017258444434085	-0.226361281148025	-0.203964670299164	-0.0540684776721758	-0.238383823425384	-0.0170794930133226	0.118738371323615	-0.00104272063794343	0.046979902277403	0.0289173610614671	-0.0204077166825198	0.200890708908952	0.13107625221561	0.080990386255196	0.258873168191054	-0.0325844262558522	-0.128587582104889	-0.120299477476956	0.0660964815157271	-0.175367156466368	-0.101223042840797	0.195360199938767	-0.0134441986525539	0.177540972932695	0.0442895467085523	0.159587276191603	-0.117371377743526	-0.220452356989372	0.372960703054138	-0.0829203116561824	0.20261791754717	-0.0938001086744174	-0.141007196711989	-0.165503089700943	0.0621102891410432	-0.0254570910571949	-0.126941473345296	0.0575165907053735	0.000390294874408203	-0.0327377164830061	-0.172287650162135	0.00497374296036095	-0.0713107485400478	-0.122635789530519	0.0787695552612851
Caloric value	0.386001130130306	0.119172489640954	0.2995672412091	0.394117568286306	0.213015952130324	0.211084074929661	-0.00777919483949975	0.145508691773241	0.208039832243038	-0.0221545236994475	0.365423702779244	0.32539224930908	0.18377434552828	0.155280175747433	0.0284606700152591	0.487989819225234	0.120514591372266	0.369357823155947	0.482529470306364	0.371585992344747	0.332827469045277	-0.12419398762918	0.187732286527166	0.296360596078446	0.181046927185302	0.47575634810157	0.42086622602235	0.301544707268579	0.0483006820251203	0.143527372912076	-0.230314215735265	0.35497164401003	0.215678368494947	0.127362089046013	0.0496324930645803	-0.14528331231312	0.0342846193025124	-0.089984686732679	-0.15805050696749	-0.302250585618012	-0.113388088587527	0.0849039712691794	-0.124625605068732	-0.0205350717730344	-0.125838109471662	0.729680831189579	0.382630543949074	0.439400950415207	0.687375497888761
[truncated: 1 more columns]
