# Supplementary material for: Predicting and improving complex beer flavor through machine learning
Source: Nat Commun. 2024 Mar 26;15:2368. doi: 10.1038/s41467-024-46346-0 (PMC10966102; doi:10.1038/s41467-024-46346-0)
Supplement: Supplementary file 10 — Supplementary Data 7 [file 41467_2024_46346_MOESM10_ESM.csv]

beer	beer_id	tasting_category_fine	aroma_acetaldehyde	aroma_acetate	aroma_acetic	aroma_acidic	aroma_aftertaste	aroma_alcohol	aroma_anise	aroma_apple	aroma_banana	aroma_barnyard	aroma_bitter	aroma_blanket	aroma_bread	aroma_burnt	aroma_butterscotch	aroma_buttery	aroma_cabbage	aroma_candy	aroma_caramel	aroma_carbonation	aroma_cardboard	aroma_cereal	aroma_cheesy	aroma_citrus	aroma_clove	aroma_coriander	aroma_corn	aroma_dentist	aroma_diacetyl	aroma_estery	aroma_flour	aroma_flower	aroma_fruity	aroma_grainy	aroma_grape	aroma_grass	aroma_hay	aroma_herb	aroma_hoppy	aroma_horse	aroma_kiwi	aroma_lactic	aroma_lychee	aroma_malt	aroma_mango	aroma_medicinal	aroma_metallic
10	5.41023E+12	Low/No alcohol	-0.145066167	-0.139058723	-0.308488284	-0.541217731	-0.412411662	-0.827452442	-0.32912036	0.192017278	-0.544631755	-0.471511557	-0.672921946	-0.371184448	-0.836804208	-0.573085884	-0.42976218	-0.471029496	-0.212193387	0.061399471	-1.052477053	-0.514594674	-0.368200618	-0.596305886	-0.2747135	3.128229614	-0.816881558	3.146929611	-0.350057581	-0.062994079	-0.300984082	-0.657925253	5.929197829	-0.830019061	0.041551945	0.174700257	-0.953448143	-0.806297846	-0.853634102	-0.878397815	-0.829606081	-0.37764493	-0.129287974	-0.356846618	-0.121749837	-1.278998106	-0.353515591	-0.409211748	-0.601179367
86	5.41078E+12	Low/No alcohol	-0.145066167	-0.139058723	-0.308488284	-0.541217731	-0.412411662	-0.46437919	-0.32912036	-0.78300222	-0.923885677	-0.471511557	-0.672921946	-0.371184448	0.065337582	-0.573085884	-0.42976218	-0.471029496	3.493860912	-1.203706927	-0.031685237	4.698102487	3.545268724	5.742870981	2.472160714	-0.983583039	-0.816881558	-0.509941484	4.019010106	-0.062994079	-0.300984082	-0.657925253	-0.19948425	-0.830019061	-1.196746337	2.3238596	-0.953448143	-0.253239587	2.29181464	-0.878397815	1.323071335	-0.37764493	-0.129287974	-0.356846618	-0.121749837	0.626272759	-0.353515591	-0.409211748	-0.601179367
2	5.41023E+12	Low/No alcohol	-0.145066167	-0.139058723	-0.308488284	-0.541217731	-0.412411662	-0.131390766	-0.32912036	-0.270465205	-0.923885677	-0.471511557	-0.672921946	-0.371184448	0.002495976	-0.573085884	-0.42976218	-0.471029496	6.892825647	-1.203706927	-0.772905739	-0.514594674	3.383130573	-0.596305886	-0.2747135	-0.821474266	-0.816881558	-0.509941484	5.513217645	-0.062994079	-0.300984082	-0.657925253	-0.19948425	-0.830019061	-1.509013545	4.928129381	-0.953448143	0.253991384	-0.099851528	-0.878397815	2.059280306	-0.37764493	-0.129287974	-0.356846618	-0.121749837	-0.121496595	-0.353515591	-0.409211748	6.53264073
83	54055520	Low/No alcohol	-0.145066167	-0.139058723	-0.308488284	-0.541217731	-0.412411662	-0.827452442	-0.32912036	-0.78300222	-0.923885677	-0.471511557	-0.672921946	-0.371184448	-1.451447324	-0.573085884	-0.42976218	-0.471029496	-0.212193387	-1.203706927	-1.052477053	-0.514594674	10.09402151	-0.596305886	-0.2747135	-0.983583039	-0.816881558	-0.509941484	-0.350057581	-0.062994079	-0.300984082	-0.657925253	-0.19948425	-0.830019061	-2.061863014	-0.515700668	-0.953448143	-0.806297846	-0.853634102	-0.878397815	-0.829606081	-0.37764493	-0.129287974	-0.356846618	-0.121749837	0.800862341	-0.353515591	-0.409211748	-0.601179367
40	5.41023E+12	Low/No alcohol	-0.145066167	-0.139058723	-0.308488284	-0.541217731	-0.412411662	-0.258169709	-0.32912036	-0.78300222	-0.923885677	-0.471511557	1.841683661	-0.371184448	2.512304949	-0.573085884	-0.42976218	-0.471029496	-0.212193387	-1.203706927	-0.366524384	-0.514594674	1.677181418	-0.596305886	-0.2747135	-0.983583039	-0.816881558	-0.509941484	-0.350057581	-0.062994079	-0.300984082	-0.657925253	-0.19948425	-0.830019061	-1.609708172	3.046142835	-0.953448143	-0.806297846	0.379346878	-0.878397815	-0.154545566	-0.37764493	-0.129287974	-0.356846618	-0.121749837	1.266590661	-0.353515591	-0.409211748	1.73261417
247	5.41108E+12	Fruitbeer	-0.145066167	-0.139058723	-0.308488284	-0.356347481	0.654825138	-0.77756324	-0.32912036	-0.636060859	-0.923885677	-0.202397471	-0.672921946	-0.124511432	-1.312501647	-0.573085884	-0.42976218	-0.471029496	-0.212193387	1.656181358	-1.012401324	0.201672081	-0.368200618	-0.596305886	-0.2747135	-0.960345221	-0.816881558	-0.509941484	-0.350057581	-0.062994079	-0.300984082	-0.657925253	-0.19948425	-0.830019061	-1.705240926	-0.515700668	-0.816103434	-0.730303168	-0.853634102	-0.746322957	-0.829606081	-0.161952042	-0.129287974	-0.356846618	-0.121749837	-1.729631382	-0.353515591	1.330222292	-0.396656922
48	8.71141E+12	Dubbel	-0.145066167	-0.139058723	-0.308488284	-0.469553377	0.415010112	0.448947122	-0.027000096	-0.270350139	0.970476918	-0.367190354	-0.502072106	-0.275562453	0.568371726	1.631705783	0.03792318	0.416519514	-0.212193387	0.680957996	1.526370561	-0.236936188	-0.298715926	-0.343059889	-0.128399047	-0.821437872	0.107390568	-0.48080916	-0.350057581	-0.062994079	0.18085471	0.193247197	0.069047271	-0.489762867	0.303635106	-0.394699508	0.484065099	-0.600084211	-0.686089257	-0.622405862	-0.646143544	-0.294032281	0.316667064	-0.247720168	-0.121749837	0.889025032	-0.353515591	-0.184449758	0.1123628
165	5.41108E+12	Fruitbeer	-0.145066167	-0.139058723	-0.308488284	-0.169768246	-0.412411662	-0.827452442	-0.32912036	-0.266330324	-0.665495447	0.429681655	-0.672921946	0.124441889	-1.311859424	-0.573085884	0.378270815	1.062413597	-0.212193387	2.244021512	-0.810911268	-0.514594674	-0.368200618	-0.596305886	-0.2747135	-0.656749876	-0.816881558	-0.509941484	-0.350057581	-0.062994079	-0.300984082	-0.657925253	-0.19948425	-0.830019061	-0.788012568	-0.515700668	-0.953448143	-0.653605976	-0.853634102	-0.878397815	-0.829606081	0.055734762	-0.129287974	0.774398186	-0.121749837	-1.520385553	-0.353515591	-0.409211748	-0.601179367
124	5.41219E+12	Pils/Lager	-0.145066167	-0.139058723	-0.308488284	-0.541217731	-0.412411662	-0.827452442	-0.32912036	-0.78300222	-0.923885677	-0.471511557	-0.672921946	-0.371184448	-1.451447324	-0.573085884	-0.42976218	-0.471029496	-0.212193387	-1.203706927	-1.052477053	-0.514594674	-0.368200618	-0.596305886	-0.2747135	-0.983583039	-0.816881558	-0.509941484	-0.350057581	-0.062994079	-0.300984082	-0.657925253	-0.19948425	-0.830019061	-2.061863014	6.701370995	-0.953448143	-0.806297846	-0.853634102	-0.878397815	1.906033545	-0.37764493	-0.129287974	12.66077087	-0.121749837	-1.891051731	-0.353515591	-0.409211748	8.856369896
207	5.41122E+12	Fruitbeer	-0.145066167	5.541645109	-0.308488284	-0.234874413	0.029710396	-0.806784942	-0.32912036	10.37199413	-0.888368904	-0.285702632	-0.399047779	-0.064618234	-1.27876508	-0.573085884	-0.42976218	-0.154862653	-0.212193387	3.35761988	-0.936262406	0.078858123	-0.368200618	-0.325668479	-0.2747135	-0.819929404	-0.773936098	-0.509941484	-0.350057581	-0.062994079	-0.300984082	-0.430518791	-0.19948425	-0.611845297	-1.733558302	-0.48337297	-0.782755588	-0.680369191	-0.540295175	-0.768969039	-0.829606081	-0.109580945	-0.129287974	-0.356846618	-0.121749837	-1.642672671	-0.353515591	-0.409211748	-0.601179367
155	5.41023E+12	Low/No alcohol	-0.145066167	-0.139058723	-0.308488284	-0.541217731	-0.412411662	-0.513054501	-0.32912036	-0.78300222	-0.923885677	-0.471511557	0.715820027	-0.371184448	-0.138009749	-0.573085884	-0.42976218	4.338560665	2.997009809	-1.203706927	-1.052477053	-0.514594674	3.020610584	4.89301106	-0.2747135	-0.837140084	-0.816881558	-0.509941484	4.189938282	-0.062994079	-0.300984082	-0.657925253	-0.19948425	-0.830019061	-1.562439641	4.893825297	-0.953448143	-0.806297846	1.189182194	-0.046072143	0.288841522	-0.37764493	-0.129287974	-0.356846618	-0.121749837	0.579433724	-0.353515591	-0.409211748	1.976590308
141	5.41023E+12	Low/No alcohol	-0.145066167	-0.139058723	-0.308488284	-0.541217731	-0.412411662	-0.827452442	-0.32912036	-0.78300222	-0.923885677	-0.471511557	7.569657959	-0.371184448	-0.801811756	-0.573085884	-0.42976218	6.665543029	-0.212193387	-1.203706927	-0.67773176	-0.514594674	6.336319894	-0.596305886	-0.2747135	-0.983583039	-0.816881558	-0.509941484	1.89545667	-0.062994079	-0.300984082	-0.657925253	-0.19948425	-0.830019061	-0.579752896	2.403124814	-0.953448143	-0.095677016	2.177540315	-0.878397815	1.936354623	-0.37764493	-0.129287974	-0.356846618	-0.121749837	0.480910002	-0.353515591	-0.409211748	-0.601179367
179	5.41108E+12	Flanders old brown	-0.145066167	-0.139058723	2.549400359	2.089232194	-0.412411662	-0.78801606	-0.32912036	0.262384726	-0.754458681	0.166675791	-0.672921946	-0.176194533	-0.572777866	-0.573085884	-0.111864859	-0.471029496	-0.212193387	-0.41246805	-0.260501185	1.750181515	-0.084817822	-0.42416831	0.322007844	-0.836630925	-0.652990083	-0.509941484	-0.160233385	-0.062994079	-0.300984082	-0.657925253	-0.19948425	-0.830019061	-0.652351111	-0.515700668	2.195028205	-0.686153405	-0.597394247	-0.773995373	-0.736078059	-0.207144166	-0.129287974	2.090959748	-0.121749837	-0.669742755	-0.353515591	0.507445994	-0.116167086
33	5.42501E+12	Fruitbeer	-0.145066167	-0.139058723	-0.308488284	-0.541217731	2.040023924	-0.827452442	-0.32912036	-0.614171731	-0.923885677	-0.265376436	-0.672921946	-0.371184448	-1.291803596	-0.573085884	-0.42976218	-0.471029496	-0.212193387	2.410795956	-1.00643144	-0.514594674	-0.368200618	-0.596305886	-0.2747135	-0.930184157	-0.816881558	-0.423594772	-0.350057581	-0.062994079	-0.300984082	-0.657925253	-0.19948425	-0.830019061	-0.878151428	-0.515700668	2.20263728	-0.806297846	-0.853634102	-0.878397815	-0.829606081	-0.37764493	-0.129287974	-0.356846618	-0.121749837	-1.573109433	-0.353515591	2.255520164	-0.131201081
50	5.41122E+12	Fruitbeer	-0.145066167	-0.139058723	-0.308488284	0.040707865	0.00751286	-0.78819274	-0.32912036	0.069796467	-0.907018882	-0.047959431	-0.586214006	-0.080009944	-1.232764097	-0.573085884	-0.42976218	-0.17073638	-0.212193387	0.48420885	-1.00517139	0.330891468	-0.227144015	-0.510622697	0.022310479	-0.81900257	-0.776092252	-0.509941484	-0.350057581	-0.062994079	-0.300984082	-0.657925253	-0.19948425	-0.277432511	-0.767803453	-0.454291413	-0.521121138	-0.626888577	-0.598542233	-0.878397815	-0.80632883	-0.123039581	-0.129287974	-0.246081169	-0.121749837	-1.636996163	0.789922498	0.047063753	-0.359759684
227	5.41122E+12	Fruitbeer	-0.145066167	-0.139058723	0.136921919	0.734223404	0.639443985	-0.827452442	-0.32912036	-0.638178597	-0.902761127	0.456812971	-0.455729971	-0.006507548	-1.21179677	-0.292802885	-0.42976218	-0.471029496	-0.212193387	-0.851373026	-1.042602515	0.89729298	-0.368200618	-0.488993332	-0.2747135	-0.891971393	-0.816881558	-0.491424326	-0.350057581	-0.062994079	-0.300984082	-0.657925253	0.141885056	-0.830019061	0.125138616	-0.515700668	3.03982759	-0.544149829	-0.480900698	-0.748226437	-0.800452856	-0.058768489	-0.129287974	-0.079393749	-0.121749837	-1.72059394	-0.353515591	0.162243284	-0.500391946
88	5.41108E+12	Kriek	-0.145066167	-0.139058723	-0.308488284	-0.235768625	-0.412411662	-0.530709167	-0.32912036	-0.661611387	-0.881389958	-0.471511557	-0.308822303	-0.371184448	-1.198919316	-0.479112854	-0.42976218	-0.471029496	-0.212193387	0.402863676	-0.820726217	0.195469947	-0.368200618	-0.524346574	-0.025263853	-0.968225304	-0.782625476	-0.497524652	-0.350057581	-0.062994079	-0.300984082	-0.47653112	-0.19948425	-0.830019061	-1.472639502	-0.489914001	-0.635752105	-0.730961204	-0.817928468	-0.834754073	-0.790508213	-0.37764493	-0.129287974	-0.356846618	-0.121749837	-1.471944884	-0.353515591	1.123563656	-0.398427876
77	8.71141E+12	Blond	-0.145066167	-0.139058723	-0.308488284	-0.011241757	-0.412411662	-0.755942617	-0.32912036	-0.20379241	0.120666599	-0.471511557	0.590555726	-0.371184448	0.44058173	-0.573085884	-0.42976218	0.622911981	0.51774001	-0.793778321	-0.851424943	-0.514594674	-0.368200618	0.340103135	0.266302649	1.414625791	-0.371105977	0.351822079	0.682564662	-0.062994079	-0.300984082	0.128904125	0.793444925	0.1764931	0.493998979	0.938404759	-0.165983468	3.224064223	1.624438695	1.20403977	1.714303445	-0.37764493	-0.129287974	-0.356846618	-0.121749837	-0.073101089	-0.353515591	-0.409211748	-0.308022458
22	5.41166E+12	Wheat	-0.145066167	-0.139058723	-0.308488284	0.691509319	-0.412411662	-0.760919543	-0.32912036	-0.636030014	1.705836238	-0.351880189	-0.672921946	-0.371184448	-0.895547948	-0.193830898	-0.42976218	2.582387226	-0.212193387	-0.059511477	-0.865417724	-0.514594674	-0.368200618	-0.596305886	0.228649124	2.27039439	0.842120793	3.799662182	-0.18993191	-0.062994079	-0.300984082	0.074142544	0.724339254	-0.127673203	-0.370855255	-0.307561759	-0.220789265	-0.502255322	-0.421333273	0.882969951	-0.356234269	-0.37764493	-0.129287974	0.394004373	-0.121749837	-1.214481609	0.35112785	0.364032331	-0.601179367
81	8.71561E+12	Pils/Lager	12.00413636	-0.139058723	-0.308488284	-0.541217731	-0.412411662	-0.827452442	-0.32912036	-0.319503905	-0.923885677	-0.471511557	0.022186435	-0.371184448	0.301662534	-0.573085884	-0.42976218	-0.471029496	-0.212193387	-1.203706927	-0.989271455	-0.514594674	1.893406038	5.585733794	-0.2747135	-0.397189154	-0.816881558	-0.509941484	3.058555288	-0.062994079	3.619770923	-0.657925253	-0.19948425	-0.830019061	-1.436920838	3.422677998	-0.953448143	3.74820402	1.532182532	0.371416538	0.290029269	-0.37764493	-0.129287974	-0.356846618	-0.121749837	1.163965284	-0.353515591	-0.409211748	2.624454588
202	5.42503E+12	Stout/Porter	-0.145066167	-0.139058723	-0.308488284	-0.400155538	-0.412411662	-0.78938531	0.067336595	-0.67088104	-0.82575903	-0.471511557	1.008559288	-0.182964675	-1.080376606	3.332781672	-0.42976218	-0.471029496	-0.212193387	-1.203706927	-0.272709397	0.03194085	-0.368200618	-0.596305886	-0.2747135	-0.894926872	-0.737781015	-0.481269841	-0.258440875	-0.062994079	-0.300984082	-0.239068992	-0.19948425	-0.830019061	-1.729278506	-0.515700668	-0.84864953	-0.574351906	-0.523843319	-0.374510114	-0.64904471	-0.213064032	-0.129287974	0.717161282	-0.121749837	1.381728079	-0.353515591	-0.409211748	0.179108012
64	5.41091E+12	Blond	-0.145066167	-0.139058723	-0.308488284	-0.541217731	-0.412411662	-0.685291595	-0.32912036	-0.076422309	0.3892331	-0.215895211	-0.515935601	-0.371184448	1.369554413	-0.370497351	-0.42976218	0.0726568	-0.212193387	0.222427828	-0.467217177	-0.514594674	-0.112815003	0.644742228	-0.2747135	0.870489927	0.586264622	2.166898696	-0.350057581	-0.062994079	-0.300984082	1.297336337	-0.19948425	2.046327216	0.619791275	-0.237744161	-0.07287001	0.601272097	0.531911679	0.721095862	0.139703578	-0.37764493	-0.129287974	-0.356846618	0.237129236	-0.281148501	-0.165314135	-0.409211748	-0.309782803
218	54057142	Pils/Lager	-0.145066167	-0.139058723	-0.308488284	-0.541217731	-0.412411662	-0.65572984	-0.32912036	-0.530110293	-0.776334388	-0.471511557	-0.672921946	-0.371184448	2.374649268	-0.573085884	-0.42976218	-0.471029496	1.540657536	-0.711508777	-0.914533204	-0.514594674	0.865767333	3.901050787	-0.2747135	-0.183718859	-0.816881558	-0.509941484	4.609389017	-0.062994079	-0.300984082	-0.657925253	-0.19948425	-0.830019061	-0.28877626	2.170350552	-0.953448143	3.37897782	2.865619776	-0.423785647	1.003065575	-0.37764493	-0.129287974	-0.356846618	-0.121749837	1.998300047	-0.353515591	-0.409211748	0.10280316
96	5.41168E+12	Pils/Lager	-0.145066167	-0.139058723	-0.308488284	-0.541217731	-0.412411662	-0.827452442	-0.32912036	-0.78300222	-0.923885677	-0.471511557	5.559397255	-0.371184448	-1.058489171	-0.573085884	-0.42976218	-0.471029496	-0.212193387	-1.203706927	-0.939137185	-0.514594674	1.659548577	3.098891936	-0.2747135	-0.852143325	-0.816881558	-0.509941484	2.366521304	-0.062994079	-0.300984082	-0.657925253	-0.19948425	1.155898128	-0.717092306	3.015436874	-0.176587368	0.483244766	0.368717588	0.61570818	1.847357717	-0.37764493	-0.129287974	-0.356846618	-0.121749837	0.587198204	-0.353515591	-0.409211748	0.555657811
230	5.41023E+12	Pils/Lager	-0.145066167	-0.139058723	-0.308488284	-0.153118843	0.931861141	-0.785559398	-0.32912036	-0.659612375	-0.905887543	-0.39618458	0.159792881	-0.371184448	0.619546276	-0.573085884	-0.42976218	-0.150594237	0.001617317	-1.143669173	-0.951519678	0.989067115	0.459648196	2.146605624	0.200706767	-0.573803755	-0.773356312	-0.478388216	4.439110049	-0.062994079	0.220896296	-0.657925253	0.091362677	-0.314074209	-1.67921547	1.417383494	-0.838116815	1.778184474	1.414717068	-0.490226395	0.859416779	-0.37764493	-0.129287974	-0.356846618	-0.121749837	0.742455471	-0.353515591	-0.165771672	0.85862703
44	5.41163E+12	Wheat	-0.145066167	-0.139058723	-0.308488284	-0.115726831	0.201667058	-0.827452442	0.119322335	-0.635041866	0.210715392	-0.368280963	0.087864784	-0.371184448	-0.73191418	-0.573085884	-0.198364171	-0.471029496	-0.212193387	-0.956873722	-1.040947441	0.309672577	-0.265063205	0.030190308	-0.2747135	2.292272065	0.912923313	5.089851955	-0.211884221	-0.062994079	-0.300984082	-0.342072501	0.597688355	-0.122951076	-0.351886097	-0.021788954	-0.479286479	-0.369031114	-0.107564368	0.565501824	-0.557289245	-0.37764493	-0.129287974	-0.032889803	-0.121749837	-1.32050404	-0.353515591	-0.409211748	-0.601179367
161	5.41169E+12	Flanders old brown	-0.145066167	-0.139058723	2.789747942	3.894713347	-0.412411662	-0.741946503	-0.32912036	-0.342273013	-0.850415374	-0.471511557	0.082462685	-0.371184448	-1.094235338	-0.573085884	-0.42976218	-0.471029496	0.660604735	0.266776212	0.252565766	-0.514594674	-0.368200618	-0.596305886	-0.2747135	-0.864099982	-0.46153216	-0.509941484	-0.144269227	-0.062994079	-0.300984082	-0.657925253	-0.19948425	-0.830019061	0.179279088	-0.515700668	1.400525836	-0.806297846	-0.853634102	-0.878397815	-0.525424978	-0.37764493	-0.129287974	2.538061911	-0.121749837	-0.428700514	-0.353515591	-0.409211748	-0.25064492
195	8.71141E+12	Wheat	-0.145066167	-0.139058723	-0.308488284	-0.420802488	0.282733058	-0.827452442	-0.32912036	-0.424088747	2.566284072	-0.471511557	-0.672921946	-0.371184448	-0.048662131	-0.573085884	-0.167816766	-0.471029496	-0.212193387	-0.644870433	-1.013322062	-0.048054303	-0.368200618	0.680256732	-0.2747135	2.270646928	3.437053424	2.573913652	-0.193643625	-0.062994079	-0.300984082	-0.300376024	0.251720383	-0.029609341	-0.900433979	-0.210729297	-0.506150744	-0.410304759	-0.220213965	0.153925732	-0.559873303	-0.37764493	0.245373776	-0.356846618	-0.121749837	-1.094983034	-0.353515591	-0.031551611	-0.334747966
142	54112087	Wheat	-0.145066167	-0.139058723	-0.308488284	-0.041356784	-0.412411662	-0.827452442	-0.32912036	-0.485021956	1.394225578	-0.471511557	0.518760652	-0.371184448	1.178368036	-0.573085884	-0.42976218	-0.471029496	-0.212193387	-0.430436774	-0.944118396	1.422081337	-0.368200618	-0.596305886	-0.2747135	2.220824162	0.864898861	1.826844842	-0.025409196	-0.062994079	-0.300984082	-0.657925253	-0.19948425	-0.355359693	-1.097611305	-0.515700668	-0.953448143	-0.189863803	-0.561476562	0.550043233	-0.829606081	-0.37764493	-0.129287974	-0.356846618	-0.121749837	-0.831087179	-0.353515591	-0.409211748	-0.601179367
137	54057012	Amber	3.043785559	-0.139058723	-0.308488284	-0.541217731	0.471179673	-0.703538987	-0.32912036	-0.296376897	-0.356036841	-0.322974154	-0.490473958	-0.371184448	1.366947154	0.604146136	-0.096806047	0.160837378	0.209420332	-0.493375582	1.187150819	0.671434702	0.373816016	1.56719501	-0.2747135	-0.521843312	-0.731054047	-0.509941484	1.339879929	-0.062994079	0.728112794	-0.657925253	-0.19948425	-0.539335461	0.234573402	0.388806635	-0.839737114	0.263305515	0.130418381	-0.331657861	0.052019963	-0.37764493	-0.129287974	-0.356846618	-0.121749837	1.602780018	-0.353515591	-0.409211748	1.261440871
236	54107052	Brett/cofermented	-0.145066167	-0.139058723	-0.308488284	-0.541217731	-0.412411662	-0.827452442	-0.32912036	0.411122913	-0.459406104	0.986466381	1.714850524	0.965214628	0.806848417	-0.573085884	-0.42976218	-0.471029496	-0.212193387	-1.203706927	-0.509681894	-0.514594674	-0.368200618	-0.596305886	-0.2747135	1.408429583	-0.816881558	-0.306366922	-0.350057581	-0.062994079	-0.300984082	-0.657925253	-0.19948425	2.974277732	0.084880953	0.752620272	-0.953448143	2.075713881	1.487948237	0.552684679	0.13191105	0.790913267	-0.129287974	-0.356846618	-0.121749837	0.107865197	-0.353515591	-0.409211748	-0.601179367
223	5.41023E+12	Low/No alcohol	-0.145066167	-0.139058723	-0.308488284	-0.541217731	-0.412411662	-0.827452442	-0.32912036	-0.78300222	-0.923885677	-0.471511557	-0.672921946	-0.371184448	-0.090096243	4.999496569	-0.42976218	-0.471029496	9.76662629	1.59833204	-0.659826208	-0.514594674	3.144232618	-0.596305886	-0.2747135	-0.528227691	-0.816881558	-0.509941484	4.355554922	-0.062994079	-0.300984082	-0.657925253	13.37471475	-0.830019061	-2.061863014	1.013443678	1.737882335	-0.806297846	-0.853634102	-0.878397815	-0.829606081	-0.37764493	-0.129287974	-0.356846618	-0.121749837	-0.535436021	-0.353515591	-0.409211748	3.40652865
211	5.41122E+12	Lambic	-0.145066167	-0.139058723	-0.308488284	2.718476083	-0.412411662	-0.787467759	-0.32912036	4.074970929	-0.683390019	2.18862541	-0.496303718	1.40812405	-0.95032396	-0.345162699	-0.107444995	-0.471029496	-0.212193387	0.056955639	-0.715222491	0.059471415	-0.224539223	-0.596305886	0.63281323	-0.145484745	-0.733796493	-0.509941484	-0.350057581	-0.062994079	-0.300984082	-0.217969999	-0.19948425	0.154864791	0.415259181	-0.328070901	2.018647598	-0.258130969	0.531979066	-0.666689826	-0.592535124	1.523939479	0.331723803	-0.131224866	-0.121749837	-1.244184153	-0.141778655	-0.409211748	-0.437260828
190	8.75213E+11	Flanders old brown	-0.145066167	-0.139058723	2.975273255	1.893518089	0.072259981	-0.736826326	-0.32912036	0.418164751	-0.865483346	-0.064129409	-0.37269028	0.412978835	-0.50494188	-0.185641403	-0.42976218	-0.124434929	-0.212193387	-0.684194574	0.039515065	-0.514594674	-0.123991962	-0.497411419	-0.2747135	-0.772520014	-0.581489023	-0.509941484	-0.295529792	-0.062994079	0.263500939	0.089950552	-0.19948425	-0.670571936	-0.352335272	-0.444822873	1.790977239	-0.737273866	-0.559210251	-0.698457604	-0.695274516	0.308033808	-0.129287974	1.560814874	-0.121749837	-0.152629977	-0.353515591	-0.145898004	0.141870194
197	5.4129E+12	Wheat	-0.145066167	-0.139058723	-0.308488284	-0.171317807	-0.412411662	-0.827452442	-0.32912036	-0.635997501	0.276905118	-0.471511557	0.208929907	-0.371184448	-1.17343615	-0.573085884	-0.42976218	-0.471029496	-0.212193387	-1.203706927	-1.012384044	-0.514594674	-0.009551148	-0.160591007	-0.2747135	2.457096915	1.049908955	4.151474817	-0.350057581	-0.062994079	-0.300984082	-0.657925253	-0.19948425	-0.478768447	-0.634759592	-0.047284525	-0.678640286	-0.04602339	-0.421237642	-0.349870593	-0.001022157	-0.37764493	-0.129287974	0.206416199	-0.121749837	-1.291231918	-0.353515591	0.750910949	-0.601179367
228	5.41166E+12	Tripel	-0.145066167	-0.139058723	-0.308488284	0.009206789	-0.412411662	0.233532603	-0.32912036	0.560737707	1.464619023	-0.242583444	-0.204269238	-0.266265398	0.942049004	-0.45212802	0.083394896	0.502813377	0.00440578	0.255991091	-0.515538371	1.313331906	-0.291960127	-0.133191912	-0.114173309	0.587955993	1.696413177	0.273195567	-0.145778562	-0.062994079	-0.300984082	1.910380936	-0.19948425	0.289995943	1.056094269	-0.183786272	-0.252435449	-0.321448132	0.249374414	0.413656262	-0.225705851	-0.285902861	-0.129287974	-0.356846618	-0.121749837	-0.037286429	0.095955972	0.084018167	0.616692828
185	54055001	Pils/Lager	-0.145066167	-0.139058723	-0.308488284	-0.541217731	-0.412411662	-0.827452442	-0.32912036	-0.78300222	-0.923885677	0.105250109	-0.672921946	-0.371184448	-0.111408103	-0.573085884	-0.42976218	-0.471029496	-0.212193387	-1.203706927	-0.665973131	-0.514594674	1.936763602	2.203941398	-0.2747135	-0.385947318	-0.816881558	-0.509941484	5.05387995	-0.062994079	-0.300984082	-0.657925253	-0.19948425	0.298687604	-1.042786173	3.498181182	-0.953448143	0.17092675	-0.158903976	-0.878397815	1.832960653	-0.37764493	-0.129287974	-0.356846618	-0.121749837	1.222533423	-0.353515591	-0.409211748	3.34378825
166	5.42503E+12	Saison	-0.145066167	-0.139058723	-0.308488284	-0.541217731	-0.412411662	-0.827452442	-0.32912036	-0.380904993	-0.767481676	0.183080796	-0.672921946	-0.371184448	-0.944490708	-0.573085884	-0.42976218	-0.471029496	-0.212193387	-0.681978104	-1.052477053	-0.514594674	-0.368200618	0.198225274	-0.2747135	2.068691553	-0.816881558	-0.098644051	-0.350057581	-0.062994079	4.234162833	-0.657925253	-0.19948425	3.653548046	0.251327849	0.907903159	0.048782517	2.243714683	4.271485791	2.012928829	0.897173853	-0.37764493	-0.129287974	-0.356846618	-0.121749837	-0.881410114	-0.353515591	-0.409211748	-0.601179367
216	5.41023E+12	Scotch	-0.145066167	-0.139058723	-0.308488284	-0.541217731	-0.412411662	-0.187667907	-0.32912036	-0.78300222	-0.55739914	-0.471511557	-0.672921946	-0.371184448	-0.560520107	-0.573085884	1.289342379	-0.471029496	-0.212193387	-0.5924483	2.545071452	-0.514594674	-0.368200618	-0.596305886	-0.2747135	-0.784913507	-0.373740703	-0.509941484	-0.350057581	-0.062994079	-0.300984082	-0.657925253	-0.19948425	-0.830019061	-1.045560715	-0.182121198	-0.953448143	-0.806297846	-0.853634102	-0.878397815	-0.323831296	-0.37764493	-0.129287974	-0.356846618	-0.121749837	2.347667259	-0.353515591	2.069309457	2.021638657
200	54125001	West Flanders ale	-0.145066167	-0.139058723	2.260459729	2.116917476	-0.412411662	-0.710678436	-0.32912036	0.322521741	-0.880884044	0.008417165	-0.451861388	0.20619493	-0.940378596	-0.097626971	-0.295288297	-0.215831937	-0.212193387	-0.821190013	-0.536555409	0.443429282	-0.248326739	-0.596305886	-0.2747135	-0.867028769	-0.67822595	-0.509941484	-0.350057581	-0.062994079	-0.300984082	-0.474371616	-0.19948425	-0.771318606	-0.193649862	-0.48960701	2.215408603	-0.730064318	-0.781372681	-0.878397815	-0.730697758	0.127220284	0.06305065	0.678601012	-0.121749837	-0.927196435	-0.26517687	0.366299829	-0.259237275
116	5.41166E+12	Lambic	-0.145066167	-0.139058723	1.446260838	2.868440594	0.62356751	-0.779024413	-0.32912036	3.424809569	-0.632605873	1.792500604	-0.031180764	0.826057378	-1.114256864	-0.020980944	-0.039383047	-0.471029496	0.282133587	0.600775501	-0.566202347	-0.514594674	-0.194203036	-0.173534676	0.091674553	-0.194080338	-0.816881558	-0.509941484	-0.116952738	-0.062994079	-0.300984082	-0.657925253	-0.19948425	-0.318794907	0.707554646	-0.515700668	1.046383441	-0.584991092	0.09035648	-0.878397815	-0.657326925	0.878608632	-0.129287974	2.649069013	-0.121749837	-1.577666512	-0.097067331	0.716447484	0.192949895
139	5.41023E+12	Pils/Lager	-0.145066167	-0.139058723	-0.308488284	-0.233324698	-0.412411662	-0.578187821	-0.32912036	-0.721821174	-0.781099906	-0.471511557	-0.305909108	-0.371184448	0.978333892	-0.573085884	-0.42976218	-0.471029496	1.484045071	-0.965556203	-0.918988427	0.678315181	2.318555971	3.393122696	-0.2747135	-0.403060033	-0.816881558	-0.447360582	4.2492424	-0.062994079	3.839283708	-0.657925253	-0.19948425	-0.537649126	-1.533918176	2.73342289	-0.953448143	1.851581785	1.305844967	0.221425668	0.845348379	-0.37764493	-0.129287974	-0.356846618	-0.121749837	1.181385794	-0.353515591	-0.409211748	1.442557875
183	5.4107E+12	Saison	-0.145066167	-0.139058723	-0.308488284	0.14411838	0.906379794	-0.765804031	-0.32912036	0.124879758	0.241474342	1.191218575	0.144008365	-0.066368997	-0.077878711	-0.573085884	0.564135534	-0.471029496	-0.212193387	-1.027007799	-0.854389695	0.370500814	-0.368200618	0.480061428	-0.2747135	1.54334776	0.848426361	-0.138479557	-0.201687477	-0.062994079	2.770943208	0.020398058	-0.19948425	0.037692136	0.680147328	0.159303972	-0.953448143	1.917008588	3.018480931	0.753659791	0.632458573	-0.111111826	-0.129287974	-0.008982846	-0.121749837	-0.722738136	-0.353515591	-0.409211748	-0.095719936
111	5.41128E+12	Dubbel	-0.145066167	-0.139058723	-0.308488284	-0.541217731	-0.412411662	-0.232460871	7.244558294	-0.296207548	-0.583057806	-0.352640281	-0.380903576	-0.371184448	-0.070528812	-0.196240539	-0.42976218	-0.471029496	-0.212193387	0.691169193	1.098313931	-0.514594674	-0.368200618	-0.596305886	-0.2747135	-0.860409595	-0.404766136	-0.460148204	-0.350057581	-0.062994079	-0.300984082	-0.657925253	0.718469634	-0.132135639	-0.329091027	-0.515700668	-0.407445259	-0.504187092	-0.567264665	-0.17832713	-0.594423986	-0.37764493	-0.129287974	-0.356846618	-0.121749837	0.767476297	-0.353515591	0.359119435	-0.330158503
46	5.41128E+12	Blond	-0.145066167	-0.139058723	-0.308488284	1.601630605	-0.412411662	-0.441938844	-0.32912036	0.139570427	0.48392475	-0.29821564	-0.672921946	-0.371184448	0.159084995	-0.573085884	-0.42976218	-0.471029496	-0.212193387	0.177511083	-0.626665658	-0.514594674	-0.368200618	0.245066643	0.454448835	0.004039926	0.184452578	-0.21957791	0.809718714	-0.062994079	2.100273554	0.402535414	-0.19948425	0.865657579	0.923543604	0.539571736	-0.688118918	-0.072246666	-0.64489295	0.652494197	0.770402974	-0.37764493	-0.129287974	-0.356846618	-0.121749837	0.960054311	0.667218632	-0.409211748	0.584140015
213	5.41078E+12	Hoppy	-0.145066167	-0.139058723	-0.308488284	-0.067422188	-0.412411662	-0.571734917	-0.32912036	-0.50056023	-0.594300783	-0.24161148	1.021390963	-0.371184448	-0.205105913	0.155742618	-0.42976218	-0.471029496	-0.212193387	0.262188556	-0.025394441	-0.514594674	-0.368200618	-0.038209617	-0.2747135	0.624405875	-0.816881558	-0.317338538	-0.350057581	-0.062994079	-0.300984082	-0.657925253	-0.19948425	1.419521479	0.883153056	0.68426433	-0.601453645	3.283731447	-0.576711208	-0.539909178	2.809179235	-0.37764493	-0.129287974	-0.356846618	1.169346419	0.886627178	0.323554247	2.562732431	4.116271956
250	5.41122E+12	Faro	1.406274934	-0.139058723	1.329726907	1.841544106	-0.412411662	-0.747075741	-0.32912036	2.294589682	-0.872088393	1.660211663	-0.140368374	1.516541191	-0.891807428	-0.34400174	0.05617625	0.451159244	-0.212193387	3.288681551	-0.334178363	0.062395502	-0.296004041	-0.157756194	0.181361173	-0.684074677	-0.691619153	-0.494806826	-0.204974773	-0.062994079	-0.300984082	0.00536909	0.079527661	-0.547190347	0.028879996	-0.421407925	1.203999018	-0.500209489	0.234390105	-0.825201226	-0.758122527	1.446749541	-0.129287974	0.890393822	-0.121749837	-1.148008885	-0.247107867	-0.409211748	-0.518802626
158	54107014	Amber	-0.145066167	-0.139058723	-0.308488284	-0.416095241	-0.412411662	-0.591093007	-0.32912036	0.136926418	-0.459680016	-0.410798301	-0.225478629	-0.371184448	1.745918317	-0.188139939	0.114608476	0.045509697	-0.212193387	-0.235902908	1.72770764	-0.514594674	-0.125566805	-0.448920805	-0.2747135	-0.543208985	-0.115257923	-0.459077857	-0.187529124	-0.062994079	-0.300984082	0.456654148	-0.19948425	0.001680105	0.593166001	-0.251622962	-0.767534921	0.222385065	-0.341715032	-0.610228085	-0.30909144	-0.37764493	-0.129287974	-0.356846618	-0.121749837	1.433309375	-0.353515591	-0.409211748	0.506207353
224	5.41023E+12	Wheat	-0.145066167	-0.139058723	-0.308488284	-0.420494459	-0.180104015	-0.773155012	-0.159473271	-0.623077066	1.875392579	-0.432459143	-0.624953998	-0.371184448	-0.075318314	-0.511183964	-0.42976218	-0.138777466	-0.10134566	-0.923573911	-1.039392002	0.109050406	-0.368200618	-0.264498589	-0.192554757	2.992181036	2.206850996	3.767788734	-0.271650545	-0.062994079	-0.300984082	-0.179973437	0.403660874	-0.10398634	-1.018215569	-0.31186633	-0.803967605	-0.111537237	-0.430273792	0.041570447	-0.675078783	-0.37764493	-0.129287974	-0.234292875	-0.121749837	-1.469411306	-0.296009713	-0.156794271	-0.423104068
54	5.49619E+11	Kriek	-0.145066167	-0.139058723	0.712556621	0.851059772	-0.412411662	-0.789880354	-0.32912036	-0.617007569	-0.923885677	0.474294276	0.322846707	1.114992116	-1.346805858	-0.573085884	-0.126892959	2.402817968	-0.212193387	0.519342885	-0.901569764	-0.514594674	-0.368200618	-0.268305806	-0.2747135	-0.82607721	-0.816881558	-0.509941484	-0.350057581	-0.062994079	1.571225124	-0.657925253	-0.19948425	-0.697810781	-0.778667119	-0.456931145	-0.643140863	-0.806297846	0.041496454	-0.579996877	-0.829606081	1.084320524	-0.129287974	0.491186158	-0.121749837	-1.700017276	-0.353515591	0.02745034	-0.44715134
5	5.4E+12	Blond	-0.145066167	-0.139058723	-0.308488284	-0.266019976	-0.412411662	-0.629412338	-0.200212605	0.164857382	0.437429476	0.19616025	0.201850336	-0.248785341	0.858204147	-0.573085884	-0.42976218	-0.092332783	0.040492323	-0.210353687	-0.823793001	-0.159183238	-0.279258067	0.376182202	-0.087426482	1.345598381	0.98348323	0.068057779	-0.052166379	-0.062994079	-0.300984082	-0.385543498	-0.19948425	1.521888485	-0.135010791	-0.089766309	-0.203793524	0.890586718	1.237376	0.432312601	0.462001335	-0.056564613	-0.129287974	-0.356846618	-0.121749837	-0.3920983	-0.091337665	-0.409211748	-0.499695366
209	54085107	Pils/Lager	-0.145066167	-0.139058723	-0.308488284	-0.541217731	-0.412411662	-0.827452442	-0.32912036	-0.78300222	-0.923885677	-0.471511557	-0.672921946	-0.371184448	1.370103121	-0.573085884	-0.42976218	1.742980984	-0.212193387	-1.203706927	-0.878088717	1.563280885	1.711772454	4.457515684	-0.2747135	-0.646520809	-0.816881558	-0.509941484	4.52639319	-0.062994079	-0.300984082	-0.657925253	1.810089064	-0.320753136	-1.602061433	2.653619849	-0.953448143	2.500587832	3.534780956	-0.112104763	1.229824874	-0.37764493	-0.129287974	-0.356846618	-0.121749837	1.855165945	-0.353515591	-0.409211748	1.772082755
58	5.42502E+12	Saison	-0.145066167	-0.139058723	-0.308488284	-0.541217731	-0.412411662	-0.827452442	3.818121919	-0.19656567	2.497712993	0.960518517	-0.672921946	-0.371184448	-0.342395077	-0.573085884	-0.42976218	-0.471029496	7.917254297	-1.203706927	-1.052477053	-0.514594674	-0.368200618	-0.596305886	-0.2747135	0.129310349	0.838022517	-0.509941484	-0.350057581	-0.062994079	-0.300984082	-0.657925253	-0.19948425	-0.830019061	-0.164178792	-0.515700668	-0.953448143	1.620033676	-0.853634102	-0.878397815	-0.829606081	-0.37764493	-0.129287974	-0.356846618	-0.121749837	-0.418545315	-0.353515591	-0.409211748	-0.601179367
11	8.71875E+12	Amber	-0.145066167	-0.139058723	-0.308488284	-0.325009929	-0.412411662	0.281121043	0.278534214	-0.095604035	0.02864733	-0.366600924	-0.415199197	-0.371184448	1.473525769	0.092088832	-0.42976218	-0.471029496	-0.212193387	1.472029847	2.181484533	-0.514594674	0.051063125	-0.341629013	0.166709953	-0.49439911	0.516740835	0.10529397	-0.209635501	-0.062994079	-0.300984082	-0.657925253	-0.19948425	0.81243865	-0.115520133	-0.241909792	-0.471569677	-0.45079138	-0.348159612	1.438547277	0.208201504	-0.37764493	-0.129287974	-0.027617529	-0.121749837	0.509187774	-0.044547339	-0.409211748	0.116394415
56	5.41396E+12	Saison	-0.145066167	-0.139058723	-0.308488284	0.070351716	-0.412411662	-0.717426765	-0.042649837	-0.175381153	0.021501253	1.407918957	0.299077263	-0.099178036	1.459646058	-0.573085884	-0.42976218	1.212118967	-0.212193387	-0.888346957	-0.831519457	0.2752329	0.224768031	1.084589614	-0.2747135	1.476354468	0.554867295	-0.137027221	-0.217657404	-0.062994079	-0.300984082	0.552697697	-0.19948425	1.880081529	0.253926568	-0.171500661	0.106702228	1.54008411	2.125104725	3.053854825	0.996965845	0.098044298	-0.129287974	-0.356846618	-0.121749837	-0.365352284	-0.062197791	-0.409211748	-0.150125439
84	5.41152E+12	West Flanders ale	-0.145066167	-0.139058723	0.562327012	1.418037235	-0.412411662	-0.731320483	-0.32912036	-0.32289541	-0.882585363	-0.21223236	-0.460607441	-0.371184448	-0.17970277	0.522868907	-0.42976218	-0.471029496	-0.212193387	0.173979297	0.839469037	-0.514594674	0.149889702	0.033109963	-0.2747135	-0.894028711	-0.517249443	-0.365130928	-0.350057581	-0.062994079	-0.300984082	-0.657925253	-0.19948425	-0.491750905	0.114201802	-0.290149083	0.502131121	-0.806297846	-0.645426703	-0.623901563	-0.544620756	-0.37764493	-0.129287974	1.541708248	-0.121749837	0.13072352	-0.353515591	0.149410146	-0.404131282
172	5.41168E+12	Wheat	-0.145066167	-0.139058723	-0.308488284	-0.541217731	-0.412411662	-0.827452442	-0.32912036	-0.734165807	0.899723512	-0.471511557	-0.672921946	-0.371184448	-0.527866865	-0.573085884	-0.42976218	-0.471029496	0.464798977	-0.823509861	-1.052477053	-0.514594674	-0.368200618	0.561684253	-0.2747135	3.094245565	1.525968401	3.086733355	-0.190436311	-0.062994079	-0.300984082	-0.657925253	1.642342612	-0.830019061	-0.850279772	0.210490761	-0.588272653	-0.099100024	0.151890389	0.350675767	-0.515018964	-0.37764493	-0.129287974	0.017396275	-0.121749837	-1.002018629	-0.353515591	-0.409211748	-0.057390059
74	5.41278E+12	Faro	-0.145066167	-0.139058723	3.025155449	1.163417326	-0.412411662	-0.735449664	-0.32912036	1.588079346	-0.844833017	0.686485881	-0.266532139	1.448415932	-0.55462282	0.475794067	1.053509627	0.936408641	-0.212193387	3.806631448	0.75820377	-0.514594674	-0.037642853	-0.194718965	0.421344541	-0.812167685	-0.816881558	-0.509941484	-0.350057581	-0.062994079	-0.300984082	0.354390028	-0.19948425	-0.506280627	-0.161951127	-0.083973854	1.326100293	-0.66615286	0.341951162	-0.634833009	-0.502312952	1.611196743	-0.129287974	0.681442371	-0.121749837	-0.615271469	-0.353515591	-0.409211748	0.153157537
188	8.71141E+12	Stout/Porter	-0.145066167	-0.139058723	-0.308488284	-0.541217731	0.396095678	0.419769289	0.458116844	-0.560365278	-0.501714452	-0.471511557	-0.005144742	-0.184312196	1.706387926	2.443061894	0.484226449	0.107143903	0.173593314	-0.012094748	2.378225399	0.570650753	-0.232408002	-0.431334603	-0.2747135	-0.789935847	-0.659813081	-0.481475109	-0.350057581	-0.062994079	-0.300984082	0.173789835	-0.19948425	-0.56403657	-0.83110475	-0.338347964	-0.745351486	-0.748726504	-0.608061818	-0.47817364	-0.515885894	-0.214242316	-0.129287974	-0.356846618	-0.121749837	1.602871929	-0.353515591	0.469284439	0.018581488
20	5.42501E+12	Saison	-0.145066167	-0.139058723	-0.308488284	-0.014042386	1.109252663	-0.542924703	-0.32912036	0.107409883	-0.55716836	1.191198771	1.212279394	0.332227445	1.12396315	-0.573085884	-0.42976218	0.617131108	-0.212193387	-0.999825747	0.233170772	-0.514594674	0.909652837	0.95612848	-0.2747135	-0.089007179	-0.225655019	-0.242063478	-0.350057581	-0.062994079	-0.300984082	0.124746169	0.788197845	0.671770893	0.254505496	0.374404739	0.025681059	0.710645229	0.686976871	1.38134734	1.19476702	0.237424137	-0.129287974	0.044529877	-0.121749837	0.114565919	0.023160098	-0.409211748	-0.017963893
122	5.42503E+12	Brett/cofermented	-0.145066167	-0.139058723	-0.308488284	-0.541217731	-0.412411662	-0.827452442	-0.32912036	0.277707976	-0.786357315	2.69424874	0.034076714	2.794384691	-0.559898356	-0.573085884	-0.42976218	-0.471029496	-0.212193387	0.172584787	-0.795329973	-0.514594674	0.206872608	0.800980219	-0.2747135	0.134712959	-0.484293976	-0.509941484	-0.350057581	-0.062994079	-0.300984082	-0.657925253	-0.19948425	0.859609725	0.734918737	-0.265341469	0.368466321	-0.074864756	1.226332388	-0.030935657	-0.070414456	2.390354413	-0.129287974	0.546312014	-0.121749837	-1.077241597	0.494062442	1.45097642	-0.601179367
169	5.41168E+12	Hoppy	-0.145066167	-0.139058723	-0.308488284	-0.541217731	-0.412411662	-0.827452442	-0.32912036	-0.082644608	2.345136592	-0.471511557	3.528383041	-0.371184448	-1.451447324	-0.573085884	-0.42976218	-0.471029496	-0.212193387	-1.203706927	-0.670456063	-0.514594674	-0.368200618	-0.596305886	-0.2747135	-0.540555084	-0.816881558	-0.509941484	-0.350057581	-0.062994079	-0.300984082	-0.657925253	-0.19948425	2.516826438	0.204465017	-0.515700668	-0.953448143	2.091372418	-0.853634102	-0.878397815	1.426123486	-0.37764493	-0.129287974	-0.356846618	-0.121749837	-1.451412917	4.683175456	-0.409211748	-0.601179367
194	5.4111E+12	Dubbel	-0.145066167	-0.139058723	-0.308488284	-0.541217731	0.225148073	0.334882384	0.912453385	-0.168530094	-0.104417357	-0.417922605	0.116955589	-0.371184448	0.042645682	0.786014333	0.771468613	-0.015102802	-0.212193387	0.504770157	1.557087362	-0.514594674	-0.154038297	-0.466215481	-0.2747135	-0.803115629	-0.25951814	-0.218123247	-0.350057581	-0.062994079	-0.300984082	-0.329994989	-0.19948425	-0.305658558	0.589345225	-0.422464703	0.031136976	-0.760899161	-0.789084286	-0.326093698	-0.370170431	-0.248791521	-0.129287974	-0.356846618	-0.121749837	1.084545058	-0.195692838	0.283538668	0.376262758
160	54055438	Wheat	-0.145066167	-0.139058723	-0.308488284	0.996316128	-0.412411662	-0.723722479	-0.32912036	-0.324720024	1.57173055	-0.471511557	-0.672921946	-0.371184448	-0.44030858	-0.573085884	-0.42976218	-0.471029496	-0.212193387	-1.203706927	-1.052477053	-0.514594674	-0.368200618	-0.596305886	0.510067971	2.35023662	1.769632104	3.47458605	-0.350057581	-0.062994079	-0.300984082	0.483425365	2.681141101	-0.465015126	-0.496493043	0.620065935	-0.667880103	-0.806297846	-0.628970567	-0.603786884	-0.58359826	-0.37764493	-0.129287974	0.813788461	-0.121749837	-1.219799186	-0.353515591	-0.409211748	-0.601179367
43	5041300503	Amber	-0.145066167	11.51691085	-0.308488284	-0.541217731	-0.412411662	-0.615419076	-0.32912036	0.091316438	3.849439762	-0.319010512	0.076344118	-0.161508173	3.095641278	-0.089627552	0.253919602	-0.471029496	-0.212193387	0.011770007	-0.217883227	-0.514594674	-0.368200618	0.329207767	0.04611927	-0.153976278	6.144422477	0.001100545	-0.350057581	-0.062994079	-0.300984082	1.208493328	0.389341458	0.065301951	0.935803966	-0.18404224	-0.369721407	-0.095733331	-0.394401647	1.03012221	-0.527888825	-0.194302293	-0.129287974	-0.356846618	-0.121749837	0.029889	0.320171814	0.083637796	-0.601179367
100	8.75213E+11	Dubbel	-0.145066167	-0.139058723	0.068059914	-0.079109136	-0.412411662	-0.411769391	-0.112660085	-0.415702096	-0.602430538	-0.471511557	-0.489308625	-0.165653414	0.748206826	2.033366849	1.245651782	0.800775979	0.212113265	1.417477123	2.470336487	0.679010114	-0.0694982	-0.596305886	-0.2747135	-0.828686721	-0.471378722	-0.509941484	-0.250014552	-0.062994079	-0.300984082	0.256834752	-0.19948425	-0.830019061	-0.774247803	-0.450680341	-0.266824197	-0.679658418	-0.763603391	-0.548258558	-0.583145756	-0.197926926	-0.129287974	-0.122288952	-0.121749837	0.683613701	-0.353515591	-0.409211748	0.421284546
7	5.42503E+12	Saison	-0.145066167	-0.139058723	-0.308488284	-0.541217731	-0.412411662	-0.827452442	-0.32912036	-0.070576706	0.738789812	-0.471511557	-0.672921946	-0.371184448	-1.451447324	-0.573085884	-0.42976218	-0.471029496	-0.212193387	-1.203706927	-0.663873437	-0.514594674	-0.368200618	-0.596305886	-0.2747135	-0.532921244	-0.816881558	1.676237124	-0.350057581	-0.062994079	-0.300984082	-0.657925253	-0.19948425	-0.830019061	0.243516245	-0.515700668	-0.953448143	0.667502247	1.2418787	-0.878397815	0.317693005	-0.37764493	11.02598801	-0.356846618	-0.121749837	-1.443837475	-0.353515591	-0.409211748	-0.601179367
62	5.41023E+12	Blond	-0.145066167	-0.139058723	-0.308488284	-0.541217731	-0.412411662	0.195600119	-0.32912036	0.72362377	-0.484360762	-0.471511557	-0.672921946	-0.371184448	0.685519081	-0.573085884	-0.42976218	-0.471029496	-0.212193387	0.262450045	1.412960926	6.829464897	-0.368200618	-0.596305886	-0.2747135	-0.50705689	-0.816881558	-0.124666879	0.881039963	-0.062994079	-0.300984082	-0.657925253	-0.19948425	-0.830019061	-0.030455146	-0.515700668	-0.953448143	-0.027105678	-0.853634102	-0.878397815	-0.829606081	-0.37764493	-0.129287974	-0.356846618	-0.121749837	0.709792386	-0.353515591	-0.409211748	1.495839669
55	5.42502E+12	Hoppy	-0.145066167	-0.139058723	-0.308488284	-0.541217731	-0.412411662	-0.827452442	-0.32912036	-0.270526872	-0.624878909	-0.471511557	0.095637287	-0.371184448	0.002321043	-0.573085884	-0.42976218	-0.471029496	-0.212193387	0.29242279	1.113939943	-0.514594674	-0.368200618	0.922646268	-0.2747135	1.609845249	-0.816881558	-0.509941484	0.068697404	-0.062994079	-0.300984082	1.256552531	-0.19948425	1.006730961	0.563856013	0.028616839	-0.474442253	2.904267965	1.030595602	1.88536216	2.677905329	-0.37764493	-0.129287974	-0.356846618	-0.121749837	0.521687674	1.489242989	-0.409211748	0.82541299
26	54125032	West Flanders ale	-0.145066167	-0.139058723	2.360762798	1.679023818	0.007825205	-0.650652376	-0.32912036	0.540542192	-0.873247657	0.1113058	-0.499377077	-0.128358546	-1.164212098	-0.237150293	-0.350585056	-0.02025478	-0.212193387	-0.725108401	-0.657969973	-0.091537162	-0.368200618	-0.596305886	-0.2747135	-0.832605394	-0.735242268	-0.509941484	-0.350057581	-0.062994079	-0.056264363	-0.54985037	-0.19948425	-0.622644972	-0.509396764	-0.515700668	2.805186347	-0.77637406	-0.683446363	-0.826391808	-0.759722386	-0.122850202	-0.016040563	0.862479601	-0.121749837	-1.232739983	-0.249489356	-0.409211748	-0.520646282
232	5.41169E+12	Kriek	-0.145066167	-0.139058723	1.435107648	0.231480951	-0.412411662	-0.747252076	-0.245594255	-0.570405597	-0.91010337	0.191838548	-0.1769624	-0.053949207	-1.339764899	-0.207355378	-0.42976218	-0.471029496	-0.212193387	-0.10031423	-0.833433666	-0.054015199	-0.368200618	-0.456277861	-0.2747135	-0.9163415	-0.816881558	-0.509941484	-0.350057581	-0.062994079	-0.300984082	-0.657925253	0.245955429	-0.773577415	-1.195550811	-0.515700668	-0.511865776	-0.757431151	-0.714672535	-0.835933908	-0.829606081	-0.100251861	-0.129287974	0.18620975	-0.121749837	-1.527759499	-0.353515591	1.641379907	-0.535422552
151	5.41152E+12	Faro	-0.145066167	-0.139058723	0.670038076	2.26081231	-0.412411662	-0.827452442	-0.32912036	3.591760221	-0.738250697	1.470817888	-0.672921946	1.231140586	-1.000169475	0.658427454	0.44100907	-0.471029496	-0.212193387	1.892477285	-0.184737981	-0.514594674	-0.368200618	-0.596305886	0.542543766	-0.329479626	-0.816881558	-0.509941484	-0.350057581	-0.062994079	-0.300984082	-0.657925253	-0.19948425	-0.830019061	0.512054958	-0.346733975	2.615176719	-0.47720314	0.082208109	-0.878397815	-0.829606081	1.490469753	-0.129287974	0.862231635	-0.121749837	-1.441675115	-0.353515591	-0.409211748	0.284504411
61	5.4107E+12	Stout/Porter	-0.145066167	-0.139058723	-0.308488284	-0.113188601	-0.412411662	-0.750446969	0.873860554	-0.66959803	-0.758469816	-0.263818742	0.517583827	-0.371184448	-0.164646509	4.474855281	-0.42976218	-0.471029496	-0.212193387	-1.203706927	-0.526683328	-0.514594674	-0.229863723	-0.092119082	-0.2747135	-0.858044108	-0.496858776	-0.509941484	-0.350057581	-0.062994079	-0.300984082	0.189373267	-0.19948425	-0.830019061	-1.389082426	-0.335024994	-0.741452482	-0.68899779	-0.686851802	-0.572605583	-0.510007875	-0.37764493	-0.129287974	0.512191655	-0.121749837	1.508163399	-0.353515591	-0.409211748	0.030193639
156	5.41023E+12	Kriek	-0.145066167	-0.139058723	-0.308488284	0.619685654	-0.412411662	-0.764796018	-0.32912036	-0.575388703	-0.896967158	-0.358850397	-0.257777983	-0.216284706	-1.058814502	-0.573085884	-0.42976218	-0.471029496	-0.212193387	0.592176397	-1.014728375	-0.064810839	-0.368200618	-0.596305886	-0.2747135	-0.925213752	-0.751783968	-0.509941484	-0.350057581	-0.062994079	-0.300984082	-0.657925253	-0.19948425	-0.830019061	-1.215856524	-0.515700668	-0.780955341	-0.75857655	-0.717929691	-0.795460647	-0.79245681	-0.242199339	-0.129287974	-0.356846618	-0.121749837	-1.630399291	-0.353515591	1.047171753	-0.472748319
138	5.41122E+12	Kriek	-0.145066167	-0.139058723	0.96546384	1.803917218	0.339711732	-0.792293576	-0.32912036	-0.575891605	-0.863465721	1.741132345	-0.20701629	1.714896688	-1.353526887	-0.573085884	-0.42976218	0.06682306	0.146689197	-0.901385706	-1.038355588	0.494967558	-0.241877951	-0.596305886	-0.008714884	-0.737934091	-0.816881558	-0.509941484	-0.26544024	-0.062994079	-0.300984082	-0.657925253	-0.19948425	-0.706302402	-1.112411151	-0.515700668	-0.372695108	-0.752741433	-0.320592304	-0.785319512	-0.829606081	2.206477291	-0.129287974	0.635108858	-0.121749837	-1.71228725	-0.353515591	0.408019588	-0.31290948
70	54085190	Blond	-0.145066167	-0.139058723	-0.308488284	-0.541217731	-0.412411662	-0.599885476	-0.32912036	-0.1965201	1.227000612	-0.471511557	-0.170323557	-0.371184448	1.40062292	0.075509831	-0.42976218	1.26960506	-0.212193387	-0.225314692	0.044342919	-0.514594674	-0.368200618	0.397011055	-0.2747135	0.023398745	0.365284637	0.347060164	0.197631059	-0.062994079	-0.300984082	-0.657925253	-0.19948425	0.771501573	1.281935669	0.374188785	-0.640202815	-0.113006399	-0.360758199	1.832638469	1.05935041	-0.37764493	-0.129287974	-0.356846618	-0.121749837	0.528253933	-0.353515591	-0.409211748	0.798198176
113	5.42501E+12	Blond	-0.145066167	-0.139058723	-0.308488284	-0.541217731	-0.412411662	-0.266744095	-0.32912036	0.296814625	0.817949565	-0.083743265	-0.482404155	0.055334918	1.371482067	-0.32722552	-0.082079163	1.508414874	-0.212193387	-0.461957127	-0.446150486	-0.514594674	0.096701313	0.345024973	0.377918226	0.724076876	0.796345441	-0.152595598	0.168967311	-0.062994079	0.773630472	-0.657925253	0.399404602	0.839455006	0.987034667	-0.178374134	-0.241004859	0.179213333	0.921273035	-0.07910611	0.397888563	-0.004692935	-0.129287974	-0.356846618	-0.121749837	0.301955384	-0.353515591	-0.409211748	-0.070723392
176	5.41186E+12	West Flanders ale	-0.145066167	6.14698306	2.799022014	1.492706532	-0.412411662	-0.713103259	-0.32912036	0.362113789	-0.864933497	0.350923621	-0.369863645	0.194205595	-1.16482233	-0.312357743	-0.42976218	-0.471029496	-0.212193387	-0.548202574	-0.519711742	-0.514594674	-0.368200618	-0.496480342	-0.10168901	-0.749227873	-0.72183807	-0.509941484	-0.350057581	-0.062994079	-0.300984082	-0.657925253	-0.19948425	-0.830019061	-0.772187113	-0.515700668	1.627933966	-0.701787101	-0.407840392	-0.817853041	-0.748248316	-0.081015945	0.134394599	1.836964828	-0.121749837	-1.172222614	-0.353515591	-0.409211748	-0.507423709
105	5.42501E+12	Strong ale	-0.145066167	-0.139058723	-0.308488284	-0.358958044	-0.412411662	-0.188051167	-0.072998861	-0.78300222	-0.839362524	-0.471511557	0.413358641	-0.371184448	-0.629545622	0.82874299	0.363195391	-0.471029496	-0.212193387	-0.498831017	0.350121475	-0.514594674	-0.191484334	-0.596305886	0.097399346	-0.158834726	-0.816881558	-0.509941484	-0.350057581	-0.062994079	-0.300984082	-0.657925253	-0.19948425	-0.137736391	-0.694583319	-0.515700668	-0.68263763	0.01783924	-0.534053974	-0.227348709	1.67831171	-0.37764493	-0.129287974	-0.079311809	-0.121749837	1.246297891	-0.093060341	0.16241205	-0.399544995
167	5.41186E+12	Flanders old brown	-0.145066167	-0.139058723	1.947614126	0.535514757	0.475569066	-0.661413753	-0.32912036	-0.018872971	-0.781218246	0.34950253	0.060495375	0.039297808	-0.584387526	-0.336469859	-0.09515203	-0.471029496	-0.212193387	-0.846776907	0.297975114	0.081365917	-0.368200618	-0.596305886	0.353379301	-0.848239935	-0.644373809	-0.509941484	-0.350057581	-0.062994079	-0.300984082	-0.657925253	-0.19948425	-0.68395525	-0.31449514	-0.450772054	1.446345924	-0.426915446	-0.404115495	-0.658615423	-0.681938469	-0.198180422	-0.129287974	1.282741106	-0.121749837	-0.547974367	-0.353515591	0.073212867	0.590012623
59	5.42501E+12	Blond	-0.145066167	-0.139058723	-0.308488284	-0.196394187	-0.412411662	0.661416325	0.155444957	0.107750796	-0.444148656	-0.304192635	0.14914711	-0.371184448	-0.026044513	-0.573085884	1.820574508	-0.471029496	-0.212193387	-0.936990997	-0.454476887	-0.514594674	-0.033864833	0.216047613	-0.2747135	0.793505571	-0.23680275	0.050756322	-0.350057581	-0.062994079	-0.300984082	1.389845273	-0.19948425	0.479734994	0.746667897	0.066514157	-0.441092161	-0.381057641	-0.047467515	0.353345002	-0.057193796	-0.37764493	-0.129287974	-0.356846618	-0.121749837	-0.213581851	1.124777892	-0.409211748	-0.219700171
135	5.41091E+12	Tripel	-0.145066167	-0.139058723	-0.308488284	-0.370991473	0.57028689	0.309497337	-0.149711771	0.011895869	1.651617803	-0.326963337	-0.064185644	-0.257617704	1.299251379	-0.507622125	0.033115138	-0.119659673	-0.212193387	-0.479535664	-0.508183765	-0.019947444	-0.285676193	0.055364615	-0.18782734	0.712136948	1.42629392	0.199346125	-0.322418054	-0.062994079	-0.014852935	0.100254518	-0.040021721	0.624776313	0.784038428	-0.407919182	0.469286737	-0.106548171	0.041806853	-0.179123591	0.287089082	-0.37764493	0.003123144	-0.356846618	-0.121749837	-0.617047074	-0.171071286	-0.008799367	-0.459938048
82	5.41152E+12	Kriek	-0.145066167	-0.139058723	2.991260899	2.15846758	-0.412411662	-0.827452442	-0.32912036	-0.300196184	-0.923885677	1.23144921	-0.029309352	1.069695345	-1.24854307	-0.157799664	-0.42976218	-0.471029496	-0.212193387	-0.577256885	-0.993953922	-0.514594674	-0.368200618	-0.596305886	-0.2747135	-0.881779538	-0.816881558	-0.509941484	-0.350057581	-0.062994079	-0.300984082	-0.657925253	-0.19948425	-0.573661581	-1.02030288	-0.515700668	-0.151182787	-0.47336967	-0.06468127	-0.878397815	-0.829606081	1.512230546	-0.129287974	0.876432106	-0.121749837	-1.655327409	-0.353515591	2.130907351	-0.601179367
241	6.08783E+11	Kriek	-0.145066167	-0.139058723	0.775884608	2.761056711	-0.412411662	-0.760948423	-0.32912036	-0.567536552	-0.923885677	1.920077225	-0.261660692	2.588227961	-1.340315709	-0.345631667	-0.322544182	-0.471029496	-0.212193387	-0.936843877	-1.036450356	-0.514594674	-0.272623417	-0.538248629	0.228430628	-0.791526822	-0.816881558	-0.509941484	-0.350057581	-0.062994079	-0.300984082	-0.511575248	-0.19948425	-0.736413595	-1.375189308	-0.515700668	-0.47742659	-0.583430111	0.0393998	-0.84318575	-0.81383387	2.61262573	-0.129287974	1.219256022	-0.121749837	-1.761944411	-0.353515591	-0.100048374	-0.49212519
128	5.42501E+12	Amber	-0.145066167	-0.139058723	-0.308488284	0.951601591	-0.412411662	-0.827452442	-0.32912036	0.10690666	-0.577737283	-0.471511557	-0.672921946	-0.371184448	0.231523228	-0.573085884	-0.42976218	-0.471029496	-0.212193387	-1.203706927	0.565571905	-0.514594674	0.3555071	-0.596305886	-0.2747135	0.142283245	-0.398332773	-0.509941484	-0.350057581	-0.062994079	-0.300984082	-0.657925253	-0.19948425	-0.830019061	1.297796354	-0.200633166	-0.953448143	0.114182796	0.018885393	0.721350382	0.603514469	-0.37764493	-0.129287974	-0.356846618	-0.121749837	0.622768567	-0.353515591	1.931764103	0.224575609
244	5.41378E+12	West Flanders ale	-0.145066167	-0.139058723	1.274343575	3.991253343	-0.412411662	-0.652718801	-0.32912036	0.117639539	-0.923885677	-0.471511557	-0.672921946	-0.371184448	-0.964799248	-0.573085884	-0.42976218	-0.471029496	-0.212193387	0.799607124	0.421330257	-0.514594674	-0.368200618	-0.596305886	-0.2747135	-0.983583039	-0.816881558	-0.509941484	-0.350057581	-0.062994079	-0.300984082	-0.657925253	-0.19948425	-0.830019061	0.158662073	-0.515700668	0.489674229	-0.806297846	-0.853634102	-0.878397815	-0.829606081	-0.37764493	-0.129287974	0.629123703	-0.121749837	-0.356491939	-0.353515591	-0.409211748	0.115147019
178	6.2067E+11	West Flanders ale	-0.145066167	-0.139058723	2.666410277	1.405909642	-0.412411662	-0.761770815	-0.32912036	0.353549689	-0.839231048	0.118992011	-0.672921946	0.11595158	-1.03985724	0.175719137	-0.42976218	0.031362004	-0.212193387	-0.26241047	-0.142337726	-0.514594674	-0.250206507	-0.309609298	-0.026252389	-0.876504919	-0.816881558	-0.509941484	-0.350057581	-0.062994079	1.335466709	-0.657925253	-0.19948425	-0.598899223	-0.183819821	-0.361593801	1.939690602	-0.656221659	-0.64024928	-0.530631516	-0.790663153	0.048310766	-0.129287974	1.125641454	-0.121749837	-0.752562687	-0.353515591	0.735814167	-0.06265133
110	5.4111E+12	Blond	-0.145066167	-0.139058723	-0.100078901	-0.200198024	2.048427631	0.138839373	-0.32912036	-0.122307053	2.23908044	-0.430143261	-0.164796571	-0.371184448	1.624215563	-0.573085884	-0.244302794	0.232880907	-0.212193387	0.31299195	-0.424110865	0.146033735	-0.202876798	0.709206467	0.073410146	0.666738322	1.238804422	0.165870752	0.369767337	-0.062994079	-0.300984082	-0.151629993	0.119972134	0.708156599	0.569499461	-0.227804537	-0.446744093	0.034800694	0.292446633	-0.330228	-0.038432633	-0.37764493	-0.129287974	-0.356846618	-0.121749837	-0.09383935	-0.10985125	0.12556087	0.153362634
231	5.42503E+12	Stout/Porter	-0.145066167	-0.139058723	-0.308488284	-0.541217731	-0.412411662	-0.749080293	-0.125065171	-0.78300222	-0.856545028	-0.471511557	1.057984613	-0.371184448	-1.069469383	2.777477711	-0.113882592	-0.471029496	-0.212193387	-1.203706927	-0.80065334	-0.514594674	-0.227408552	-0.596305886	-0.2747135	-0.983583039	-0.816881558	-0.509941484	-0.350057581	-0.062994079	-0.300984082	-0.657925253	-0.19948425	-0.830019061	-1.937368298	-0.515700668	-0.953448143	-0.686915976	-0.768762945	-0.670918241	-0.643737304	-0.37764493	-0.129287974	-0.135731178	-0.121749837	0.862092919	-0.353515591	0.046208055	-0.279890133
112	5.41091E+12	Brown	-0.145066167	2.909097421	-0.308488284	-0.417934293	-0.412411662	0.115179026	-0.155875583	-0.080740539	0.238628842	-0.391750368	-0.281040354	-0.316351942	0.973102701	-0.004153875	-0.072182519	-0.471029496	-0.212193387	0.194875939	0.80491656	0.281493646	-0.288511425	-0.209055715	-0.190812425	-0.725308377	0.634871888	-0.393004072	-0.29667771	-0.062994079	-0.300984082	-0.53590333	-0.04550026	-0.283702498	1.267598373	-0.428968572	-0.190195363	-0.688048792	-0.565408457	-0.232506736	-0.527147758	-0.329698941	-0.129287974	-0.294270255	-0.121749837	0.400260209	-0.353515591	0.106329188	0.217153388
219	5.41168E+12	Hoppy	-0.145066167	-0.139058723	-0.308488284	-0.541217731	-0.412411662	-0.637666988	-0.32912036	-0.643255883	-0.842349851	-0.300886996	2.680319161	-0.371184448	-0.130025684	-0.573085884	-0.42976218	-0.471029496	-0.212193387	-0.931721619	-0.480775898	-0.514594674	-0.368200618	-0.182104499	-0.2747135	2.331412735	-0.225342414	-0.152581958	-0.350057581	-0.062994079	-0.300984082	-0.657925253	-0.19948425	0.839518729	1.254368004	-0.218841987	-0.169730617	1.795550974	-0.442587287	1.382542159	1.420886663	-0.37764493	-0.129287974	-0.356846618	0.83646094	-0.31202634	6.178981862	-0.409211748	0.565868321
129	5.41023E+12	Brown	-0.145066167	-0.139058723	-0.308488284	-0.541217731	0.355698072	-0.288859956	0.044830827	-0.50539175	0.541588557	-0.439230507	-0.35571631	-0.371184448	0.248582094	1.473659795	0.293838304	-0.471029496	-0.212193387	0.237112599	1.377565175	-0.514594674	-0.174689146	-0.047756545	-0.003061099	-0.899959638	0.861848462	-0.401765351	0.082021807	-0.062994079	-0.300984082	-0.262846307	-0.19948425	-0.514153437	-0.464821401	-0.487618808	-0.409775978	-0.587518838	-0.853634102	-0.688284461	-0.723161456	-0.37764493	-0.129287974	-0.255542675	-0.121749837	1.237433234	-0.353515591	-0.200561363	-0.159583798
42	5.41102E+12	Lambic	-0.145066167	-0.139058723	1.815660237	4.498603027	0.256424271	-0.780554194	-0.32912036	1.968125657	-0.870156411	5.009725645	-0.465765483	4.730274427	-1.168446823	-0.394864336	-0.42976218	0.246409529	-0.212193387	-0.934863679	-1.021082793	0.383172238	-0.255866473	-0.596305886	0.789729453	0.334378476	-0.654463364	-0.486392738	-0.350057581	-0.062994079	-0.300984082	-0.657925253	0.017579811	0.05011468	-0.708479018	-0.491248228	2.145206952	-0.044285567	2.295177513	-0.588698811	-0.811068628	4.961746069	0.050953085	1.848428048	-0.121749837	-1.630921066	-0.105168207	-0.045844721	-0.53709239
72	54121096	Hoppy	-0.145066167	-0.139058723	-0.308488284	-0.445213961	-0.412411662	0.053407235	-0.194210497	-0.28700565	0.589857756	-0.424927594	0.471456532	-0.243086285	0.135962187	-0.573085884	-0.220920287	0.717958432	-0.212193387	-0.015586906	-0.657059181	-0.514594674	-0.368200618	0.082206353	0.117301176	0.705864219	0.475135842	-0.158702469	-0.350057581	-0.062994079	-0.300984082	1.052459902	-0.19948425	0.993251551	0.160478213	0.132686822	-0.16888866	0.732809982	0.100270843	0.356167055	2.82625319	-0.265634856	-0.129287974	-0.356846618	-0.121749837	-0.27440448	0.195254931	-0.10811368	0.142285199
186	112161945	Strong ale	-0.145066167	-0.139058723	-0.308488284	-0.541217731	-0.412411662	0.237409089	-0.32912036	-0.4693628	-0.191906592	-0.471511557	-0.672921946	-0.371184448	-1.154874316	1.854910193	1.28701109	-0.471029496	-0.212193387	-0.593277232	1.428175935	-0.514594674	-0.368200618	-0.596305886	-0.2747135	-0.983583039	-0.816881558	-0.509941484	-0.350057581	-0.062994079	-0.300984082	1.685429225	-0.19948425	-0.830019061	-1.046938929	-0.515700668	-0.953448143	-0.481883717	-0.853634102	-0.878397815	-0.829606081	-0.37764493	-0.129287974	-0.356846618	-0.121749837	1.554389646	-0.353515591	-0.409211748	-0.601179367
109	5.41286E+12	Brown	-0.145066167	-0.139058723	-0.308488284	-0.396082051	0.704725995	0.739203782	0.078785178	0.130255979	-0.026461024	-0.377612534	-0.499918168	-0.371184448	1.202875899	0.394368876	0.938362331	1.526167204	-0.212193387	0.85439875	1.296697895	0.797480572	-0.321293485	-0.14041483	0.021604637	-0.740339539	-0.057290573	-0.313277474	-0.350057581	-0.062994079	-0.300984082	0.203978096	-0.19948425	-0.324685117	0.032746184	-0.454437345	0.627983836	-0.587540939	-0.627424615	-0.083458648	-0.628349306	-0.321200416	0.021237786	-0.283178466	-0.121749837	0.39604935	-0.215246398	-0.105750937	-0.440615382
246	5.41078E+12	Blond	-0.145066167	-0.139058723	-0.308488284	-0.541217731	-0.412411662	1.603172519	-0.32912036	-0.123615942	-0.154440043	-0.471511557	-0.10784678	-0.371184448	-0.20443461	0.885356241	1.632691281	3.442987668	-0.212193387	1.362991897	0.643122046	-0.514594674	-0.368200618	0.520487855	1.660990136	-0.328123591	-0.816881558	-0.509941484	0.573598133	-0.062994079	2.88631929	-0.657925253	-0.19948425	-0.379868624	0.681525345	-0.115496894	-0.249079966	-0.221693238	-0.853634102	0.137615044	1.142464255	-0.37764493	-0.129287974	-0.356846618	-0.121749837	1.597699889	-0.353515591	1.077560714	0.447707796
97	5.41168E+12	Hoppy	-0.145066167	-0.139058723	-0.308488284	0.059587647	0.743717405	0.145349855	-0.32912036	-0.106485529	-0.180887733	-0.37433518	1.236860679	-0.371184448	0.430036894	-0.573085884	-0.42976218	-0.471029496	-0.212193387	-0.274278714	-0.314443878	-0.514594674	0.020154027	2.234512132	-0.2747135	0.652684176	0.081521822	-0.184296418	-0.219987744	-0.062994079	-0.300984082	-0.657925253	-0.19948425	0.881524335	0.213166979	0.245118461	-0.060741615	1.581110499	-0.151319499	0.266207258	2.246547505	-0.37764493	0.493830245	-0.356846618	-0.121749837	0.007486563	-0.067325197	-0.409211748	-0.379621842
87	5.4129E+12	Stout/Porter	-0.145066167	-0.139058723	-0.308488284	-0.541217731	-0.412411662	-0.827452442	-0.32912036	-0.464368671	-0.737977051	-0.082473028	0.282787464	-0.371184448	0.657620383	0.660242836	-0.42976218	-0.471029496	-0.212193387	0.656742063	1.206970298	-0.514594674	1.186548845	0.348108548	-0.2747135	-0.983583039	-0.816881558	-0.509941484	-0.350057581	-0.062994079	-0.300984082	-0.657925253	-0.19948425	-0.830019061	-1.374473094	-0.515700668	-0.357800577	-0.806297846	-0.385023231	-0.305604962	-0.573040326	-0.37764493	-0.129287974	-0.356846618	-0.121749837	2.209304009	-0.353515591	-0.409211748	0.285810003
220	5.41278E+12	Kriek	-0.145066167	-0.139058723	-0.121561215	-0.158882412	0.029024774	-0.744910642	-0.32912036	-0.722223515	-0.906154829	0.010842475	-0.490622309	-0.167123911	-1.30776861	-0.573085884	-0.42976218	-0.471029496	-0.212193387	0.925554365	-0.986171666	-0.514594674	-0.21991796	-0.596305886	0.037526438	-0.925912504	-0.816881558	-0.509941484	-0.350057581	-0.062994079	0.727276019	-0.657925253	-0.19948425	-0.830019061	-1.38988205	-0.515700668	-0.612592437	-0.743431161	-0.540781087	-0.823768275	-0.829606081	-0.109996645	-0.129287974	0.225352119	-0.121749837	-1.700287203	-0.353515591	1.749211473	-0.347392224
201	7.41361E+11	Stout/Porter	-0.145066167	-0.139058723	-0.308488284	-0.541217731	-0.412411662	-0.536368185	-0.32912036	-0.78300222	-0.923885677	-0.471511557	0.612840054	-0.371184448	-1.451447324	-0.573085884	-0.42976218	-0.471029496	-0.212193387	-0.369389651	1.402700457	-0.514594674	-0.368200618	0.674260439	-0.2747135	-0.712415622	-0.816881558	-0.509941484	-0.350057581	-0.062994079	-0.300984082	-0.657925253	-0.19948425	0.194245252	-0.674694755	-0.515700668	-0.953448143	-0.806297846	-0.223189278	-0.107791941	-0.829606081	-0.37764493	-0.129287974	-0.356846618	-0.121749837	1.607157268	-0.353515591	-0.409211748	-0.601179367
14	54040014	Brett/cofermented	0.559649709	-0.139058723	-0.14311506	-0.202968035	0.173392473	-0.343666984	-0.091456671	0.608310636	0.691810537	1.120540615	0.375393915	1.388993751	0.073892732	-0.312925122	-0.356181	-0.33139095	-0.212193387	-0.026366728	-0.608861059	0.27172009	-0.368200618	-0.43693259	-0.067535941	1.014730303	0.624635681	-0.283062999	-0.350057581	-0.062994079	-0.300984082	-0.155742492	-0.19948425	1.418353641	0.258126881	-0.458589142	0.93125772	0.250439752	0.451181803	0.354027792	0.458461344	1.398255955	-0.024044468	-0.20232633	-0.029576552	-0.916415376	0.081517627	0.651645862	-0.488917408
173	5.42501E+12	Stout/Porter	-0.145066167	-0.139058723	0.111909485	-0.197269867	0.083982183	0.379181379	0.395881783	-0.612138577	-0.844132555	-0.388064549	0.044561787	-0.371184448	-0.966748576	1.807805081	0.505496966	-0.471029496	-0.212193387	-0.605120068	-0.269595029	-0.514594674	-0.118085564	-0.596305886	-0.2747135	-0.951157874	-0.672230134	-0.492464174	-0.350057581	-0.062994079	-0.300984082	-0.657925253	0.122715138	-0.748367315	-1.25093183	-0.406812614	-0.059102153	-0.806297846	-0.803376644	-0.694105594	-0.609477298	-0.37764493	-0.129287974	-0.094974379	-0.121749837	0.811825863	-0.353515591	-0.139529533	-0.315796546
37	5.41091E+12	Strong ale	-0.145066167	-0.139058723	-0.23127954	-0.478049502	0.316915623	1.524980835	0.114717271	-0.343679378	0.108739933	-0.456185979	-0.183488715	-0.371184448	0.518818431	0.301445881	-0.017522976	-0.079866409	-0.212193387	0.335373448	0.693438738	0.097257456	-0.306953642	-0.484694601	-0.210229384	-0.812870478	0.617691133	-0.445745086	-0.350057581	-0.062994079	-0.300984082	-0.095228592	-0.19948425	0.159708116	-0.213743495	-0.462372698	0.782934076	-0.65049833	-0.724412644	-0.720447728	-0.698214881	-0.37764493	-0.129287974	-0.308752104	-0.121749837	0.445183734	-0.308380824	-0.310154014	-0.251763474
119	5.41183E+12	Pils/Lager	-0.145066167	-0.139058723	-0.308488284	-0.541217731	4.023314239	-0.620099375	-0.32912036	-0.401297101	-0.834802434	-0.471511557	1.158896078	-0.371184448	2.013528418	-0.573085884	-0.42976218	-0.471029496	-0.212193387	-1.203706927	-0.885911441	3.950903977	0.004299911	3.47657398	0.509663744	-0.500669637	-0.816881558	-0.509941484	1.895620455	-0.062994079	-0.300984082	-0.657925253	1.240086547	-0.465203133	-1.732481187	1.430324916	-0.953448143	2.668101833	0.269104975	-0.603928331	0.030977792	-0.37764493	-0.129287974	-0.356846618	-0.121749837	1.607247987	-0.353515591	-0.409211748	-0.176153962
177	5.4251E+12	Fruitbeer	-0.145066167	-0.139058723	-0.308488284	-0.104167243	-0.412411662	-0.827452442	-0.32912036	-0.580362101	-0.923885677	0.306079373	-0.499265164	0.211973535	-1.396700571	-0.573085884	-0.42976218	-0.471029496	-0.212193387	-0.076866554	-0.989315215	0.614286201	-0.368200618	-0.596305886	-0.2747135	-0.910334551	-0.816881558	-0.509941484	-0.255439444	-0.062994079	1.658036167	-0.657925253	-0.19948425	-0.691680516	-1.437353513	-0.515700668	-0.628752461	-0.566753184	-0.59818787	-0.774318727	-0.829606081	0.132273143	-0.129287974	0.086830663	-0.121749837	-1.763847486	-0.353515591	-0.409211748	-0.440009331
106	5.41398E+12	Christmas	-0.145066167	-0.139058723	-0.308488284	0.129275873	-0.412411662	-0.284632968	0.141987184	-0.183453899	0.086676567	-0.308839563	-0.672921946	-0.371184448	-0.065632052	0.458318603	1.028796728	-0.471029496	0.711274276	-0.166473082	0.401002897	-0.514594674	0.281900018	-0.596305886	-0.2747135	-0.267205632	1.438991841	0.239606236	-0.350057581	-0.062994079	-0.300984082	1.332972792	1.056709792	-0.511674457	0.884235062	-0.232678146	-0.704384952	-0.255057765	-0.461745592	-0.878397815	-0.293205958	-0.37764493	-0.129287974	-0.356846618	-0.121749837	0.19982226	0.125563415	-0.409211748	0.511473895
159	5.41169E+12	Flanders old brown	1.298702887	-0.139058723	1.046728765	1.329829936	-0.412411662	-0.02331725	-0.231738851	0.717942245	-0.875680085	0.100122579	-0.177296344	0.091138774	-0.774363482	0.173111126	-0.279014575	0.101132472	-0.021305603	-0.238888394	-0.030962857	-0.514594674	-0.301010247	-0.596305886	-0.133230216	-0.774527998	-0.739163862	-0.495856283	-0.305050056	-0.062994079	0.164944832	-0.657925253	-0.19948425	-0.698410563	-0.457718304	-0.486449215	2.495929895	-0.720838711	-0.732124602	-0.680366349	-0.763079292	0.107466082	-0.129287974	0.487338935	-0.121749837	-0.499369199	-0.353515591	0.242809913	-0.371185482
90	54017016	Pils/Lager	-0.145066167	-0.139058723	-0.308488284	-0.078754833	2.257338736	-0.453050858	-0.32912036	-0.231629615	-0.923885677	-0.471511557	0.980864946	-0.371184448	-0.75628712	-0.573085884	-0.42976218	3.347312246	1.061702529	-1.203706927	-0.701596461	-0.514594674	1.425388002	1.582683105	-0.2747135	-0.576668458	-0.816881558	-0.509941484	3.254252793	-0.062994079	-0.300984082	-0.657925253	1.533397716	-0.390872237	-1.368000163	3.77893112	-0.953448143	1.284854793	1.038460419	-0.548005437	1.686216662	-0.37764493	-0.129287974	-0.356846618	-0.121749837	1.397047871	-0.353515591	-0.409211748	1.956940249
92	9.12004E+12	Amber	-0.145066167	-0.139058723	-0.308488284	-0.347980887	-0.412411662	0.05904683	0.213974068	0.484127025	0.196287109	-0.283982712	0.018101186	0.144488736	1.453230319	0.318669147	0.831311686	-0.471029496	-0.212193387	-0.157445966	1.33521986	0.23408786	-0.180841045	-0.368687109	0.119811001	-0.157740653	0.591765272	-0.077900864	-0.224554619	-0.062994079	-0.300984082	1.063410431	-0.19948425	-0.646524673	0.464632152	-0.434133329	-0.092085385	-0.091392411	-0.627748878	0.778227544	-0.458587716	0.073263887	-0.129287974	-0.356846618	-0.121749837	0.663937148	-0.353515591	0.802891496	-0.387400937
93	5.42501E+12	Tripel	-0.145066167	-0.139058723	-0.308488284	-0.541217731	-0.412411662	-0.128858921	-0.32912036	-0.539338442	-0.481588126	-0.471511557	1.275998298	-0.371184448	0.596597381	-0.573085884	0.755790216	0.09144046	-0.212193387	0.271698942	0.704891288	0.013290168	-0.236096189	-0.596305886	0.003459817	1.379825652	-0.434875487	-0.399168622	-0.350057581	-0.062994079	-0.300984082	-0.253362582	-0.19948425	0.463772386	0.800048504	-0.40067685	-0.143669503	0.033817346	-0.535097525	-0.002351517	1.917188595	-0.37764493	-0.129287974	-0.356846618	0.620805926	-0.072572201	4.124666605	-0.409211748	-0.148983458
238	5.4129E+12	Blond	-0.145066167	-0.139058723	-0.308488284	-0.223818766	-0.412411662	-0.741798958	-0.32912036	-0.215372595	0.253667589	-0.009476523	-0.294577903	-0.371184448	-0.377962201	-0.573085884	0.260691965	0.839278555	-0.212193387	-0.712700082	-0.639647136	0.715145247	-0.060455297	0.899184571	-0.2747135	0.971341066	0.251006157	0.199701887	0.062229325	-0.062994079	-0.300984082	2.169434958	-0.19948425	0.978360566	1.475727415	-0.38172317	-0.010233789	0.10701528	0.815979243	-0.198130063	-0.017056793	-0.37764493	-0.129287974	-0.356846618	-0.121749837	0.246873332	0.100058253	-0.409211748	0.80337788
76	5.41258E+12	Blond	-0.145066167	-0.139058723	-0.308488284	0.571930431	-0.412411662	-0.37686015	-0.32912036	0.101766994	0.753841743	-0.471511557	-0.672921946	-0.371184448	0.221803237	-0.573085884	-0.42976218	6.422031725	-0.212193387	-0.342703227	-0.690518671	-0.514594674	-0.368200618	0.059297407	-0.2747135	0.415621769	-0.192684371	0.281945084	0.73438927	-0.062994079	-0.300984082	0.994711317	-0.19948425	1.284033682	1.994161724	0.424042823	-0.126462677	0.108866563	-0.853634102	1.50736547	0.773342932	-0.37764493	-0.129287974	-0.356846618	-0.121749837	0.399974862	-0.353515591	-0.409211748	1.246038752
107	5.41234E+12	Dubbel	-0.145066167	-0.139058723	-0.308488284	-0.541217731	0.554367747	0.652625064	-0.152618086	-0.19232663	1.008001615	-0.39025063	-0.423390642	-0.25945742	0.798424043	0.328560094	-0.065459	-0.298190578	-0.212193387	0.415475142	0.753620147	-0.190171852	-0.205825463	-0.3004072	-0.10375619	-0.841492318	0.122198162	-0.475902579	-0.350057581	-0.062994079	-0.300984082	0.087972448	-0.19948425	-0.591480971	0.199513503	-0.462682923	0.632864248	-0.737456432	-0.780222824	-0.698933539	-0.76261795	-0.231102399	-0.129287974	-0.29309364	-0.121749837	0.814131018	-0.293685987	-0.146594459	-0.323272784
205	7.93573E+11	Brut	-0.145066167	-0.139058723	-0.308488284	-0.541217731	-0.412411662	1.203902439	-0.32912036	1.46064501	-0.923885677	1.354756099	-0.672921946	-0.371184448	4.206049079	-0.573085884	-0.42976218	-0.471029496	-0.212193387	-1.203706927	-1.052477053	-0.514594674	-0.368200618	-0.596305886	-0.2747135	0.435689667	-0.816881558	1.78504163	-0.350057581	-0.062994079	-0.300984082	-0.657925253	-0.19948425	-0.830019061	-0.448452151	2.661704764	4.638861112	-0.806297846	1.346170835	-0.878397815	-0.829606081	-0.37764493	-0.129287974	-0.356846618	-0.121749837	-0.952108168	-0.353515591	-0.409211748	-0.601179367
206	54085015	Brown	-0.145066167	-0.139058723	-0.308488284	-0.21196219	-0.412411662	-0.116627587	-0.32912036	-0.4558724	0.679387251	-0.471511557	-0.280444697	-0.371184448	-0.461593435	0.439886172	-0.42976218	-0.471029496	-0.212193387	-0.439684	2.088032904	-0.514594674	-0.368200618	-0.208467098	-0.2747135	-0.900809523	-0.632251704	-0.509941484	-0.350057581	-0.062994079	1.912781685	-0.657925253	-0.19948425	-0.830019061	-0.226993688	-0.376718382	0.269612526	-0.670950656	-0.853634102	-0.407944849	-0.408154871	-0.37764493	-0.129287974	-0.356846618	-0.121749837	0.737437965	-0.353515591	-0.409211748	-0.601179367
53	5.41168E+12	Brown	-0.145066167	-0.139058723	-0.155994276	-0.541217731	0.307830858	1.091655374	-0.153796749	-0.361547471	-0.258508498	-0.441242204	-0.226765017	-0.287948752	0.494276086	1.346110294	0.248744826	-0.213502418	-0.040358221	0.822838448	1.307266643	0.210482139	-0.307716556	-0.449344533	-0.2747135	-0.865964827	-0.222216045	-0.497262135	-0.350057581	-0.062994079	-0.300984082	-0.102237746	-0.19948425	-0.474601324	-0.444009979	-0.436705121	0.529581662	-0.652439025	-0.671331489	-0.477299692	-0.769719368	-0.304862962	-0.129287974	-0.261855754	-0.121749837	1.073596608	-0.264370488	-0.017916409	0.088947516
24	5.41166E+12	Kriek	-0.145066167	-0.139058723	1.040065475	2.492905191	-0.412411662	-0.827452442	-0.32912036	-0.618573083	-0.923885677	1.268419281	-0.344129462	0.732935756	-1.451447324	-0.148784095	-0.42976218	-0.471029496	-0.212193387	-1.203706927	-0.992683427	-0.514594674	-0.368200618	-0.596305886	0.288437072	-0.67154229	-0.816881558	-0.509941484	-0.350057581	-0.062994079	-0.300984082	-0.657925253	-0.19948425	-0.568096242	-0.820329403	-0.399270146	-0.133766175	-0.692912576	-0.369985839	-0.878397815	-0.829606081	1.23144118	-0.129287974	0.063170825	-0.121749837	-1.85664577	-0.353515591	-0.409211748	-0.296028622
136	54085176	Blond	-0.145066167	-0.139058723	-0.308488284	-0.541217731	-0.412411662	0.008476097	-0.32912036	-0.475239034	0.512644306	-0.471511557	-0.672921946	-0.371184448	-0.481392242	-0.573085884	-0.42976218	-0.471029496	-0.212193387	0.393607493	-0.492896276	-0.514594674	0.632938254	-0.596305886	0.77933943	0.3791977	0.341114822	0.854213418	-0.014750738	-0.062994079	-0.300984082	2.408008405	-0.19948425	1.130952146	0.704550424	0.355994674	-0.569897001	-0.169625797	-0.853634102	0.228105588	0.987688296	-0.37764493	-0.129287974	0.429303018	-0.121749837	0.68486358	-0.353515591	-0.409211748	-0.030026549
69	5.41108E+12	Tripel	-0.145066167	-0.139058723	0.220803261	-0.324698151	2.087478537	2.386203581	0.583675885	0.722849666	0.481871399	-0.471511557	1.133738801	0.495524031	0.257247421	0.093048034	0.041243895	-0.471029496	-0.212193387	-0.366333407	-0.442301318	-0.514594674	-0.368200618	0.423870612	-0.2747135	0.486085001	0.2758375	0.67829504	-0.068808437	-0.062994079	1.154795922	1.270810852	-0.19948425	-0.624415788	0.351369781	-0.150119747	-0.149159229	-0.183264391	-0.347430702	-0.259654829	-0.067449716	0.127593022	-0.129287974	-0.356846618	-0.121749837	0.215562385	-0.353515591	0.269861867	0.117429178
180	5.41163E+12	Christmas	-0.145066167	-0.139058723	-0.308488284	-0.292213495	-0.412411662	-0.088291611	1.420452987	-0.43664694	-0.461981602	-0.471511557	-0.079288824	-0.371184448	-0.702856093	-0.190048545	0.111909423	-0.471029496	-0.212193387	0.337101928	0.890750416	-0.514594674	-0.126769811	-0.596305886	-0.2747135	-0.795787055	0.300150288	0.148007235	-0.350057581	-0.062994079	-0.300984082	-0.657925253	-0.19948425	-0.593568916	-0.24724862	-0.305485966	-0.583465259	-0.396864813	-0.562559293	0.011069229	-0.431195412	-0.087125268	-0.129287974	-0.356846618	-0.121749837	0.686919338	0.358155339	0.371743982	0.500716802
49	5.41023E+12	Blond	-0.145066167	-0.139058723	-0.308488284	-0.489895589	0.180143157	-0.398107852	-0.32912036	-0.364877668	3.193636495	-0.371899269	-0.550568511	-0.371184448	1.036507557	-0.178347684	-0.094831166	-0.047286362	-0.0708219	0.066594536	-0.440575055	0.678469463	-0.218917059	0.491860808	-0.06514847	0.003433708	4.593544402	0.05335948	-0.183394725	-0.062994079	-0.300984082	1.01837512	-0.007176467	0.047204181	0.820208594	-0.320728042	-0.648420172	-0.088999474	-0.103718005	-0.145087331	-0.369755195	-0.317766063	-0.129287974	-0.356846618	-0.121749837	0.067880511	-0.353515591	-0.248249341	-0.203734618
243	5.41214E+12	Wheat	-0.145066167	-0.139058723	-0.308488284	-0.541217731	3.014531864	-0.827452442	-0.32912036	-0.78300222	-0.373295768	-0.471511557	-0.672921946	-0.371184448	-1.005286746	-0.573085884	-0.42976218	1.979619359	1.423004182	-0.744545678	-1.052477053	-0.514594674	0.207370689	-0.596305886	-0.2747135	2.075740132	0.181745369	4.316367633	-0.350057581	-0.062994079	-0.300984082	-0.657925253	-0.19948425	-0.830019061	-0.662260966	-0.265124628	-0.953448143	-0.318253448	-0.506672771	-0.454299734	-0.639643787	-0.37764493	-0.129287974	-0.356846618	-0.121749837	-1.37272401	-0.353515591	1.452587564	-0.601179367
134	54004238	Strong ale	-0.145066167	-0.139058723	-0.308488284	-0.541217731	-0.412411662	5.419532567	-0.32912036	0.061876566	-0.157075319	-0.471511557	-0.672921946	-0.371184448	-0.03117096	-0.573085884	0.5979327	-0.471029496	-0.212193387	0.623370311	-0.0795666	-0.514594674	2.380149519	0.516662946	0.689823521	-0.864816754	-0.287055044	-0.3178948	1.490926987	-0.062994079	-0.300984082	0.744853694	1.57073453	-0.381410345	-0.239201332	0.880215236	-0.60247025	0.553107743	-0.577510996	-0.878397815	0.379819266	-0.37764493	-0.129287974	-0.356846618	-0.121749837	0.112529653	-0.353515591	-0.409211748	-0.078531953
193	5.4111E+12	Blond	-0.145066167	-0.139058723	-0.308488284	-0.541217731	-0.412411662	0.501432684	-0.32912036	0.391208927	0.217948366	-0.471511557	2.849006751	-0.371184448	-0.341129838	-0.573085884	-0.42976218	-0.471029496	-0.212193387	-0.441926246	-0.411985257	-0.514594674	-0.368200618	-0.596305886	-0.2747135	0.00678408	0.287646467	0.891315884	-0.350057581	-0.062994079	-0.300984082	-0.657925253	-0.19948425	1.040407905	1.737835296	0.731468949	-0.221765397	0.003402004	0.87326537	1.232427469	2.006840709	-0.37764493	-0.129287974	-0.356846618	-0.121749837	0.197378851	1.053893677	-0.409211748	-0.601179367
39	5.43E+12	Hoppy	-0.145066167	-0.139058723	-0.308488284	-0.541217731	-0.412411662	-0.827452442	-0.32912036	-0.78300222	-0.923885677	-0.471511557	-0.672921946	-0.371184448	-1.451447324	-0.573085884	11.6171629	-0.471029496	-0.212193387	-1.203706927	-1.052477053	-0.514594674	-0.368200618	-0.596305886	11.03185759	1.10473406	-0.816881558	-0.509941484	-0.350057581	-0.062994079	-0.300984082	-0.657925253	-0.19948425	-0.830019061	-0.874877074	-0.515700668	-0.953448143	-0.806297846	-0.853634102	-0.878397815	2.71469895	-0.37764493	-0.129287974	-0.356846618	14.96912876	-1.200271203	7.560362774	-0.409211748	-0.601179367
240	5.41078E+12	Tripel	-0.145066167	-0.139058723	-0.308488284	0.00870785	2.762251746	-0.382242655	-0.32912036	-0.45517711	0.478771958	-0.204670858	-0.017402896	-0.371184448	0.201815591	-0.573085884	-0.42976218	-0.471029496	-0.212193387	0.923089742	-0.516025086	-0.514594674	-0.368200618	-0.596305886	0.848049173	-0.015839515	0.416600247	-0.509941484	0.007106653	-0.062994079	-0.300984082	0.974969914	-0.19948425	0.736580594	0.413403221	0.412817212	-0.136341348	0.32399266	-0.210795704	2.264621372	-0.12569446	-0.37764493	-0.129287974	-0.356846618	-0.121749837	1.538735187	-0.353515591	-0.409211748	0.615588874
12	5.41023E+12	Lambic	-0.145066167	-0.139058723	-0.308488284	2.170735962	1.544566802	-0.827452442	-0.32912036	1.64199822	-0.452258736	0.515430554	0.135249818	-0.371184448	-0.559707141	0.469847707	0.307669205	2.327888546	-0.212193387	2.991605514	-0.538072589	0.798814508	-0.039516867	0.202314564	-0.2747135	-0.514863256	-0.62679075	-0.372136718	0.750787805	-0.062994079	-0.300984082	-0.657925253	1.070751608	-0.830019061	1.280463043	-0.229514503	0.053940795	-0.1095455	-0.259230505	-0.394029862	-0.721126873	-0.37764493	-0.129287974	1.707958724	-0.121749837	-1.214493039	-0.353515591	-0.409211748	-0.226149177
150	5.42502E+12	Brett/cofermented	-0.145066167	-0.139058723	1.645705856	-0.541217731	-0.412411662	-0.611722985	-0.32912036	0.646646936	-0.923885677	0.692183866	-0.672921946	-0.371184448	-0.850622408	-0.573085884	-0.42976218	-0.471029496	-0.212193387	1.269622476	0.420524675	-0.514594674	-0.368200618	0.345340997	-0.2747135	-0.380677199	0.079656549	-0.509941484	-0.350057581	-0.062994079	-0.300984082	-0.657925253	-0.19948425	-0.830019061	1.022327024	-0.515700668	1.422160078	-0.806297846	-0.853634102	-0.307283498	-0.573792177	0.555048076	-0.129287974	0.860450982	-0.121749837	-0.195886412	0.788869222	-0.409211748	-0.601179367
23	5.41168E+12	Tripel	-0.145066167	-0.139058723	-0.308488284	-0.208267992	-0.412411662	0.767385508	-0.212150465	0.358258358	1.527307169	-0.229175474	-0.276041161	-0.315652449	0.628672471	-0.573085884	-0.42976218	0.388036639	-0.212193387	-0.302345918	-0.930679976	0.936644411	-0.247141948	0.335146031	-0.2747135	1.093278356	1.633573964	-0.078520936	-0.241935916	-0.062994079	-0.300984082	0.701438726	-0.043535902	0.434634348	0.525071229	-0.269752788	-0.149539046	0.391277604	0.216675101	-0.135067538	0.036071697	-0.329087299	0.000205113	-0.293471974	-0.008338533	-0.375171967	-0.234566485	-0.148152929	-0.41700778
226	5.41219E+12	Strong ale	-0.145066167	-0.139058723	-0.308488284	-0.109580282	-0.05644048	1.369064382	0.537395453	-0.060082408	-0.294772436	-0.351829453	-0.23190658	-0.206631492	-0.107454081	1.134285347	-0.295624617	-0.471029496	-0.212193387	0.894874371	1.126351649	-0.036780709	-0.368200618	-0.523672009	-0.022925449	-0.751057506	0.358743483	-0.234210407	-0.310009186	-0.062994079	-0.300984082	-0.108641551	-0.19948425	-0.420143554	-0.19832228	-0.437615475	0.833165261	-0.628864489	-0.637392018	-0.349763384	-0.691480748	-0.233758489	-0.129287974	-0.356846618	-0.121749837	0.470256414	-0.177280021	-0.02242574	0.149211794
29	5.4107E+12	Saison	-0.145066167	-0.139058723	-0.308488284	-0.213216634	-0.412411662	-0.561908696	-0.197427368	-0.047436662	0.901445241	1.506572103	-0.22608545	0.316555984	0.714412682	-0.212688494	-0.123968965	1.076486498	-0.083120713	-0.950002912	-0.869640019	-0.151504064	-0.322768477	0.397194202	0.299287369	1.560839994	2.178491651	0.271026207	-0.137028283	-0.062994079	0.014063268	0.316009083	-0.023906555	0.949776407	0.137617259	-0.258574093	-0.466087791	1.21617504	2.158940657	0.694962663	-0.199837823	0.333060124	-0.129287974	-0.142791631	0.133623119	-0.862365004	-0.353515591	-0.409211748	-0.601179367
132	5.4107E+12	Saison	-0.145066167	-0.139058723	-0.308488284	-0.541217731	-0.412411662	-0.644536322	-0.32912036	-0.244249491	0.647806626	0.515181008	-0.672921946	-0.371184448	-0.432573371	-0.573085884	-0.42976218	-0.471029496	-0.212193387	-1.203706927	-1.052477053	-0.514594674	-0.368200618	0.202112635	-0.2747135	0.72042157	-0.056710583	-0.372171562	-0.350057581	-0.062994079	-0.300984082	1.354718154	-0.19948425	0.457267688	0.69849082	-0.229586864	-0.449881032	4.766311548	4.296561197	2.027075072	1.773236609	-0.37764493	-0.129287974	-0.356846618	-0.121749837	-1.299212559	-0.353515591	-0.409211748	-0.601179367
16	5.4111E+12	Dubbel	-0.145066167	-0.139058723	-0.308488284	-0.541217731	-0.412411662	0.049907768	-0.32912036	-0.675329869	-0.546953263	-0.471511557	-0.672921946	-0.371184448	-0.43331277	1.093975267	1.927709523	-0.471029496	-0.212193387	1.311017805	1.70790647	3.684202723	0.157178866	-0.596305886	-0.2747135	-0.779250878	-0.513033831	-0.509941484	-0.350057581	-0.062994079	-0.300984082	0.951021009	-0.19948425	-0.830019061	-1.016593298	-0.515700668	-0.550886806	-0.806297846	-0.853634102	-0.878397815	-0.482812241	-0.37764493	-0.129287974	-0.356846618	-0.121749837	0.812535347	-0.353515591	-0.409211748	0.597743107
47	5.41258E+12	Tripel	-0.145066167	-0.139058723	-0.308488284	0.115282938	-0.412411662	0.855602542	-0.32912036	0.847653298	0.293926276	-0.312234463	-0.672921946	0.066801113	1.509048369	-0.573085884	-0.42976218	0.884075919	-0.212193387	-0.695913333	-0.056274572	-0.514594674	-0.368200618	-0.209651157	-0.2747135	0.130447912	-0.080616818	-0.176348321	-0.136866409	-0.062994079	1.906023132	0.316749145	-0.19948425	-0.206617303	1.174533387	0.038531241	-0.22185212	-0.266561926	0.105640781	-0.174872782	-0.199359281	0.005333199	0.892034927	-0.356846618	-0.121749837	0.688468507	-0.353515591	-0.409211748	0.125109055
164	5.42501E+12	Blond	-0.145066167	-0.139058723	-0.308488284	-0.204510973	-0.412411662	0.26291432	-0.210830572	0.488222916	1.340262796	-0.267286046	-0.271562742	-0.034232702	1.04755665	-0.573085884	0.302693189	-0.471029496	-0.212193387	0.228700508	-0.596286533	0.137678627	-0.368200618	0.196925659	-0.2747135	0.899806522	1.496017902	0.020448719	-0.18604501	-0.062994079	-0.300984082	0.091912801	0.115931901	0.768635702	1.456374482	-0.266977501	-0.015393788	0.024163142	0.327151298	-0.15674849	0.11318205	-0.083011588	-0.129287974	-0.228667086	-0.121749837	-0.295067333	0.007358408	-0.409211748	-0.321804687
115	5.41152E+12	Lambic	-0.145066167	-0.139058723	0.364547058	1.11071112	-0.412411662	-0.827452442	-0.32912036	0.803552751	-0.285482322	0.73083799	-0.672921946	0.363540352	-0.830664985	-0.149565356	-0.42976218	-0.471029496	-0.212193387	-0.351878511	-0.992793524	0.552118978	-0.101253006	-0.271997457	-0.2747135	1.300502367	0.109436589	2.008283688	-0.350057581	-0.062994079	-0.300984082	-0.657925253	0.832165254	0.477183655	0.475643956	0.297812309	0.069267729	-0.693121351	0.111881353	0.301771887	-0.653398615	0.264804398	-0.129287974	1.739373735	-0.121749837	-1.169856917	0.039928099	-0.409211748	-0.601179367
149	5.42503E+12	Blond	-0.145066167	-0.139058723	-0.308488284	-0.142434525	1.889722469	-0.827452442	-0.32912036	0.247140151	1.480284914	-0.278009758	0.753143671	-0.371184448	0.796448257	-0.573085884	-0.42976218	-0.471029496	-0.212193387	-0.586801061	-0.922806153	-0.514594674	0.018453653	0.34316863	-0.2747135	1.171845511	0.972058054	0.543771111	-0.350057581	-0.062994079	-0.300984082	2.894398139	-0.19948425	0.306013983	0.331417428	0.662613928	-0.360916211	0.505125769	0.77792493	1.40078924	-0.063934846	-0.37764493	-0.129287974	-0.356846618	-0.121749837	-0.249539918	0.216359082	-0.409211748	-0.160004455
80	5.41515E+12	Hoppy	-0.145066167	-0.139058723	-0.308488284	-0.541217731	3.363510508	-0.827452442	0.59002603	-0.653031266	-0.620556394	-0.471511557	1.666087196	-0.371184448	-0.222460324	-0.573085884	0.993086139	-0.471029496	-0.212193387	-0.19186817	0.436311344	-0.514594674	-0.368200618	-0.596305886	-0.2747135	1.23625531	-0.816881558	-0.376996723	-0.350057581	-0.062994079	-0.300984082	-0.657925253	-0.19948425	1.033283471	0.882201112	0.036485627	0.504343408	0.806933581	-0.089046665	0.523458969	2.93791765	-0.37764493	-0.129287974	-0.356846618	1.660616295	0.719741399	5.254678264	-0.409211748	-0.601179367
120	8.50413E+11	Hoppy	-0.145066167	-0.139058723	-0.308488284	-0.541217731	-0.412411662	-0.259136748	-0.32912036	-0.678384038	-0.801805484	-0.471511557	-0.045338433	-0.371184448	0.131360299	-0.573085884	1.860838906	-0.471029496	-0.212193387	-0.389242404	0.830688416	-0.514594674	-0.368200618	-0.596305886	0.800201628	0.935600213	-0.816881558	-0.509941484	-0.350057581	-0.062994079	-0.300984082	-0.657925253	-0.19948425	-0.330073195	0.984997666	-0.515700668	-0.171163092	0.27582431	-0.238190843	-0.502263241	2.034527533	-0.37764493	-0.129287974	-0.356846618	-0.121749837	0.341812216	3.40834444	-0.409211748	-0.601179367
222	5.42503E+12	Brett/cofermented	-0.145066167	-0.139058723	-0.308488284	-0.541217731	-0.412411662	-0.392508752	-0.32912036	-0.462736433	-0.363302784	0.310551291	-0.672921946	2.854630006	0.668424328	-0.573085884	-0.42976218	-0.471029496	-0.212193387	0.666272429	0.170380749	-0.514594674	0.413156306	-0.596305886	-0.2747135	0.637151215	-0.816881558	-0.509941484	0.173334988	-0.062994079	-0.300984082	-0.657925253	-0.19948425	-0.830019061	1.047237183	-0.515700668	-0.953448143	1.512579116	1.972434207	0.848783337	1.491314306	2.443033405	-0.129287974	0.870282761	-0.121749837	0.119367922	0.798095952	-0.409211748	0.290353709
18	1882	Lambic	-0.145066167	5.441685497	1.530742267	2.769263017	-0.412411662	-0.807148614	-0.32912036	2.431353142	-0.88899387	5.114193089	-0.045126986	5.853032126	-1.027338153	0.005599844	-0.266092692	-0.471029496	-0.004942957	-0.912728736	-1.011702162	-0.223089575	-0.149351099	-0.507680827	1.107785873	0.510668778	-0.774691781	-0.494648919	-0.203461053	-0.062994079	-0.300984082	-0.434520313	-0.19948425	-0.044125149	-0.626614529	-0.515700668	2.791605963	-0.002164835	2.136668885	-0.502136514	-0.805529622	5.591554628	-0.129287974	0.903406894	-0.121749837	-1.684583003	-0.138479735	0.062729642	-0.268234496
98	54055315	Brown	-0.145066167	-0.139058723	-0.308488284	-0.194265325	-0.412411662	0.296093083	-0.32912036	-0.645117248	-0.682536273	-0.471511557	-0.259349785	-0.371184448	-0.538772739	2.095457601	-0.42976218	-0.471029496	0.743518421	0.406468511	1.542320046	-0.514594674	-0.031800721	-0.187621495	-0.2747135	-0.896360602	-0.622328197	-0.439421556	-0.124719837	-0.062994079	-0.300984082	-0.657925253	-0.19948425	-0.830019061	-0.054007918	-0.369248347	-0.953448143	-0.663675999	-0.650848184	-0.382658889	0.169626608	-0.37764493	-0.129287974	0.171473007	-0.121749837	1.268212682	-0.353515591	-0.409211748	0.550323716
221	5.4129E+12	Dubbel	-0.145066167	-0.139058723	-0.308488284	-0.541217731	-0.412411662	-0.15074955	-0.32912036	-0.533861022	-0.536251268	-0.471511557	-0.672921946	-0.371184448	-0.194997187	0.069811463	1.388542209	-0.471029496	-0.212193387	1.705682193	2.163774549	-0.514594674	0.037021562	-0.596305886	-0.2747135	-0.931049631	-0.113813536	-0.424994255	-0.350057581	-0.062994079	-0.300984082	-0.657925253	-0.19948425	-0.433156523	0.535926472	-0.515700668	-0.642954895	-0.806297846	-0.120815639	1.211660575	-0.428385934	-0.37764493	-0.129287974	-0.356846618	-0.121749837	1.288971584	-0.353515591	0.901559595	0.785903663
32	54050051	Amber	-0.145066167	-0.139058723	-0.308488284	-0.479056823	-0.053563181	1.06809788	0.282343515	0.044576262	0.935468535	-0.320699696	-0.006051835	-0.371184448	0.837793275	0.383120692	1.192899312	0.042204302	-0.212193387	0.719514926	1.965943668	-0.514594674	-0.368200618	-0.083759073	-0.2747135	-0.608534997	0.298532622	-0.295154367	-0.350057581	-0.062994079	-0.300984082	0.26494731	-0.19948425	-0.239749758	0.123179531	-0.436984316	-0.21455398	-0.550772784	-0.817302442	-0.345490455	-0.411880699	-0.37764493	0.064120386	-0.356846618	-0.121749837	0.946812716	-0.353515591	-0.019299366	-0.257335485
27	5.42504E+12	Hoppy	-0.145066167	-0.139058723	-0.308488284	-0.541217731	-0.412411662	-0.827452442	-0.32912036	-0.78300222	-0.095793554	-0.471511557	-0.672921946	-0.371184448	-1.451447324	-0.573085884	-0.42976218	-0.471029496	-0.212193387	-1.203706927	-1.052477053	-0.514594674	-0.368200618	-0.596305886	-0.2747135	0.363124065	-0.816881558	-0.509941484	-0.350057581	-0.062994079	-0.300984082	-0.657925253	-0.19948425	2.561204572	0.999975437	-0.515700668	-0.953448143	2.129794627	-0.853634102	-0.878397815	3.741673602	-0.37764493	10.98243675	-0.356846618	-0.121749837	-0.554646865	-0.353515591	-0.409211748	-0.601179367
13	5.41023E+12	Christmas	-0.145066167	-0.139058723	0.476688107	0.101173267	-0.412411662	-0.047350272	0.122241508	-0.527704768	-0.402543857	-0.315657685	-0.672921946	-0.371184448	-0.003013323	0.415089027	0.268950758	0.854951665	-0.212193387	-0.458386971	1.523758568	-0.514594674	0.254652149	-0.596305886	-0.2747135	-0.822088531	1.884771292	-0.379372085	-0.350057581	-0.062994079	-0.300984082	-0.657925253	-0.19948425	-0.830019061	0.003466759	-0.244540557	-0.237575759	-0.410196007	-0.478170936	-0.419461347	-0.52125539	-0.37764493	-0.129287974	0.132251838	-0.121749837	0.913482229	-0.353515591	-0.409211748	0.109499488
174	5.41258E+12	Dubbel	-0.145066167	-0.139058723	-0.308488284	-0.088670347	-0.412411662	-0.338953558	-0.32912036	-0.603151951	-0.818950975	-0.032331915	0.405963782	-0.371184448	0.759383062	0.123057076	0.554687207	-0.471029496	-0.212193387	1.596602934	1.9396381	-0.514594674	-0.368200618	-0.596305886	-0.2747135	-0.926698745	-0.816881558	-0.509941484	-0.350057581	-0.062994079	2.741740432	-0.657925253	-0.19948425	-0.830019061	-0.897887071	-0.515700668	-0.617239431	-0.806297846	-0.853634102	-0.555089271	-0.539972926	-0.37764493	-0.129287974	-0.356846618	-0.121749837	1.665243606	-0.353515591	-0.409211748	-0.100525003
79	5.42503E+12	Hoppy	-0.145066167	-0.139058723	-0.308488284	-0.403045776	-0.412411662	-0.380006396	0.835881365	-0.728090261	-0.827769557	-0.337421046	0.809404328	-0.371184448	-0.464891833	3.46530061	-0.42976218	-0.471029496	0.168413771	-0.5624631	0.77463063	-0.514594674	-0.234231143	-0.270793104	-0.2747135	-0.584120503	-0.197042807	-0.397604735	-0.260318019	-0.062994079	-0.300984082	-0.657925253	-0.19948425	-0.698813346	-1.025321627	-0.457376808	-0.542842609	-0.57910427	-0.692117269	0.30615457	0.098918528	-0.37764493	-0.129287974	0.063954359	-0.121749837	1.745548572	-0.353515591	-0.409211748	-0.29545937
118	5.41136E+12	West Flanders ale	-0.145066167	2.652123978	1.531276555	0.625313125	0.23929109	-0.451722516	-0.223360724	0.577887593	-0.862807277	0.039747147	-0.538355375	-0.170344942	-1.225190059	-0.399429734	-0.020469596	-0.31568265	-0.212193387	-0.62158149	-0.563036226	0.068584886	-0.295229587	-0.551980484	-0.2747135	-0.90790274	-0.753578509	-0.509941484	-0.301177876	-0.062994079	0.458037923	-0.546190334	-0.19948425	-0.794286233	-0.537476699	-0.499816631	2.764737601	-0.698017726	-0.743664556	-0.717096127	-0.793480902	-0.114221389	-0.129287974	0.502666753	-0.121749837	-1.144732086	-0.299741011	-0.055152883	-0.434658572
152	5.4107E+12	Wheat	-0.145066167	-0.139058723	-0.308488284	-0.541217731	-0.412411662	-0.5404399	-0.32912036	-0.008094804	1.131224807	0.044559491	0.172262476	-0.371184448	0.014035705	-0.573085884	0.341442095	-0.471029496	-0.212193387	-0.92949134	-0.783495471	0.858966035	-0.024463805	-0.178708047	0.449095764	1.378223272	1.171084328	3.669421062	-0.350057581	-0.062994079	9.233532104	1.447425551	-0.19948425	0.51656334	-0.466137868	-0.366054207	-0.426685469	-0.223368072	2.461705094	0.894530828	-0.262369384	-0.37764493	-0.129287974	1.26268037	-0.121749837	-0.741293164	-0.353515591	-0.409211748	-0.20897354
184	5.41278E+12	Fruitbeer	-0.145066167	-0.139058723	-0.003723945	0.580823655	-0.412411662	-0.793808576	-0.32912036	-0.584816029	-0.894977451	0.435903063	-0.524312039	-0.121660495	-1.264045259	-0.477196452	-0.42976218	-0.213691287	-0.212193387	-0.625118608	-0.998425177	-0.273079659	-0.368200618	-0.376025528	-0.0201768	-0.920899332	-0.781926888	-0.509941484	-0.350057581	-0.062994079	-0.300984082	-0.657925253	-0.19948425	-0.652440523	-0.966270835	-0.515700668	-0.675583988	-0.652551864	-0.525730059	-0.878397815	-0.809658484	-0.159459161	-0.129287974	0.212680571	-0.121749837	-1.766643371	-0.353515591	-0.213707566	-0.463255217
19	5.42503E+12	Amber	-0.145066167	-0.139058723	-0.308488284	-0.541217731	-0.412411662	-0.299564597	-0.32912036	-0.135161975	-0.016718759	-0.155116982	-0.672921946	-0.371184448	-0.471305578	-0.573085884	0.988675358	-0.471029496	-0.212193387	0.309346211	0.714395809	-0.514594674	-0.368200618	0.171760979	-0.2747135	-0.082007994	-0.816881558	0.947917527	-0.350057581	-0.062994079	-0.300984082	5.150474752	-0.19948425	1.646682751	1.851387159	-0.2404634	-0.469023994	-0.806297846	-0.853634102	-0.412560789	-0.203631991	-0.37764493	-0.129287974	0.636058439	1.655091022	0.06097309	-0.353515591	-0.409211748	0.841549842
145	5.41515E+12	Saison	-0.145066167	-0.139058723	-0.308488284	-0.541217731	-0.412411662	-0.596827922	-0.32912036	-0.273549077	-0.527561084	-0.471511557	0.345780497	-0.371184448	-0.809138389	-0.573085884	-0.42976218	-0.471029496	-0.212193387	-0.542681755	-0.95984733	-0.514594674	-0.368200618	-0.596305886	-0.2747135	2.131662385	-0.337661721	0.184871465	-0.350057581	-0.062994079	-0.300984082	-0.657925253	-0.19948425	0.793019351	0.685752202	-0.515700668	1.586184194	0.950218156	1.144358319	1.563790041	-0.009176276	-0.37764493	-0.129287974	-0.356846618	-0.121749837	0.240957897	-0.353515591	2.271102006	-0.601179367
125	5.41396E+12	Blond	-0.145066167	-0.139058723	-0.308488284	-0.541217731	-0.412411662	-0.661362231	-0.32912036	-0.29380775	-0.434588417	0.296428146	3.728947461	0.45003481	-0.030680069	-0.573085884	-0.238497049	-0.471029496	-0.212193387	-0.795660326	-0.842818029	-0.514594674	-0.282951004	-0.182034813	-0.095202729	1.270993338	-0.126636448	-0.11677987	-0.292953058	-0.062994079	-0.300984082	0.125291747	-0.19948425	1.257254284	-0.346932365	-0.330132778	-0.234919545	1.362274287	1.047777262	0.503520182	3.475185416	0.340435854	-0.129287974	-0.222961191	-0.121749837	-0.520139362	-0.102223418	0.969571999	-0.114827686
6	8.71141E+12	Amber	-0.145066167	-0.139058723	-0.308488284	-0.443273461	0.718432581	0.282662244	-0.32912036	0.190117054	1.73328815	-0.376460451	-0.322669093	-0.371184448	1.235442797	0.9335677	0.422490466	-0.066689283	-0.212193387	1.447838799	1.845707847	-0.514594674	-0.178270001	-0.365563608	-0.074744316	-0.663486708	1.050472986	-0.171510659	-0.222832403	-0.062994079	0.357549015	1.087031482	0.167520021	-0.271981886	0.499302014	-0.350327373	-0.007500089	-0.564725935	-0.223925525	-0.388584942	-0.547523829	-0.263370825	-0.129287974	-0.207702589	-0.121749837	0.149223305	-0.073584251	0.512340512	0.048956656
212	5.42501E+12	Stout/Porter	-0.145066167	-0.139058723	-0.308488284	-0.327486698	0.204511894	0.268421782	-0.028773566	-0.54941595	-0.626531592	-0.367802728	0.346159679	-0.371184448	0.034444962	3.043465563	0.035177829	0.852479043	-0.212193387	-0.294459001	0.615478571	-0.100551761	-0.368200618	-0.596305886	0.161653227	-0.902986358	-0.217633792	-0.509941484	-0.280650844	-0.062994079	-0.300984082	-0.340609253	-0.19948425	-0.728541402	-0.870786576	-0.425482513	-0.238910681	-0.762368601	-0.853634102	-0.649357481	-0.624422285	-0.37764493	-0.129287974	-0.194117815	-0.121749837	1.281493037	-0.353515591	-0.409211748	-0.246502558
78	5.42501E+12	Brown	-0.145066167	-0.139058723	-0.308488284	-0.541217731	-0.007782448	1.49907462	0.360352105	-0.393025627	0.295047246	-0.403490776	-0.589372251	-0.371184448	-0.002761617	0.505110444	0.637548478	0.107681015	-0.212193387	0.910658862	1.33301256	-0.243031274	-0.300241236	-0.26605681	-0.2747135	-0.886669495	-0.266631191	-0.395970206	-0.259012286	-0.062994079	0.641539103	-0.033559451	-0.19948425	-0.696904269	-0.574567163	-0.515700668	0.556654171	-0.806297846	-0.853634102	-0.47780184	-0.717459072	-0.37764493	-0.129287974	-0.250115684	-0.121749837	0.285936249	-0.353515591	0.030444398	-0.446095217
234	5.42503E+12	Blond	-0.145066167	-0.139058723	-0.308488284	-0.541217731	-0.412411662	-0.057569515	-0.32912036	-0.216107776	0.619651238	-0.471511557	2.727764238	-0.371184448	-0.736717478	-0.573085884	-0.42976218	-0.471029496	-0.212193387	-0.468150571	-0.227886594	-0.514594674	1.475879798	0.523859263	-0.2747135	0.211759083	0.249623053	-0.31665305	-0.350057581	-0.062994079	6.092866503	-0.657925253	-0.19948425	0.072999667	0.587893452	-0.114288748	-0.953448143	1.930092824	0.813816798	-0.19901113	0.691950593	-0.37764493	-0.129287974	-0.356846618	-0.121749837	0.599963685	-0.353515591	-0.409211748	-0.601179367
147	5.41211E+12	Tripel	-0.145066167	-0.139058723	-0.308488284	-0.254990389	1.239949129	1.79875822	0.073102299	1.150777818	0.469866262	-0.332625303	1.033013198	-0.371184448	0.054421588	-0.573085884	-0.42976218	0.710593735	-0.212193387	0.124648861	-0.400976449	5.030243647	-0.09067884	0.078003588	-0.2747135	-0.048149836	0.306631156	-0.160878074	0.57943336	-0.062994079	-0.300984082	1.041865625	-0.19948425	-0.286425927	1.312350087	-0.274061423	1.385651412	-0.100340404	-0.519047147	-0.264938882	0.086330361	-0.37764493	0.761283972	-0.356846618	-0.121749837	0.179720458	0.464541493	0.488487371	0.665436885
66	5.41398E+12	Tripel	-0.145066167	-0.139058723	-0.308488284	-0.183823421	-0.412411662	1.197927264	-0.07800513	0.495310696	0.774970318	-0.298092915	0.392125699	-0.132748214	0.69744983	-0.573085884	-0.041033152	1.004390064	-0.212193387	0.040269618	-0.529520255	0.177754859	-0.194938512	0.456154579	0.090125857	0.498900531	0.385570355	-0.037766527	-0.233997818	-0.062994079	0.900494997	-0.127319421	-0.19948425	0.357795178	0.810753162	-0.289410727	0.639654608	-0.292098132	-0.01807819	-0.623068455	-0.086218654	-0.169154352	-0.129287974	-0.356846618	-0.121749837	-0.353038962	-0.353515591	0.151238828	-0.601179367
249	9.12004E+12	Blond	-0.145066167	-0.139058723	-0.308488284	-0.541217731	-0.412411662	-0.593497699	-0.32912036	-0.438462448	1.287375727	-0.471511557	0.877196847	-0.371184448	1.969368101	-0.573085884	-0.42976218	-0.471029496	0.981848003	-0.868421732	-0.535656914	-0.514594674	0.052088634	-0.085706273	-0.2747135	0.651018497	0.641537788	0.283010337	-0.350057581	-0.062994079	-0.300984082	0.629187856	-0.19948425	2.051312403	0.818337521	-0.33272696	-0.953448143	0.975582287	2.439986546	0.979692012	0.002670749	-0.37764493	-0.129287974	-0.356846618	-0.121749837	0.75837324	-0.353515591	-0.409211748	-0.601179367
104	5.41286E+12	Strong ale	-0.145066167	-0.139058723	-0.308488284	-0.47636107	0.149204513	1.552854803	-0.010129644	-0.17084182	-0.074200377	-0.392835472	-0.363681728	-0.28464598	1.132052666	0.574240028	0.205124818	0.064461883	-0.212193387	0.476843065	0.557332415	-0.263312113	-0.273874536	-0.481711328	-0.07609034	-0.812383656	-0.162251529	-0.417664247	-0.350057581	-0.062994079	-0.300984082	-0.272767219	-0.19948425	-0.398911665	-0.352011504	-0.488323978	0.636611548	-0.65966427	-0.777819568	-0.368714528	-0.715457243	-0.301974991	-0.129287974	-0.208706501	-0.121749837	0.123354909	-0.260833232	-0.002389906	-0.493552725
101	5.42504E+12	Blond	-0.145066167	-0.139058723	-0.308488284	-0.541217731	-0.412411662	-0.827452442	2.564119023	-0.373886666	0.030917864	-0.471511557	4.235482519	-0.371184448	-0.677739539	-0.573085884	-0.42976218	-0.471029496	-0.212193387	0.388798779	-1.052477053	-0.514594674	-0.368200618	-0.596305886	-0.2747135	0.827987745	0.337628674	3.674821945	-0.350057581	-0.062994079	-0.300984082	-0.657925253	-0.19948425	5.035184052	-0.296688517	-0.515700668	-0.953448143	0.040042619	0.349729425	5.005187652	-0.829606081	-0.37764493	-0.129287974	-0.356846618	-0.121749837	-0.606971472	-0.353515591	12.50531898	1.676554084
237	5.4E+12	Brown	-0.145066167	-0.139058723	-0.308488284	-0.443188126	-0.129454287	0.892079047	0.566298057	-0.033047542	-0.230600104	-0.328810677	-0.263937596	-0.305783827	1.606171601	0.633287134	-0.00326459	0.338355501	-0.077177677	0.843553349	0.764451173	0.055118517	-0.130580498	-0.018947599	-0.2747135	-0.798751182	-0.129756008	-0.460128883	-0.350057581	-0.062994079	0.028569343	-0.221305991	-0.19948425	-0.643844604	-0.580556038	-0.432941979	1.449896725	-0.705555186	-0.68174577	-0.283106838	-0.719811851	-0.320458096	-0.129287974	-0.356846618	-0.121749837	0.163228776	-0.143384166	-0.409211748	-0.492728957
127	54138278	Blond	-0.145066167	-0.139058723	-0.308488284	-0.541217731	-0.412411662	0.746570071	-0.32912036	0.260109828	0.022840807	0.094531616	0.717615869	-0.371184448	0.521256734	-0.573085884	-0.42976218	-0.471029496	-0.212193387	-0.752554333	-0.546715501	1.745253068	-0.368200618	1.464849897	-0.2747135	1.582482674	0.164327396	0.201377867	0.028764647	-0.062994079	-0.300984082	-0.657925253	-0.19948425	-0.830019061	1.313604079	1.453943426	-0.08679301	1.351596	-0.171814785	2.871911133	0.663585808	-0.37764493	-0.129287974	-0.356846618	3.057093028	0.87364961	-0.353515591	-0.409211748	-0.601179367
245	5.41219E+12	Tripel	-0.145066167	-0.139058723	-0.078042846	-0.494083075	0.676002267	0.96603762	-0.196647856	0.9590867	1.8958936	-0.288542154	-0.335810902	-0.119616711	0.124995984	-0.428073628	-0.019624508	-0.081860499	-0.082356712	0.400443375	-0.766380402	0.581124729	-0.322499557	-0.207657807	-0.178480421	0.953804064	2.011206628	0.122362955	-0.135767329	15.81151379	-0.300984082	1.581387224	-0.19948425	-0.024370398	1.140704536	-0.436116499	0.41223468	-0.089398452	-0.247552768	-0.373289267	-0.31677602	-0.102678841	0.017367483	-0.356846618	-0.121749837	-0.474114567	0.050626499	0.182104768	-0.444743786
191	5.4111E+12	Tripel	-0.145066167	-0.139058723	-0.308488284	0.223290258	-0.412411662	1.441964219	-0.32912036	-0.631087777	-0.037531889	-0.471511557	2.972295277	0.648901216	-0.876854711	0.602938713	-0.42976218	-0.471029496	-0.212193387	0.570300065	0.024756298	2.44743765	-0.368200618	0.304228243	-0.2747135	-0.21480613	-0.816881558	0.422400492	-0.350057581	-0.062994079	-0.300984082	1.612129901	-0.19948425	0.621908245	2.362436221	0.129713331	-0.385476136	-0.177764713	-0.406796287	-0.332218623	0.638263598	0.514326252	-0.129287974	-0.356846618	-0.121749837	0.016187785	0.738992154	-0.409211748	0.244597837
60	5.42503E+12	Christmas	-0.145066167	-0.139058723	-0.308488284	-0.541217731	-0.412411662	-0.348923617	0.086189978	-0.25446342	-0.786828306	-0.328106167	0.031655468	-0.371184448	1.547225652	0.336160746	0.21314261	-0.471029496	-0.212193387	0.62506421	1.89458693	-0.514594674	-0.368200618	-0.248180675	-0.2747135	-0.686392055	0.343188456	-0.329730798	-0.158110564	-0.062994079	-0.300984082	0.219624419	-0.19948425	-0.830019061	-0.161496881	-0.016697072	-0.514319034	-0.563321792	-0.680897163	-0.667257847	-0.073014446	-0.37764493	-0.129287974	-0.356846618	-0.121749837	1.316175956	-0.353515591	-0.409211748	-0.274221889
51	5.41108E+12	Strong ale	-0.145066167	-0.139058723	-0.308488284	-0.459618334	0.529718069	2.673801412	-0.099784293	-0.507355449	-0.469783834	-0.352727993	-0.478386681	-0.15342773	-0.010218888	0.933183237	0.635281783	-0.134165301	-0.212193387	0.816002873	1.202860445	-0.198443561	-0.368200618	-0.211833556	-0.108115036	-0.91178488	-0.588097484	-0.393842893	-0.244063653	-0.062994079	-0.300984082	0.068954523	-0.19948425	-0.830019061	-0.855064572	-0.515700668	0.501485195	-0.739211661	-0.758248058	-0.761805461	-0.725157832	-0.187236689	-0.129287974	-0.356846618	-0.121749837	0.582303161	-0.120299001	-0.153290331	-0.510905739
144	5.41152E+12	Lambic	-0.145066167	-0.139058723	2.340295257	4.009689446	0.838631941	-0.827452442	-0.32912036	1.714602547	-0.873635944	4.050121188	-0.672921946	4.833636621	-1.125695626	-0.573085884	-0.42976218	-0.471029496	-0.212193387	-1.036085039	-1.005499208	-0.514594674	-0.368200618	-0.341037618	1.495080496	0.950456494	-0.695361626	-0.465894047	-0.350057581	-0.062994079	1.156075321	-0.657925253	-0.19948425	-0.830019061	-0.761287976	-0.332749564	1.139540823	-0.182716844	1.932931395	-0.568754433	-0.621562578	4.679174823	-0.129287974	1.953108619	-0.121749837	-1.647767251	-0.353515591	0.270458664	-0.361432671
28	5.42504E+12	Pils/Lager	-0.145066167	-0.139058723	-0.308488284	-0.541217731	-0.412411662	-0.827452442	-0.32912036	-0.78300222	-0.627820627	-0.471511557	-0.672921946	-0.371184448	-0.491803483	-0.573085884	-0.42976218	-0.471029496	-0.212193387	-0.216100029	-0.775689551	-0.514594674	0.869791906	-0.596305886	-0.2747135	1.905319501	-0.816881558	-0.509941484	-0.350057581	-0.062994079	-0.300984082	-0.657925253	-0.19948425	0.382433959	-0.69350174	2.718073428	-0.953448143	1.818030839	2.877750082	2.770361227	2.030514422	-0.37764493	-0.129287974	-0.356846618	-0.121749837	0.816484047	-0.353515591	-0.409211748	-0.601179367
41	5.41166E+12	Lambic	7.11288523	-0.139058723	1.394709926	3.290822848	-0.412411662	-0.733441817	0.160424877	2.885850872	-0.762329903	5.275796528	-0.25766318	4.277092869	-1.058705925	-0.573085884	-0.42976218	-0.471029496	-0.212193387	-0.395335948	-0.674885887	-0.514594674	-0.030428835	-0.185954823	0.436535154	-0.020223481	-0.816881558	-0.509941484	-0.350057581	-0.062994079	-0.300984082	0.376482568	-0.19948425	-0.499215433	-0.419160978	-0.368651094	2.411091658	0.052923025	2.200559514	-0.878397815	-0.606648815	3.686846476	-0.129287974	2.295524314	-0.121749837	-1.543419037	-0.353515591	0.683377936	-0.215779676
153	5.42501E+12	Kriek	-0.145066167	-0.139058723	0.490771582	1.289739716	-0.034914246	-0.7745128	-0.237228798	-0.471150245	-0.923885677	2.384177228	-0.36113236	2.857135426	-1.426873755	-0.271316031	-0.42976218	-0.471029496	-0.212193387	-0.748493804	-1.038301676	-0.007886418	-0.368200618	-0.442253523	0.259314778	-0.852070089	-0.743545248	-0.509941484	-0.350057581	-0.062994079	-0.300984082	-0.657925253	-0.19948425	-0.76792457	-1.361071355	-0.488098285	-0.516220479	-0.591254327	0.369398657	-0.878397815	-0.787755216	2.902986721	-0.129287974	0.63889592	-0.121749837	-1.760544849	-0.353515591	1.231490935	-0.456494149
146	54004009	Scotch	-0.145066167	-0.139058723	-0.308488284	-0.328768906	-0.412411662	1.351147339	-0.32912036	-0.44527866	-0.874623975	-0.471511557	-0.41967995	-0.371184448	-0.1740608	0.73413417	2.805293114	-0.471029496	-0.212193387	-0.546402785	2.470665163	0.308523326	-0.162213394	-0.596305886	-0.2747135	-0.983583039	-0.816881558	-0.509941484	-0.350057581	-0.062994079	-0.300984082	-0.657925253	0.596576881	-0.426543552	-0.559181397	-0.515700668	-0.006447034	-0.718966433	-0.605290932	-0.423065251	-0.421700352	-0.37764493	-0.129287974	-0.033341486	-0.121749837	1.606961736	-0.353515591	1.58970759	-0.366146672
168	5.41026E+12	Scotch	-0.145066167	-0.139058723	-0.308488284	0.509381645	-0.412411662	0.306609185	-0.32912036	-0.365475598	-0.680277304	-0.471511557	-0.672921946	-0.371184448	-1.451447324	-0.573085884	-0.42976218	-0.471029496	-0.212193387	0.421539346	2.022099515	-0.514594674	0.650444928	-0.596305886	-0.2747135	-0.851524814	-0.816881558	-0.509941484	-0.350057581	-0.062994079	-0.300984082	-0.657925253	-0.19948425	-0.830019061	0.640334468	-0.515700668	2.168617524	-0.806297846	-0.853634102	-0.878397815	-0.157215912	-0.37764493	-0.129287974	-0.356846618	-0.121749837	1.385147921	1.147826412	-0.409211748	-0.601179367
30	5.43E+12	Blond	-0.145066167	-0.139058723	-0.308488284	-0.541217731	-0.412411662	-0.113587458	-0.32912036	0.268290332	0.916262861	-0.471511557	2.48032474	-0.371184448	1.530814869	-0.573085884	-0.42976218	-0.471029496	-0.212193387	-1.203706927	-0.479033123	-0.514594674	-0.368200618	2.519674407	-0.2747135	0.013947325	-0.816881558	-0.509941484	-0.350057581	-0.062994079	-0.300984082	-0.657925253	-0.19948425	1.681921756	4.742014711	0.600912927	-0.953448143	-0.806297846	0.692490339	-0.878397815	-0.829606081	-0.37764493	-0.129287974	-0.356846618	-0.121749837	-1.561085295	-0.353515591	-0.409211748	-0.601179367
36	5.4129E+12	Brown	-0.145066167	-0.139058723	-0.308488284	-0.541217731	-0.412411662	1.01347817	0.218671104	-0.434432709	-0.60752466	-0.376936198	-0.672921946	-0.371184448	0.599412112	0.626204131	1.266211764	0.333603342	-0.212193387	0.153119843	1.672758024	0.240562956	-0.179220637	-0.596305886	0.123223107	-0.836585719	-0.488997774	-0.430709268	-0.350057581	-0.062994079	-0.300984082	-0.657925253	-0.19948425	-0.830019061	-0.390816491	-0.433427882	-0.663844014	-0.405693177	-0.625795275	-0.739151736	-0.39300771	-0.37764493	-0.129287974	-0.356846618	-0.121749837	0.734658628	-0.353515591	-0.409211748	0.045702611
126	54085060	Amber	-0.145066167	-0.139058723	-0.308488284	-0.541217731	-0.412411662	0.699198839	-0.32912036	-0.461821613	-0.674026048	-0.079363175	-0.351805595	-0.371184448	-0.135397314	0.670101682	-0.42976218	-0.471029496	-0.212193387	0.046506967	2.246990637	-0.514594674	-0.368200618	-0.596305886	-0.2747135	-0.915859548	-0.363701162	-0.290921887	-0.350057581	-0.062994079	-0.300984082	0.94187368	-0.19948425	-0.318403352	0.709675792	-0.401988384	-0.152902826	-0.695559718	-0.696181835	0.853716928	-0.484783865	-0.37764493	-0.129287974	-0.356846618	-0.121749837	0.76356196	-0.353515591	0.435679298	0.29290032
162	5.42502E+12	Lambic	-0.145066167	-0.139058723	0.688701771	3.538030711	0.058569911	-0.739386158	-0.32912036	2.24857613	-0.791462725	5.229091364	-0.381170645	4.200898053	-1.144857196	-0.196585188	-0.25228624	-0.134224864	-0.212193387	-0.698868757	-1.008262568	-0.198499462	-0.289097044	-0.500204799	2.057252591	0.493146491	-0.72538411	-0.460193743	-0.350057581	-0.062994079	-0.300984082	0.068825998	-0.19948425	-0.055302212	-0.610463595	-0.240197564	2.137738526	-0.001405965	2.531971718	-0.761826077	-0.646853965	4.47690669	0.124556693	1.755114481	-0.121749837	-1.64681296	-0.353515591	0.102540583	0.120881962
123	5.42503E+12	Stout/Porter	-0.145066167	-0.139058723	-0.308488284	-0.541217731	-0.412411662	1.436257749	2.617856491	-0.78300222	-0.599706494	-0.471511557	0.160339808	-0.371184448	-0.926061846	1.577537814	-0.42976218	-0.471029496	1.713366823	-0.663012244	1.826697937	2.193774236	-0.368200618	1.050521947	-0.2747135	-0.895715519	-0.816881558	-0.509941484	-0.350057581	-0.062994079	-0.300984082	1.417726236	-0.19948425	0.497567658	-1.013053074	-0.515700668	0.085215556	-0.806297846	-0.445062718	0.619818188	-0.605912112	-0.37764493	-0.129287974	0.707607375	-0.121749837	1.335175785	-0.353515591	1.783187961	0.172166915
130	5.42503E+12	Brut	-0.145066167	-0.139058723	11.2645386	-0.541217731	-0.412411662	-0.827452442	-0.32912036	1.098463084	-0.923885677	-0.471511557	-0.672921946	-0.371184448	-1.451447324	-0.573085884	-0.42976218	-0.471029496	-0.212193387	-1.203706927	-1.052477053	-0.514594674	-0.368200618	-0.596305886	9.390984536	-0.983583039	-0.816881558	-0.509941484	-0.350057581	-0.062994079	-0.300984082	-0.657925253	-0.19948425	-0.830019061	0.982308622	-0.515700668	-0.953448143	-0.806297846	-0.853634102	-0.878397815	-0.829606081	-0.37764493	-0.129287974	-0.356846618	-0.121749837	-0.709990569	-0.353515591	-0.409211748	-0.601179367
8	5.42501E+12	Hoppy	-0.145066167	-0.139058723	-0.308488284	-0.226546596	-0.412411662	-0.204725209	-0.034324716	-0.053509883	0.657013163	-0.267927488	0.327324537	-0.231228852	0.046399017	-0.573085884	-0.42976218	-0.471029496	-0.212193387	0.013260504	-0.677301957	0.298186083	-0.266500466	-0.225646455	-0.060562703	1.15230745	0.183011163	-0.104870428	-0.077561862	-0.062994079	-0.300984082	0.587879617	-0.19948425	0.564410358	0.096406048	-0.250048564	-0.797596799	1.263333733	-0.056655069	0.470444804	2.694745061	-0.255266621	-0.129287974	-0.356846618	0.164077197	-0.386432166	-0.203623697	-0.080242476	-0.020976856
31	5.41168E+12	Hoppy	5.558352238	-0.139058723	-0.308488284	-0.541217731	-0.412411662	0.42842436	-0.32912036	-0.293428453	-0.225643065	-0.338678325	-0.672921946	-0.371184448	-0.216956541	-0.573085884	-0.42976218	-0.471029496	-0.212193387	-0.568475625	-0.874446618	-0.514594674	-0.102773957	-0.273845225	-0.2747135	2.216563424	0.104158832	-0.287374602	-0.350057581	-0.062994079	-0.300984082	3.406348726	-0.19948425	3.849098379	0.050457382	-0.169038696	-0.750070366	3.132310427	1.226397032	1.859641941	1.010030798	-0.37764493	0.722470541	-0.356846618	2.11618531	-0.525174092	-0.353515591	-0.409211748	-0.601179367
52	8.71595E+12	Stout/Porter	-0.145066167	-0.139058723	-0.308488284	-0.541217731	1.004029233	0.099531594	0.360468289	-0.636736354	-0.866992555	-0.352455131	0.204497676	-0.371184448	-0.990424197	1.691507952	-0.42976218	-0.471029496	-0.212193387	-0.06501042	0.250645268	-0.514594674	-0.368200618	-0.30728925	-0.2747135	-0.983583039	-0.679295785	-0.509941484	-0.350057581	-0.062994079	-0.300984082	-0.657925253	-0.19948425	-0.830019061	-0.852292393	-0.412131366	-0.771163703	-0.705437409	-0.710226364	-0.703107542	-0.67257381	-0.37764493	-0.129287974	0.390395822	-0.121749837	1.200092573	-0.353515591	-0.409211748	0.213149623
9	5.41108E+12	Hoppy	-0.145066167	-0.139058723	-0.308488284	-0.079659791	-0.412411662	-0.702896126	-0.32912036	-0.232708554	-0.816861647	-0.471511557	-0.122738372	-0.371184448	0.109602447	0.136917801	-0.42976218	-0.471029496	-0.212193387	-0.489690397	-0.60222765	-0.514594674	1.869397985	1.034737934	-0.2747135	0.58287334	-0.816881558	-0.509941484	0.549256763	-0.062994079	-0.300984082	-0.657925253	-0.19948425	-0.39173157	-0.182206357	1.432584764	-0.610545265	2.988357831	1.844068791	1.759569046	3.74909341	-0.37764493	-0.129287974	-0.356846618	1.135998862	0.354298259	-0.353515591	-0.409211748	0.930688929
204	5.42501E+12	Tripel	-0.145066167	-0.139058723	-0.308488284	-0.451077168	0.628332593	0.8023486	0.050891309	0.417083046	1.856000257	-0.471511557	-0.458024303	-0.130634718	0.716497632	-0.573085884	0.550674616	0.273219336	-0.212193387	1.515466543	-0.300169541	-0.514594674	-0.368200618	-0.065411154	-0.2747135	0.863286348	0.497321412	0.754245494	-0.174424808	-0.062994079	-0.300984082	0.680347538	-0.19948425	0.53951581	0.778254421	-0.439602077	0.185002188	-0.250486159	-0.432152966	-0.170018174	-0.454617678	-0.272475612	0.151176692	-0.356846618	0.369517522	-0.20448032	0.032926135	0.438915857	-0.501456625
94	5.41219E+12	Blond	-0.145066167	-0.139058723	-0.308488284	-0.541217731	-0.412411662	0.590281094	-0.32912036	0.144937153	0.294290661	0.378220454	0.718708647	-0.371184448	1.619614982	-0.573085884	-0.42976218	-0.471029496	-0.212193387	0.150814491	-0.73612767	4.008652688	-0.368200618	0.091285973	-0.2747135	0.77738768	-0.162228189	0.676522437	-0.350057581	-0.062994079	-0.300984082	-0.657925253	-0.19948425	1.941484436	0.940910106	0.223496321	-0.519780039	2.073155037	0.51107617	1.206744513	-0.456014746	-0.37764493	-0.129287974	-0.356846618	-0.121749837	0.584572399	-0.353515591	-0.409211748	0.044603509
131	5.41077E+12	Scotch	-0.145066167	-0.139058723	-0.308488284	-0.541217731	-0.412411662	0.906691377	0.195895659	-0.382109714	-0.421427167	-0.290225131	-0.672921946	-0.171781421	0.514143834	0.116570503	-0.104670043	-0.162558001	-0.006365515	0.530178653	1.409619779	-0.514594674	-0.295751503	-0.244238922	-0.2747135	-0.786343152	0.021122197	-0.3884407	-0.301527482	-0.062994079	0.703806848	0.007689243	-0.19948425	-0.333337514	-0.492324737	-0.294914667	0.26783038	-0.560570622	-0.416902089	-0.29118849	-0.518760492	-0.203285305	-0.129287974	-0.24306451	-0.121749837	0.867823493	-0.246735661	-0.174860745	0.142804627
75	5.41278E+12	Lambic	1.57743113	-0.139058723	0.70204284	2.765840935	0.064871014	-0.760519072	-0.32912036	2.37127729	-0.808861739	4.583249139	-0.574370431	3.710488922	-0.67471759	-0.064368854	-0.42976218	-0.471029496	-0.212193387	-0.947910812	-0.971826225	-0.194270531	-0.288038744	-0.304145512	1.582058748	0.731140728	-0.724159996	-0.493137051	-0.350057581	-0.062994079	-0.300984082	-0.657925253	-0.19948425	-0.358970146	-0.945459596	-0.480802047	2.424784087	0.48516423	2.335653872	-0.642135191	-0.750235898	4.34893257	0.385193565	0.902104155	-0.121749837	-1.571356017	-0.353515591	-0.409211748	-0.235318595
34	5.41168E+12	Tripel	-0.145066167	-0.139058723	-0.308488284	-0.466827788	0.017033771	3.307980386	-0.32912036	0.414334446	1.059773874	-0.327126462	-0.140878779	-0.17266693	0.757011624	-0.344221297	0.541183223	-0.471029496	-0.212193387	0.234781189	0.108600229	0.061842508	-0.368200618	-0.070550629	0.029044877	0.213302198	1.101967841	-0.116817508	-0.301742995	-0.062994079	-0.300984082	0.004733381	-0.19948425	0.724047998	1.222719267	-0.358696715	0.096608507	-0.255866849	-0.418841529	-0.134359358	-0.305895767	-0.117266937	-0.129287974	-0.356846618	-0.121749837	-0.06306237	-0.140904108	0.057408846	-0.271988207
108	5.42501E+12	Brown	-0.145066167	-0.139058723	-0.308488284	-0.30938145	0.47983289	0.903470617	0.105265372	-0.199475456	0.420043805	-0.434013541	-0.39656983	-0.371184448	0.349080551	1.091179416	0.074563096	-0.471029496	-0.212193387	0.35041661	1.343102452	0.383638655	-0.368200618	-0.596305886	-0.11693632	-0.799021135	0.136466882	-0.415697561	-0.350057581	-0.062994079	-0.300984082	0.718858641	-0.19948425	-0.463106146	0.091425372	-0.483080477	0.65409664	-0.583928797	-0.582627864	-0.657560092	-0.607041078	-0.37764493	0.111158292	-0.356846618	-0.121749837	0.576653737	-0.243081632	-0.409211748	-0.259204583
187	5.42502E+12	Dubbel	-0.145066167	-0.139058723	-0.308488284	-0.057877734	-0.412411662	-0.044845833	0.010487829	-0.302782735	-0.251437132	-0.471511557	-0.096773852	-0.371184448	0.183272236	0.542179882	0.621671949	-0.471029496	-0.212193387	0.291718535	2.30039607	-0.514594674	-0.368200618	-0.596305886	0.218695177	-0.83169588	-0.274816311	-0.41170005	-0.350057581	-0.062994079	-0.300984082	-0.657925253	-0.19948425	-0.371047703	-0.81868683	-0.209666194	-0.594362833	-0.508267733	-0.712383395	0.157524319	-0.674935771	-0.37764493	-0.129287974	-0.356846618	-0.121749837	1.394758292	-0.353515591	0.348741505	1.805062042
45	5.41234E+12	Tripel	-0.145066167	-0.139058723	-0.308488284	-0.110465106	0.084926393	1.822891912	-0.208056828	0.269807975	2.04258086	-0.241595785	-0.262151383	-0.256233504	0.701471165	-0.241777586	-0.242354553	-0.29320326	-0.212193387	-0.0375741	-0.749000111	0.1529736	-0.20114008	0.114046946	-0.186768334	0.965627488	1.960877715	0.111683183	-0.294104762	-0.062994079	-0.300984082	0.621109406	-0.038078122	0.478893874	0.763329578	-0.388422965	0.262615858	-0.027191465	0.027544349	0.014042237	-0.374726866	-0.226873872	-0.129287974	-0.356846618	0.230391361	-0.580026738	0.077376446	-0.274114154	-0.267599432
154	5.42503E+12	Tripel	-0.145066167	-0.139058723	-0.308488284	-0.541217731	-0.412411662	-0.389224152	-0.32912036	-0.298975673	-0.547341482	-0.471511557	1.2627969	-0.371184448	0.684433138	-0.573085884	-0.42976218	-0.471029496	-0.212193387	0.680394106	-0.436430774	-0.514594674	0.419056943	0.360114968	-0.2747135	0.751451503	-0.361579386	0.315227417	-0.350057581	-0.062994079	-0.300984082	-0.657925253	-0.19948425	0.712014171	2.11490958	0.169767421	0.252992023	1.53009077	-0.379065742	3.762200715	0.729358901	-0.37764493	-0.129287974	-0.356846618	-0.121749837	1.552471507	-0.353515591	-0.409211748	-0.601179367
121	5.41424E+12	Blond	-0.145066167	-0.139058723	-0.308488284	-0.541217731	-0.412411662	-0.367293959	-0.32912036	0.064078805	0.855358252	-0.471511557	0.343371922	-0.371184448	-0.490261892	-0.573085884	-0.42976218	3.048671849	-0.212193387	1.434142167	-0.405602062	-0.514594674	0.458453556	-0.596305886	-0.2747135	-0.233405138	-0.338794767	-0.336648943	0.203677388	-0.062994079	-0.300984082	-0.657925253	-0.19948425	0.78918191	2.141185929	-0.515700668	-0.953448143	0.595592533	0.64131724	-0.269294401	0.807373953	-0.37764493	-0.129287974	-0.356846618	-0.121749837	0.767659268	-0.353515591	-0.409211748	-0.601179367
242	5.41214E+12	Saison	-0.145066167	-0.139058723	-0.308488284	-0.420688297	1.675000141	-0.697347847	-0.32912036	0.151057753	0.054288589	0.405756916	0.62013312	-0.049538764	0.767961002	-0.573085884	-0.16756836	0.524126159	-0.212193387	-0.271429517	-0.529915423	0.41937092	0.099253575	0.965416912	-0.028633023	1.046558092	0.467267836	0.127013035	-0.271776438	-0.062994079	-0.300984082	0.057851342	-0.19948425	1.459034534	0.469869927	-0.261316852	-0.416182251	1.12599914	1.04842835	1.274315751	0.057499218	-0.096395334	-0.129287974	-0.356846618	-0.121749837	-0.372576533	0.163206308	-0.031193471	-0.201153276
208	54079052	Wheat	-0.145066167	-0.139058723	-0.308488284	-0.181802753	0.832507595	-0.69166371	-0.026078351	-0.383056332	1.809652143	-0.366872078	-0.244494223	-0.179356987	0.169337761	-0.573085884	-0.42976218	-0.471029496	-0.212193387	-0.925704738	-0.974563936	-0.236089074	-0.368200618	-0.342287256	-0.127952653	2.142716458	2.085319504	3.566416616	-0.209998439	-0.062994079	-0.300984082	-0.444482925	0.608568118	0.057346088	-0.798469278	-0.272960018	-0.47281515	-0.038024675	-0.559536084	-0.159433517	-0.691589381	-0.209909441	-0.129287974	-0.137927846	-0.121749837	-1.281334748	-0.353515591	0.041683693	-0.283081977
38	5.41286E+11	Christmas	-0.145066167	-0.139058723	-0.308488284	-0.400927723	-0.007471823	1.652295643	0.065166359	0.318133553	0.149598754	-0.335365559	-0.589308112	-0.090400282	0.182870233	0.290133346	0.028007824	-0.471029496	-0.212193387	2.648478071	0.741815091	0.028949072	-0.300189065	-0.431054585	-0.131501046	-0.674985042	1.189140721	-0.167765171	-0.350057581	-0.062994079	-0.300984082	0.175201566	-0.19948425	-0.630193589	0.027963539	-0.515700668	0.505700976	-0.604456128	-0.771637732	-0.677946063	-0.694926358	-0.132124977	-0.129287974	-0.356846618	-0.121749837	0.208860759	-0.153036431	-0.409211748	0.097235056
170	5.41166E+12	Strong ale	-0.145066167	-0.139058723	-0.19749828	-0.49581457	-0.150303921	2.566497083	-0.010105066	-0.151461784	0.013096141	-0.361356552	-0.672921946	-0.371184448	0.169458207	0.614238489	0.064076864	0.091279773	-0.087126271	0.903413608	1.245720593	0.189050707	-0.280156159	-0.328897983	-0.089317601	-0.812370465	0.201510279	-0.436114007	-0.350057581	-0.062994079	-0.300984082	-0.11866246	-0.19948425	-0.528220632	-0.436683812	-0.458205189	0.598184186	-0.675650595	-0.827096971	-0.651339585	-0.655256242	-0.37764493	-0.129287974	-0.356846618	-0.121749837	0.459270421	-0.223750291	-0.409211748	-0.350031186
214	5.42501E+12	Christmas	-0.145066167	-0.139058723	-0.308488284	-0.470651339	-0.412411662	1.133985906	8.198969707	-0.390381712	0.205135466	-0.471511557	-0.672921946	-0.277027466	-0.417233037	-0.247434039	0.184264494	-0.179712505	-0.017811873	2.016634863	0.76789131	-0.514594674	-0.299780493	-0.513183871	-0.2747135	-0.859402293	0.726350912	-0.309139543	-0.350057581	-0.062994079	-0.300984082	0.80880528	-0.19948425	-0.561984527	-0.624983949	-0.515700668	-0.324341804	-0.690266841	-0.771145148	0.230709872	-0.716698751	-0.212981672	-0.129287974	-0.249392082	-0.121749837	0.063036183	-0.151832075	0.476061997	-0.523111581
35	8.71141E+12	Blond	-0.145066167	-0.139058723	-0.308488284	-0.541217731	-0.412411662	-0.043275019	-0.143507722	0.240606019	3.63956613	-0.151054176	-0.358028575	-0.371184448	0.285826142	-0.573085884	-0.42976218	0.619531665	-0.212193387	-0.386383101	-0.365285558	-0.002842268	0.016001128	-0.596305886	-0.005041304	0.228418869	0.812578211	-0.053544246	-0.26427163	-0.062994079	-0.300984082	2.087467916	-0.19948425	0.675083945	2.411229856	-0.348437723	-0.070287838	-0.371929401	0.072771698	-0.029123949	-0.23786137	-0.37764493	-0.129287974	-0.356846618	-0.121749837	0.020135916	0.590251063	0.005047116	-0.601179367
215	5.41396E+12	Blond	-0.145066167	-0.139058723	-0.308488284	-0.281385221	-0.412411662	0.013970326	-0.32912036	0.352879751	0.311215174	-0.156314871	1.340284158	0.842249519	0.501414419	-0.373238776	-0.14714873	-0.471029496	-0.212193387	0.404106011	-0.249833433	-0.011243301	-0.242235748	0.321884816	-0.009468299	1.025032965	0.42157634	-0.193067418	-0.26567991	-0.062994079	-0.300984082	0.885117163	-0.19948425	1.26720708	0.47211933	-0.241505465	0.687358165	0.689034322	0.740961927	0.142563531	0.999632655	0.683391578	-0.129287974	-0.159017446	-0.121749837	-0.189496684	0.017793843	-0.001753444	-0.169999282
235	5.41286E+12	Strong ale	-0.145066167	-0.139058723	-0.308488284	-0.541217731	-0.122908713	2.088940431	0.269888945	-0.484052934	-0.09828004	-0.459344729	-0.463699311	-0.304270933	0.197532324	0.391195135	0.388419642	-0.160488894	-0.212193387	0.32846806	0.472195225	-0.028851169	-0.319577234	-0.41909164	-0.121133547	-0.863814943	-0.156042164	-0.464073073	-0.350057581	-0.062994079	-0.300984082	-0.360112285	-0.105528942	-0.66334803	-0.820382485	-0.494532387	0.94664245	-0.785683224	-0.809667958	-0.394731191	-0.773439047	-0.348390069	-0.129287974	-0.280483075	-0.121749837	-0.07699678	-0.317683535	-0.330570768	-0.573439576
89	5.41298E+12	Brown	-0.145066167	-0.139058723	-0.308488284	-0.149780992	-0.412411662	0.862681381	3.52136113	-0.394092653	-0.560827144	-0.281574488	-0.672921946	-0.371184448	-0.421754612	1.835465705	-0.42976218	-0.471029496	-0.212193387	2.732310217	1.238600312	1.001999384	-0.368200618	-0.596305886	-0.2747135	-0.934380229	-0.597383633	0.046989761	-0.350057581	-0.062994079	-0.300984082	1.666662584	-0.19948425	-0.458317458	-0.38386949	-0.515700668	0.209784228	-0.484481772	-0.39606207	0.51985181	-0.829606081	-0.37764493	-0.129287974	-0.356846618	-0.121749837	1.087359303	-0.353515591	-0.409211748	-0.601179367
114	5.41077E+12	Hoppy	-0.145066167	-0.139058723	-0.308488284	-0.439588257	-0.119063452	-0.182946297	-0.257712652	-0.338719529	0.702126664	-0.348227241	0.720231357	-0.371184448	0.095311891	-0.494918774	0.012397365	-0.051475775	-0.072219595	-0.142486777	-0.755058642	0.076039673	-0.368200618	-0.297025792	-0.2747135	1.814058738	0.379880475	-0.138120292	-0.284051535	-0.062994079	-0.300984082	1.454454983	-0.19948425	0.907081773	-0.155847515	-0.344105117	-0.273920564	1.324322174	-0.200232415	0.355904997	2.243699213	-0.37764493	-0.129287974	-0.356846618	0.293661729	-0.832531014	0.445260138	0.387643367	-0.432529935
181	5.4129E+12	Christmas	-0.145066167	-0.139058723	-0.308488284	-0.541217731	-0.412411662	0.166939134	-0.32912036	-0.78300222	0.357748978	-0.471511557	-0.672921946	-0.371184448	-0.759081011	-0.573085884	3.578141261	-0.471029496	-0.212193387	1.646457762	1.543588638	-0.514594674	-0.368200618	-0.596305886	-0.2747135	-0.751994944	-0.816881558	-0.13546041	-0.350057581	-0.062994079	-0.300984082	-0.657925253	-0.19948425	-0.830019061	-0.877164428	-0.515700668	-0.953448143	-0.806297846	0.223217372	1.754118269	-0.829606081	1.771950402	-0.129287974	-0.356846618	-0.121749837	1.786011603	-0.353515591	-0.409211748	-0.601179367
225	5.41166E+12	Strong ale	-0.145066167	-0.139058723	-0.308488284	-0.326394966	0.000971526	2.940740947	-0.12786639	0.298406026	1.168225038	-0.332526796	-0.331492926	-0.371184448	2.315895102	-0.242629095	-0.118218908	-0.471029496	-0.212193387	0.513302915	-0.307376836	0.040282433	-0.298770965	0.078481852	0.017683616	0.150534082	1.552199343	0.203235116	-0.164027542	-0.062994079	-0.300984082	0.192572986	-0.19948425	-0.150045705	0.56268098	-0.334342695	0.216931154	-0.511940283	-0.644368936	-0.213345941	-0.165081171	-0.37764493	-0.129287974	-0.356846618	-0.121749837	-0.042112641	-0.148856266	0.039956164	-0.521959703
57	5.41023E+12	Tripel	-0.145066167	-0.139058723	-0.308488284	-0.541217731	0.430336971	0.905938391	-0.12397594	-0.550936326	2.258019398	-0.259004335	0.197151054	-0.176397923	-0.244537038	-0.573085884	0.522935007	-0.471029496	-0.212193387	0.264203956	-0.60943318	1.747819173	-0.368200618	0.263484226	-0.2747135	1.200049565	3.27613151	2.249550907	-0.350057581	-0.062994079	-0.300984082	0.642483635	-0.19948425	0.001722481	0.535191621	-0.269215585	-0.302718715	-0.446240483	-0.171040565	0.686005311	-0.409168989	-0.207322012	-0.129287974	-0.356846618	-0.121749837	-0.561759808	0.272331221	-0.409211748	-0.601179367
143	5.41023E+12	Hoppy	-0.145066167	-0.139058723	-0.308488284	-0.541217731	10.99336228	-0.827452442	-0.32912036	-0.78300222	2.741131846	-0.471511557	-0.672921946	-0.371184448	0.033493018	-0.573085884	-0.42976218	-0.471029496	-0.212193387	-1.203706927	0.018266358	-0.514594674	-0.368200618	-0.596305886	-0.2747135	0.009805861	0.291016573	-0.509941484	-0.350057581	-0.062994079	-0.300984082	-0.657925253	-0.19948425	4.798382825	2.172905705	-0.515700668	-0.953448143	1.630213308	-0.853634102	0.533112703	1.067128105	-0.37764493	-0.129287974	-0.356846618	-0.121749837	-1.151709586	2.469891444	-0.409211748	-0.601179367
133	5.4129E+12	Strong ale	-0.145066167	-0.139058723	-0.308488284	-0.541217731	-0.412411662	1.943440795	-0.040540726	0.481993321	0.504635194	-0.371865892	0.061444646	-0.371184448	0.323502633	-0.573085884	-0.42976218	-0.471029496	-0.212193387	0.861224621	0.060444819	0.281047927	-0.169089177	-0.112514193	-0.2747135	-0.054314832	1.255890767	0.157898173	-0.350057581	-0.062994079	-0.300984082	0.561610788	-0.19948425	0.145000023	1.591451443	-0.168966523	-0.495752876	-0.299799926	-0.373526983	0.295292099	0.353263842	-0.37764493	-0.129287974	-0.356846618	-0.121749837	0.106960203	0.233409606	-0.409211748	-0.373991983
182	5.42503E+12	Stout/Porter	-0.145066167	-0.139058723	-0.308488284	-0.541217731	-0.412411662	1.337407081	2.489169246	-0.484114202	-0.807627024	-0.471511557	-0.075265502	-0.371184448	0.244298421	0.198180831	-0.42976218	-0.471029496	-0.212193387	0.347544693	1.229986824	-0.514594674	-0.368200618	-0.596305886	-0.2747135	-0.857537197	-0.816881558	-0.509941484	-0.350057581	-0.062994079	-0.300984082	-0.657925253	-0.19948425	-0.353913711	-0.342415613	-0.092421822	0.164023138	-0.600193872	-0.853634102	-0.162001521	-0.669161729	-0.37764493	-0.129287974	-0.356846618	-0.121749837	0.92328422	0.362978657	-0.409211748	-0.046497256
17	5.42501E+12	Tripel	-0.145066167	-0.139058723	-0.308488284	-0.108634101	2.084848818	0.456657746	0.886661031	0.334453881	0.079170261	-0.051705961	-0.157276158	-0.371184448	0.661854108	-0.573085884	-0.42976218	1.314791743	-0.212193387	1.138472518	-0.349168741	-0.514594674	-0.368200618	0.422797454	-0.2747135	0.647663679	-0.574310538	0.72100756	-0.069104292	-0.062994079	2.607513157	-0.657925253	-0.19948425	0.813076874	1.554178335	-0.333102491	-0.632071001	0.260635979	-0.600798649	-0.260305706	0.000962603	-0.37764493	-0.129287974	-0.356846618	-0.121749837	0.213346365	-0.353515591	-0.409211748	-0.601179367
229	62067029172	Wheat	-0.145066167	-0.139058723	-0.308488284	0.226724243	-0.412411662	-0.274819634	-0.32912036	-0.274346199	0.263227756	-0.22309228	-0.672921946	-0.371184448	-0.297100236	-0.573085884	-0.42976218	-0.471029496	-0.212193387	-1.00570966	-0.91374987	-0.514594674	-0.120005575	-0.294779516	0.24791272	2.073160986	0.905610511	3.808501625	-0.350057581	-0.062994079	-0.300984082	-0.657925253	-0.19948425	0.385355116	-0.196408051	-0.299596321	-0.573099343	0.456414859	0.642515574	1.316132174	-0.092374584	-0.37764493	-0.129287974	0.032946343	-0.121749837	-0.997008756	0.378094426	-0.409211748	-0.601179367
148	5.4E+12	Strong ale	-0.145066167	-0.139058723	-0.308488284	-0.47801317	0.317335096	1.662785215	0.203791125	-0.230392997	-0.301022843	-0.410173988	-0.446899764	-0.329017416	1.256257262	0.788079286	0.395190428	1.224985448	-0.212193387	0.311814752	0.687592235	-0.392153867	-0.276277314	-0.112378812	-0.2747135	-0.888246808	-0.108043145	-0.477824824	-0.288482681	-0.062994079	-0.300984082	-0.094904957	-0.19948425	-0.43990229	-0.754565521	-0.449002366	1.276973281	-0.754334805	-0.687396671	-0.404275019	-0.748703453	-0.340773735	-0.129287974	-0.260602266	-0.121749837	-0.125056015	-0.353515591	-0.210982334	-0.601179367
248	5.41026E+12	Blond	2.094359702	-0.139058723	-0.308488284	-0.003777648	1.44913989	-0.015262501	-0.32912036	0.434450048	1.443880034	-0.471511557	-0.416667482	-0.371184448	-0.037685963	-0.407739605	-0.19593802	0.416449224	0.083892085	-0.206022163	-0.376748216	0.318314816	-0.263981834	-0.216466975	-0.2747135	0.27294248	0.388595303	0.079941369	0.417863825	-0.062994079	0.421716866	1.576225479	-0.19948425	0.70101255	1.140522038	-0.107354094	0.004818121	-0.23189107	0.277204034	-0.033691274	-0.03848655	-0.252235889	-0.129287974	-0.193169907	-0.121749837	0.415067242	-0.046307577	0.26502082	0.350134843
65	5.41128E+12	Hoppy	-0.145066167	-0.139058723	-0.308488284	-0.541217731	-0.412411662	-0.717221414	-0.32912036	-0.45833282	-0.260879704	-0.075103502	0.787798061	-0.371184448	-0.376937518	-0.573085884	-0.42976218	-0.471029496	-0.212193387	-0.887758372	-0.609737075	1.068008725	0.423899862	-0.115153684	-0.2747135	2.661865676	-0.358778534	-0.509941484	-0.350057581	-0.062994079	-0.300984082	0.554957191	-0.19948425	-0.442139247	1.790398	-0.515700668	1.170809905	0.87281731	-0.137402507	0.288888631	2.69964303	-0.37764493	-0.129287974	-0.356846618	-0.121749837	-0.668214134	4.899991643	-0.409211748	-0.601179367
73	5.41077E+12	Blond	-0.145066167	-0.139058723	-0.308488284	-0.483444363	-0.078891994	0.061220726	-0.247933995	-0.036797347	1.112342048	-0.079043904	-0.397455268	-0.217010037	1.001872364	-0.484214476	0.072947227	0.005978419	-0.212193387	-0.354656799	-0.614138029	0.828438382	-0.368200618	0.220327406	-0.2747135	1.035251832	1.645243523	1.650723672	-0.237490091	-0.062994079	-0.300984082	0.371354234	-0.19948425	0.706077676	0.74908131	-0.247446346	-0.695920507	0.191156736	-0.009453076	0.731303934	0.094776838	-0.310239252	-0.129287974	-0.356846618	-0.121749837	-0.34166669	-0.105835307	-0.228016265	-0.409434879
198	54079007	Dubbel	-0.145066167	-0.139058723	-0.308488284	-0.406682952	1.529226681	0.11649419	0.23804701	-0.074571347	0.292732349	-0.406231171	-0.191819886	-0.371184448	2.213946033	-0.055706698	-0.137101821	-0.471029496	-0.212193387	0.513294105	0.916101486	0.006650843	-0.302979157	0.037582372	-3.88E-05	-0.763743282	0.390163226	-0.482596572	-0.350057581	-0.062994079	-0.300984082	-0.258450857	0.304627306	-0.446763318	-0.057769085	-0.430517815	0.096018817	-0.557433183	-0.53910383	-0.061426861	-0.657399882	-0.37764493	-0.129287974	-0.356846618	-0.121749837	0.517076899	0.030993896	-0.198240023	-0.229088917
91	8.71141E+12	Strong ale	-0.145066167	-0.139058723	-0.308488284	-0.447923583	0.126165788	2.382540761	-0.066916058	0.338568893	2.721213757	-0.358338628	-0.561714006	-0.246701743	0.687165919	0.718523789	0.179080364	-0.471029496	-0.212193387	2.151809736	0.959819064	-0.333863874	-0.232515689	-0.541359067	-0.2747135	-0.696274322	0.831029583	-0.367722483	-0.350057581	-0.062994079	-0.300984082	0.588658026	-0.19948425	-0.16559016	0.187738653	-0.377869066	0.57138382	-0.595370327	-0.662784904	-0.478491027	-0.635552358	-0.268796242	-0.129287974	-0.356846618	-0.121749837	0.192002832	-0.286855347	-0.116611908	-0.394756243
217	5.42501E+12	Tripel	-0.145066167	-0.139058723	-0.308488284	-0.541217731	-0.412411662	0.775529477	-0.32912036	0.586189063	1.004403688	-0.356220071	-0.389697664	-0.371184448	1.227217401	-0.573085884	0.087104366	-0.471029496	-0.212193387	0.81788651	-0.460150317	-0.514594674	-0.368200618	0.243325168	0.210388575	0.629182239	2.11428572	0.262758727	-0.195740809	-0.062994079	-0.300984082	0.75309571	-0.19948425	0.072469966	0.790046991	-0.31511244	-0.247368022	0.268082184	-0.020397707	0.309831471	-0.145307216	-0.37764493	-0.129287974	-0.356846618	-0.121749837	-0.083161172	-0.353515591	0.335981259	0.713116194
163	5.42502E+12	Tripel	-0.145066167	-0.139058723	-0.308488284	-0.380022919	1.448710232	0.825552611	-0.32912036	0.306045761	1.206611617	-0.315078259	-0.096482479	-0.156101651	0.547553684	-0.573085884	0.622203686	0.194425917	0.231832313	1.539292925	0.397675066	-0.514594674	-0.368200618	0.54294784	0.054391971	-0.051537341	0.629356797	-0.018485897	-0.035980422	-0.062994079	-0.300984082	2.213891272	-0.19948425	-0.523883413	0.633047581	0.164719873	0.842886401	-0.011148955	-0.005701253	0.964172899	0.253633635	-0.37764493	-0.129287974	-0.356846618	-0.121749837	0.320702958	-0.12316276	-0.409211748	0.112141613
68	9999999999	Tripel	-0.145066167	-0.139058723	-0.308488284	-0.541217731	-0.412411662	0.097187043	-0.32912036	0.068057352	0.267848079	-0.055867988	-0.162388361	-0.371184448	1.767552349	-0.573085884	-0.42976218	-0.471029496	-0.212193387	0.452692117	0.99010734	-0.514594674	0.047067772	2.43069342	1.474154218	-0.01453849	-0.57671543	-0.422888256	-0.350057581	-0.062994079	-0.300984082	-0.657925253	-0.19948425	0.390085432	0.600330498	2.19611733	-0.953448143	-0.454179161	-0.102647708	1.263477004	-0.007271803	-0.37764493	-0.129287974	-0.356846618	-0.121749837	0.56645076	-0.353515591	-0.409211748	-0.601179367
15	54079045	Tripel	-0.145066167	-0.139058723	-0.308488284	-0.390864831	-0.412411662	0.308628741	-0.32912036	0.023661661	0.993588709	-0.398555735	-0.314476391	-0.170568051	1.430128156	-0.341801566	0.878519125	0.770364694	-0.212193387	1.471095386	-0.433207374	0.067937041	0.069139196	0.112112704	0.032256442	0.433846204	1.375186285	0.070699075	-0.252406771	-0.062994079	0.709921011	1.574290634	0.363898954	0.312161187	1.289672681	-0.134907264	-0.171541769	-0.188241653	-0.414244571	-0.019077816	-0.252245304	-0.202224325	0.806332459	-0.356846618	-0.121749837	-0.315675429	0.291062531	-0.409211748	-0.434843557
1	5.41397E+12	Brut	-0.145066167	-0.139058723	-0.308488284	-0.541217731	-0.412411662	0.741146341	-0.32912036	0.718523371	-0.249982622	0.656673871	-0.672921946	0.4043962	0.514459236	-0.573085884	-0.42976218	-0.471029496	-0.212193387	-0.754108905	-0.92647235	-0.514594674	-0.368200618	0.088378614	-0.2747135	0.769941731	-0.164996274	-0.27365205	0.02745931	-0.062994079	-0.300984082	-0.657925253	-0.19948425	4.689550323	1.301972973	-0.515700668	1.637558354	-0.328418241	-0.174164182	-0.463132679	2.146487284	0.300529082	-0.129287974	-0.356846618	-0.121749837	0.356590867	1.307772072	-0.409211748	-0.601179367
71	5.41023E+12	Blond	-0.145066167	-0.139058723	-0.308488284	-0.541217731	-0.412411662	1.000770002	-0.32912036	0.130484248	1.993473457	-0.119302207	-0.672921946	-0.371184448	1.912748115	-0.200894893	-0.42976218	-0.471029496	-0.212193387	0.106324046	0.442349298	-0.514594674	-0.368200618	0.543706629	-0.2747135	-0.588213554	1.760946306	0.080198016	0.435658285	-0.062994079	1.325800525	3.652668652	-0.19948425	-0.370509741	0.219964728	0.505609925	-0.234435753	0.387219893	0.136279772	0.50445064	0.022077717	-0.37764493	-0.129287974	-0.356846618	-0.121749837	0.855362774	-0.353515591	-0.409211748	1.004861814
102	5.41191E+12	Christmas	-0.145066167	-0.139058723	-0.308488284	-0.541217731	-0.412411662	0.494579146	0.922564595	-0.176168289	0.610377963	-0.440639915	-0.445404748	-0.371184448	1.202440576	0.014129208	-0.152959105	-0.471029496	-0.212193387	1.010795392	0.60255814	-0.268093299	-0.306513067	-0.521363118	-0.2747135	-0.871621739	1.787491986	-0.303035276	-0.308736124	-0.062994079	-0.300984082	-0.09118088	-0.19948425	-0.467529352	-0.357271608	-0.461989087	0.133688967	-0.701684348	-0.816448101	-0.469318789	-0.788887203	-0.37764493	-0.129287974	-0.356846618	-0.121749837	0.06121836	-0.353515591	-0.409211748	-0.390021735
140	54050082	Tripel	-0.145066167	-0.139058723	-0.308488284	-0.286180247	0.078356661	0.12462085	-0.209656051	0.070080561	2.791887425	-0.389010236	-0.419581715	-0.314468215	0.433428681	-0.507699527	-0.244830168	0.055402069	-0.212193387	0.078533353	-0.596364139	0.96759246	-0.285773767	0.755563324	-0.187930071	1.3138853	2.68691541	0.751443274	-0.184416501	-0.062994079	-0.300984082	0.351785851	-0.19948425	0.986325037	0.616681048	0.004627239	-0.385027066	-0.020010239	0.289187622	0.123722409	-0.380735725	-0.328051795	-0.129287974	-0.292120494	-0.121749837	-0.607949256	0.071684453	-0.142585782	-0.3660555
67	5.42503E+12	Stout/Porter	-0.145066167	-0.139058723	-0.308488284	-0.541217731	-0.412411662	-0.827452442	5.258981769	-0.78300222	-0.923885677	-0.471511557	-0.672921946	-0.371184448	-0.455203426	5.543981947	2.453718191	-0.471029496	-0.212193387	-1.203706927	0.527914719	-0.514594674	2.202216544	-0.596305886	-0.2747135	-0.816967317	-0.073594624	-0.240521613	-0.350057581	-0.062994079	-0.300984082	-0.657925253	-0.19948425	-0.830019061	-0.92542342	-0.515700668	0.031316774	-0.806297846	-0.853634102	1.015562099	-0.40543419	-0.37764493	-0.129287974	-0.356846618	-0.121749837	1.415770684	-0.353515591	-0.409211748	0.865251562
210	5.41398E+12	Amber	-0.145066167	-0.139058723	-0.308488284	-0.541217731	-0.412411662	-0.223494804	-0.32912036	0.10643231	-0.404939849	-0.471511557	-0.672921946	-0.371184448	-0.890756166	1.72205881	-0.42976218	2.608707291	-0.212193387	-0.626677792	1.292443351	5.266145619	-0.368200618	1.161188076	-0.2747135	-0.514722138	-0.398555872	-0.206679723	-0.350057581	-0.062994079	-0.300984082	1.557209131	-0.19948425	0.58678092	0.81631004	-0.515700668	0.155013315	-0.806297846	-0.853634102	-0.345432655	0.125298353	-0.37764493	-0.129287974	-0.356846618	-0.121749837	0.714483449	-0.353515591	1.930516288	0.224135455
189	5.41023E+12	Tripel	-0.145066167	-0.139058723	-0.308488284	0.129226913	-0.412411662	0.740578197	-0.32912036	-0.516555757	2.496229082	-0.254631403	-0.140135631	-0.371184448	-0.275689924	-0.573085884	0.542539422	-0.471029496	-0.212193387	0.179170547	0.158667793	-0.514594674	-0.368200618	-0.596305886	-0.2747135	0.533340694	1.689461413	0.716501587	-0.204911367	-0.062994079	-0.300984082	1.332827416	-0.19948425	-0.405590583	0.764268597	-0.232698813	-0.78741814	-0.346964655	-0.200534278	-0.080100262	-0.042943347	-0.37764493	-0.129287974	-0.356846618	-0.121749837	-0.302103532	0.923935138	-0.409211748	-0.353941141
233	5.41302E+12	Scotch	-0.145066167	-0.139058723	0.012562513	-0.409884094	-0.412411662	0.731985771	-0.32912036	-0.07837929	-0.710714205	-0.471511557	-0.203267304	-0.195945521	0.07853241	0.032996417	4.427082624	1.697692402	-0.212193387	0.624816461	2.591707355	-0.514594674	0.141155953	-0.441604531	-0.2747135	-0.917549545	-0.375009994	-0.483247222	-0.350057581	-0.062994079	1.465072204	0.122013225	-0.19948425	-0.206458235	-0.879573165	-0.404826003	-0.270450958	-0.752310482	-0.77687253	-0.596915997	-0.703524558	-0.37764493	-0.129287974	0.443103308	-0.121749837	1.090487791	-0.353515591	0.002691913	-0.020000373
199	5.41186E+12	Tripel	-0.145066167	-0.139058723	-0.308488284	-0.541217731	-0.412411662	0.874012735	0.113884978	0.156638526	0.538084831	-0.471511557	0.078640262	-0.371184448	1.628724233	-0.573085884	-0.42976218	2.1318343	0.656188173	0.015494866	-0.915799264	0.70681487	-0.368200618	-0.224965921	-0.2747135	0.363705999	-0.109779064	-0.06140937	-0.145310564	-0.062994079	-0.300984082	2.150282148	-0.19948425	0.666755514	1.384193697	0.14964894	-0.71924191	1.137544128	1.357436863	1.373800693	0.280080796	-0.37764493	-0.129287974	-0.356846618	-0.121749837	0.743589955	-0.353515591	-0.409211748	-0.601179367
63	7.01197E+11	Amber	-0.145066167	-0.139058723	-0.308488284	-0.541217731	1.58921456	-0.359610937	1.619847265	-0.576308391	-0.039509621	-0.471511557	-0.25961699	-0.371184448	-1.060553789	-0.573085884	-0.42976218	-0.471029496	-0.212193387	0.137239005	-0.563918095	-0.514594674	-0.368200618	-0.596305886	-0.2747135	-0.460586542	0.54411207	0.265276541	-0.350057581	-0.062994079	-0.300984082	-0.657925253	-0.19948425	1.145464034	-0.724157788	-0.076627569	-0.953448143	-0.521238446	-0.853634102	2.589532615	-0.718651959	-0.37764493	-0.129287974	-0.356846618	-0.121749837	-0.420564195	-0.353515591	-0.409211748	-0.601179367
95	5.41214E+12	Christmas	-0.145066167	-0.139058723	-0.308488284	-0.437140076	-0.412411662	0.857735228	5.08234193	-0.141886791	-0.586022699	-0.471511557	-0.176673817	-0.371184448	0.465020761	0.387515315	0.249454099	-0.471029496	-0.212193387	0.808856379	1.305221046	0.291888402	-0.166376323	-0.596305886	0.150269478	-0.787347767	1.109047432	-0.277243757	-0.350057581	-0.062994079	-0.300984082	-0.039849262	-0.19948425	-0.237036943	0.213529731	-0.515700668	0.283701925	-0.549598419	-0.488647738	0.608703697	-0.563164682	-0.37764493	-0.129287974	-0.356846618	-0.121749837	0.393828169	-0.353515591	-0.082791434	-0.025472448
25	54079014	Brown	-0.145066167	-0.139058723	-0.308488284	-0.541217731	0.707370736	1.187849522	-0.124684748	-0.069938009	0.088107218	-0.400920565	-0.441704144	-0.371184448	1.537179872	0.247467695	-0.218783189	0.129547979	-0.212193387	0.334149468	0.781904688	0.049054535	-0.368200618	-0.367820714	-0.175706951	-0.81900497	0.189239965	-0.391663725	-0.318562413	-0.062994079	0.677152972	-0.513934612	-0.19948425	-0.461633399	-0.440414435	-0.413353403	0.34351396	-0.706627483	-0.825290974	-0.531953846	-0.68994461	-0.37764493	-0.129287974	-0.356846618	-0.121749837	0.613173779	-0.284217324	0.199146716	-0.171995077
203	5.42502E+12	Brett/cofermented	-0.145066167	-0.139058723	-0.308488284	0.214362809	-0.412411662	0.395956188	0.024807642	0.518215279	0.068918288	1.239432035	-0.072480172	2.653336762	-0.126387278	-0.573085884	-0.42976218	-0.471029496	-0.212193387	-0.619276514	-0.178914724	-0.514594674	-0.368200618	-0.002960386	0.753713685	-0.065491844	-0.251959758	-0.305173781	-0.350057581	-0.062994079	-0.300984082	-0.657925253	-0.19948425	0.604953539	0.42136181	-0.303074916	1.479023382	0.125492425	1.354465502	0.741005937	-0.346029812	2.26702096	-0.129287974	0.02667191	-0.121749837	-0.571574161	1.805984645	0.380701124	0.513354957
85	54112018	Tripel	-0.145066167	-0.139058723	-0.308488284	-0.541217731	-0.412411662	0.644935656	-0.32912036	0.301173834	0.490091907	-0.315778074	1.239947145	-0.371184448	0.840135015	-0.079380085	-0.42976218	-0.471029496	-0.212193387	-0.210714613	-0.217586584	-0.514594674	-0.368200618	-0.218253486	-0.2747135	0.307375056	0.442915892	0.207635492	-0.141609505	-0.062994079	-0.300984082	1.248054259	-0.19948425	0.389045459	0.689782871	1.245478585	-0.715008339	0.513021723	0.084298749	0.955930039	-0.00797273	-0.37764493	-0.129287974	-0.356846618	-0.121749837	0.791214404	-0.353515591	0.597380387	0.108950526
3	54055308	Blond	-0.145066167	-0.139058723	-0.308488284	-0.541217731	-0.412411662	0.394260119	-0.32912036	0.280154328	-0.065001879	-0.471511557	-0.182332476	-0.371184448	0.249839458	0.0600125	-0.42976218	2.927059329	-0.212193387	0.387984499	-0.115690748	-0.514594674	-0.368200618	0.373277069	-0.2747135	0.413199855	-0.124529613	0.159278304	0.719147119	-0.062994079	-0.300984082	-0.657925253	1.342673902	1.124048979	2.260603211	0.00547537	-0.341926647	1.054699125	0.349114122	-0.290340107	1.27761951	-0.37764493	-0.129287974	-0.356846618	-0.121749837	-0.196932468	0.234622523	-0.409211748	-0.601179367
21	5.41278E+12	Lambic	-0.145066167	-0.139058723	1.211869115	4.167750272	-0.412411662	-0.635638848	-0.32912036	1.988827587	-0.80027494	4.745038596	0.068438317	6.267660305	-1.117561574	-0.299738928	-0.236485613	-0.471029496	0.03254772	-1.066260989	-0.936914926	-0.514594674	-0.109762198	-0.596305886	0.813678056	0.390089755	-0.816881558	-0.491882562	-0.234647457	-0.062994079	-0.300984082	-0.657925253	-0.19948425	-0.07069838	-0.576463858	-0.478196786	2.016899542	0.10677627	1.379353014	-0.624497649	-0.71587895	6.049385479	0.147156404	1.537261419	-0.121749837	-1.580737914	-0.099580709	-0.409211748	-0.208006256
192	5.41069E+12	Brut	-0.145066167	-0.139058723	-0.308488284	-0.100242762	0.436155942	0.838572504	0.910244989	0.852675541	-0.139958732	0.384386571	0.203158692	-0.175052971	0.039988128	-0.573085884	-0.42976218	0.135791483	-0.212193387	-0.862619286	-0.733832066	0.624422952	-0.368200618	-0.423160536	0.025393916	0.420635141	1.491032055	0.625378387	-0.350057581	-0.062994079	-0.300984082	-0.657925253	-0.19948425	1.403272967	0.521617775	-0.267513666	3.523905971	-0.081210906	0.005499243	1.641930091	-0.735530502	-0.034647019	-0.129287974	-0.356846618	-0.121749837	-0.71759827	0.276652538	2.356861113	-0.43856211
239	54055049	Tripel	-0.145066167	-0.139058723	-0.308488284	-0.541217731	1.315063369	1.029861748	-0.32912036	0.346764179	-0.02186511	-0.326311709	1.110562859	-0.371184448	-0.102026911	-0.112773783	0.872136976	-0.471029496	0.612087185	0.416491102	-0.274057624	0.644785263	-0.368200618	1.87106368	-0.2747135	0.182442397	0.189906601	0.2807432	-0.350057581	-0.062994079	1.710963169	0.230605362	-0.19948425	0.59074142	1.337461178	0.115858984	-0.286512123	-0.437273157	0.370654896	-0.664615814	-0.063547074	-0.37764493	-0.129287974	-0.356846618	-0.121749837	0.16187721	-0.353515591	-0.409211748	1.054064422
117	9.12004E+12	Strong ale	-0.145066167	-0.139058723	-0.308488284	-0.541217731	-0.412411662	1.179499882	0.30426643	-0.424748577	-0.218425616	-0.471511557	-0.404285468	-0.371184448	0.962214741	3.240299104	-0.42976218	-0.471029496	-0.212193387	0.365131232	1.451278157	0.795137858	-0.368200618	-0.596305886	-0.2747135	-0.941091431	0.004539403	-0.487038317	-0.350057581	-0.062994079	-0.300984082	0.680419397	-0.19948425	-0.50901709	-0.781809387	-0.468136495	-0.200021441	-0.667337463	-0.787774139	-0.073377727	-0.793547568	-0.37764493	-0.129287974	-0.356846618	-0.121749837	0.638941227	-0.353515591	0.297599207	-0.227199006
171	5.42503E+12	Tripel	-0.145066167	-0.139058723	-0.308488284	0.702314591	-0.412411662	-0.491872029	-0.32912036	-0.04169988	2.536252134	-0.471511557	-0.672921946	-0.371184448	0.417792753	-0.573085884	-0.42976218	-0.471029496	-0.212193387	0.720000927	0.834512623	-0.514594674	-0.368200618	-0.596305886	-0.2747135	0.579512031	-0.816881558	-0.004432321	-0.350057581	-0.062994079	-0.300984082	6.726920941	-0.19948425	0.35081787	0.336960447	0.53411592	-0.953448143	0.216060688	1.326816361	0.898408939	-0.43167185	-0.37764493	-0.129287974	-0.356846618	-0.121749837	0.745881978	-0.353515591	-0.409211748	-0.601179367
103	5.42502E+12	Stout/Porter	-0.145066167	-0.139058723	-0.308488284	-0.541217731	-0.412411662	-0.827452442	-0.32912036	-0.78300222	-0.923885677	-0.471511557	1.341410711	-0.371184448	-1.451447324	4.625846538	-0.42976218	-0.471029496	-0.212193387	-1.203706927	-0.136669514	-0.514594674	-0.368200618	-0.596305886	-0.2747135	-0.983583039	-0.816881558	-0.509941484	-0.350057581	-0.062994079	-0.300984082	-0.657925253	-0.19948425	-0.830019061	-2.061863014	-0.515700668	-0.953448143	-0.806297846	-0.853634102	-0.878397815	-0.829606081	-0.37764493	-0.129287974	-0.356846618	-0.121749837	0.42760094	-0.353515591	-0.409211748	1.268313218
175	5.41026E+12	Strong ale	-0.145066167	-0.139058723	0.331487493	-0.279420074	1.098919086	2.13980051	0.038772339	-0.210765823	-0.620363218	-0.471511557	-0.360855447	-0.371184448	-0.664394728	1.440499898	-0.42976218	1.690512379	-0.212193387	0.21376948	1.699988542	0.499721895	-0.368200618	-0.28792752	-0.2747135	-0.851953287	-0.523275789	-0.509941484	-0.350057581	-0.062994079	-0.300984082	0.11943107	-0.19948425	-0.084223389	0.238775107	-0.294685486	0.6025198	-0.698680592	-0.700619229	-0.504331266	-0.578277875	-0.37764493	-0.129287974	0.041804141	-0.121749837	0.558125597	-0.353515591	-0.409211748	-0.311551929
196	5.41155E+12	Strong ale	-0.145066167	-0.139058723	-0.308488284	-0.541217731	-0.412411662	5.438397201	-0.32912036	0.160260771	-0.014607863	-0.421438273	-0.303892879	-0.371184448	-0.443171654	-0.096859385	2.264057407	1.233034184	-0.212193387	2.308358894	1.743813816	0.285047492	-0.068032106	-0.110082251	-0.2747135	-0.62038435	-0.296083605	-0.447016786	-0.081966753	-0.062994079	0.392851392	-0.045092029	-0.19948425	-0.144074819	0.526007174	-0.254342828	-0.033456091	-0.594196179	-0.431428631	-0.657224716	-0.433334076	-0.37764493	-0.129287974	-0.356846618	-0.121749837	0.76061145	0.383828877	0.238091227	-0.144520532
4	54079021	Strong ale	0.450434756	-0.139058723	-0.308488284	-0.398303393	0.082606139	2.07278242	0.152874558	-0.061684573	0.381765296	-0.402165152	-0.434423676	-0.371184448	1.394977292	0.086439377	-0.118873337	0.000961477	-0.212193387	0.719726216	0.67004583	0.592828388	-0.340487094	-0.427963317	-0.2747135	-0.847056302	0.46534456	-0.387939456	-0.350057581	-0.062994079	-0.108805771	-0.063827077	-0.19948425	-0.422892059	-0.272957718	-0.443309863	0.6179362	-0.73580043	-0.736691776	-0.694616468	-0.738140011	-0.37764493	-0.040354821	-0.356846618	-0.121749837	0.22318544	-0.230977941	-0.050632237	-0.537936763
99	5.41397E+12	Strong ale	-0.145066167	-0.139058723	-0.308488284	-0.541217731	-0.412411662	1.056187657	0.928412129	-0.46292605	-0.508884941	0.136399414	-0.032897675	0.822854284	-0.846128307	0.528169799	-0.42976218	1.745548166	-0.212193387	-0.511532033	0.596433625	1.565690216	-0.368200618	-0.596305886	-0.2747135	-0.871098686	-0.515800188	-0.328052768	-0.350057581	-0.062994079	-0.300984082	-0.126492673	-0.19948425	-0.320162634	-0.604136372	-0.515700668	0.642136854	-0.585583175	-0.749026876	-0.239079831	-0.371424103	0.666432227	-0.129287974	-0.356846618	-0.121749837	0.631647358	-0.353515591	-0.409211748	-0.601179367
157	5.42502E+12	Tripel	-0.145066167	-0.139058723	-0.308488284	-0.541217731	-0.412411662	0.067364248	-0.32912036	-0.618280224	-0.539453592	-0.471511557	-0.672921946	-0.371184448	-0.828412146	0.702086609	-0.42976218	-0.471029496	-0.212193387	0.078672668	-0.064125032	-0.514594674	0.435548503	-0.596305886	-0.2747135	0.266803013	-0.352041665	-0.172959632	-0.350057581	-0.062994079	-0.300984082	1.803512968	-0.19948425	-0.830019061	1.491693732	-0.515700668	-0.953448143	0.556748752	1.084404584	-0.878397815	1.292557059	-0.37764493	-0.129287974	-0.356846618	-0.121749837	1.107598208	0.831098939	-0.409211748	-0.601179367
[truncated: 139 more columns]
