# Supplementary material for: Predicting and improving complex beer flavor through machine learning
Source: Nat Commun. 2024 Mar 26;15:2368. doi: 10.1038/s41467-024-46346-0 (PMC10966102; doi:10.1038/s41467-024-46346-0)
Supplement: Supplementary file 12 — Source Data [file 41467_2024_46346_MOESM12_ESM.xlsx]

## Sheet: Supplementary File S1
beer	beer_id	tasting_category_fine	acetaldehyde	CS2	DES	DMS	ethyl_2.methyl_butyrate	ethyl_acetate	ethyl_decanoate	ethyl_hexanoate	ethyl_isovalerate	ethyl_octanoate	ethyl_propionate	H2S	isoamyl_alcohol	isobutanol	isobutyl_acetate	isopentyl_acetate	MeSH	octyl_acetate	phenethyl_acetate	phenethyl_alcohol	X4VG	SO2.mg.L.	acetic_acid.g.L.	ammonia.mg.L.	color.EBC.	betaglucan.mg.L.	lactic_acid.mg.L.	glycerol	iron	pH	protein.g.L.	bitterness	GFS	ethanol..v.v.	CO2.PSI.	unfermentables	kcalperc	X1.propanol	X2.3.butanedione	X3.methylbutanal	propylene.glycol	propyl.acetate	n.pentanol	X2.methyl.1.butanol	isopentyl.formate	ethyl.isobutyrate	X3.methyl.2.butenal
10	5410228202929	Low/No alcohol	-0.641741	-2.14629	-1.90527	0.0462112	-3.19552	-0.59935	-1.97531	-2.4769	-4.487	-2.0048	-2.44279	0.646678	-0.135121	-0.831488	-3.2656	-0.833851	-0.35144	-3.455	-1.72377	1.02783	-0.46056	0.342423	-0.647817	1.16331	0.774517	1.35218	1.90849	0.312812	-0.371611	0.624798	0.995635	0.543447	1.58127	-1.1549	-0.230992	1.54765	1.52813	-1.81782	0.0020641	NA	5.94725	5.92038	5.69939	5.79156	5.2489	5e-10	5.74664
86	5410783031019	Low/No alcohol	-0.174824	-2.14629	-0.257098	0.347241	-3.19552	-0.507254	-1.75597	-2.17587	-4.487	-1.66224	-2.44279	0.284789	0.271299	-0.267482	-3.2656	-0.841005	-0.328355	-2.42251	-1.7765	0.131938	-1.66499	0.146128	-1.04576	1.30103	1.34928	0.09691	1.52504	-0.79588	-0.90309	0.627366	0.911158	1.39228	0.715586	-0.978811	0.491362	1.89609	1.57306	4.47424	0.0102016	0.00225557	5.6374	5.63682	7.01709	6.84595	6.74184	2.5e-05	6.13085
2	5410228142003	Low/No alcohol	0.511067	-2.14629	-1.90527	0.898604	-3.19552	-0.134514	-1.89364	-2.1296	-4.487	-1.52252	-2.44279	-1.58607	0.564765	-0.221747	-3.2656	-0.809949	-0.971388	-2.76195	-1.73672	0.332072	-2.01316	0.767156	-1.04576	1.32685	0.875061	0.09691	1.43933	-0.197226	-1.22185	0.634477	0.792392	1.1212	0.78746	-0.474955	0.322219	1.80909	1.51272	4.72425	0.0192197	0.00188501	6.5963	5.4113	7.34818	7.22155	6.9828	0.000173542	6.04483
83	54055520	Low/No alcohol	0.249793	-2.14629	-1.90527	0.782126	-3.19552	-0.233874	-2.08698	-1.8687	-4.487	-1.8628	-2.44279	0.401395	0.384714	-0.206601	-3.2656	-0.817257	-0.0994526	-3.455	-1.7263	0.136915	-1.27009	0.161368	-0.920819	1.43233	0.880814	1.989	1.31175	-0.158015	-1.39794	0.657534	0.802774	1.32623	0.649821	-0.443697	0.20412	1.81997	1.51516	4.39665	0.0115586	0.00123903	5.79084	5.00525	6.99469	6.88405	6.60574	1.58e-07	6.02572
40	5410228141181	Low/No alcohol	-1.90283	-0.756987	-1.34727	0.553356	-3.19552	0.207751	-1.71309	-1.82813	-4.487	-1.76058	-1.68246	1.11354	1.02583	0.351423	-2.8729	-0.529354	-0.383189	-3.455	-1.24257	0.910875	-2.01316	0.664394	-1.75696	0.579184	1.07792	1.23593	1.39806	-0.585027	-1.48614	0.630051	0.139096	0.154272	-0.853872	0.0211893	0.278754	0.814248	0.955286	5.72015	0.0119995	0.00676675	7.00225	6.29877	7.96576	7.94717	7.37485	7.86e-05	6.1653
247	5411081000264	Fruitbeer	0.404802	-2.14629	-1.90527	2.10874	-2.85078	0.659248	-2.16147	-1.67572	-2.58838	-1.4756	-2.14176	-1.58607	1.02307	0.45819	-3.2656	-0.888469	-0.477047	-2.28108	-1.16558	0.350127	-2.01316	0.09691	-0.356547	1.319	1.64591	0.09691	2.13354	0.299943	-0.545155	0.593286	1.39967	0.91803	1.82181	0.498311	0.278754	1.1685	1.77752	5.26346	0.191081	0.0334581	6.64166	5.25116	8.01873	8.25169	8.17206	0.00309875	6.04647
48	8711406995211	Dubbel	0.891771	-2.14629	0.0280932	1.39967	-2.51215	1.57711	-0.704521	-1.66144	-4.487	-0.192807	-0.799587	1.08706	1.78527	1.3247	-0.447447	0.987733	0.214927	-2.07857	-2.22167	0.13618	-2.01316	0.0791812	-1.18709	-0.218245	1.89955	1.94939	2.22011	0.383815	-0.637329	0.634477	1.07918	1.06187	-1.02228	0.834421	0.447158	1.65648	1.78352	5.46996	0.623254	0.183262	5.87408	5.62646	7.82293	8.12533	7.97241	0.0173573	5.93827
165	5411081000363	Fruitbeer	-0.243322	-2.14629	-0.556487	0.81955	-2.36704	0.465608	-2.67469	-1.60223	-2.16463	-1.65296	-2.44279	0.662233	1.37029	0.789917	-3.2656	-0.700983	-0.497682	-1.58704	-1.15568	0.769702	-2.01316	0.322219	-0.79588	1.51989	1.35698	0.09691	2.25406	0.173186	0.0899051	0.576341	1.36078	0.979503	1.90211	0.363612	0.30103	0.705436	1.7478	4.9384	0.143331	0.0270994	5.52139	5.46844	7.71332	8.22247	8.17552	0.00594641	6.1071
124	5412186002658	Pils/Lager	0.08773	-2.14629	-0.33636	1.15521	-3.19552	0.949666	-1.94462	-1.35897	-4.487	-1.01253	-1.01338	0.856219	1.29764	0.550858	-2.03152	-0.161214	-0.400701	-3.455	-0.87447	0.863174	-2.01316	0.230449	-1	1.21352	0.841985	1	1.89763	0.131939	-0.704543	0.623249	0.525045	1.11343	-0.732828	0.612784	0.267172	1.29391	1.5045	5.53832	0.0516208	0.0354197	-1.81782	5.98502	7.81243	7.84793	7.47379	0.00030241	5.72795
207	5411223030036	Fruitbeer	0.567943	-2.14629	-0.521224	1.0853	-0.539583	0.78646	-2.19586	-1.26432	-2.02803	-1.16727	-1.98758	0.662037	1.28141	0.556973	-2.57106	-0.0923065	-0.44074	-2.2186	-0.927934	0.882759	-2.01316	0.643453	-0.782516	0.911956	1.07004	2.15836	3.03362	0.268344	-0.537602	0.584896	1.33244	0.691656	1.78068	0.518514	0.278754	1.16658	1.75709	5.06518	0.105382	0.0240036	5.88522	5.70707	7.77711	8.05657	7.78374	0.0021944	5.80551
155	5410228188704	Low/No alcohol	-1.6018	-2.14629	-1.90527	0.916406	-3.19552	0.936354	-1.91596	-1.19379	-4.487	-1.04513	-0.642056	0.632351	1.3493	0.572811	-1.68079	-0.269521	-0.764484	-3.455	-1.26476	0.84769	-2.01316	0.612784	-1.04576	1.28262	0.778151	0.778151	1.61278	0.128722	-1.52288	0.633468	0.812913	1.27802	0.937518	0.564666	0.217484	1.30201	1.5361	5.71724	0.328111	0.0302807	6.35645	5.48972	7.93751	8.17556	8.08513	0.00535804	5.43358
141	5410228141174	Low/No alcohol	0.152842	-2.14629	-1.05547	0.84051	-3.19552	1.07128	-1.71704	-1.18303	-4.487	-1.09125	-1.30064	-1.58607	1.52534	0.905635	-1.35754	0.283475	-0.71575	-3.455	-0.743234	0.925058	-2.01316	0.525045	-0.958607	0.451786	0.863323	0.09691	1.91116	0.286681	-1.39794	0.623249	0.556303	1.26853	-0.721246	0.609061	0.230449	1.38102	1.52646	5.92356	0.815544	0.214226	6.49419	5.18289	8.07044	8.1303	7.88266	0.0161149	5.55236
179	5411081004736	Flanders old brown	0.436178	-2.14629	-0.41052	0.6534	-3.19552	0.971618	-1.78265	-1.17166	-2.28525	-0.948115	-1.72723	-1.58607	1.55112	0.873954	-1.98695	0.125237	-0.56813	-1.44267	-0.793107	1.06088	-2.01316	0.190332	-0.744727	1.03483	1.87274	1.64836	2.07372	0.146128	-0.79588	0.583199	1.14301	1.09731	0.889021	0.636488	-0.230992	1.24957	1.59895	6.26801	0.196436	0.127531	6.21177	6.44225	8.45115	8.61791	8.66543	0.0168153	6.02116
33	5425005660465	Fruitbeer	0.393353	-2.14629	-0.567327	2.16491	-2.13224	0.784719	-2.97572	-1.16567	-2.53387	-1.46067	-1.91919	0.64527	1.19983	0.649645	-2.30452	-0.855784	-0.490018	-1.5558	-1.07219	0.600381	-2.01316	0.161368	-0.537602	1.58058	1.36642	2.14145	2.18041	0.268344	0.701999	0.592177	1.37749	0.584162	1.54759	0.499687	0.243038	0.674402	1.63389	5.88818	NA	0.000965121	6.40273	-1.81782	7.10163	7.46521	7.40514	0.0110408	5.62013
50	5411223030043	Fruitbeer	0.263647	-2.14629	-1.08656	1.24336	-1.42475	0.892526	-2.02942	-1.16463	-1.91955	-1.23627	-1.95136	0.602108	1.18939	0.543258	-2.77989	-0.405248	-0.567937	-1.95214	-1.08703	0.732954	-1.41117	0.342423	-0.508638	1.31059	0.975432	1.64836	3.10363	-0.0315171	-0.392545	0.574031	1.32634	0.42586	1.91426	0.432969	0.30103	0.371991	1.76045	5.26206	0.089688	0.00934274	-1.81782	5.62108	7.8625	8.01715	7.89713	0.0219587	5.57324
227	5411223030098	Fruitbeer	0.357322	-0.535019	-1.90527	2.16906	-2.10018	0.953613	-2.19963	-1.13939	-1.7841	-0.983238	-1.63564	-1.58607	1.35349	0.651791	-2.96457	-0.20872	-0.41298	-1.7587	-1.03958	1.08228	-2.01316	0.854306	-0.60206	1.56561	1.62325	2.2266	3.02776	0.218798	0.10721	0.598791	1.43933	0.840859	1.72864	0.534026	0.278754	1.26881	1.77122	5.22526	0.11681	0.0271943	-1.81782	5.65586	7.81026	8.01784	7.86132	0.0148554	5.74936
88	5411081003654	Kriek	0.871163	-2.14629	-0.678712	0.88526	-2.56543	1.19538	-1.21771	-1.06727	-2.00944	-0.732289	-1.3006	0.864106	1.41212	0.767829	-1.81051	0.0884391	-0.549866	-2.20761	-0.617173	0.610418	-2.01316	0.544068	-0.809668	1.57415	1.63246	0.09691	2.70027	0.146128	-0.318759	0.595496	1.1383	0.640879	1.36201	0.920645	0.39794	0.958803	1.80957	6.11622	0.431778	0.0679383	6.1924	5.9864	7.02941	8.55333	8.59847	0.000633831	6.20176
77	8711406023563	Blond	-0.184628	-2.14629	-0.334611	1.80705	-3.19552	1.1611	-1.68708	-1.05215	-4.487	-0.906753	-1.10688	0.767986	1.57494	0.878415	-1.34251	0.326937	-0.191	-2.21896	-0.558698	0.110819	-0.567945	-0.0705811	-0.769551	0.792392	0.799341	2.28217	1.79588	0.235528	-1.95861	0.617	0.568202	1.23068	-0.920819	0.692847	0.261263	1.34908	1.57647	5.77385	0.0536573	0.0403897	-1.81782	6.41364	8.02278	8.05548	8.11973	0.00173705	6.16805
22	5411663001276	Wheat	-0.106163	-2.14629	-0.221505	0.909606	-3.19552	1.05208	-1.77392	-1.05076	-4.487	-1.05239	-0.904726	0.32867	1.57793	1.04616	-1.3911	-0.0137681	-0.42955	-2.11266	-0.525995	1.15499	-0.702995	0.0791812	-1.75696	0.412461	0.774517	2.04922	1.96379	0.329398	-1.82391	0.609594	0.623249	0.342817	-0.958607	0.66323	0.273001	1.56098	1.62056	5.5159	0.0589129	0.0324419	6.79635	6.1743	7.94991	7.94734	7.9351	0.013107	6.08733
81	8715608222557	Pils/Lager	0.26493	-2.14629	0.058259	0.947369	-2.30803	1.15058	-1.85403	-1.03685	-2.36754	-0.688013	-1.25305	0.869207	1.7042	1.06848	-1.18575	0.343619	-0.256569	-3.455	-0.449533	1.17371	-2.01316	0.880814	-0.920819	-0.327902	0.778151	1.26717	2.02119	0.373831	-1.23807	0.605305	0.469822	1.26948	-1.39794	0.70927	0.290035	1.50637	1.62676	6.09476	0.284814	0.0497767	-1.81782	6.15083	8.37568	8.63305	8.42573	0.00374858	6.04188
202	5425029020047	Stout/Porter	0.151042	-2.14629	0.0532667	1.18308	-2.266	1.09214	-0.738321	-1.02687	-2.35803	-0.513038	-1.10018	0.300243	1.56925	1.21834	-1.03991	0.156894	-0.0111625	-2.19654	-0.628212	1.10047	-2.01316	0.20412	-1.04576	0.386499	2.14082	2.16435	2.02531	0.320146	-2.69897	0.649335	1.22141	1.63732	-1.52288	0.70927	0.306425	1.49464	1.67647	6.20496	3.66057	0.974746	5.553	6.2562	8.19397	8.34027	8.32286	0.0228392	5.92239
64	5410908000128	Blond	0.310058	-0.779513	-0.370774	1.31436	-3.19552	1.1929	-0.789615	-1.02342	-4.487	-0.543915	-1.47952	1.02845	1.54687	0.807659	-1.26745	0.414029	-0.0984572	-2.25337	-0.445923	1.03713	-0.814005	0.332438	-1.30103	0.321184	0.857332	2.27989	2.17026	0.177537	-1.02434	0.618048	0.612784	1.21048	-1.69897	0.673021	0.544068	1.38694	1.57352	5.32331	0.140692	0.0490797	4.874	4.85213	7.77217	8.00625	8.07777	0.0109157	5.23732
218	54057142	Pils/Lager	0.619873	-2.14629	-0.255644	1.42611	-3.19552	1.03511	-1.55768	-1.01997	-4.487	-0.858958	-0.813199	1.17371	1.42473	0.773615	-1.73696	0.0418918	-0.108998	-2.30759	-0.943553	0.975263	-2.01316	0.623727	-1.31903	0.913676	0.781819	1.75453	1.951	0.147676	-1.30861	0.61277	0.594588	1.23798	-0.732828	0.729974	0.311754	1.4612	1.63246	6.4657	0.0569595	0.0363228	-1.81782	5.20949	8.12345	8.36537	8.11544	0.0433359	5.94477
96	5411681080000	Pils/Lager	0.531078	-2.14629	-0.400433	1.19197	-3.19552	1.02531	-2.00524	-1.01622	-4.487	-1.08481	-1.25053	0.868723	1.44015	0.897111	-1.73791	-0.0631471	-0.215729	-3.455	-0.865011	0.848619	-2.01316	0.585461	-0.978811	1.02407	0.792392	1.74819	1.81954	0.268344	-1.67675	0.612784	0.653213	1.45513	-0.853872	0.70927	0.311754	0.390935	1.49328	6.09515	0.523886	0.19222	6.33031	6.00016	8.14029	8.41966	8.28752	0.0224183	5.71955
230	5410228141235	Pils/Lager	-0.0837207	-1.84526	-0.620007	1.17934	-3.19552	1.02531	-1.6535	-1.0145	-4.18597	-0.808157	-0.772191	0.946845	1.43262	0.732174	-2.04314	-0.137775	-0.388916	-3.15397	-0.916338	0.97967	-1.71213	0.702698	-1.06741	1.19347	0.802163	1.30909	1.95638	0.1959	-1.5095	0.613486	0.641526	1.31926	-1.31728	0.715472	0.102458	1.41956	1.61272	5.87233	0.0417431	0.0102681	-1.81782	5.17497	8.05543	8.24085	8.07579	0.00347109	5.28166
44	5411633250055	Wheat	-0.499523	-2.14629	-0.304317	0.980339	-3.19552	0.837321	-1.64772	-1.01336	-4.487	-1.06248	-1.71175	0.923314	1.26937	0.654376	-1.88924	-0.224535	-0.17578	-2.292	-1.17574	0.729128	-0.674987	0.78533	-0.958607	0.383815	0.744293	2.14145	1.96142	0.236789	-1.30103	0.61066	0.579784	0.379306	-0.488117	0.645913	0.423246	0.598791	1.44255	4.88617	NA	NA	-1.81782	5.45822	7.42231	7.7619	7.78228	0.00760157	5.64211
161	5411686700057	Flanders old brown	0.322277	-2.14629	-0.243261	0.754673	-2.05478	1.40251	-1.6333	-1.01062	-1.92738	-0.786775	-0.733733	0.815262	1.73708	1.22015	-1.03609	0.129485	-0.232492	-2.08118	-0.63439	1.14036	-2.01316	0.243038	-0.158015	1.20602	1.72713	1.74036	3.1232	-0.00217692	-0.508638	0.591065	1.00432	0.667313	0.914872	0.71265	0.337459	1.33001	1.65106	5.58193	0.334342	0.109982	6.43192	6.5259	8.17279	8.41691	8.4115	0.00290274	6.02754
195	8711406995631	Wheat	0.204437	-2.14629	0.0476058	1.53528	-2.39041	1.25216	-1.40605	-0.998829	-2.66454	-0.520749	-0.988282	1.11077	1.69305	0.939346	-1.32726	0.402081	0.0166197	-3.455	-0.504157	1.41709	-0.164417	0.255273	-1.07058	0.49276	0.79588	1.98677	2.23553	0.355068	-1.23807	0.605305	0.672098	0.338456	-1.25964	0.763428	0.477121	1.36791	1.63668	6.15735	0.0887366	0.0697304	7.13627	6.49099	8.18674	8.14184	8.27814	0.00934851	6.38311
142	54112087	Wheat	0.343424	-2.14629	-0.31524	1.26634	-3.19552	1.36229	-0.632197	-0.994091	-4.487	-0.130537	-2.44279	0.228675	1.56454	1.10568	-0.906981	0.565445	-0.609949	-2.29286	-0.527141	1.03404	-1.18197	0	-0.978811	0.801747	1.09691	2.39182	2.43136	0.331427	-0.958607	0.612784	0.623249	0.732997	-1.34679	0.705008	0.356981	1.46687	1.61805	5.87458	0.0490438	0.130356	-1.81782	5.52555	8.07429	8.30724	8.42939	0.0752817	6.14144
137	54057012	Amber	0.580955	-2.14629	-0.211563	0.935913	-2.74958	1.23663	-1.13978	-0.989827	-4.487	-0.864438	-1.55941	0.988106	1.51971	1.09073	-0.978583	0.336183	0.0856847	-2.11295	-0.428268	1.17798	-2.01316	0.500047	-0.96839	0.777392	1.28558	1.83865	2.07287	0.227887	-1.02518	0.607923	0.657281	1.06976	-0.187087	0.706718	0.284431	1.48366	1.62743	6.13549	2.33632	0.613559	4.47438	6.24336	8.23319	8.50662	8.4583	0.0425749	5.85579
236	54107052	Brett/cofermented	0.099102	-2.14629	-0.818371	1.34081	-2.50934	1.121	-0.851814	-0.978129	-2.10018	-0.394054	-1.17711	0.74615	1.62198	1.06589	-3.2656	-0.381638	0.128997	-3.455	-1.22797	1.136	-0.825061	0.371068	-0.853872	1.18027	1.01912	1.16137	2.2418	0.488551	-1.52288	0.617525	0.720159	1.52849	-1.45593	0.800029	0.491362	1.31323	1.65557	5.9757	1.21906	0.280896	6.65522	5.85493	8.18946	8.40589	8.30268	0.0448238	5.75146
223	5410228231325	Low/No alcohol	0.466997	-2.14629	-1.90527	0.979821	-3.19552	0.630001	-2.13209	-0.978015	-4.487	-1.20232	-0.241194	-0.0118448	1.10178	-0.554754	-3.2656	0.227585	-1.7841	-3.455	-1.14616	1.16668	-2.01316	0.623249	-1.04576	-0.110698	0.822822	2.03941	1.94448	0.212188	-1.22185	0.615424	0.767156	1.30147	0.715586	-1.45593	0.146128	1.88989	1.55006	-1.81782	NA	0.00161021	-1.81782	6.50571	7.18584	7.30291	7.72991	0.0323187	5.90781
211	5411223030050	Lambic	0.517848	-0.774471	-0.626013	1.29528	-1.96839	1.43873	-1.51663	-0.975555	-1.42707	-0.776959	-0.697323	0.701865	1.63562	1.00106	-1.84924	-0.301691	-0.351484	-2.09963	-1.07964	1.06827	-2.01316	0.0791812	-0.309804	1.28679	1.26245	2.13194	3.25539	-0.145694	-1	0.572872	1.25164	0.774261	-2.60206	0.663701	0.255273	1.71244	1.73055	6.06551	0.247359	0.0370042	-1.81782	5.49241	8.02462	8.17865	8.0837	0.0114056	6.16064
190	875213000068	Flanders old brown	0.281454	-2.14629	0.245568	1.01211	-1.68497	1.57673	-1.73037	-0.941574	-1.53217	-0.722013	-0.846018	0.938668	1.60666	0.958029	-1.44315	0.110866	-0.239547	-2.70774	-0.857861	1.21686	-2.01316	0.431364	-0.200659	1.32077	1.77924	1.38917	2.80922	0.188928	-0.610834	0.600973	1.02735	0.93837	0.625312	0.705864	0.342423	1.34537	1.63406	4.76569	3.93e-06	NA	-1.81782	6.04087	7.59519	7.9302	8.07464	0.20464	5.95587
197	5412896000111	Wheat	0.33338	-2.14629	0.298	1.00195	-2.09125	1.25106	-0.570951	-0.934476	-4.487	-0.332982	-1.72434	0.890452	1.41892	0.997058	-1.27728	0.0867761	-0.00148347	-3.455	-0.89815	0.909683	-0.653892	0.176091	-1.22185	0.402261	0.752048	2.27875	1.92169	0.310693	-1.22185	0.623249	0.462398	1.19411	-0.60206	0.651278	0.332438	1.4283	1.56528	5.6765	0.152339	0.0241795	5.50211	6.41284	7.8582	8.13398	8.01959	0.0121888	5.67074
228	5411663002945	Tripel	0.788825	-2.14629	-0.491834	1.68377	-3.19552	1.44499	-1.26138	-0.913569	-4.487	-0.748459	-0.868285	1.69409	1.6499	-1.32112	-1.1725	0.339354	0.486891	-1.79997	-0.70178	1.25831	-2.01316	0.190332	-0.853872	1.28194	1.21617	2.02531	1.96614	0.403121	-0.90309	0.612254	0.792392	1.04171	-0.782516	0.88846	0.477121	1.54802	1.77395	5.93597	0.714278	0.0755124	4.37098	6.24276	6.78686	8.75066	8.74709	0.000409003	6.27193
185	54055001	Pils/Lager	0.463317	-2.14629	-0.531151	0.823677	-3.19552	0.927442	-1.27148	-0.909195	-4.487	-0.767766	-1.65472	0.79047	1.34654	0.729186	-1.73318	-0.0641603	-0.367426	-3.455	-0.8428	0.950487	-2.01316	0.574031	-0.886057	-0.853872	0.716003	2.21748	1.90309	0.194514	-1.29714	0.612784	0.50515	1.35568	-1.02228	0.661813	0.267172	1.42773	1.5729	4.55915	0.0357731	0.0187778	-1.81782	6.13825	7.78978	7.96329	7.66161	0.00207099	5.83877
166	5425029020252	Saison	0.316035	-2.14629	-0.319048	1.27011	-2.63078	1.40753	-0.642914	-0.902517	-2.27246	-0.368151	-1.18669	0.81616	1.57374	1.14683	-0.966918	0.31907	-0.101045	-3.455	-0.783043	1.07393	-2.01316	0.423246	-0.920819	0.938019	0.944483	1.43136	2.11059	0.438542	-2	0.636488	0.826075	1.6154	-1.12494	0.777064	0.511883	1.33112	1.64717	5.9184	1.29563	0.236238	6.44141	5.92794	8.00684	8.12832	8.11247	0.0328304	5.79125
216	5410228201076	Scotch	0.658736	-2.14629	-0.412693	1.24933	-3.19552	1.44101	-1.58336	-0.902136	-2.44551	-0.743342	-0.80813	0.81743	1.77493	1.20732	-1.08932	0.512489	-0.25864	-2.0381	-0.544265	1.49942	-2.01316	0.361728	-0.809668	1.36154	1.79934	1.14613	2.0607	0.462398	-1.45593	0.627366	1.0607	1.37041	0.356026	0.854306	0.20412	1.56437	1.77599	6.41577	0.954531	0.0392283	-1.81782	6.50455	8.31096	8.8454	8.88312	0.517143	6.3568
200	54125001	West Flanders ale	0.580888	-2.14629	0.0393764	0.922142	-2.04239	1.58144	-1.23336	-0.901408	-1.96597	-0.464358	-0.710121	1.06311	1.56941	0.822001	-1.54821	0.0832392	0.12154	-2.12436	-0.609171	0.992778	-2.01316	0.422997	-0.189015	0.841365	1.80173	2.08038	2.93786	0.170262	-0.782149	0.593236	0.993414	0.383726	0.766413	0.702431	0.290035	1.50331	1.67318	6.50576	0.0764811	0.0226462	5.18686	6.74888	8.1491	8.32458	8.45928	0.0449341	5.88908
116	5411656051097	Lambic	0.736583	-2.14629	-0.532066	1.31987	-1.724	1.35491	-1.02912	-0.8987	-1.65218	-0.576377	-1.27181	0.657189	1.59811	1.00719	-1.95214	-0.430252	-0.284577	-1.94271	-0.836645	0.99214	-2.01316	-0.0457575	-0.431798	1.13001	1.2878	1.82607	3.12303	0.209515	0.064458	0.581495	1.25164	0.575765	1.54295	0.634477	0.352183	0.0709609	1.58664	5.91648	0.419828	0.190441	6.48954	6.45668	8.09214	8.20131	8.05263	0.046438	6.01805
139	5410228142027	Pils/Lager	-0.844376	-2.14629	-0.50955	1.30448	-3.19552	1.05104	-1.55207	-0.891334	-4.487	-0.606881	-0.671784	0.960609	1.49133	0.766688	-1.89568	0.0640553	-0.332865	-2.63358	-0.698634	0.939927	-2.01316	0.744293	-1.30103	1.34084	0.792392	1.53148	1.76716	0.161368	-1.23807	0.623249	0.633468	1.26346	-0.244125	0.716421	0.255273	1.36314	1.60144	6.2078	0.0325513	0.0695478	4.59368	6.33616	8.06433	8.31653	8.30379	0.00769913	5.93167
183	5410702000805	Saison	0.33191	-2.14629	0.614647	1.15468	-1.87976	1.20247	-0.636952	-0.888553	-2.36101	-0.300739	-1.08653	1.14787	1.62494	1.16246	-1.44703	-0.0267705	0.00489933	-3.455	-0.90063	1.35511	-0.275634	0.239013	-0.386936	1.09267	0.931345	2.06317	2.85175	0.10551	-1.55853	0.60315	0.663552	1.47442	-2.60206	0.768638	0.332438	1.29458	1.62694	6.06168	0.00161674	0.00262557	5.75102	6.60275	8.01632	8.38848	8.37084	0.130031	6.29682
111	5411276100540	Dubbel	0.536228	-2.14629	-0.422543	1.42247	-2.51215	1.39018	-0.931462	-0.887646	-4.487	-0.741351	-1.70202	0.824349	1.66721	1.33811	-0.718637	0.382825	-0.108424	-3.455	-0.676129	0.831756	-2.01316	0.113943	-0.19044	1.67697	1.76042	2.25648	2.26482	0.281033	-0.774691	0.63749	0.951823	1.19955	-0.809668	0.80956	-0.230992	1.46307	1.70705	5.31562	0.504108	0.226352	6.42658	5.51213	7.94436	8.18718	8.2398	0.00986937	5.99888
46	5411276200325	Blond	0.303725	-2.14629	-0.291957	1.464	-3.19552	1.14298	-1.39734	-0.881504	-4.487	-0.712086	-1.92046	1.19421	1.55597	1.18438	-1.09429	0.0214932	0.0190623	-3.455	-0.80056	0.607503	-2.01316	0.498311	-0.170696	1.98802	1.12548	2.09691	2.32222	0.346353	-0.472241	0.622732	0.822822	1.19461	-0.709965	0.801061	-0.230992	1.45796	1.69211	4.99872	0.458367	0.176236	5.71811	6.26476	7.85877	8.12389	8.02026	0.00175983	5.76395
213	5410783004099	Hoppy	0.396345	-2.14629	-0.248101	1.55329	-2.30146	1.45093	-1.46788	-0.881256	-2.05085	-0.531099	-1.50045	0.595546	1.60849	1.14942	-0.951461	0.572722	-0.255046	-2.65072	-0.408118	1.06808	-2.01316	0.230449	-0.853872	0.876795	1.15836	2.41078	2.13513	0.423246	-0.920819	0.61437	0.838849	1.2293	-0.958607	0.801404	0.361728	1.5649	1.72011	5.85283	0.135442	0.231157	-1.81782	6.64386	7.9801	8.09094	8.11526	0.00482157	6.05256
250	5411223030067	Faro	0.606635	-2.14629	-0.520972	1.23761	-1.98151	1.10036	-1.54325	-0.880068	-1.41488	-0.635468	-1.11402	0.718043	1.50438	0.865306	-2.28946	-0.233189	-0.446038	-2.2652	-0.719752	1.211	-2.01316	0.658011	-0.638272	1.00281	1.38917	2.17898	3.39358	0.338456	-1.12494	0.572291	1.3294	0.819412	1.79187	0.653213	0.290035	1.36764	1.83399	5.01269	0.153276	0.0316357	6.36809	-1.81782	7.96131	8.20446	8.041	0.00971769	5.73373
158	54107014	Amber	0.544573	-2.14629	-0.115698	1.03694	-3.19552	1.47726	-1.411	-0.875235	-4.487	-0.553502	-1.26873	1.05139	1.4238	0.811759	-1.05767	0.525213	0.0927154	-2.60818	-0.77246	-0.00543431	-2.01316	0.423246	-1.04576	0.474216	1.38917	2.3927	2.10551	0.115611	-0.991826	0.622214	0.78533	1.27356	-1.09691	0.693727	0.380211	1.34713	1.5876	6.19658	79.3618	0.108457	4.34377	6.18657	8.29889	8.69698	8.67739	0.542343	5.75837
224	5410228141884	Wheat	0.416759	-2.14629	-0.316658	1.56979	-3.19552	1.38138	-1.12611	-0.868149	-4.487	-0.482487	-1.58215	0.664179	1.49839	0.771017	-1.44971	0.399271	-0.30655	-2.63358	-0.70351	0.734249	-0.662483	0.0211893	-0.69897	0.671636	0.752048	1.33244	1.90849	0.276462	-1.04576	0.621176	0.752048	0.735958	-1.04576	0.706291	0.311754	1.56685	1.65474	6.53225	0.629908	0.2757	4.35878	6.31251	8.1938	8.56747	8.66914	0.159403	6.06977
54	549619093094	Kriek	0.534696	-2.14629	-1.90527	0.633889	-1.64975	1.26292	-1.73933	-0.85808	-1.51727	-0.702863	-1.28861	0.928386	1.4236	0.847014	-1.75289	-0.859241	-0.225607	-2.65857	-1.17954	0.678624	-2.01316	0.40654	-0.462181	1.83607	1.46389	1.49136	3.31186	0.356981	-0.59346	0.592177	0.973128	0.998456	-1.30103	0.748576	-0.230992	1.26916	1.6313	5.58497	0.180898	0.067989	5.0558	5.53007	7.75316	8.01533	7.90684	0.00532895	5.78184
5	5400000000006	Blond	1.07772	-0.578857	-0.165684	1.35634	-2.20586	1.38214	-0.665426	-0.850812	-2.62893	-0.231114	-1.21968	0.723026	1.5515	0.966948	-1.27568	-0.0231436	-0.167839	-3.455	-0.908368	-0.0330913	-1.18983	0.0606978	-0.978811	-0.853872	0.897627	2.18469	2.14301	0.454082	-2.1549	0.624282	0.633468	1.48394	-0.709965	0.773421	0.427324	1.50617	1.67622	6.43399	0.0350883	0.00689497	6.19141	6.5924	8.34617	8.36467	8.11171	0.0193956	6.5003
209	54085107	Pils/Lager	0.481887	-2.14629	-1.90527	1.14836	-3.19552	0.919785	-1.93723	-0.847009	-4.487	-0.718342	-0.686808	0.747335	1.41496	0.683399	-1.88008	-0.0193695	-0.421842	-2.14116	-0.706693	1.23317	-2.01316	0.792392	-1.18709	0.356981	0.778151	2.33143	1.87795	0.18327	-1.36552	0.612784	0.60206	1.42908	-0.481486	0.704579	0.267172	1.46665	1.61745	4.9904	0.0261853	0.0159654	-1.81782	6.20965	7.75926	7.86871	7.68744	0.00227687	5.8415
58	5425024151210	Saison	0.226355	-2.14629	0.0492277	1.34938	-2.25493	1.25138	-1.32404	-0.846414	-2.23284	-0.559768	-2.07495	0.569109	1.46511	0.944168	-1.38389	0.15889	-0.0844472	-3.455	-0.836079	1.02655	-1.14104	0.255273	-0.60206	0.942008	1.01072	1.75967	2.01912	0.449478	-1.69897	0.619615	0.819544	1.62714	-1.30103	0.824126	0.332438	0.808211	1.6243	6.2805	1.76409	0.0662442	-1.81782	6.18932	8.02165	8.38379	8.25708	0.127095	5.77966
11	8718754310017	Amber	1.01925	-2.14629	0.0380397	1.652	-3.19552	1.70008	-1.02415	-0.841864	-4.487	-0.550221	-0.847391	1.26655	1.64537	-1.02009	-1.05527	0.417195	0.470333	-3.455	-0.661703	1.01061	-2.01316	0.30103	-0.769551	0.931966	1.5172	2.19033	2.07372	0.451018	-1	0.622214	0.889302	1.3496	-1.25964	0.930949	0.423246	1.58788	1.81793	5.29731	1.09e-07	3.16e-05	5.46972	5.63297	7.24461	7.64895	7.63207	0.0478269	5.68651
56	5413963600012	Saison	0.298034	-0.748459	-0.183752	1.27684	-2.45655	1.26512	-0.727543	-0.836287	-2.83565	-0.400761	-1.33899	0.97043	1.41343	0.988228	-1.04869	0.347454	0.131487	-3.455	-0.849796	0.753278	-0.915031	0.585461	-0.90309	0.549003	1.17464	2.15685	2.12872	0.390935	-1.69897	0.62941	0.778151	1.71338	-1.39794	0.774882	0.431364	1.46464	1.67215	6.85425	0.253988	0.0491375	5.018	6.23082	8.18745	8.42856	8.30527	0.00871596	5.82425
84	5411516000517	West Flanders ale	0.598701	-2.14629	-1.90527	0.817994	-2.11323	1.29776	-1.4155	-0.835588	-1.98569	-0.619156	-1.57455	0.760447	1.3968	0.950332	-1.55721	-0.0131678	-0.371376	-2.00833	-0.906403	0.90216	-2.01316	0.50515	-0.530178	1.18455	1.79934	0.977724	3.0214	0.261263	-0.638272	0.595496	1.21748	1.06722	1.19326	0.708846	0.30103	1.5753	1.75167	5.88464	0.134725	0.0288063	-1.81782	6.17267	7.69448	7.72566	7.46364	0.00618449	6.00059
172	5411681400310	Wheat	0.0492025	-2.14629	0.0888286	1.19313	-2.31336	1.14698	-1.53025	-0.829768	-4.487	-0.66373	-1.20649	0.700269	1.6551	0.938288	-1.52724	0.229103	-0.19324	-2.1986	-0.548774	1.10672	-0.97315	0.255273	-1.1549	0.482874	0.653213	1.52504	2.05881	0.334454	-1.39794	0.60206	0.623249	0.65906	-1.30103	0.694605	0.278754	1.49339	1.61837	6.71616	1.19267	0.363961	5.76379	6.40521	8.589	8.84701	8.89907	0.0539783	6.3162
74	5412783054012	Faro	0.729531	-2.14629	-1.02842	1.17215	-1.98569	1.44258	-1.31323	-0.82943	-1.65306	-0.845317	-1.2568	0.723624	1.13245	0.898294	-1.49716	-0.078972	-0.3581	-2.08486	-0.892994	0.750298	-2.01316	-0.221849	-0.552842	1.2481	1.35984	2.20412	2.94694	0.18327	-0.657577	0.591065	0.892095	0.68993	0.310693	0.741152	0.273001	1.40849	1.65206	5.39801	0.126228	0.0187646	6.58972	5.19612	7.782	8.02886	7.76087	0.00776112	5.48748
188	8711406017487	Stout/Porter	0.742556	-2.14629	0.252213	1.56174	-2.28441	1.43274	-1.20344	-0.825322	-2.4318	-0.468113	-0.809031	1.0251	1.81681	1.12271	-1.13553	0.506414	0.540736	-3.455	-0.351389	1.1846	-1.53745	0.0606978	-0.89449	0.683047	1.96011	1.90714	2.20276	0.40654	-1.42597	0.625827	1.08368	1.52672	-1.34679	0.860338	0.427324	1.59789	1.78394	5.70901	0.498312	0.206349	-1.81782	5.24413	7.62512	8.12	8.26578	0.0177253	5.36099
20	5425005660205	Saison	0.253854	-2.14629	0.136237	1.71387	-2.14661	1.19389	-0.538554	-0.821973	-2.201	-0.246758	-1.47697	0.523235	1.5203	1.00813	-1.40351	0.127485	-0.077425	-2.66055	-0.873787	0.838148	-2.01316	0.176091	-0.530178	-0.0555173	1.30856	2.08099	1.87216	0.375664	-1.67675	0.620136	0.612784	1.48123	-1.60206	0.716003	0.410777	1.40909	1.60908	6.45682	0.209494	0.0375356	6.08613	5.88018	8.25393	8.4337	8.42501	0.00843765	6.13449
122	5425029020191	Brett/cofermented	0.351681	-2.14629	-1.90527	1.11074	-1.42794	1.23006	-0.342165	-0.821613	-1.46521	0.0921081	-1.23166	0.596483	1.5524	1.18265	-2.40285	-0.784574	0.00104539	-3.455	-1.75933	0.732792	-2.01316	0.40654	-0.437707	1.3438	1.30856	2.00432	2.19866	0.488551	-1.69897	0.636488	0.911158	1.70946	-1.39794	0.849112	-0.230992	1.46449	1.73239	6.40138	1.69127	0.191201	5.30967	5.97051	8.04276	8.26214	8.2545	0.122551	5.85226
169	5411676710004	Hoppy	0.558997	-2.14629	-0.133382	1.68771	-2.30848	1.3322	-0.977675	-0.819745	-2.31876	-0.368592	-2.44279	1.10364	1.73913	1.29349	-0.908667	0.428954	-0.0901873	-2.63264	-0.88624	0.925769	-2.01316	0.685742	-0.530178	1.71613	0.89487	2.07555	1.83885	0.409087	-1.34679	0.616476	0.832509	1.46153	-1	0.894039	-0.230992	1.42004	1.75263	5.64215	0.848473	0.312745	5.10569	5.50104	8.03937	8.31343	8.30831	0.00221895	5.8302
194	5411098730307	Dubbel	0.574963	-2.14629	-1.18515	1.21292	-2.80827	1.41043	-1.15196	-0.819229	-2.23508	-0.422187	-1.12977	0.861646	1.55349	0.958401	-1.08302	0.429102	0.1121	-1.92665	-0.552354	1.05169	-2.01316	0.161368	-1.12494	0.769377	1.79796	2.48785	2.16879	0.451786	-0.823909	0.625312	0.995635	1.17755	-0.443697	0.844166	0.431364	1.51028	1.74569	7.01335	0.39014	0.0389509	-1.81782	6.44683	8.44955	8.63258	8.71114	0.172906	6.81442
160	54055438	Wheat	0.420975	-2.14629	-0.181787	1.21431	-2.7812	1.41657	-0.930461	-0.813552	-4.487	-0.694187	-1.51478	0.80481	1.7238	1.11382	-0.787999	0.77449	-0.422859	-2.20343	-0.222573	1.05675	-0.91778	0.190332	-1.45593	0.575188	1.04532	1.43136	2.03141	0.299943	-0.677781	0.622214	0.623249	0.513551	-0.920819	0.681241	0.261263	1.5332	1.62247	6.65379	0.139246	0.173437	-1.81782	-1.81782	8.25221	8.46218	8.59187	0.143762	6.31321
43	5041300503	Amber	0.430197	-2.14629	-1.90527	1.74291	-3.19552	1.43722	-0.487916	-0.812479	-2.39094	-0.331936	-1.75449	0.589684	1.42284	0.64524	-1.29239	0.443814	-0.0620636	-2.6517	-0.877506	0.519445	-0.772576	0.243038	-0.69897	1.64992	1.273	2.10721	2.10209	0.318063	-1.09691	0.631444	0.829304	1.25912	-0.756962	0.823474	-0.230992	1.40226	1.69628	5.80559	0.044511	0.13872	7.28735	6.37425	7.97067	7.99841	8.06012	0.0086074	6.30722
100	875213000082	Dubbel	0.500739	-2.14629	0.406303	1.04857	-2.01412	1.23509	-1.72136	-0.812113	-4.487	-0.603574	-1.31957	1.05723	1.57052	0.969179	-1.22738	0.412032	-0.0980379	-1.50018	-0.667642	0.956372	-2.01316	0.30103	-0.838632	0.823148	1.93702	2.45408	2.19173	0.361728	-1	0.617	1.13988	1.13319	1.06277	0.774517	0.322219	1.48799	1.74315	5.44927	0.238857	0.0918218	6.02079	5.54421	7.81237	8.02519	8.02664	0.000482462	5.59986
7	5425025910809	Saison	0.951421	-0.611073	-0.175894	1.87058	-2.1891	1.42281	-0.444688	-0.800931	-1.93836	-0.43371	-0.589391	-1.28504	1.67231	1.13365	-1.23698	0.091148	-0.369348	-3.455	-1.05678	0.97044	-2.01316	0.0413927	-0.229148	1.33455	0.860338	2.10037	1.94939	0.455606	-1.22185	0.622214	0.681241	0.658822	0.0588055	0.892651	0.414973	1.0412	1.69843	6.39558	2.10932	0.158478	5.60842	6.14899	8.11964	8.49454	8.48615	0.320829	5.97227
62	5410228134879	Blond	0.429493	-2.14629	-0.212763	1.49703	-3.19552	1.29837	-1.30544	-0.796627	-2.70664	-0.873447	-1.10688	0.921968	1.56691	0.801793	-1.26344	0.487131	-0.206248	-2.02182	-0.658823	-0.0172201	-0.667269	0.17227	-1.34094	0.741127	1.24703	1.88391	2.03375	0.18327	-1.31688	0.613675	0.70271	1.25973	0.064458	0.747023	0.380211	1.50331	1.66375	6.05221	0.0793529	0.0673235	-1.81782	6.25867	7.848	7.7839	7.75009	0.00405559	6.1052
55	5425023990698	Hoppy	0.600987	-2.14629	-1.90527	1.16029	-3.19552	1.32965	-0.741926	-0.796287	-2.14813	-0.248937	-1.32367	0.571381	1.47403	0.964317	-1.59142	0.0549385	-0.159486	-2.05552	-1.00261	0.938428	-2.01316	0.311754	-0.958607	1.53358	1.39794	1.51851	2.05308	0.397071	-1.69897	0.623249	0.919078	1.76069	-0.371611	0.836324	0.352183	1.57473	1.75155	5.49562	0.434773	0.119747	5.6104	5.20479	7.5519	7.87428	7.86273	0.0160574	5.56806
26	54125032	West Flanders ale	0.713274	-2.14629	-0.331009	1.11108	-1.80883	1.80805	-1.10064	-0.794796	-1.56114	-0.345405	-0.581964	1.12731	1.57625	0.796886	-1.48618	-0.144154	0.0847103	-2.04721	-1.25305	1.00362	-2.01316	0.375259	0.13084	0.799334	1.85313	2.14418	3.32996	0.075547	-0.526258	0.586692	1.12689	0.101919	0.939769	0.747023	0.278754	1.51308	1.72724	-1.81782	NA	0.000605311	7.2285	7.03137	7.35753	7.71741	7.79505	0.0907068	5.60932
232	5411686700637	Kriek	0.261976	-2.14629	-0.643429	1.17811	-1.85341	1.60544	-1.6378	-0.791357	-1.72816	-0.618244	-0.33822	0.899332	1.68452	1.19985	-0.923888	0.258597	-0.176232	-2.15058	-0.52956	1.0888	-2.01316	0.556303	0.0191163	1.4665	1.66464	1.87795	3.40543	0.379306	-0.259637	0.592177	1.36173	0.8074	-2.60206	0.812913	0.30103	1.71374	1.82318	5.82389	0.754108	0.175914	-1.81782	5.96124	7.98926	8.45853	8.48562	0.0105137	6.38075
151	5411516001491	Faro	0.555085	-2.14629	-1.90527	1.17533	-2.09393	1.23066	-1.50976	-0.790056	-1.85558	-0.738273	-1.60625	0.645267	1.04192	0.767274	-2.07779	-0.301412	-0.312435	-1.84224	-1.0733	0.847391	-2.01316	-0.124939	-0.381952	1.22466	1.20548	1.76716	3.28274	0.323252	-0.576754	0.577492	1.33846	0.261382	1.85052	0.599337	-0.230992	0.988559	1.80275	5.41617	0.139752	0.120369	-1.81782	5.27017	7.64502	7.66152	7.092	0.00446095	5.63824
61	5410702001314	Stout/Porter	0.813816	-2.14629	0.671647	1.23018	-1.6563	1.22129	-0.538757	-0.784733	-2.06727	-0.280677	-1.14896	-1.58607	1.6899	1.18441	-1.22087	0.148348	-0.168921	-3.455	-0.707367	1.22977	-1.50672	-0.60206	-0.809668	0.79588	2.04825	1.43933	1.96142	0.405688	-1.69897	0.645422	1.04532	1.43395	-0.00877392	0.746634	0.458638	1.23058	1.62818	6.09184	2.45523	1.14859	4.95258	6.29339	8.46241	8.80136	8.71178	0.103288	6.3536
156	5410228193371	Kriek	0.430519	-2.14629	-0.272044	1.31316	-2.3439	1.27262	-1.83818	-0.779735	-2.2136	-1.00966	-1.10827	0.720741	1.60163	0.796878	-1.70038	-0.196867	-0.439998	-2.013	-0.597919	1.09753	-2.01316	-0.259637	-0.229148	0.989895	1.36361	0.69897	2.96708	0.324282	-0.576754	0.592177	1.08636	0.838755	-2.60206	0.718502	0.30103	1.51395	1.67307	6.65162	0.43413	0.0242739	-1.81782	6.27946	8.09374	8.181	8.29608	0.00706277	6.72354
138	5411223010557	Kriek	0.573111	-0.338074	-1.90527	1.17562	-1.63639	1.61093	-0.809108	-0.779173	-1.37639	-0.464181	-0.597326	0.910649	1.67315	1.06269	-1.26548	-0.500072	-0.43894	-3.455	-1.4247	0.981913	-2.01316	0.596597	-0.283997	2.12351	1.62531	1.42325	3.64591	0.507856	0.421604	0.605305	1.11561	0.211921	-1.69897	0.836007	-0.230992	1.11444	1.69567	5.64884	0.284672	0.0721619	6.47916	6.16071	8.07591	8.31649	8.31185	0.0212997	6.11081
70	54085190	Blond	0.394371	-2.14629	0.230381	1.52183	-2.46092	1.29784	-0.89179	-0.777583	-2.50307	-0.472544	-0.916426	1.12048	1.74193	0.956792	-1.27901	0.488611	0.160261	-2.44551	-0.146725	1.31897	-2.01316	0.170617	-1.41039	0.562218	1.17497	2.50948	2.08171	0.362671	-1.19181	0.607586	0.699383	1.0788	-1.1549	0.794836	0.447158	1.63195	1.72951	6.65736	0.834197	0.232785	4.31185	6.62427	8.31381	8.68677	8.72222	0.540893	6.15088
113	5425006700016	Blond	0.763682	-2.14629	-0.0698919	1.4927	-2.2347	1.28864	-0.799095	-0.775959	-4.487	-0.499942	-1.2151	1.28162	1.39771	0.883277	-1.43016	0.0661339	0.110335	-3.455	-0.8319	0.660328	-2.01316	0.511883	-0.809668	1.71109	1.14145	2.25042	2.23172	0.311754	-0.491605	0.625312	0.90309	1.33777	-1.30103	0.857031	0.50515	1.52173	1.75056	6.20172	1.09021	0.149141	-1.81782	6.40766	8.05546	8.49093	8.3998	0.118671	5.86314
176	5411858000183	West Flanders ale	0.375096	-0.57146	-0.521498	1.43157	-1.88522	1.40988	-1.33757	-0.7738	-1.71253	-0.460811	-1.28828	1.01127	1.04271	0.799032	-2.06449	-0.401029	-0.190188	-2.58253	-1.16241	0.734029	-2.01316	0.667453	-0.170696	1.45886	1.80003	1.76716	3.77342	0.260071	-0.0409586	0.580925	1.07004	0.615897	-1	0.736397	0.284431	1.33566	1.65595	-1.81782	NA	5.5e-09	-1.81782	5.57214	7.57487	7.83225	7.8002	0.255531	6.21421
105	5425006700405	Strong ale	0.758289	-2.14629	0.0514304	1.57584	-1.55901	1.41417	-0.956539	-0.77273	-1.79156	-0.406952	-0.975966	1.147	1.59653	1.16772	-1.56767	-0.227957	0.465752	-3.455	-1.92064	1.26208	-2.01316	0.251244	-0.788399	1.78495	1.93508	1.81824	2.10976	0.365488	-1.22609	0.651236	1.09977	1.71008	0.153815	0.943989	0.342423	1.6505	1.8578	6.96828	0.35049	0.0202861	6.53158	6.22408	8.30249	8.52741	8.50669	0.0802495	6.59083
167	5411858000077	Flanders old brown	0.406826	-2.14629	-0.63425	1.24725	-2.16494	1.59217	-1.7062	-0.772178	-1.85325	-0.535943	-1.14594	0.882808	1.19175	0.855754	-1.37551	0.299835	-0.155862	-2.04915	-0.732817	1.07225	-2.01316	0.423246	-0.20412	1.50017	1.82217	1.63849	3.32634	0.251638	-0.488117	0.58995	1.03141	0.724767	-0.49485	0.730782	0.255273	1.40765	1.65325	5.96785	2.83e-06	0.000185279	4.9905	5.88293	7.46531	7.82913	7.87313	0.105475	5.53543
59	5425005660601	Blond	0.612633	-2.14629	0.40006	1.94267	-1.98758	1.45758	-0.451494	-0.763816	-4.487	-0.130062	-1.22468	0.777162	1.55104	0.63551	-1.75326	-0.236213	0.0925347	-3.455	-1.02294	1.42166	-0.801357	0	-0.530178	1.56632	1.13033	2.2492	2.07555	0.459392	-2	0.625312	0.740363	1.60578	-1.82391	0.888179	-0.230992	1.45984	1.75179	7.07855	1.09353	0.0883351	5.99864	6.45522	8.32046	8.5885	8.5998	0.221173	6.17513
135	5410908000029	Tripel	0.710477	-2.14629	-0.429737	1.34033	-3.19552	1.4944	-0.803948	-0.757409	-4.487	-0.335734	-1.25842	1.12356	1.67348	-1.32112	-1.01707	0.686139	0.095281	-3.455	-0.255183	0.92669	-2.01316	0.290035	-1	0.463893	1.21352	2.4014	2.09691	0.334454	-1.52288	0.617	0.826075	1.5987	-1.04576	0.911158	0.50515	1.51315	1.78393	6.04961	0.43413	0.0752074	4.36468	6.3562	7.15723	8.77502	8.93828	0.0456745	6.47863
82	5411516002269	Kriek	0.737564	-0.53331	-1.90527	1.02931	-1.41206	1.71743	-1.01737	-0.751978	-1.13507	-0.622748	-0.723286	0.942737	1.43229	0.898035	-1.65063	-0.554738	-0.0822556	-1.92702	-1.20548	0.600137	-2.01316	0.0606978	0.102091	2.30326	1.43056	1.26717	3.85658	0.410777	0.115611	0.584896	0.968483	-0.450384	-2.30103	0.803798	-0.230992	0.480007	1.62573	5.52023	0.392878	0.12711	-1.81782	5.30943	7.55493	7.81679	7.73456	0.0522959	5.29609
241	608782666133	Kriek	-0.186996	-0.782095	-0.644529	0.994616	-1.22654	1.50884	-0.553455	-0.748131	-1.01845	-0.154586	-1.16159	0.751452	1.44861	0.936783	-1.564	-0.359524	-0.68225	-3.455	-1.37572	1.01239	-2.01316	0.64836	0.049218	1.82168	1.47567	0.09691	3.34498	0.346353	-1	0.599883	0.926857	0.844539	-1.52288	0.796574	-0.230992	1.47632	1.70422	5.45936	0.473914	0.11756	5.52757	5.36349	7.59162	7.91249	7.81856	0.046265	5.57277
128	5425014681017	Amber	0.224978	-2.14629	0.16563	0.943119	-2.06349	1.32324	-0.526864	-0.747268	-4.487	-0.129965	-1.25528	-1.58607	1.62285	1.1802	-0.986826	0.277362	-0.167999	-2.6925	-0.695994	1.2652	-1.12543	-0.0457575	-0.468521	0.0232525	1.29115	2.00647	2.78711	0.30103	-1.75696	0.603686	0.690196	1.22108	-2.60206	0.73759	0.469822	1.30146	1.60568	5.57946	0.000149215	0.00419149	6.06523	-1.81782	7.5623	7.92733	7.8897	0.0927806	5.69297
244	5413784109060	West Flanders ale	0.733753	-2.14629	0.494786	0.921175	-1.73672	1.40865	-1.04429	-0.742826	-2.04842	-0.470416	-1.1577	1.15923	1.7612	1.19505	-1.18184	0.249857	0.103325	-3.455	-0.820262	1.33538	-2.01316	0.596597	-0.552842	1.12985	1.78104	2.01494	3.08009	0.485721	-0.392545	0.599883	0.926857	1.04665	-1.39794	0.871281	0.243038	1.35993	1.73225	6.12946	0.331702	0.100446	-1.81782	6.25061	8.1713	8.16972	8.07768	0.0318202	5.84521
178	620670293948	West Flanders ale	0.742716	-2.14629	0.354519	0.854899	-1.70531	1.5864	-1.2611	-0.740992	-1.71726	-0.527507	-1.1665	0.752145	1.69885	1.13554	-1.35316	0.113143	-0.201788	-2.15181	-0.956677	1.26275	-2.01316	0.0211893	-0.0199966	0.868938	1.66745	1.92428	2.96544	0.458638	0.00432137	0.588832	0.897627	0.730944	-0.49485	0.848805	0.230449	1.22167	1.69215	6.48818	5.29453	0.156341	4.52101	6.4765	8.29259	8.67745	8.6835	0.691118	6.16538
110	5411098730291	Blond	0.63617	-2.14629	0.0100072	1.43198	-2.55517	1.53709	-0.850335	-0.73698	-4.487	-0.303552	-1.00229	1.04529	1.67824	1.08219	-0.930498	0.61619	-0.0526692	-3.455	-0.363397	0.918523	-2.01316	0.217484	-1.22185	0.526339	1.05308	2.55206	2.18327	0.460146	-0.881735	0.61066	0.744293	1.15201	-0.721246	0.839478	0.414973	1.56158	1.74101	6.40661	1.76558	0.506307	5.80635	6.451	8.53861	8.66141	8.5961	0.0401569	6.10784
231	5425025390090	Stout/Porter	0.797709	-2.14629	-0.0377349	1.48881	-2.4756	1.23204	-0.841381	-0.7351	-4.487	-0.330386	-1.00474	0.897566	-0.429807	0.98646	-1.47185	0.154791	0.241482	-2.58253	-0.669322	0.734303	-2.01316	0.4843	-0.838632	1.70812	2.33566	1.72428	2.22272	0.273001	-0.5157	0.674402	1.45788	1.50379	-1.69897	0.832509	0.278754	1.72746	1.84788	5.96717	0.334344	0.0616586	6.14067	5.73397	8.0436	8.35858	8.22046	0.00135447	6.02543
112	5410908000012	Brown	0.643751	-2.14629	-0.332922	1.36418	-2.89279	1.56348	-0.54729	-0.732678	-2.98192	-0.221993	-1.38375	1.02549	1.64554	0.81546	-1.09488	0.688626	0.11646	-2.39344	-0.263456	1.2355	-1.15446	0.322219	-0.823909	1.19229	1.50987	2.18469	1.96142	0.311754	-0.958607	0.62941	0.956649	1.41376	-0.920819	0.867173	0.511883	1.61542	1.78442	5.53541	0.318041	0.0515725	5.98486	5.63135	7.69191	7.97558	8.08246	0.063469	5.96386
219	5411681401775	Hoppy	0.153864	-2.14629	0.196834	1.84422	-1.83342	1.25605	-1.03624	-0.730312	-2.03433	-0.365266	-1.39459	0.929306	1.46758	0.861397	-1.46655	0.0635529	0.178505	-3.455	-0.770101	0.901496	-0.67347	0.322219	-0.823909	1.07463	1.1383	1.90849	2.04336	0.245513	-1.13966	0.617	0.720159	1.40681	-1.09691	0.74351	0.393575	1.49561	1.65595	6.5045	0.616304	0.34086	6.79105	6.36147	8.51964	8.76457	8.72612	0.0177376	5.9761
129	5410228146162	Brown	0.193449	-2.14629	0.050691	1.39315	-2.46661	1.20399	-1.57496	-0.729566	-4.487	-0.589324	-1.30575	0.631475	1.50132	0.718403	-1.4675	0.360055	-0.0217076	-2.06677	-0.697334	0.852904	-0.661305	0.267172	-0.978811	0.674861	1.76901	1.99344	1.95182	0.334454	-1.30103	0.625827	1.02531	1.36459	0.84042	0.809896	0.371068	1.58121	1.76296	4.95363	NA	4.4e-05	6.03823	-1.81782	7.42978	7.74124	7.8789	0.0828098	5.79488
42	5411024000047	Lambic	0.225261	-2.14629	-1.90527	1.38034	-1.11864	1.76586	-0.430351	-0.718671	-0.858848	-0.141664	-1.15046	0.484726	1.39177	0.893106	-1.28391	-0.390006	-0.391233	-3.455	-1.4698	1.03471	-2.01316	0.230449	0.287802	1.37328	1.12548	0.09691	3.39872	0.323252	-1.1549	0.576917	0.740363	0.946354	-1.30103	0.751664	-0.230992	1.6045	1.70104	5.3072	0.612341	0.204423	4.3702	5.49894	7.55324	7.80708	7.70844	0.0763549	5.5127
72	54121096	Hoppy	0.82335	-2.14629	-0.196662	1.62008	-3.19552	1.46206	-0.927162	-0.717208	-2.11464	-0.351474	-0.336983	0.82951	1.73472	1.1824	-0.966596	0.386761	-0.045497	-3.455	-0.552044	1.65819	-1.0941	0.278754	-1	1.64655	1.03342	1.95665	2.05881	0.437751	-1.82391	0.621176	0.788875	1.60675	-1.18709	0.981592	0.431364	1.65715	1.86701	6.8828	0.294688	0.0589252	6.20687	6.34377	8.25644	8.44447	8.38499	0.0137707	6.02215
186	112161945	Strong ale	0.972691	-0.750581	-0.214137	1.27794	-3.19552	1.52315	-0.77997	-0.71424	-2.09259	-0.279303	-1.65345	0.933829	1.79499	1.34987	-0.807907	0.653426	0.0871814	-3.455	-1.25861	1.42557	-2.01316	0.332438	-0.721246	1.00152	1.8109	1.84819	2.233	0.44248	-0.853872	0.632963	1.1089	1.46477	-0.170696	0.97174	0.311754	1.55823	1.85537	6.32649	0.159233	0.242967	-1.81782	6.23181	8.05314	8.14099	8.1277	0.0142019	5.9454
109	5412858000067	Brown	0.583161	-2.14629	-0.124548	1.41345	-2.45469	1.28731	-1.00997	-0.713521	-2.55207	-0.298108	-1.12744	0.87479	1.74236	1.23819	-1.00283	0.383906	-0.15979	-2.1189	-0.816346	1.3415	-2.01316	-0.221849	-1.09691	-0.853872	1.49346	2.2014	2.04336	0.31597	-1.54668	0.604226	0.763428	0.830579	-1.22185	0.869525	0.596597	1.4514	1.73707	5.89667	0.200443	0.0603643	5.76752	6.74161	8.60646	8.59274	8.39985	0.00976661	6.84396
246	5410783001432	Blond	0.535211	-0.767843	-0.7846	1.18149	-3.19552	1.49825	-1.04084	-0.709064	-2.21431	-0.340507	-1.64995	0.685433	1.69074	1.21995	-0.782016	0.650906	-0.312275	-2.30321	-0.37226	0.855187	-2.01316	0.0791812	-0.657577	0.509203	1.12057	2.2492	2.15076	0.513218	-0.920819	0.604226	0.744293	0.960827	-1.1549	0.902547	0.414973	1.62449	1.80118	7.44116	0.196796	0.0741449	6.73408	6.67079	8.41086	8.40634	8.19236	0.0126923	6.49416
97	5411676700005	Hoppy	0.893813	-2.14629	-0.111953	1.62757	-3.19552	1.43627	-0.85122	-0.706709	-4.487	-0.219814	-2.06651	1.20027	1.74283	1.33562	-0.821196	0.522614	0.0217752	-3.455	-0.713987	0.916071	-2.01316	0.653213	-0.449772	1.34094	0.921686	2.08814	2.03141	0.469085	-0.920819	0.612784	0.860338	1.30973	-1.25964	0.927883	-0.230992	1.64237	1.82795	5.53392	1.38113	0.33933	5.79816	5.19382	7.77157	8.09028	8.10142	0.0930866	5.70392
87	5412896001507	Stout/Porter	1.07368	-2.14629	-0.148671	1.26526	-3.19552	1.16869	-1.2822	-0.706107	-2.15646	-0.433828	-0.866717	0.849878	1.37817	0.683647	-1.54	0.299708	-0.481914	-2.3174	-0.626601	0.766691	-2.01316	0.860338	-1.30103	1.4312	1.92038	0.477121	1.89763	0.221414	-1.52288	0.640978	1.04336	1.31132	0.94939	0.762679	0.243038	0.893484	1.6346	5.15833	0.0808285	0.0176394	6.17915	5.73396	7.94584	8.17414	8.05693	4.19e-05	5.75375
220	5412783053015	Kriek	0.791307	-0.7545	-0.68316	1.03313	-2.11492	1.17706	-1.58586	-0.702447	-1.70885	-0.702831	-1.42447	-1.58607	1.47358	0.882804	-0.91673	-0.139713	-0.73127	-2.20831	-0.694842	0.821509	-2.01316	0.703291	-0.610834	0.970114	1.5832	1.64836	2.96942	0.338456	-0.10513	0.606919	0.951823	0.251395	0.136721	0.695044	0.290035	1.51368	1.65155	6.07288	0.43413	0.208202	6.3717	5.52909	7.99563	8.00896	7.79609	0.0378343	5.9698
201	741360987296	Stout/Porter	0.219773	-0.547355	0.572207	1.09728	-1.64264	1.36232	-0.414545	-0.696394	-2.13371	-0.0778613	-0.532488	0.753114	1.80258	1.2093	-1.10596	0.236979	0.119059	-2.14418	-0.857579	1.15185	-1.54257	0.267172	-1.1549	0.573452	1.94176	1.29003	2.2833	0.52763	-1.39794	0.62941	1.07372	1.41387	-1.60206	0.850646	0.290035	1.48601	1.74984	6.7152	0.0818355	1.04964	7.47916	7.38213	8.10342	8.20995	8.27141	0.175447	6.64836
14	54040014	Brett/cofermented	0.0756911	-2.14629	-1.90527	1.54867	-1.57594	1.16563	-0.800437	-0.687876	-1.42934	-0.224528	-1.19071	0.815485	1.68861	1.0757	-2.49826	-0.608835	0.0606223	-3.455	-1.17898	1.10871	-2.01316	-0.346787	-0.688246	0.797268	1.36922	1.60746	2.05115	0.330414	-1.59346	0.61066	0.681241	1.46008	-1.1549	0.861534	0.70757	1.06614	1.67017	5.40859	0.283816	0.127007	6.23433	5.28101	7.94828	8.17924	8.25056	0.00772321	5.82405
173	5425005660809	Stout/Porter	0.886428	-0.535428	0.0760157	1.67746	-2.06048	1.46091	-0.548029	-0.687442	-2.13817	-0.0948466	-1.03806	0.748123	1.6388	1.16157	-1.87713	-0.474133	0.179513	-3.455	-1.19196	0.931458	-2.01316	0.352183	-0.709965	1.19756	1.91169	2.549	2.13513	0.499687	-1.69897	0.635484	1.01703	1.46115	-1.69897	0.921166	-0.230992	1.55781	1.81104	5.30962	0.283439	0.098373	6.32934	5.62555	7.96002	8.22921	8.1268	0.00565197	5.75408
37	5410908000036	Strong ale	0.825062	-2.14629	0.0485506	1.21441	-3.19552	1.43252	-0.883226	-0.685911	-4.487	-0.318243	-1.15664	1.106	1.84118	-1.32112	-1.05549	0.657377	0.103732	-3.455	-0.165513	1.46887	-2.01316	0.217484	-1	0.371068	1.77996	2.26951	2.23045	0.459392	-0.920819	0.623249	0.956649	1.1496	-0.939302	0.965202	0.515211	1.54425	1.83696	6.12418	0.627865	0.065601	-1.81782	6.32954	6.8304	8.8124	8.99537	0.103508	6.48826
119	5411831000742	Pils/Lager	0.448695	-2.14629	-0.194441	1.22171	-3.19552	0.950474	-0.807586	-0.685848	-4.487	-0.265424	-1.7765	1.02512	1.37707	-1.32112	-1.60765	0.0838608	-0.222758	-3.455	-0.8188	0.665577	-0.842377	0.968483	-1.09691	1.14333	0.694605	2.266	1.79588	0.168792	-1.39794	0.623249	0.591065	1.37085	-0.657577	0.721398	0.311754	1.44793	1.62289	5.33376	NA	0.00214362	6.18703	4.7836	7.67036	8.03853	7.97299	0.0258739	5.80185
177	5425100322608	Fruitbeer	0.466928	-2.14629	-1.60424	2.71638	-1.6908	1.34221	-1.90623	-0.682271	-1.57276	-0.641171	-1.2638	0.858427	1.53546	0.909005	-1.27934	-0.854897	-0.287329	-1.65561	-0.943171	0.91882	-1.20126	0.0791812	-0.318759	1.23287	1.39881	1.43136	2.98363	0.356981	-0.769551	0.583199	0.956649	0.787142	-0.356547	0.731991	-0.230992	1.30878	1.62351	5.46907	54.9517	0.0270994	4.39738	6.55072	7.74619	7.85624	7.62896	NA	6.04732
106	5413977000044	Christmas	0.320698	-2.14629	0.429768	1.28745	-1.71546	1.44226	-1.02687	-0.680332	-2.00458	-0.298113	-1.034	0.946907	1.8405	1.34463	-1.06745	0.443139	0.0741305	-3.455	-0.668735	0.998011	-2.01316	0.352183	-0.443697	0.970812	1.13354	1.89763	2.56229	0.550228	-1.30103	0.60206	0.759668	1.19166	-1.52288	0.889302	0.612784	1.56697	1.77803	5.79665	3.28981	0.167917	5.74156	6.30905	7.29206	8.90267	8.97085	0.00582739	6.63003
159	5411686700668	Flanders old brown	0.313174	-2.14629	-0.506096	1.05041	-1.89042	1.55031	-1.16749	-0.67305	-1.82609	-0.340212	-0.845348	1.0304	1.78945	1.21216	-1.01294	0.39987	-0.0245039	-2.09044	-0.243577	0.425444	-2.01316	0.380211	-0.170696	0.992111	1.89154	1.85126	3.26031	0.548389	-0.718967	0.593286	1.0607	-0.843148	-0.173925	0.8907	0.322219	1.76742	1.85594	5.60386	0.446224	0.192555	4.76298	5.78302	7.85118	8.10574	8.04568	0.00133212	5.90392
90	54017016	Pils/Lager	0.591516	-2.14629	-0.504081	0.899444	-3.19552	1.04062	-1.81801	-0.67049	-4.487	-0.646517	-1.44672	0.828648	1.41302	0.838482	-1.4105	0.333368	-0.430673	-2.34582	-0.610214	0.865881	-2.01316	0.685742	-1.04576	1.18469	0.869232	2.20412	1.78888	0.139879	-1.29714	0.623249	0.596597	1.34886	-0.958607	0.717671	0.224015	1.43144	1.61568	6.39601	0.236137	0.030037	5.33628	6.02589	8.09801	8.34759	8.24734	0.00228361	5.97894
92	9120041150685	Amber	0.875	-2.14629	-0.0192696	1.29729	-1.87047	1.51471	-1.05313	-0.670094	-1.93573	-0.359633	-1.3783	-1.58607	1.7323	1.30292	-1.07507	0.270633	0.0290143	-2.31785	-0.884739	1.17639	-2.01316	0	-0.318759	1.58303	1.55206	2.13988	2.07004	0.558108	-1.30103	0.624282	0.991226	1.44551	0.661813	0.560504	0.414973	1.26788	1.52217	6.28148	2.33687	0.205831	-1.81782	6.42609	8.21166	8.52995	8.31123	0.309537	6.21852
93	5425006700139	Tripel	0.838892	-2.14629	-0.238433	1.80101	-2.2347	1.55467	-0.971002	-0.668532	-1.76472	-0.327583	-1.1894	1.20403	1.57721	1.00402	-1.12717	0.48895	0.360276	-3.455	-0.719035	0.906037	-2.01316	0.371068	-0.853872	1.79159	1.48926	2.2393	2.05881	0.320146	-0.738143	0.633468	0.989005	1.23915	-0.79588	0.959995	0.393575	1.50433	1.82701	5.11522	0.00162879	0.212191	6.42993	-1.81782	7.81416	8.18039	8.17938	0.131878	5.72693
238	5412896000432	Blond	0.644024	-2.14629	0.325894	1.36398	-2.07443	1.35484	-0.662122	-0.668198	-4.487	-0.261101	-1.35188	1.05642	1.47335	0.89525	-1.43197	0.180101	0.0342112	-3.455	-0.716021	0.0490765	-0.596082	0.342423	-0.853872	1.56283	1.06633	2.26482	2.28668	0.32531	-0.555487	0.622214	0.748188	1.24269	-0.769551	0.802432	0.4843	1.4514	1.6877	5.78924	0.0708096	0.0980989	-1.81782	6.41302	7.85353	8.01648	7.88102	0.00924682	6.0769
76	5412583240837	Blond	0.441861	-2.14629	0.13585	1.43775	-2.37986	1.42613	-1.24086	-0.66282	-4.487	-0.378299	-0.90504	1.10819	1.59461	0.973839	-1.23415	0.393507	0.0444222	-3.455	-0.41334	0.188486	-0.570111	0.267172	-0.853872	-0.0132283	0.863323	2.15534	2.09342	0.390051	-0.814316	0.600973	0.591065	1.35465	-1.69897	0.854913	0.550228	1.45969	1.72163	4.94653	0.362329	0.168869	-1.81782	5.1884	7.39733	7.97841	7.97206	0.00198545	5.27833
107	5412343152332	Dubbel	0.81831	-2.14629	-0.186141	1.35121	-2.89449	1.52947	-0.517848	-0.659764	-2.47756	-0.0136561	-0.973916	0.903408	1.75276	1.08087	-0.920728	0.586858	0.0848961	-3.455	-0.335501	1.00674	-2.01316	0.361728	-0.79588	1.00625	1.98744	2.055	2.16137	0.463146	-1.52288	0.641474	1.14768	1.48731	-0.501689	0.863917	0.531479	1.68142	1.81538	6.25586	0.574764	0.160588	-1.81782	6.15365	8.19562	8.32916	8.19931	0.230826	6.11175
205	793573165763	Brut	0.903847	-0.836913	-0.275024	1.75796	-1.39464	1.40257	-1.00401	-0.656011	-1.31122	-0.286762	-0.972569	0.903913	1.99922	1.41397	-1.54983	0.0252772	-0.152495	-2.11014	-0.788039	1.36854	-2.01316	-0.09691	-0.721246	-0.853872	0.728354	1.76343	2.10209	0.72957	-1.60206	0.584331	0.531479	0.740678	0.176091	0.958325	-0.230992	1.17869	1.765	6.38556	0.220166	0.145562	-1.81782	5.96178	8.35431	8.40875	8.34233	0.168818	6.3815
206	54085015	Brown	0.546897	-2.14629	0.099886	1.38852	-2.46155	1.53218	-1.15314	-0.654852	-2.02068	-0.437654	-1.09781	1.04572	1.69007	0.932958	-1.06936	0.687046	0.0657085	-2.21183	0.0122402	1.28064	-2.01316	0.0413927	-1.04576	0.943	1.88338	2.18893	1.93952	0.372912	-0.881735	0.624282	0.980003	1.16757	-0.721246	0.870404	0.518514	1.49941	1.75993	6.50874	0.984406	0.35648	6.46528	6.30582	8.57862	8.64768	8.65144	0.0576118	6.00594
53	5411681037004	Brown	0.630754	-2.14629	0.214648	1.19362	-2.5784	1.42051	-1.11311	-0.645181	-2.55596	-0.284101	-1.10699	0.90116	1.77722	1.09545	-0.98769	0.639204	0.260665	-2.48812	-0.716778	1.21584	-2.01316	0.161368	-0.756962	0.640481	1.80243	1.49831	2.23426	0.403978	-1.36552	0.609594	0.951823	1.1713	-1.04576	0.90309	0.423246	1.36539	1.75686	5.67413	0.592092	0.138954	-1.81782	5.1172	7.94398	8.21035	8.31841	0.158411	5.62709
24	5411656050212	Kriek	0.324887	-2.14629	-1.90527	1.17189	-1.51584	1.38773	-1.06925	-0.644395	-1.54768	-0.436531	-0.734522	0.746356	1.60701	1.03964	-2.02618	-0.552199	-0.36187	-3.455	-1.03791	0.87748	-2.01316	0.431364	-0.327902	1.89273	1.54033	0.90309	3.59588	0.371068	-0.0835461	0.595496	0.991226	0.683182	-2	0.803116	-0.230992	0.757775	1.62835	6.95246	1.53846	0.355753	6.09919	6.41056	8.51577	8.77889	8.74006	0.0518036	5.93599
136	54085176	Blond	0.384908	-2.14629	0.161832	1.6747	-3.19552	1.35322	-1.55603	-0.643267	-4.487	-0.507149	-1.02317	1.26462	1.74664	0.997255	-1.59252	0.229806	0.206059	-2.24298	-0.667491	1.17451	-0.737727	0.447158	-0.756962	0.493458	0.951823	2.40226	2.22272	0.40824	-1.23807	0.605844	0.672098	1.48083	-1.04576	0.930949	0.380211	1.61977	1.81785	6.48915	0.675198	0.198274	-1.81782	6.41958	8.33801	8.70039	8.7531	0.3163	6.26462
69	5411081000332	Tripel	0.955204	-2.14629	0.194452	1.22866	-1.86646	1.43199	-1.4937	-0.642847	-1.88074	-0.580788	-1.02602	0.947479	1.91998	1.08577	-1.14023	0.639014	-0.278	-2.09854	-0.227513	0.375112	-2.01316	-0.69897	-1.02228	0.966142	1.06633	1.75967	2.36549	0.545925	-0.81673	0.603144	0.724276	1.13664	0.284431	0.959995	0.518514	1.32087	1.79031	7.00393	0.470405	0.0924935	-1.81782	6.79323	8.65116	8.82751	8.94784	0.0935646	7.03485
180	5411633330047	Christmas	0.573676	-2.14629	-1.90527	1.02374	-3.19552	1.37581	-1.46616	-0.639605	-2.08884	-0.79277	-1.24615	0.625657	1.50943	0.925095	-1.36156	0.279184	-0.170909	-1.86934	-0.5336	1.03652	-2.01316	-0.0457575	-0.90309	0.911158	1.83474	2.35793	2.03941	0.383815	-1.30103	0.621176	1.23172	1.356	1.24638	0.883377	0.39794	1.56437	1.85003	6.76751	1.20057	0.337795	5.83151	6.57057	8.3611	8.65728	8.67764	0.107301	6.22577
49	5410228208358	Blond	0.234517	-2.14629	-0.131482	1.5573	-3.19552	1.36663	-1.4529	-0.63439	-4.487	-0.740872	-1.02294	0.96738	1.60807	0.856663	-1.21842	0.560356	-0.0586774	-1.96257	-0.255171	0.254834	-0.277481	0.146128	-1	0.578639	1.15836	1.79934	2.0607	0.30103	-1.13966	0.61595	0.826075	1.09167	0.584331	0.810233	0.255273	1.56738	1.738	6.08918	0.0804738	0.0882779	6.91013	6.454	8.02008	7.97481	8.06681	0.00289716	6.32897
243	5412138802510	Wheat	0.141942	-2.14629	-0.230937	1.67584	-3.19552	1.28389	-0.713993	-0.631639	-4.487	-0.173002	-0.974244	0.615745	1.51309	0.99226	-1.42326	0.289318	-0.137532	-3.455	-0.721795	1.09579	-0.940437	0.311754	-1.22185	0.572291	1.055	2.18893	2.12057	0.339451	-1.18709	0.614897	0.748188	0.942256	-1.45593	0.755112	0.4843	1.46142	1.65604	6.84541	0.0118168	0.067781	-1.81782	-1.81782	7.80691	8.09261	8.11869	0.0673001	6.0843
134	54004238	Strong ale	0.98929	-2.14629	-0.194931	1.14521	-2.47886	1.4964	-1.44825	-0.630181	-4.487	-0.5143	-1.13647	1.08425	1.72139	1.14587	-1.28471	0.458866	0.0197973	-2.11407	-0.339633	1.58132	-2.01316	0.623249	-0.869666	1.74504	1.17026	0.09691	2.37291	0.323252	-0.60206	0.620656	0.94939	1.50881	0.136721	0.982045	0.317018	1.61416	1.86702	5.7134	0.00051192	1.01e-05	5.41027	-1.81782	7.77304	8.1512	8.15503	0.272846	5.72357
193	5411098700034	Blond	0.780468	-2.14629	-0.32305	1.35523	-3.19552	1.43577	-1.13978	-0.629376	-4.487	-0.368592	-1.49921	1.05682	1.51499	-1.32112	-0.966858	0.516152	-0.104188	-3.455	-0.5439	0.814928	-0.750569	0.161368	-0.356547	0.923244	1.04727	2.26717	1.89763	0.578639	-1.18709	0.605305	0.70757	1.211	-0.197226	0.851258	0.427324	1.41389	1.71521	7.12492	0.286587	0.0383382	6.27851	6.09371	8.18535	8.42721	8.39143	0.00676342	6.45434
39	5430000193009	Hoppy	0.585991	-2.14629	-0.204057	1.68716	-1.79656	1.44761	-0.492542	-0.625398	-1.72515	-0.0959692	-1.24949	-1.58607	1.52477	1.09812	-1.30649	-0.202732	-0.345626	-3.455	-1.38274	0.930282	-2.01316	-0.124939	-0.886057	1.51759	1.11394	0.09691	1.98	0.475671	-1.69897	0.634477	0.826075	1.68927	-0.29243	0.862131	0.531479	1.58978	1.76845	6.13342	0.800786	0.145041	6.28441	5.65497	7.78662	7.84029	7.51313	0.0672405	5.65852
240	5410783004594	Tripel	0.848653	-2.14629	-0.270034	1.34357	-3.19552	1.56594	-1.13617	-0.625032	-1.98674	-0.356345	-1.31574	1.1546	1.70386	1.26874	-0.732242	0.701352	-0.130795	-2.05404	-0.604918	0.884014	-2.01316	0.146128	-0.677781	0.672098	0.924279	2.49693	2.16879	0.517855	-1.13966	0.600428	0.667453	1.3	-0.939302	0.949634	0.525045	1.55727	1.81667	5.82573	0.000153873	0.00681698	5.75139	-1.81782	7.63074	7.97934	8.06584	0.180453	5.59398
12	5410228141587	Lambic	0.497078	-2.14629	-0.129549	1.3298	-2.30496	1.27343	-2.15677	-0.623971	-2.25767	-0.925476	-1.01175	0.876003	1.64379	0.878014	-1.39648	0.121156	-0.346995	-2.08513	-0.401916	1.21069	-2.01316	0.0791812	-0.337242	0.92814	1.36361	0.845098	2.92788	0.320146	-0.853872	0.591621	0.954243	0.948535	0.893484	0.750894	0.30103	1.39384	1.68135	5.80397	0.0619187	0.091241	5.22117	7.04245	7.92279	7.93123	7.98759	0.00711319	6.12226
150	5425024150275	Brett/cofermented	0.628632	-2.14629	0.0685476	1.35458	-1.42303	1.42303	-1.18542	-0.621657	-1.70708	-0.403837	-1.46199	0.948375	1.49276	0.98335	-1.50515	0.143806	0.00346484	-2.19145	-0.808619	1.01121	-1.69745	0.525045	-0.19382	1.3294	1.54839	1.44716	1.95665	0.377488	-1.30103	0.611723	0.921686	1.42033	-1.22185	0.912753	0.380211	1.10209	1.7294	6.4197	0.155716	3.38425	5.8642	6.30152	7.70565	7.9878	7.89424	0.0968436	5.93717
23	5411681014005	Tripel	0.552014	-2.14629	0.0319686	1.51555	-3.19552	1.40525	-1.18114	-0.621525	-4.487	-0.242699	-1.07171	1.14208	1.7559	1.049	-1.08662	0.55183	0.0143332	-2.98646	-0.528734	0.218883	-2.01316	0.176091	-0.552842	1.00796	0.778151	1.94939	2.12872	0.494155	-1.50864	0.598791	0.653213	1.50959	-0.756962	0.922466	0.477121	1.43008	1.76995	6.44689	1.14663	0.5456	6.63403	6.26106	8.45083	8.58703	8.60655	0.0995463	6.09776
226	5412186000715	Strong ale	0.72924	-2.14629	0.270831	1.42759	-1.97082	1.45114	-1.12776	-0.620187	-2.24795	-0.347821	-0.366415	0.960372	1.84461	1.39286	-0.763841	0.487269	0.0314549	-2.26761	-0.569981	0.997993	-2.01316	0.20412	-1.09691	0.944976	1.87766	1.5682	2.25527	0.449478	-0.657577	0.622214	1.02938	1.20238	-1.34679	0.911424	0.544068	1.34114	1.76467	6.46875	0.00141596	0.00600381	-1.81782	-1.81782	7.99707	8.39602	8.4958	0.88572	6.03548
29	5410702000331	Saison	0.860996	-2.14629	0.412458	1.66991	-1.93367	1.34885	-0.891976	-0.619744	-2.24033	-0.440201	-1.57357	1.10419	1.63641	1.27855	-0.96439	0.315723	0.115759	-3.455	-0.893062	1.34734	-0.62576	0.4843	-0.481486	1.36483	0.942008	2.12385	2.21085	0.511215	-1.45593	0.615424	0.716003	1.4877	-0.337242	0.830909	0.477121	1.26682	1.67325	5.89608	0.870458	0.196514	-1.81782	5.88105	8.10273	8.44274	8.26536	0.00117603	6.14089
132	5410702000379	Saison	0.448103	-2.14629	0.508625	1.83321	-1.81588	1.44926	-1.11241	-0.619328	-2.03082	-0.318714	-1.5335	0.913999	1.59684	1.34153	-0.980219	0.189173	-0.0659285	-3.455	-1.07712	0.82789	-0.898382	0.389166	-0.530178	1.40475	1.0569	1.64836	2.24055	0.462398	-1.52288	0.620656	0.752048	1.43549	-1.25964	0.833147	-0.230992	1.41805	1.7026	6.57566	3.64695	0.923056	-1.81782	6.53217	8.63291	9.0496	9.02389	0.420698	6.45168
16	5411098700003	Dubbel	0.800716	-0.767169	-0.510928	1.24896	-2.76574	1.43342	-0.775622	-0.612628	-4.487	-0.305957	-1.30887	0.796792	1.64349	1.10309	-0.879393	0.604728	-0.129441	-2.15459	-0.396737	0.915589	-2.01316	0	-0.488117	0.0569049	1.78068	2.41996	1.8893	0.482159	-1.01773	0.61595	0.939519	1.17831	-0.20412	0.833784	0.447158	1.47907	1.72814	-1.81782	8.95e-05	0.00294972	6.69631	-1.81782	7.44366	7.88638	7.79309	0.0507358	5.53934
47	5412583240363	Tripel	0.827373	-2.14629	-0.0662901	1.08044	-2.14357	1.58557	-1.10243	-0.607655	-4.487	-0.253518	-1.43938	1.25062	1.66319	1.1117	-1.01229	0.486894	-0.0615153	-3.455	-0.480658	0.190385	-2.01316	0.389166	-0.79588	0.805161	0.924279	2.266	2.25285	0.443263	-0.801343	0.605305	0.694605	1.34195	-0.709965	0.968016	0.534661	1.59268	1.83934	5.07235	0.589018	0.186841	4.67285	5.22107	7.47124	8.06116	8.10252	0.0225629	5.40706
164	5425007658828	Blond	0.620555	-2.14629	0.0867495	1.79059	-2.15989	1.60666	-1.12939	-0.603286	-2.17653	-0.3071	-0.826857	1.24764	1.6906	1.04806	-1.11862	0.530593	-0.0495159	-3.455	-0.439155	1.19508	-0.724735	0.342423	-0.79588	0.787815	1.12222	2.00647	2.15685	0.502427	-0.774561	0.609594	0.763428	1.36998	-1.39794	0.90309	0.447158	1.66072	1.81209	6.29761	0.0931891	0.24867	-1.81782	6.34918	8.11917	8.22531	8.25389	0.0155983	6.07988
115	5411516001453	Lambic	0.429072	-0.793269	-0.651111	0.954199	-2.1463	1.33867	-0.659457	-0.603086	-2.06173	-0.303495	-1.61101	0.851742	-0.730837	1.0748	-1.02729	0.358686	-0.236321	-2.0024	-0.778951	1.02411	-2.01316	0.633468	-0.552842	1.16242	0.942008	1.80956	3.17609	0.296665	-1.12494	0.578639	0.939519	0.419791	-2.60206	0.640481	-0.230992	1.56773	1.63195	5.06658	0.0662418	0.0176312	6.24261	5.62615	7.84674	8.09983	7.96469	0.00309706	5.87626
149	5425031010012	Blond	0.447546	-2.14629	-0.264585	1.41509	-3.19552	1.44933	-0.844892	-0.602242	-4.487	-0.303255	-1.49662	1.14814	1.57936	1.06889	-1.10369	0.439644	0.0577707	-2.15212	-0.354141	0.887525	-0.891756	0.454845	-0.769551	0.489255	1.01494	2.07555	2.26951	0.364551	-2.69897	0.607455	0.812913	1.2334	-1.34679	0.820201	0.380211	1.42781	1.69804	6.34153	0.213393	0.181766	7.00655	6.48825	8.03683	8.16484	7.96854	0.0104811	6.30135
80	5415152000313	Hoppy	0.416929	-0.549158	-0.569514	1.77358	-2.17783	1.40482	-0.467736	-0.602086	-2.10958	-0.0453764	-1.14865	0.547725	1.4439	0.943768	-1.48865	-0.0307426	-0.0598796	-3.455	-1.21781	0.728483	-2.01316	0.113943	-1.34679	1.39331	1.41913	1.20412	1.93702	0.356026	-1.69897	0.622214	0.845098	1.4919	-1.22185	0.810904	0.447158	1.46464	1.70108	6.14698	3.76418	0.561692	-1.81782	6.04386	8.17982	8.60533	8.58577	0.386637	6.06447
120	850413005204	Hoppy	0.141191	-2.14629	-0.507009	1.77754	-2.01502	1.3021	-0.799437	-0.60005	-1.99935	-0.147584	-0.918257	0.891621	1.56079	1.06809	-1.68037	-0.165792	-0.0584488	-3.455	-1.40622	1.00543	-2.01316	0.39794	-1.09691	1.82354	1.14922	2.06446	2.09517	0.466126	-1.69897	0.632963	0.937016	1.79414	-0.151811	0.893207	0.0700379	1.59378	1.79704	5.41279	0.638502	0.12742	5.454	5.34721	7.35982	7.98002	7.99608	0.0133164	5.36134
222	5425029490055	Brett/cofermented	0.501795	-2.14629	-0.224754	1.52478	-2.17816	1.31916	-0.611464	-0.598212	-2.06248	-0.232596	-0.945655	0.99614	1.70704	1.18801	-1.57848	0.0581165	0.229285	-2.64878	-1.07066	1.26257	-0.586348	0.183203	-0.551201	1.09911	1.4364	1.90415	1.99954	0.414973	-1.42957	0.61155	0.815344	1.48237	-0.978811	0.887617	0.588272	0.662286	1.67359	6.01131	0.291212	0.093352	5.18466	6.07656	8.16794	8.16102	8.01734	0.00191674	6.07864
18	1882	Lambic	0.436093	-2.14629	-0.558761	1.17846	-1.29405	1.65221	-0.785593	-0.597893	-1.05685	-0.272312	-1.05037	0.82586	1.47419	0.937484	-1.12995	-0.869361	-0.200201	-3.455	-1.27242	0.727101	-2.01316	0.176091	0.11059	1.33885	1.28217	0.09691	3.56937	0.381115	-0.79588	0.574031	0.869232	0.932372	-1.82391	0.836641	-0.230992	0.794488	1.64823	5.35837	0.247202	0.104987	5.88528	5.86763	7.76061	8.0276	7.9202	0.0341108	5.87264
98	54055315	Brown	0.613946	-2.14629	-0.508085	1.20847	-3.19552	1.2908	-1.26424	-0.596168	-4.487	-0.856673	-1.77885	0.830479	1.40212	0.916658	-1.0672	0.404363	-0.229781	-2.21467	-0.694616	0.754166	-2.01316	0.09691	-0.449772	0.797614	1.76641	2.32634	1.80618	0.53084	-1.02228	0.618571	0.989005	1.17715	1.0162	0.83155	0.311754	1.36455	1.73882	7.0109	0.254612	0.0442378	5.97157	5.85095	8.26981	8.50592	8.34257	0.0107152	5.79676
221	5412896000067	Dubbel	0.941993	-2.14629	0.225754	1.11467	-1.90257	1.53701	-0.290395	-0.594568	-2.53239	-0.0404268	-1.21382	1.01702	1.5343	1.05434	-1.29521	0.215086	0.0419727	-3.455	-0.910519	0.478696	-1.13644	0.243038	-0.721246	1.50058	1.78068	2.57807	1.94448	0.354108	-0.520713	0.63799	0.973128	1.4063	-0.823909	0.902818	0.4843	1.47502	1.77775	-1.81782	6.3e-06	8.51e-05	5.98291	6.34121	7.46797	7.90048	7.87613	0.116548	5.95744
32	54050051	Amber	0.662379	-2.14629	-0.0245199	1.52048	-2.03668	1.63241	-1.37125	-0.593963	-2.39523	-0.4508	-0.655922	1.30426	1.82108	1.2619	-0.869811	0.709784	0.0826508	-1.98548	-0.239272	1.37214	-0.948365	0.361728	-1.07058	0.236789	1.5244	1.79588	2.27989	0.562293	-0.869666	0.612254	0.944483	0.883832	-1.1549	0.931458	0.327359	1.7354	1.86047	5.98468	0.116099	0.0306839	-1.81782	-1.81782	7.56723	7.89392	7.95918	0.1492	5.80398
27	5425036850019	Hoppy	0.632544	-2.14629	-0.505136	1.60777	-2.23396	1.44138	-1.25023	-0.593145	-1.89705	-0.379489	-1.42748	0.677404	1.59683	1.2141	-1.08268	0.328599	-0.350884	-2.13608	-1.00213	1.12458	-1.11563	0.190332	-0.721246	1.51188	0.869232	1.75205	1.98	0.511215	-1.52288	0.622214	0.781755	1.46751	-0.69897	0.905796	0.322219	1.48897	1.77321	6.23991	1.37648	0.168477	6.12359	6.05013	7.97301	8.16228	8.10734	0.117776	5.92449
13	5410228196600	Christmas	0.471556	-2.14629	-0.137392	1.42102	-2.69465	1.40337	-1.6127	-0.592618	-2.67675	-0.616472	-1.26918	0.679359	1.64763	0.861904	-1.2112	0.571288	-0.136294	-1.98611	-0.37478	1.15865	-1.06187	0.278754	-0.853872	0.610128	1.66039	1.89209	2.09342	0.371068	-1.25964	0.620136	0.989005	1.27275	0.470557	0.810904	0.380211	1.62885	1.76246	6.0148	0.0673356	0.085803	4.74607	6.48826	7.93866	7.95891	8.05599	0.00760058	6.09885
174	5412583240356	Dubbel	0.677903	-0.523357	-0.308989	1.17691	-3.19552	1.5377	-0.855208	-0.589991	-4.487	-0.218482	-1.13106	1.01258	1.52934	0.992479	-1.1071	0.456588	-0.00253279	-2.66655	-0.502221	0.844181	-2.01316	0.361728	-0.732828	0.418301	1.76455	2.20952	2.04922	0.362671	-0.794525	0.621176	0.924279	1.37812	-1.69897	0.866583	0.525045	1.43136	1.73896	5.45255	0.550868	0.255972	5.1758	5.13584	7.66618	7.97561	7.87574	0.0442355	4.81315
79	5425029020054	Hoppy	0.390039	-0.0236752	-0.372808	1.5572	-2.10237	1.57535	-0.473706	-0.588002	-2.05061	-0.103606	-1.00474	0.836383	1.55954	1.17776	-0.870745	0.443534	0.185147	-3.455	-0.839156	0.739052	-2.01316	0.332438	-0.756962	0.582063	1.93601	1.69897	2	0.425697	-2	0.63749	1.055	1.70589	-1.1549	0.893484	0.393575	1.55315	1.79317	5.86569	0.726633	0.389869	6.12397	5.17017	7.98636	7.99112	7.79696	0.00576103	5.66109
118	5411364151119	West Flanders ale	0.965534	-2.14629	-0.708775	0.841273	-1.81432	2.11696	-1.19863	-0.586172	-1.36886	-0.434825	-0.932836	0.697116	1.68543	1.16987	-0.818871	0.0924083	-0.30332	-2.07058	-0.995077	0.951078	-2.01316	0.217484	0.513218	1.23942	1.84572	1.92428	3.32787	0.377488	-0.00877392	0.588832	1.34143	0.732273	1.52472	0.806858	0.332438	1.29215	1.81986	6.34677	88.529	0.791929	-1.81782	5.45062	8.37618	8.7424	8.79264	0.656021	6.51539
152	5410702001307	Wheat	0.671212	-2.14629	-0.0575132	1.45531	-2.42424	1.21023	-0.729251	-0.579912	-4.487	-0.387492	-1.85792	0.912195	1.55058	1.29291	-0.961897	0.259692	-0.0522845	-3.455	-0.96391	0.707464	-0.696453	0.414973	-0.431798	1.14145	0.672098	2.0569	2.0607	0.472025	-1.07058	0.609061	0.574031	0.796956	-0.327902	0.756636	0.39794	1.24638	1.60544	6.69399	0.000300068	2.64e-06	5.37539	6.46202	7.76621	8.18686	8.15704	0.104303	6.3287
184	5412783055019	Fruitbeer	0.437344	-2.14629	-1.90527	2.16854	-3.19552	0.958187	-1.88289	-0.575069	-1.94348	-0.740275	-2.44279	0.88914	1.37206	0.809769	-1.33994	-0.858644	-0.372209	-2.35311	-1.04051	0.630592	-2.01316	0.574031	-0.657577	1.0983	1.40054	1.716	2.08458	0.291147	0.00432137	0.594393	0.961421	0.677972	0.0149403	0.518514	0.290035	1.79099	1.67262	4.92909	0.105817	0.027759	6.15209	5.98083	7.97038	8.18814	8.13422	0.00250762	5.88425
19	5425030060032	Amber	0.57371	-0.329184	-0.169437	1.47926	-2.09745	1.44643	-0.472447	-0.573229	-2.06626	-0.0935141	-0.893045	1.00378	1.72583	1.34975	-0.828317	0.477673	-0.0785633	-2.62801	-0.683862	0.935632	-2.01316	0.414973	-0.920819	0.144574	1.44871	2.25648	2.36922	0.470557	-2.39794	0.621176	0.802774	1.63358	-1.09691	0.911158	0.553276	1.14814	1.72657	6.61816	92.8378	1.17972	4.68488	6.6055	8.39208	8.75711	8.62618	0.42387	6.33203
145	5415152000450	Saison	0.171399	-2.14629	-0.202719	1.73403	-2.4578	1.15415	-0.757185	-0.57249	-2.36957	-0.245495	-1.66474	0.687156	1.50105	0.949257	-1.46042	0.077822	0.0965642	-3.455	-1.2837	0.908266	-0.835647	0.311754	-0.468521	1.4417	0.755875	1.20412	1.96379	0.419129	-1.22185	0.614897	0.643453	1.37629	-1	0.832828	0.623249	0.65273	1.615	6.14791	0.129553	0.0982883	5.61562	7.22728	8.51339	8.58265	8.33381	0.0129096	6.75072
125	5413963300011	Blond	0.521155	-2.14629	-0.0537173	1.68432	-2.21538	1.43797	-0.558336	-0.569361	-2.15583	-0.17791	-1.2664	1.01782	1.54904	1.17045	-0.846749	0.412854	0.189346	-3.455	-0.791975	-0.0416751	-2.01316	0.389166	-1.04576	0.727948	0.993436	1.99123	2.04727	0.291147	-1.67675	0.625827	0.711807	1.57751	-0.90309	0.773786	0.431364	1.46531	1.66865	7.07999	1.64276	0.358431	5.05545	6.65747	8.54984	8.92896	8.87073	0.0567381	6.25742
6	8711406031766	Amber	0.849534	-0.790968	0.35033	1.22942	-1.89825	1.50408	-0.975679	-0.56445	-4.487	-0.378954	-1.12558	0.908688	1.81137	1.20803	-0.750679	0.806423	0.13422	-2.10735	-0.403293	1.80436	-0.736092	-0.154902	-0.90309	0.802774	1.61909	2.26364	2.11394	0.441695	-1.37161	0.617	0.883661	1.29787	-1.09691	0.882525	0.427324	1.64083	1.79772	5.80678	2.71e-05	9.62e-06	6.13735	-1.81782	7.50144	7.85987	7.89741	0.175407	5.73126
212	5425006700054	Stout/Porter	0.668465	-2.14629	-0.0459216	1.54697	-2.06778	1.46716	-1.04622	-0.563329	-2.09991	-0.288821	-0.992615	1.17791	1.45124	0.967667	-1.30671	0.19911	0.235979	-3.455	-0.426189	1.12682	-2.01316	0.278754	-0.585027	1.16717	2.00303	1.27875	2.23426	0.428944	-0.349353	0.632963	1.14768	1.33955	-1.30103	0.905256	0.439333	1.6766	1.83943	6.59594	1.62831	0.102088	5.16301	6.48151	8.15153	8.60938	8.60122	0.310947	5.9062
78	5425006240017	Brown	0.824939	-2.14629	0.0258116	1.46305	-2.27613	1.61088	-0.958173	-0.561015	-2.41737	-0.328036	-0.804419	0.948626	1.69592	0.966169	-1.13297	0.64201	0.14547	-1.96019	-0.261053	1.08198	-2.01316	0.20412	-0.939302	0.896802	1.78888	2.55991	2.22141	0.359835	-0.603975	0.621695	1.00647	1.12751	1.01662	0.943495	-0.230992	1.56467	1.85393	6.32146	0.0543673	0.375085	7.0493	6.59617	8.16171	8.19354	8.33636	0.046611	6.26106
234	5425029490024	Blond	0.44596	-2.14629	-0.195013	1.73344	-2.08223	1.4066	-0.399087	-0.560557	-2.00745	0.124767	-1.30343	1.0567	1.45976	1.14016	-1.21431	-0.0588788	-0.0432531	-3.455	-1.55276	0.499323	-2.01316	0.304915	-0.876393	1.49901	1.08016	2.08861	1.92963	0.424882	-1.53988	0.61594	0.771567	1.77902	0.256477	0.88167	0.427324	1.53504	1.76998	5.94741	0.0269612	6.21203	5.74436	6.30035	7.63985	7.98385	8.06541	0.51309	5.96655
147	5412107000466	Tripel	0.587553	-2.14629	0.385007	1.222	-1.86423	1.36541	-0.547439	-0.559815	-2.19314	-0.18699	-0.988662	1.2094	1.84645	1.29412	-0.757024	0.734551	-0.0172631	-2.01547	-0.355025	0.279442	-2.01316	0.462398	-1.04576	0.770852	1.01072	1.85733	2.19451	0.595496	-0.91364	0.61595	0.724276	1.15142	-1.09691	0.866583	0.447158	1.69271	1.79612	6.34935	0.389232	0.0788329	5.97832	5.67911	8.25426	8.43508	8.40582	0.00563	6.32036
66	5413977000037	Tripel	0.82553	-2.14629	0.194392	1.56997	-1.82725	1.61606	-0.4911	-0.559729	-2.11295	0.027584	-1.10097	1.05557	1.76752	1.19688	-1.0821	0.498057	-0.198576	-3.455	-0.819415	0.182002	-2.01316	0.342423	-0.576754	1.63734	1.12222	1.78533	2.36455	0.459392	-0.860121	0.616476	0.841985	1.20829	-1.07058	0.94939	0.585461	1.60336	1.83306	7.0145	5.25278	0.134419	5.1475	6.52496	8.36262	8.81675	8.70447	0.144025	6.35544
249	9120041150784	Blond	0.852632	-0.49786	0.018609	1.63093	-2.25571	1.39608	-0.66334	-0.559484	-2.29243	-0.206238	-1.34717	0.68932	1.63783	1.20966	-1.09783	0.284392	-0.0207886	-3.455	-0.605321	1.01997	-2.01316	-0.09691	-0.346787	1.56961	1.19866	2.49693	1.99564	0.465383	-1.14874	0.620136	0.755875	1.41958	0.243038	0.804821	0.462398	1.20871	1.65045	6.23202	0.258525	0.0726213	5.49454	7.2217	8.42743	8.55683	8.18552	0.0425028	6.47474
104	5412858000081	Strong ale	0.982131	-2.14629	-0.398396	1.06954	-3.19552	1.44602	-0.746953	-0.550167	-2.41908	-0.145919	-1.11014	0.694436	1.8134	1.32946	-0.808745	0.573186	-0.186482	-2.23247	-0.32217	1.08655	-2.01316	-1	-0.79588	-0.853872	1.65176	2.12385	2.0569	0.469085	-1.97881	0.607991	0.835691	0.910731	-0.437707	0.941263	0.525045	1.52114	1.80918	7.11686	0.421449	0.0304468	6.34642	6.09071	8.36906	8.6147	8.72935	0.287822	6.93734
101	5425036450004	Blond	0.528409	-2.14629	-0.332528	1.70091	-2.15895	1.3757	-0.233126	-0.543558	-2.64589	0.0712909	-1.21957	1.2209	1.66032	1.24863	-0.874031	0.281133	0.203203	-3.455	-0.8173	0.15567	-2.01316	0.50515	-1.22185	1.20493	0.94939	1.92942	2.20412	0.351216	-1.13966	0.617525	0.78533	1.34344	-1.04576	0.870404	-0.230992	1.54475	1.75987	6.81915	0.174365	5.24323	5.82641	6.00491	7.95431	8.25862	8.26314	0.289876	6.07887
237	5400000000008	Brown	0.971491	-0.585628	-0.303871	1.20558	-2.00524	1.59338	-0.764901	-0.536518	-2.1707	-0.0939102	-0.950511	0.853508	1.73475	1.14516	-0.977386	0.374176	-0.224451	-2.24949	-0.693596	0.719063	-2.01316	0.0211893	-0.853872	-0.462181	1.79449	2.18469	2.09342	0.561101	-2.34679	0.631444	0.913814	1.36117	-0.488117	0.956168	0.451018	1.52192	1.82399	5.79032	0.0703004	0.289297	6.12601	6.47675	8.04995	8.14293	8.20443	0.01166	6.27555
127	54138278	Blond	0.766163	-2.14629	0.158991	1.45323	-2.02354	1.41185	-1.00599	-0.536044	-2.1114	-0.246806	-1.12613	1.32283	1.62896	0.908021	-1.54272	0.211922	-0.0032312	-3.455	-0.660926	0.674842	-1.03312	0.722222	-0.769551	1.02633	0.759668	2.20817	2.0607	0.43417	-0.9859	0.619876	0.610128	1.30073	-1.18709	0.923633	0.556303	1.47997	1.77883	7.17566	0.837204	0.11777	4.56679	6.70628	8.47922	8.92162	8.83002	0.147467	6.2642
245	5412186000098	Tripel	0.696917	-2.14629	0.125226	1.83382	-2.23732	1.63768	-0.801199	-0.534673	-2.51606	-0.195983	-0.929177	1.28993	1.83225	1.34406	-0.746917	0.740826	0.154402	-3.455	-0.504008	1.0354	-2.01316	0.550228	-0.853872	0.908217	0.94939	1.60206	2.29115	0.537819	-0.886057	0.609061	0.89487	1.29451	-1.30103	0.941014	0.491362	1.33254	1.77841	5.83874	1.1089	0.901063	6.39511	5.729	8.41647	8.6421	8.58026	0.294762	5.91763
191	5411098700010	Tripel	1.0972	-2.14629	-0.182709	1.46579	-2.01368	1.71774	-0.882911	-0.53291	-1.87079	-0.211008	-0.751475	0.990931	1.87136	1.26145	-0.774742	0.828327	-0.0286731	-2.42655	-0.367517	1.11911	-2.01316	0.230449	-1.1549	0.919078	0.919078	2.39533	2.28443	0.552668	-1.23284	0.607455	0.835691	1.34448	0.547159	0.957847	0.40654	1.51832	1.82945	6.59776	0.615613	0.117343	4.40377	6.20698	8.48219	8.67333	8.67438	0.220963	6.32121
60	5425029020078	Christmas	0.510926	-2.14629	-0.0919307	1.43416	-2.04721	1.6246	-0.480704	-0.52663	-2.08223	-0.0962103	-1.04663	0.699951	1.70206	1.24696	-0.700329	0.703568	0.0192783	-3.455	-0.542671	0.936023	-2.01316	0.342423	-0.823909	-0.271646	1.74586	2.15076	2.14768	0.576917	-1.69897	0.629919	1.03543	1.74077	-1.09691	0.947679	0.311754	1.65567	1.85417	6.432	3.01029	0.359805	4.93219	6.19966	8.01504	8.32408	8.41471	0.141404	5.56715
51	5411081000523	Strong ale	0.917186	-2.14629	0.272583	1.2279	-1.85155	1.66601	-1.01696	-0.526418	-1.94943	-0.400046	-1.2162	1.26748	1.95842	1.14399	-0.85697	0.934202	-0.099207	-1.65659	0.107385	1.60597	-0.993502	0.653213	-0.809668	0.943	1.8879	1.39794	2.35122	0.49693	-0.560667	0.622732	1.33143	1.09892	1.4813	1.04571	0.40654	1.51308	1.97845	5.09727	0.348308	0.0241758	-1.81782	6.34487	7.98312	8.67032	8.8053	0.136284	6.32526
144	5411516002306	Lambic	0.255639	-2.14629	-1.90527	1.36996	-1.31876	1.69051	-0.579887	-0.525631	-1.1794	-0.255652	-0.962554	0.788608	1.21412	0.933514	-1.79874	-0.563631	-0.0908908	-3.455	-1.36638	0.774979	-2.01316	-0.09691	-0.107905	1.40526	1.09167	1.19033	3.65374	0.377488	-0.853872	0.570543	0.80618	-0.520713	-1.69897	0.800029	-0.230992	1.15836	1.64865	5.7022	0.408898	0.110395	-1.81782	5.26202	7.61431	7.9616	7.8237	0.0468134	5.38201
28	5425036580008	Pils/Lager	0.883849	-2.14629	-0.0520592	1.43708	-1.97613	1.19342	-0.810005	-0.52	-2.19928	-0.245159	-1.28664	0.873144	1.42599	0.822688	-1.76422	-0.114401	-0.322247	-3.455	-1.00277	0.0245719	-2.01316	0.752048	-0.79588	1.69456	0.732394	1.87795	1.74819	0.326336	-0.753255	0.622214	0.662758	1.39079	-0.229148	0.83187	0.579784	1.41162	1.69822	5.56821	NA	NA	6.23441	6.01844	7.15681	7.55473	7.51087	0.0250257	5.51061
41	5411656010315	Lambic	0.693836	-2.14629	-0.0268952	1.51053	-1.627	1.56935	-1.00207	-0.519598	-1.46974	-0.294577	-1.08563	0.786969	1.78314	1.20886	-1.55996	-0.0428335	-0.179447	-3.455	-0.509887	1.77297	-1.45075	0.230449	-0.279841	1.39401	1.11227	1.97772	3.45841	0.353147	-0.283997	0.576341	0.872156	0.673666	-0.978811	0.866287	-0.230992	0.976808	1.68368	5.588	0.485512	0.146658	-1.81782	5.88832	7.79288	8.11875	8.05245	0.00703024	6.03027
153	5425007810806	Kriek	0.390043	-2.14629	-1.90527	1.09604	-1.22377	1.54562	-0.711751	-0.518722	-1.02563	-0.2608	-1.28216	1.15288	1.45092	0.914721	-1.7925	-0.611189	-0.217252	-3.455	-1.53477	0.686275	-2.01316	0.984527	-0.110698	2.07419	1.5617	0.39794	3.39777	0.423246	-0.387216	0.600973	1.03543	0.333548	-2	0.84042	-0.230992	0.708846	1.65693	6.37155	0.823301	0.209088	6.21476	6.37104	8.36402	8.47149	8.52295	0.0647853	5.79616
146	54004009	Scotch	0.77243	-0.781898	-1.90527	1.40945	-3.19552	1.40502	-1.30711	-0.51845	-4.487	-0.459915	-2.44279	0.810435	1.63741	1.18169	-1.1488	0.307848	-0.124872	-2.18642	-0.792662	1.3077	-2.01316	0.447158	-0.619789	0.635986	1.69854	1.55023	1.97543	0.547159	-1	0.621176	1.04922	1.64082	-0.200659	0.9154	0.322219	1.88736	1.9089	6.06499	2.24715	0.0578555	-1.81782	6.48233	8.08554	8.20801	7.85001	0.398962	6.20719
168	5410263060034	Scotch	0.799831	-2.14629	-1.22889	1.20211	-3.19552	1.48283	-1.39351	-0.516199	-2.19997	-0.821383	-1.80841	0.625861	1.67288	1.18386	-0.973263	0.47169	-0.316143	-1.87664	-0.564187	1.07585	-2.01316	0.607455	-0.29243	0.946943	1.80037	2.26126	1.89763	0.674861	-1.25964	0.618048	-0.69897	1.43643	1.06893	0.927114	0.273001	1.616	1.83258	5.79142	0.86945	0.239585	5.88739	5.2289	7.65022	7.99592	7.93796	0.128348	5.38027
30	5430000043014	Blond	0.748736	-2.14629	-0.130012	1.66879	-3.19552	1.47257	-1.26428	-0.510456	-4.487	-0.20378	-1.32491	1.08854	1.57041	0.949657	-1.10588	0.644707	0.157794	-2.36906	-0.434855	0.291354	-2.01316	0.352183	-0.809668	1.61225	1.09167	1.88649	2.02531	0.321184	-1.02434	0.624798	0.832509	1.17047	-1.25964	0.909823	0.537819	1.61411	1.80685	5.57375	0.291446	0.0913405	5.31927	5.23095	7.66292	7.93015	7.90256	0.0108539	5.29589
36	5412896000074	Brown	0.824222	-2.14629	0.305595	1.18328	-1.92978	1.56895	-0.5524	-0.505957	-2.10791	-0.125162	-1.26644	1.06794	1.47814	1.02036	-1.34118	0.212668	0.0239003	-2.59346	-1.00802	0.607601	-2.01316	0.278754	-0.657577	1.73715	2.01745	2.60314	2.04727	0.448706	-0.552842	0.64836	1.12222	1.34533	-0.240332	0.961184	0.50515	1.5229	1.84139	6.06346	0.0477459	0.320583	7.16211	6.7424	7.82609	8.06838	7.91108	0.15238	6.08758
126	54085060	Amber	0.770951	-2.14629	-0.329476	1.33938	-2.46407	1.51247	-1.43457	-0.49827	-2.35115	-0.481664	-1.28866	0.858079	1.66948	1.04579	-1.29469	0.375808	0.0175613	-2.16084	-0.80827	1.27679	-2.01316	0.190332	-0.585027	1.39515	1.71892	2.40483	2.10551	0.443263	-1.07058	0.621695	1.02119	1.50214	-0.769551	0.93044	0.322219	1.7492	1.86814	6.17514	0.957186	0.123253	-1.81782	6.51801	8.0485	8.15767	8.10781	0.1492	6.31339
162	5425018070015	Lambic	0.405322	-2.14629	-0.423895	1.39365	-1.32344	1.65174	-0.726779	-0.498078	-1.11625	-0.213011	-1.11036	1.01731	1.23363	0.946387	-1.67366	-0.426363	-0.124366	-3.455	-1.40972	0.681242	-2.01316	0.544068	-0.091515	0.669782	1.1271	2.11059	3.44271	0.318063	0.165838	0.572872	0.822822	0.290257	-1.25964	0.852785	-0.230992	1.02877	1.67338	5.41014	0.198098	0.0705501	6.29683	6.16635	7.74017	7.96732	7.90433	0.0345959	5.83757
123	5425026960018	Stout/Porter	0.644874	-2.14629	-0.144	1.58154	-3.19552	1.67644	-0.744933	-0.491625	-4.487	-0.105659	-1.01732	0.711272	1.79406	1.02303	-1.12784	0.718351	0.0405806	-3.455	-0.53461	1.34495	-2.01316	0.20412	-0.585027	0.631951	1.81525	2.43696	2.11394	0.537189	-0.958607	0.631444	1.09342	1.3824	-1.07058	0.938269	0.332438	1.72799	1.87115	6.12437	0.719674	0.0667045	-1.81782	6.35076	8.19796	8.39615	8.39131	0.0177253	6.19639
130	5425025910410	Brut	0.0410273	-2.14629	-0.510154	1.43795	-1.89415	1.535	-0.385752	-0.489301	-1.97204	0.028026	-1.1147	1.15872	1.76554	1.23359	-1.09821	0.301826	-0.121599	-1.78094	-0.870907	1.06823	-2.01316	0.926857	-0.170696	1.36521	0.744293	2.0569	3.06183	0.636488	-0.838632	0.582063	0.748188	-1.14418	-0.462181	0.942256	-0.230992	1.41439	1.78862	5.76389	0.143084	0.0722938	-1.81782	6.25511	8.06583	8.24939	7.88379	0.0103516	5.93024
8	5425006241304	Hoppy	0.385179	-0.757322	-0.282846	1.86991	-3.19552	1.72791	-0.740358	-0.485831	-1.96277	-0.134298	-0.893452	0.870593	1.72023	1.07146	-0.956382	0.746977	-0.00579947	-3.455	-0.378222	1.34296	-1.13899	0.311754	-0.769551	0.761552	1.03342	2.40739	2.1038	0.50853	-1.45593	0.611723	0.926857	1.58658	-1.18709	0.93044	0.469822	1.69245	1.84635	5.7968	0.626547	0.0446503	-1.81782	5.56197	7.71643	8.05596	8.07235	0.117086	5.74791
31	5411681401164	Hoppy	0.912843	-2.14629	0.666766	1.34371	-1.70202	1.53925	-1.14868	-0.481039	-2.06702	-0.251959	-1.10491	1.05244	1.83004	1.17285	-1.00226	0.562775	0.15636	-3.455	-0.642809	1.06408	-1.11283	0.724276	-0.522879	0.826075	0.78533	1.85733	2.25768	0.590507	-1.1549	0.608526	0.763428	1.44041	-1.30103	0.973128	0.623249	1.49234	1.82438	6.2165	0.560286	0.0826355	-1.81782	6.39956	7.55614	8.77117	8.93298	0.0620187	6.46408
52	8715951011112	Stout/Porter	0.723099	-0.546995	-0.131385	1.72261	-1.87566	1.61445	-0.502462	-0.477523	-1.92136	0.109992	-1.04232	0.827519	1.57993	1.04477	-1.59679	-0.128775	0.129364	-3.455	-1.1405	0.832788	-2.01316	0.0413927	-0.709965	1.43016	1.989	2.07918	1.92942	0.448706	-1.18709	0.632963	1.11227	1.31997	-0.361511	0.910358	0.322219	1.65509	1.83497	6.5402	1.91767	0.278286	5.91517	5.99465	8.06456	8.18357	7.95419	0.135606	5.7644
9	5411081005368	Hoppy	0.788048	-0.759014	0.303738	1.17013	-2.01863	1.49728	-0.935336	-0.466247	-2.27246	-0.24208	-1.30439	0.734685	1.6252	0.896546	-1.12059	0.559686	-0.125365	-3.455	-0.568556	1.15954	-1.10273	0.30103	-0.709965	0.857031	0.980003	2.23553	2.18184	0.496238	-1.25964	0.618048	0.628389	1.54404	-0.869666	0.849419	0.60206	1.21919	1.67645	6.21976	86.4253	127.059	5.14518	6.16511	7.05689	8.74641	8.8193	0.0021711	6.26666
204	5425006240024	Tripel	0.59749	-2.14629	-0.187812	1.94862	-3.19552	1.61845	-0.992935	-0.464985	-2.06601	-0.185536	-0.852463	0.870424	1.6941	1.10783	-1.0865	0.605122	0.0924873	-2.06474	-0.308591	0.24598	-2.01316	0.243038	-0.838632	0.788522	1.04336	2.50515	2.23553	0.41162	-0.793984	0.605305	0.857332	1.18939	-1	0.957607	-0.230992	1.63558	1.84726	6.22464	0.0545484	0.457888	6.30643	6.66692	8.07692	8.14655	8.2144	0.00328918	6.2338
94	5412186003013	Blond	0.684147	-2.14629	0.303878	1.85701	-1.89671	1.56335	-0.903803	-0.463555	-2.05527	-0.277033	-0.875871	1.13549	1.6658	0.998655	-1.33092	0.314514	-0.000532337	-3.455	-0.834073	0.0383499	-0.772062	0.414973	-0.886057	1.18113	0.913814	1.37107	2.23426	0.352183	-0.881735	0.617	0.792392	1.45938	-1.22185	0.873902	-0.230992	1.55182	1.76432	5.51615	0.24432	0.0951123	5.98413	5.31967	7.8185	8.07109	8.03431	0.000695326	5.39271
131	5410769200088	Scotch	0.849366	-2.14629	-0.27256	1.05932	-3.19552	1.45855	-0.894831	-0.459858	-4.487	-0.199833	-2.44279	0.713606	1.69859	1.24926	-0.903073	0.554876	0.185457	-3.455	-0.620694	1.24755	-2.01316	0.09691	-1	1.00518	1.7478	2.23426	2.01284	0.428944	-1.69897	0.625312	1	1.3337	0.147676	0.910358	0.414973	1.52744	1.79932	6.08123	1.28823	0.277239	-1.81782	5.26274	8.1476	8.3233	8.34279	0.127451	5.59951
75	5412783052018	Lambic	0.455635	-2.14629	-1.90527	1.29235	-1.25034	1.54797	-0.496529	-0.456783	-1.14131	-0.117424	-1.18036	1.06353	1.56679	0.934918	-2.17134	-0.466864	-0.155175	-3.455	-1.46974	0.776611	-2.01316	0.423246	-0.366532	0.493458	1.09517	1.90849	3.37199	0.327359	-0.218245	0.575188	0.80618	0.513351	-1.30103	0.856729	0.515211	1.25864	1.70116	5.76257	0.05577	0.125107	6.3613	6.22942	7.97037	8.02691	8.02146	0.0477109	5.91589
34	5411681038001	Tripel	0.811621	-2.14629	0.0372173	1.31259	-2.21183	1.57792	-1.0995	-0.45654	-2.298	-0.159214	-0.854089	1.06672	1.9004	1.18495	-0.91639	0.727584	0.22459	-1.98716	-0.345198	1.40469	-2.01316	0.20412	-0.560667	0.814581	1.37107	1.97543	2.21748	0.584896	-1.05948	0.598791	0.829304	1.35233	-0.414539	0.989672	0.380211	1.50256	1.84236	5.47559	0.289622	78.8842	-1.81782	5.2177	6.79073	8.23481	8.35422	0.00288223	5.83529
108	5425007658880	Brown	0.519088	-2.14629	-0.121025	1.85766	-3.19552	1.62055	-0.959813	-0.456075	-2.01345	-0.133166	-0.816289	1.03838	1.69919	1.06387	-1.03466	0.661828	-0.0137479	-3.455	-0.302731	0.858775	-2.01316	0.130334	-0.886057	0.662758	1.7185	1.97772	2.14768	0.509203	-0.75597	0.618048	0.90309	1.35237	-1.69897	0.898725	0.447158	1.73536	1.83721	5.84589	5e-05	NA	6.161	-1.81782	7.54268	7.89107	7.95065	0.0963756	5.81327
187	5425017240075	Dubbel	0.438205	-2.14629	-0.0802631	1.54168	-2.36856	1.54619	-0.97997	-0.455312	-2.3711	-0.270657	-1.13009	0.83083	1.6077	0.91976	-0.998786	0.747636	-0.174412	-2.09637	-0.517734	0.939862	-2.01316	0.290035	-0.869666	0.327359	1.86303	2.46538	2.16137	0.499687	-0.920819	0.622732	0.986772	1.25921	-1.09691	0.835373	0.528274	1.56797	1.75245	5.53484	0.421827	0.13688	5.47833	5.89607	7.89192	8.17598	8.20345	0.0641552	6.18961
45	5412343201337	Tripel	1.01644	-2.14629	0.145335	1.48292	-1.96188	1.77248	-0.632341	-0.454297	-1.86138	-0.0145713	-0.86031	1.14111	1.89552	1.27124	-0.643052	0.903172	0.131035	-3.455	-0.429667	0.999022	-2.01316	0.498311	-0.79588	0.32838	0.984527	2.21352	2.28556	0.581495	-1.82391	0.611723	0.929419	1.58827	-0.425969	0.95255	0.511883	1.76919	1.88441	5.95727	0.964291	0.0572782	-1.81782	6.49111	8.17192	8.26805	8.18888	0.740228	6.27164
154	5425029490017	Tripel	0.525077	-0.159486	0.17021	1.8728	-1.91596	1.60202	-0.246356	-0.445965	-2.05355	0.206015	-0.711784	1.13749	1.72633	1.07429	-1.14143	0.281116	-0.056988	-3.455	-1.0259	0.73159	-2.01316	0.280248	-0.908632	0.64584	1.01997	2.05654	2.16589	0.468347	-1.50882	0.615762	0.734324	1.37129	-0.958607	0.937518	0.447158	1.51832	1.80127	6.21988	0.259713	0.201853	6.23091	6.3218	8.04234	8.14141	7.92436	0.0090729	6.15978
121	5414239000093	Blond	0.642382	-2.14629	-0.293009	1.43247	-3.19552	1.50805	-0.640981	-0.444525	-4.487	-0.25077	-1.09018	1.10441	1.54342	0.936036	-1.03264	0.56737	0.233637	-1.98928	-0.453612	0.15046	-0.753809	0.431364	-1.1549	1.34034	1.08458	2.06819	1.97313	0.397071	-1.13966	0.624282	0.78533	1.50943	-1.52288	0.79134	0.317018	1.5682	1.7113	6.48176	1.88805	0.464646	-1.81782	6.36673	8.24719	8.72832	8.66733	0.140069	6.01488
242	5412138333311	Saison	0.214472	-2.14629	-0.492657	1.53011	-3.19552	1.37556	-0.796954	-0.437398	-4.487	-0.146795	-1.43563	0.516008	1.43519	1.0182	-1.14424	0.195282	0.0216647	-2.52798	-0.760025	0.975117	-0.813665	0.278754	-0.60206	1.53498	1.14301	1.90037	2.14768	0.444825	-1.02228	0.619615	0.812913	1.35937	-1.30103	0.829625	0.50515	1.44412	1.70835	4.78178	1.58e-05	9.84e-05	5.66725	-1.81782	7.55986	7.95681	7.94526	0.0670857	5.41956
208	54079052	Wheat	0.311241	-2.14629	-0.3338	1.61661	-2.59091	1.36375	-0.290069	-0.433403	-4.487	0.100438	-1.31131	0.758766	1.59352	0.93868	-1.32647	0.338067	-0.293658	-3.455	-0.670002	1.31829	-0.862788	0.380211	-0.537602	1.39985	1.01284	2.14768	2.00432	0.273001	-0.769551	0.606919	0.740363	0.80373	-0.638272	0.766413	0.451018	1.46315	1.66461	5.17714	1.07e-05	0.00261648	5.54933	5.4642	7.5895	7.91058	8.05274	0.142217	5.54648
38	541286000975	Christmas	0.854501	-2.14629	-0.109369	1.46926	-2.05061	1.68802	-0.830399	-0.432039	-1.9694	-0.175305	-0.469762	0.99661	1.84085	1.37586	-0.599471	0.441313	0.00253754	-1.91811	-0.595954	0.891665	-2.01316	0.0211893	-0.769551	1.09604	1.67806	0.477121	2.26126	0.476397	-0.462181	0.623249	1.0086	1.21864	-0.288193	1.00432	-0.230992	1.48266	1.859	6.11148	0.000115329	1.28e-05	6.14374	6.18837	7.45337	7.88052	7.8501	0.2037	5.85228
170	5411663002716	Strong ale	1.06594	-2.14629	-0.0197807	1.96407	-1.86154	1.76172	-0.517355	-0.430521	-1.90501	-0.0066255	-0.507365	1.21363	1.68836	1.19069	-0.991528	0.57374	0.132024	-3.455	-0.991741	0.320486	-2.01316	0.511883	-0.744727	0.999131	1.74312	2.09691	2.11727	0.424065	-0.68867	0.621695	0.977724	1.18214	-1.30103	1.00966	0.525045	1.66759	1.89729	6.55329	0.785246	0.333728	-1.81782	6.62557	8.18192	8.33109	8.20191	0.235005	6.31253
214	5425006240147	Christmas	0.885836	-2.14629	-0.459796	1.2203	-3.19552	1.7188	-0.827967	-0.42832	-2.0575	-0.132267	-1.0278	1.01455	1.61272	1.02864	-1.06048	0.56949	0.0566648	-1.7535	-0.422491	0.704954	-2.01316	0.230449	-0.677781	1.37024	1.89265	2.52827	2.03743	0.400538	-0.60206	0.632457	1.20683	1.27446	0.738384	0.976808	-0.230992	1.87921	1.96051	6.39337	0.629394	0.173767	-1.81782	6.41732	8.02214	8.07029	8.01289	0.404816	6.14682
35	8711406995075	Blond	0.751918	-2.14629	-0.428326	1.59552	-3.19552	1.59461	-0.809332	-0.427645	-4.487	-0.289367	-1.16349	1.05165	1.62375	1.15528	-0.651024	0.885074	-0.00563225	-3.455	-0.117777	0.0827872	-2.01316	0.243038	-1.1549	0.917243	1.03941	2.05115	2.13033	0.261263	-0.966576	0.622214	0.748188	1.12509	-1.04576	0.807197	0.427324	1.58018	1.72395	6.19532	0.154059	0.133479	-1.81782	6.4625	7.99934	8.12135	8.05418	0.00454706	5.7432
215	5413963100017	Blond	0.801312	-2.14629	0.0270437	1.87036	-1.921	1.58304	-0.429907	-0.425679	-1.68814	-0.0432219	-1.21496	1.33768	1.58394	1.1792	-0.765939	0.54633	0.411435	-3.455	-0.790887	0.0329731	-2.01316	0.550228	-0.920819	0.802089	1.055	1.77815	2.09864	0.428135	-1.54668	0.620136	0.816241	1.34368	-0.732828	0.895146	0.451018	1.63894	1.803	7.00647	2.04145	0.670876	6.35111	6.44425	8.33804	8.70592	8.4794	0.0416805	5.87243
235	5412858000104	Strong ale	1.06342	-2.14629	-0.257369	1.15964	-1.94006	1.61316	-0.819444	-0.424893	-1.87631	-0.0822714	-0.776673	0.974826	1.91674	1.39586	-0.748179	0.715463	-0.0711435	-1.93685	-0.883293	0.927282	-2.01316	-0.154902	-0.823909	0.00432137	1.87823	2.27416	2.08099	0.49485	-1.86328	0.617	0.986772	1.02207	-0.251812	1.0187	0.550228	1.55853	1.88238	6.27759	0.000118014	NA	-1.81782	5.88982	7.94641	8.30348	8.5052	0.12452	6.32339
89	5412983140027	Brown	0.808364	-2.14629	0.401159	1.54315	-1.85171	1.39591	-0.215714	-0.417454	-2.292	0.104036	-1.15949	0.9056	1.69641	1.17604	-1.33653	0.0409246	0.149016	-2.17328	-1.07337	0.775889	-2.01316	0.09691	-0.744727	0.515211	1.80821	2.51255	2.17898	0.546543	-1.09691	0.623249	0.929419	1.12639	-0.69897	0.958803	-0.230992	0.828982	1.7517	6.86848	1.33519	0.0761952	5.90761	6.42605	8.58007	8.83897	8.82659	0.0576118	6.56258
114	5410769300085	Hoppy	0.762531	-2.14629	0.0181115	1.07232	-2.04168	1.55089	-0.721544	-0.417034	-2.03198	-0.157375	-1.41743	1.02784	1.68994	1.18943	-0.969522	0.503849	0.268085	-2.58586	-0.576533	1.33414	-0.996874	0.537819	-1.04576	0.863323	1.05881	2.35315	2.10037	0.407391	-1.69897	0.617525	0.845098	1.6444	-1.22185	0.950851	0.498311	1.4823	1.80839	6.04499	3.42015	0.162997	5.53487	6.21909	6.93059	8.77686	8.84623	0.00708985	6.50413
181	5412896532032	Christmas	0.929862	-2.14629	0.366725	1.18402	-1.82304	1.59166	-0.204235	-0.413688	-2.51713	0.0749316	-1.3072	1.05787	1.48995	1.00569	-1.20722	0.28247	0.0252137	-2.21007	-0.905284	0.59841	-2.01316	0.311754	-0.769551	1.65249	1.86421	2.25527	1.97543	0.371068	-2.69897	0.642465	1.08458	1.14635	-0.341989	0.934751	0.556303	1.44451	1.80433	6.43802	0.0625324	0.0515957	6.04474	6.78896	8.31881	8.40512	8.124	0.00965346	6.08739
225	5411663002600	Strong ale	1.26863	-2.14629	-0.043018	1.76719	-1.93367	1.71247	-0.528642	-0.405911	-1.82218	-0.00738022	-0.468113	0.933195	1.82592	1.30445	-0.753181	0.726767	-0.147279	-3.455	-0.629607	1.01399	-1.46281	0.389166	-0.920819	0.946207	1.34928	1.76343	2.15534	0.48643	-1.04576	0.610128	0.986772	1.49469	0.641474	1.00945	0.332438	1.69377	1.91319	7.08574	2.60214	0.681642	5.23847	6.58539	8.66864	9.00472	8.99319	0.24333	6.27178
57	5410228141921	Tripel	0.716423	-2.14629	-0.0384081	1.82236	-3.19552	1.57513	-1.02273	-0.401713	-4.487	-0.0923791	-1.2568	1.17992	1.60511	0.995926	-1.08376	0.624089	-0.0582178	-1.88773	-0.674351	0.90398	-0.87844	0.267172	-0.958607	0.784974	1.10721	1.57403	2.15381	0.32838	-0.704543	0.614897	0.819544	1.13136	-0.90309	0.932727	0.380211	1.55273	1.80834	4.75647	8.9e-05	0.00963939	6.27905	4.97729	8.00879	8.30273	8.48214	0.499691	6.12187
143	5410228225928	Hoppy	0.562626	-2.14629	-0.485253	1.52387	-3.19552	1.47752	-1.43309	-0.401686	-4.487	-0.485213	-1.46718	0.845406	1.54511	0.848083	-1.20187	0.586659	-0.188603	-1.94808	-0.448721	1.17631	-0.888301	0.290035	-0.920819	1.44209	1.23045	2.23553	1.92169	0.354108	-1.18709	0.618571	0.877947	1.33293	0.397071	0.876507	0.361728	1.51182	1.76791	5.23631	0.138699	0.073137	6.41451	5.6488	7.88824	8.15699	8.1082	0.00139884	5.8074
133	5412896000081	Strong ale	0.97376	-2.14629	0.283418	1.29449	-1.89245	1.72776	-0.310332	-0.400717	-2.1901	0.0187088	-1.28429	0.958815	1.28806	1.16004	-0.904447	0.4544	0.0566896	-3.455	-0.770395	1.01273	-1.53287	0.454845	-0.939302	1.02305	1.20276	2.47349	2.20548	0.509203	-0.756962	0.629919	0.929419	1.49997	-0.0385789	0.991226	0.477121	1.46657	1.84293	6.32333	1.66078	0.397196	-1.81782	6.001	7.88889	8.02089	7.68756	0.275008	5.55216
182	5425028290311	Stout/Porter	0.841991	-2.14629	0.377819	1.56743	-1.76764	1.3596	-0.558423	-0.399746	-2.1891	-0.160814	-0.912343	1.0096	1.9294	1.42418	-0.885639	0.543432	0.0909736	-1.82521	-0.369938	1.22349	-2.01316	0.518514	-0.920819	0.313867	1.95352	2.14613	2.273	0.499687	-0.501689	0.627366	1.15076	1.12182	-1.45593	0.921166	0.431364	1.71933	1.86185	5.79549	0.355791	0.0920145	5.93299	5.77669	7.79582	8.09644	7.99525	0.0063414	5.65056
17	5425014687019	Tripel	0.80194	-2.14629	-0.194343	1.74022	-2.08645	1.67441	-0.537962	-0.39888	-2.35556	-0.0183241	-0.943877	0.807234	1.71672	1.28071	-0.688352	0.656819	0.164322	-3.455	-0.509017	0.38934	-2.01316	0.190332	-0.958607	0.618048	1.30535	2.19866	2.84726	0.457125	-1.36552	0.60206	0.819544	1.18089	-0.560667	0.945961	0.4843	1.60444	1.83134	6.03787	1.65798	0.627784	-1.81782	6.22206	8.19557	8.46803	8.18813	0.175935	6.17166
229	62067029172	Wheat	0.937264	-2.14629	-0.19362	1.83194	-2.0059	1.57048	-0.281669	-0.394932	-1.8436	0.0576585	-1.25019	1.06062	1.80141	1.22125	-1.10414	0.577788	-0.0121684	-3.455	-0.749617	1.02499	-1.01888	0.511883	-0.677781	0.338456	0.968483	1.72835	2.04139	0.562293	-1	0.605305	0.732394	0.85558	-0.468521	0.913284	-0.230992	1.33304	1.74954	6.42116	0.254436	0.137265	6.52911	6.39217	8.01668	8.12697	7.95194	0.00835898	6.12053
148	5400000000012	Strong ale	1.19248	-0.683998	-0.186466	1.36335	-1.8548	1.72931	-0.502227	-0.39291	-1.96138	0.019928	-1.03638	1.1637	1.72235	1.20452	-0.859932	0.45767	0.0346605	-3.455	-0.726918	0.69432	-2.01316	0.290035	-0.838632	0.419129	1.78247	2.27989	2.07918	0.592177	-1.82391	0.632457	0.970812	1.458	0.075547	1.01703	0.487845	1.66974	1.9052	6.1376	0.150698	0.309805	6.25148	6.39646	7.90668	7.91247	7.88492	0.0319584	6.00278
248	5410263015669	Blond	0.391459	-2.14629	-0.217201	1.35267	-3.19552	1.39604	-1.5609	-0.382151	-4.487	-0.503396	-1.61511	1.11027	1.49246	1.03784	-0.910413	0.545465	-0.174016	-2.19078	-0.334438	0.910861	-0.693446	0.685742	-0.371611	0.732394	1.06258	2.25648	1.85126	0.572872	-0.906753	0.606381	0.744293	1.25266	0.260071	0.83187	0.243038	1.43696	1.71105	6.96064	1.35888	0.490659	6.53938	6.61583	8.4383	8.7459	8.66132	0.126346	6.00061
65	5411283000017	Hoppy	0.604557	-2.14629	-0.0864616	1.733	-2.20691	1.4339	-0.743246	-0.379843	-2.16084	-0.165869	-1.60154	0.825213	1.64283	1.02031	-1.06626	0.514341	0.000774525	-3.455	-0.957937	0.971917	-1.00001	0.39794	-0.522879	1.24465	1.233	1.81954	2.01703	0.419956	-1.69897	0.620136	0.799341	1.49665	-0.90309	0.839792	0.511883	0.927627	1.64521	5.69695	0.110962	0.0211485	-1.81782	5.41342	7.98717	8.2926	8.36932	0.188097	6.10467
73	5410769100081	Blond	0.639027	-2.14629	-0.413306	1.49885	-3.19552	1.41909	-0.796695	-0.377859	-4.487	-0.0866869	-1.66124	1.16084	1.59807	1.11221	-0.979204	0.510583	-0.0639011	-2.21112	-0.535235	0.0693036	-0.838842	0.40654	-0.657577	1.10806	1.09864	1.95665	2.12222	0.291147	-0.761954	0.613842	0.799341	1.12346	-1	0.901458	0.473487	1.52022	1.77721	6.19121	121.731	0.302505	4.48436	6.1822	8.03672	8.70111	8.7536	0.0450992	6.39145
198	54079007	Dubbel	0.453646	-0.0085524	-0.299119	1.88124	-3.19552	1.51646	-0.316314	-0.375718	-4.487	-0.017254	-1.17451	1.04662	1.54628	0.90902	-1.07189	0.548122	0.127785	-3.455	-0.430211	1.37914	-2.01316	0.414973	-0.823909	1.16584	1.65369	2.08636	2.13988	0.262451	-0.835647	0.620656	0.886491	1.16901	-0.647817	0.853698	0.439333	1.34782	1.71228	5.66794	0.150192	0.050643	5.66579	6.29803	7.9211	8.17033	8.20473	0.000150807	6.17365
91	8711406995495	Strong ale	1.10181	-2.14629	0.0174591	1.27812	-2.1749	1.73878	-0.710255	-0.37529	-1.88406	-0.191121	-0.861318	1.10431	1.99265	1.38028	-0.51188	1.11666	0.0971809	-1.85325	-0.0289748	1.1191	-2.01316	0.0413927	-1.09691	-0.552842	1.45332	1.92942	2.233	0.55206	-0.850781	0.617525	0.892095	0.955688	-0.677781	1.00625	0.419129	1.74119	1.91024	6.54643	0.17317	0.39145	6.90472	6.53755	8.20658	8.2469	8.27271	0.112756	6.45924
217	5425006241687	Tripel	0.507834	-2.14629	-0.0883418	1.6883	-2.34872	1.63572	-0.92821	-0.373106	-2.42481	-0.114741	-0.817585	0.964951	1.75296	1.10907	-1.00977	0.712241	-0.245732	-3.455	-0.338022	0.26699	-2.01316	-0.0705811	-0.853872	0.823474	0.997823	2.30963	2.14301	0.463893	-1.23657	0.604766	0.767156	1.16854	-0.958607	0.919078	0.556303	1.53694	1.79266	6.85511	0.422433	0.0397899	5.69285	6.20367	8.19064	8.34091	8.4541	0.0164484	6.71226
163	5425017240457	Tripel	0.88734	-2.14629	-0.436614	2.05627	-3.19552	1.82048	-0.991102	-0.372829	-1.95117	-0.207073	-0.843951	0.995749	1.62557	1.05086	-0.933544	0.765594	-0.023611	-3.455	-0.318632	0.534829	-2.01316	-0.0457575	-0.721246	0.936514	1.32222	2.53212	2.32015	0.501059	-1.03858	0.61595	0.869232	1.49188	-0.474955	0.966142	0.50853	1.64202	1.85604	6.06591	1.31e-07	1.21e-06	5.42906	6.23289	7.46337	7.77311	7.87545	0.256495	5.84374
68	9999999999	Tripel	0.805205	-0.149525	-0.559697	1.30739	-2.1021	1.58947	-0.186983	-0.37	-1.93312	0.301066	-0.646093	0.859349	1.6816	1.35137	-1.35768	-0.86195	0.0075963	-3.455	-0.674885	0.82191	-2.01316	0.389166	-0.744727	1.70574	1.27416	2.21085	2.09517	0.497621	-1.09691	0.62941	0.982271	1.66173	-0.403403	0.940516	0.361728	1.5934	1.83174	7.34577	0.144203	0.0976118	4.25397	6.968	8.2797	8.29901	8.15874	0.0658714	6.34885
15	54079045	Tripel	0.933632	-2.14629	-0.13034	1.67176	-3.19552	1.47841	-0.558321	-0.367072	-4.487	-0.0678815	-1.43421	0.743852	1.61308	0.948789	-1.36442	0.419878	-0.26753	-3.455	-0.806806	0.923234	-2.01316	0.332438	-0.90309	1.52647	1.04139	2.27184	2.03141	0.451018	-1.52288	0.623249	0.892095	1.44328	-1.09691	0.891816	0.4843	1.65307	1.80774	5.00123	0.502787	0.0944883	-1.81782	5.73591	7.37698	8.01574	8.10119	0.0114222	5.99387
1	5413970150111	Brut	0.712812	-2.14629	-0.274019	1.77423	-1.96577	1.51279	-0.618344	-0.363587	-1.80883	-0.291821	-1.52447	0.979942	1.78592	1.02189	-1.47269	-1.1895	-0.259574	-2.08355	-1.11959	1.46466	-2.01316	0.176091	-0.647817	0.756256	0.889302	2.30428	2.01912	0.473487	-1	0.608526	0.822822	1.28254	-0.00217692	0.971508	-0.230992	1.46262	1.82229	6.3897	0.0490638	0.281556	5.77666	6.48454	8.07142	8.09954	8.22104	0.013029	6.24152
71	5410228218791	Blond	0.549267	-2.14629	-0.555495	1.60794	-3.19552	1.49282	-1.34123	-0.361127	-4.487	-0.302418	-1.29503	0.994911	1.54747	0.836344	-1.16768	0.623064	-0.147666	-1.94271	-0.381345	0.100832	-0.661285	0.230449	-0.79588	1.51128	1.2014	1.64836	2.06446	0.305351	-1.39254	0.616476	0.851258	1.36171	0.4133	0.875061	0.361728	1.51614	1.76687	5.58059	5.9e-08	8.75e-07	5.00904	6.46337	7.38126	7.70361	7.81853	0.0919494	5.63643
102	5411911001768	Christmas	1.08209	-2.14629	0.222863	1.82325	-1.81602	1.67767	-0.644099	-0.355301	-1.79466	-0.146299	-0.954912	1.30995	1.87549	1.2119	-0.831237	0.833473	0.159987	-1.95292	-0.143181	1.38662	-2.01316	0.190332	-0.958607	0.841359	1.74312	2.15076	2.3075	0.509874	-0.75597	0.618048	0.973128	0.967618	-0.218245	1.00945	0.571126	1.54543	1.87246	-1.81782	0.000509493	1.14e-06	6.3325	6.39363	7.87594	8.19656	8.32633	0.597946	6.08305
140	54050082	Tripel	0.881126	-2.14629	-0.305987	2.19024	-3.19552	1.63863	-0.944431	-0.353503	-4.487	-0.131791	-0.768569	1.37296	1.81771	1.06047	-1.03208	0.733355	-0.0526668	-1.803	-0.530046	1.41054	-1.00299	0.926857	-0.90309	1.07335	0.877947	1.60206	2.18041	0.467608	-0.676748	0.603144	0.80618	0.947703	-0.60206	0.922466	0.604766	1.75614	1.85564	6.52815	0.042965	0.373047	7.27702	6.73866	8.19161	8.24057	8.4126	0.108584	6.65687
67	5425026610197	Stout/Porter	0.898746	-0.845683	-0.178365	1.40945	-2.64111	1.38305	-0.403975	-0.353043	-2.20936	-0.354838	-1.65365	0.583678	1.55903	1.01468	-1.39169	-0.092328	-0.135631	-3.455	-0.826027	0.965278	-2.01316	0.0211893	-0.30103	1.08261	2.04961	2.29115	1.91908	0.55145	-1.30103	0.634477	1.05115	1.30863	-0.0338583	0.903361	0.39794	0.758533	1.71097	6.07362	0.12902	0.0747727	5.87833	6.31821	7.73542	7.85675	7.56808	0.00573711	5.45598
210	5413982001005	Amber	0.705248	-0.771189	-0.17927	1.24564	-3.19552	1.46097	-0.596339	-0.350787	-4.487	-0.130645	-1.01601	0.901758	1.55311	0.958311	-1.16377	0.487759	-0.054059	-2.60642	-0.538764	0.826059	-0.807837	0.380211	-0.809668	-0.853872	1.57978	2.32634	2.08099	0.40654	-1.27165	0.61066	0.90309	1.39552	-0.449772	0.883093	0.574031	1.49748	1.76455	6.22778	0.0536492	0.108457	6.92293	6.37622	7.94367	8.04977	8.02658	0.0162222	5.67218
189	5410228145912	Tripel	0.897364	-2.14629	-0.128652	1.61508	-3.19552	1.66008	-0.918851	-0.348247	-4.487	-0.0824656	-1.14972	1.02092	1.71047	1.14275	-0.899526	0.762668	-0.170883	-2.35213	-0.402129	0.178093	-0.742429	0.217484	-0.709965	0.947434	1.08279	1.56229	2.14457	0.443263	-0.805486	0.614897	0.812913	1.22708	-1.04576	0.942504	0.371068	1.55388	1.81544	5.89114	0.000990559	0.00228216	5.98175	5.81742	7.96748	8.29423	8.39504	0.296099	6.04044
233	5413023000264	Scotch	0.960171	-2.14629	-1.90527	1.22434	-3.19552	1.75712	-1.15397	-0.343021	-2.0024	-0.306027	-0.087871	1.18888	1.89241	1.20042	-0.590769	0.966957	4.34e-06	-3.455	-0.216211	1.40299	-2.01316	0.537819	-0.90309	-0.0783135	1.86004	2.12548	2.29994	0.573452	-0.939302	0.62941	1.15987	1.4367	1.31165	0.903361	0.168792	1.26387	1.81686	5.82459	0.317584	0.129789	6.3505	5.78778	8.00874	8.23659	8.28786	0.021982	5.882
199	5411858000145	Tripel	0.783494	-2.14629	-0.361915	1.60457	-3.19552	1.64539	-1.19189	-0.337426	-4.487	-0.10251	-1.1237	1.08337	1.64855	1.04369	-0.795121	0.869758	-0.0511031	-1.90992	-0.271447	0.0754648	-2.01316	0.332438	-0.585027	0.864511	0.880814	2.03141	2.25042	0.459392	-1.06048	0.613842	0.748188	1.43393	-0.560667	0.937769	0.498311	1.45538	1.7901	5.58174	NA	NA	6.35571	5.91058	7.30591	7.69742	7.71285	0.087583	5.63749
63	701197206052	Amber	1.24556	-2.14629	0.463933	1.76384	-1.69519	1.60283	-0.502925	-0.32775	-1.88606	-0.0306936	-1.09237	1.26148	1.89411	0.957472	-0.916265	0.632803	0.12026	-3.455	-0.477445	1.88901	-1.07407	0.0791812	-0.332547	0.841985	1.25888	1.82282	2.22401	0.63749	-1.39794	0.611723	0.845098	1.32799	0.796921	1.00432	0.491362	0.79588	1.80372	5.7835	0.000103534	1.9e-05	6.41512	5.32744	7.72292	8.07538	8.2064	0.486207	5.90197
95	5412138303314	Christmas	0.810275	-2.14629	-0.199998	1.29664	-3.19552	1.53222	-0.628101	-0.322649	-2.51499	-0.0588241	-1.4784	1.09796	1.47399	1.06613	-1.14942	0.257129	0.0378526	-3.455	-0.681864	0.633821	-1.5408	0.380211	-0.481486	1.25419	1.93702	2.50583	2.18611	0.575188	-0.341989	0.624282	1.19866	1.25004	0.0273496	0.964495	0.525045	1.60853	1.8688	6.80517	1.54525	0.144861	-1.81782	6.68075	8.17195	8.3653	8.19806	0.0728675	6.32657
25	54079014	Brown	0.8715	-0.829533	0.0689239	1.66311	-2.39094	1.55651	-0.463593	-0.318008	-4.487	-0.0590654	-0.849827	0.878673	1.61947	1.01333	-1.11964	0.594718	-0.0549378	-2.17555	-0.607338	0.193306	-2.01316	0.146128	-1.39794	1.67875	1.71181	2.42813	2.56289	0.311754	-1.29714	0.628389	0.931966	1.37049	-1.39794	0.898451	-0.230992	1.48904	1.7752	5.32734	0.181446	0.0581788	6.29943	5.60231	7.8031	8.01171	8.03215	0.00181688	5.8181
203	5425017241164	Brett/cofermented	0.699326	-2.14629	-1.90527	1.69011	-1.40927	1.48178	-0.468611	-0.312079	-1.64869	0.115491	-1.0078	1.1201	1.8402	1.12335	-2.76195	-0.423895	0.0719409	-3.455	-1.12992	0.974127	-1.59968	0.531479	-0.568636	0.865696	1.27989	2.19866	2.39094	0.604766	-1.12494	0.611192	1.10721	1.46592	1.15214	1.03663	0.462398	0.557507	1.85977	6.436	0.0453657	0.273035	7.277	6.76811	8.17387	8.25584	8.35697	0.0592731	6.72529
85	54112018	Tripel	0.860271	-2.14629	0.0249575	1.61946	-3.19552	1.4473	-0.826828	-0.2971	-4.487	-0.122554	-1.41663	1.24552	1.50651	0.998408	-1.24911	0.344145	-0.0400433	-3.455	-0.844634	0.114222	-2.01316	0.40654	-0.744727	1.1486	1.07737	2.33746	2.19173	0.342423	-0.961579	0.614897	0.79588	1.34565	0.220108	0.943742	0.469822	1.42983	1.79583	6.06151	7.56e-05	1.01e-05	-1.81782	-1.81782	7.64115	8.0402	8.06148	0.116508	5.61674
3	54055308	Blond	0.760056	-2.14629	-0.226243	1.2804	-3.19552	1.49551	-1.37136	-0.275106	-4.487	-0.501745	-1.30142	1.18168	1.56975	1.06863	-0.865488	0.671506	-0.0514403	-2.5583	-0.346947	0.81925	-2.01316	0.431364	-0.610834	0.933234	1.02119	2.24055	1.86923	0.445604	-0.991826	0.609594	0.732394	1.31917	0.244277	0.833147	0.261263	1.47972	1.72072	6.28957	1.99184	0.239649	5.49809	6.31547	8.11812	8.44754	8.2651	0.0841557	5.82801
21	5412783052247	Lambic	0.73086	-2.14629	-1.90527	1.35898	-1.31154	1.67045	-0.750215	-0.263882	-0.913195	-0.0245935	-0.941365	0.967817	1.58607	1.03117	-1.93089	-0.274105	-0.100114	-2.48083	-0.765913	1.22735	-2.01316	0.755875	-0.232844	1.20181	1.25164	1.64836	3.34557	0.444045	-0.259637	0.575188	0.908485	0.508934	-0.886057	0.927883	-0.230992	1.41514	1.78633	5.49586	0.254254	0.0681712	5.00474	6.03327	7.89898	8.17321	8.13546	0.0462447	6.34223
192	5410693100324	Brut	1.20264	-2.14629	0.0444124	1.77922	-1.85777	1.84259	-0.673695	-0.256326	-1.93817	-0.275171	-0.799697	1.2526	2.00901	1.38312	-0.750704	0.987448	-0.144896	-3.455	-1.44509	1.25791	-1.2593	1.07372	-0.809668	0.558709	0.924279	1.38917	2.28556	0.644439	-0.164309	0.607455	0.857332	-1.14418	-0.744727	1.05671	-0.230992	1.7517	1.94707	6.31051	0.0740754	5.91714	-1.81782	6.2451	7.80093	7.92049	8.11229	0.239749	7.3534
239	54055049	Tripel	0.702543	-2.14629	-0.364561	1.44554	-3.19552	1.57748	-1.60284	-0.251452	-4.487	-0.5476	-1.2863	1.04911	1.62829	1.1883	-0.771305	0.680037	-0.123652	-1.97778	-0.407812	0.80536	-2.01316	0.0791812	-0.279841	1.10346	1.00647	2.33546	1.95904	0.65273	-0.976748	0.603144	0.778151	1.30366	-0.462181	0.941014	0.322219	1.55685	1.81424	6.44005	0.170528	0.209212	6.93309	6.5017	7.86242	7.97946	7.81107	0.0165549	6.19225
117	9120041150678	Strong ale	1.19855	-0.629552	0.389546	1.59036	-1.58328	1.81966	-0.712165	-0.208246	-1.63348	0.00533069	-0.886742	1.29231	1.8412	1.4612	-0.542141	0.83252	0.431539	-2.06273	-0.183769	1.03222	-1.07397	0.0606978	-0.288193	1.04532	2.07225	2.32634	2.4216	0.607455	-0.540608	0.631444	1.19866	1.20507	0.526985	1.05135	0.352183	1.38987	1.90158	6.45212	2.79324	0.1107	5.08789	6.55592	8.12492	8.36612	8.04595	0.638425	6.2563
171	5425033240028	Tripel	0.750059	-0.408118	-0.316674	1.43108	-3.19552	1.75594	-0.929537	-0.178359	-2.43121	-0.163249	-1.37551	1.27493	1.79404	1.31178	-0.560359	0.961494	0.000514334	-1.82232	-1.54016	1.23215	-1.13636	0.511883	-0.576754	0.727541	1.15987	2.49415	2.14768	0.519171	-1.12494	0.603144	0.929419	1.26385	-0.69897	0.962606	0.337459	1.67011	1.86279	5.69704	0.289622	0.121794	4.9165	6.17617	7.74644	8.03247	7.8668	0.000413086	5.65617
103	5425024150108	Stout/Porter	1.03772	-2.14629	-0.162737	1.45008	-2.28819	1.65705	-0.640838	-0.139255	-1.77019	-0.149185	-0.947306	1.0476	1.77266	1.27323	-0.782753	0.651434	0.182056	-1.62324	-0.130572	1.30693	-2.01316	0.371068	-0.116339	0.950608	2.47618	0.954243	2.14922	0.689309	-0.721246	0.670246	1.54654	1.54218	-0.0338583	1.06595	0.255273	0.880528	1.91285	5.88304	0.00308126	5.37932	6.05513	6.36905	7.72175	8.11663	8.20706	0.0177253	5.98223
175	5410263013665	Strong ale	1.07015	-0.785898	-1.90527	0.938039	-3.19552	1.67559	-1.24841	-0.134257	-4.487	-0.28001	-1.36613	1.06811	-0.730837	1.28136	-0.691521	0.677784	-0.121498	-2.05159	-0.271342	1.16691	-2.01316	0.371068	-0.119186	0.682596	1.66605	2.20683	1.94694	0.776338	-0.628932	0.607455	1.04922	1.12498	0.7344	1.00389	0.361728	0.975891	1.82078	5.55252	0.300051	0.11647	6.92468	6.46269	7.87945	8.23825	8.08431	0.000764863	5.89449
196	5411551300818	Strong ale	0.991558	-2.14629	-0.240585	1.97108	-3.19552	1.90042	-0.348829	-0.112186	-4.487	0.172606	-1.22494	1.25862	1.83726	1.52369	-0.327583	1.07264	0.10491	-1.96118	-0.328286	0.974929	-2.01316	0.662758	-0.853872	0.61066	1.31387	2.20003	2.17754	0.651278	-1.02228	0.614897	0.986772	1.22958	-0.288193	1.0607	0.39794	1.55017	1.91298	5.91269	0.285684	0.269305	6.12404	6.61337	8.00445	8.31319	8.30051	0.12452	6.79186
4	54079021	Strong ale	0.944601	-2.14629	-0.00374013	2.09032	-3.19552	1.6912	-0.563392	-0.112085	-4.487	0.0577288	-1.17018	1.41563	1.6612	1.04236	-0.950666	0.712521	0.211111	-3.455	-0.329907	0.336584	-2.01316	0.447158	-0.677781	1.24834	1.80652	2.12548	2.18611	0.495544	-0.658565	0.627366	0.968483	1.14347	0.478566	1.00432	0.431364	1.5084	1.86716	6.14148	0.0342589	0.469013	7.47048	6.69033	8.06809	8.11912	8.23051	0.0252849	6.53319
99	5413970140396	Strong ale	1.06099	-2.14629	-0.166123	1.6881	-2.10513	1.64323	-0.972773	-0.106247	-1.93312	0.0182031	-1.43016	1.06245	1.6484	1.07271	-1.15873	0.625566	-0.26881	-2.03362	-0.430328	0.894077	-2.01316	0.217484	-0.332547	1.44004	1.88677	2.19312	2.08814	0.607455	-0.744727	0.619093	1.09517	1.23157	0.11227	1.00152	0.50853	1.51235	1.86907	6.3703	0.0961592	0.356034	-1.81782	6.34522	7.84023	7.91452	7.87251	0.0243432	6.05874
157	5425024150107	Tripel	1.04224	-2.14629	-0.271626	1.53649	-3.19552	1.6755	-0.801549	-0.0782589	-1.68246	-0.0901339	-1.57487	1.05049	1.70587	1.20666	-0.715513	0.767053	0.0873412	-1.59142	-1.3981	1.00579	-1.52812	0.439333	-0.116339	1.24613	1.40054	0.09691	2.3865	0.698535	-1.02228	0.613842	1.10551	1.49152	0.517855	1.03663	0.243038	0.847573	1.84134	5.39141	0.000323439	4.50696	5.93085	5.72124	7.76974	8.16932	8.3044	0.0935646	5.89933
[truncated: 184 more columns]

## Sheet: Supplementary File S2
	Acetaldehyde	Carbon disulfide	Diethyl sulfide	Dimethyl sulfide	Ethyl 2-methylbutyrate	Ethyl acetate	Ethyl decanoate	Ethyl hexanoate	Ethyl 3-methylbutyrate	Ethyl octanoate	Ethyl propionate	Hydrogen sulfide	Isoamyl alcohol	Isobutanol	Isobutyl acetate	Isoamyl acetate	Methanethiol	Octyl acetate	Phenethyl acetate	Phenethyl alcohol	4-vinylguaiacol	Sulfur dioxide	Acetic acid	Ammonia	Color	Betaglucan	Lactic acid	Glycerol	Iron	pH	Protein	Iso-alpha acids	Sugars	Ethanol	Carbon dioxide	Unfermentables	Caloric value	1-propanol	Diacetyl	3-methylbutanal	Propylene glycol	N-propyl acetate	N-pentanol	2-methyl-1-butanol	Isopentyl formate	Ethyl isobutyrate	3-methyl-2-butenal	2-methyltetrahydrofuran-3-one	Ethyl butyrate
Acetaldehyde	1	0.0646547	0.300136	0.186098	0.0830589	0.576089	0.305416	0.55036	0.127655	0.413281	0.181181	0.37636	0.458932	0.416352	0.477125	0.471455	0.334871	0.0666996	0.271553	0.055659	-0.193539	-0.0758885	0.0530149	-0.0108867	0.2923	0.270086	0.0740955	0.516954	0.107923	0.200223	0.265635	0.159007	0.258275	0.690748	0.246197	0.187868	0.639649	0.189963	0.0475537	0.129653	0.00301807	0.157106	0.040758	0.139448	0.138129	0.308861	0.184121	0.294065	0.487332
Carbon disulfide	0.0646547	1	-0.112705	-0.00697236	0.0600455	0.0867766	0.21396	0.0646582	0.0960861	0.145417	0.0659784	-0.103805	-0.0149089	0.0835322	0.0313246	-0.0639054	-0.029965	-0.0557705	-0.11419	0.0200773	-0.083989	-0.0248342	0.059599	-0.06228	0.139438	0.107951	0.014372	0.119481	-0.110407	0.0844428	0.078995	0.0598174	-0.11114	0.0364903	0.00104021	-0.0390481	0.0109901	-0.00577294	0.00157711	-0.00430713	0.0468049	-0.0116134	0.00664003	-0.074272	-0.173632	-0.059173	-0.0352799	0.0298387	0.0770801
Diethyl sulfide	0.300136	-0.112705	1	0.232726	0.236087	0.190418	0.285202	0.210362	-0.112232	0.304521	0.190174	0.360775	0.447435	0.329692	0.323001	0.37487	0.5074	-0.162562	0.277236	0.13052	0.228434	-0.128164	-0.178233	-0.211138	0.0757061	0.199852	0.00447262	0.279951	-0.150542	0.23715	-0.110437	0.247946	-0.199268	0.33326	0.357528	0.116782	0.21354	0.264923	0.10594	0.147478	-0.0701967	0.201627	0.182971	0.284523	0.331805	0.243491	0.206588	0.180596	0.266412
Dimethyl sulfide	0.186098	-0.00697236	0.232726	1	-0.0017497	0.276166	0.345916	0.430385	0.0434504	0.430227	0.128684	0.270675	0.266676	0.182684	0.198079	0.256245	0.343795	-0.15987	0.0925198	-0.068729	0.14612	-0.108841	-0.00404867	0.0770456	-0.09863	0.12174	-0.0360365	0.291632	-0.0706572	0.094846	-0.0848085	0.223005	-0.110674	0.383768	0.175366	0.157344	0.337972	0.15374	0.0134439	0.157438	0.0349894	0.1045	0.106907	0.0552105	0.110423	0.181649	0.142103	0.154792	0.369259
Ethyl 2-methylbutyrate	0.0830589	0.0600455	0.236087	-0.0017497	1	0.220627	0.290024	0.0749048	0.737057	0.233067	0.238312	0.0230967	0.165829	0.253644	-0.115495	-0.312868	0.0674488	-0.0945042	-0.322555	0.0886226	-0.115085	-0.0403262	0.363268	0.167435	0.192357	-0.179896	0.519046	0.177047	0.170459	-0.238227	0.243392	-0.158519	-0.109889	0.107329	-0.0642195	-0.225302	0.0787967	0.0574519	0.160548	0.134846	-0.0363799	0.0807562	0.0613429	0.0730364	0.0359656	0.186407	0.0795599	0.122939	0.0110957
Ethyl acetate	0.576089	0.0867766	0.190418	0.276166	0.220627	1	0.427005	0.679884	0.331932	0.598556	0.416637	0.44979	0.515206	0.457641	0.579632	0.551557	0.397169	0.0140994	0.301681	0.0674457	-0.15051	-0.0924366	0.222427	-0.0487484	0.296384	0.203859	0.341783	0.564965	0.194553	-0.011721	0.256235	0.039298	-0.057139	0.719392	0.156583	0.289973	0.664618	0.145118	0.0755007	0.279926	-0.0235098	0.167867	-0.00531196	0.0293392	0.0949881	0.404101	0.117415	0.307291	0.466615
Ethyl decanoate	0.305416	0.21396	0.285202	0.345916	0.290024	0.427005	1	0.500165	0.164459	0.853131	0.138267	0.183611	0.275273	0.428131	0.310868	0.18209	0.447106	-0.365376	-0.0605382	-0.0474136	0.0187324	-0.0727455	0.00481665	-0.017232	0.121702	0.226479	0.0689296	0.398977	-0.219079	0.310904	-0.0179555	0.286299	-0.282484	0.461712	0.277007	0.0698051	0.293096	0.230011	0.0980775	0.284777	0.104694	0.150173	0.131574	0.128121	0.126098	0.288748	0.125855	0.126754	0.289672
Ethyl hexanoate	0.55036	0.0646582	0.210362	0.430385	0.0749048	0.679884	0.500165	1	0.130885	0.723697	0.146185	0.419863	0.405885	0.439118	0.495824	0.504843	0.363473	0.00213109	0.31179	-0.0252173	0.0195622	0.0197979	0.148722	-0.0433561	0.147147	0.261113	0.0741258	0.617262	0.0433553	0.0695635	0.0986712	0.197725	0.0432775	0.740167	0.261563	0.180581	0.61307	0.205043	0.00400192	0.248732	0.058425	0.203004	0.0209034	0.0388733	0.080167	0.296364	0.144169	0.314922	0.578536
Ethyl 3-methylbutyrate	0.127655	0.0960861	-0.112232	0.0434504	0.737057	0.331932	0.164459	0.130885	1	0.170786	0.265728	-0.0540181	0.164725	0.234975	-0.0834461	-0.25541	-0.0613442	0.0281323	-0.288664	0.125373	-0.275392	-0.0244809	0.446428	0.216784	0.273593	-0.234582	0.509064	0.226959	0.2119	-0.304115	0.379624	-0.151075	0.0520849	0.180394	-0.159031	-0.169225	0.19774	0.0623073	0.121726	0.175227	-0.0121915	0.0728324	0.0588994	0.0221937	0.00581681	0.180355	0.0583446	0.016006	0.048522
Ethyl octanoate	0.413281	0.145417	0.304521	0.430227	0.233067	0.598556	0.853131	0.723697	0.170786	1	0.215102	0.313855	0.394002	0.486536	0.399365	0.354471	0.476354	-0.260966	0.0860992	-0.0781518	-0.012358	-0.0372789	0.0382761	-0.0389086	0.139191	0.24036	0.118929	0.525974	-0.162559	0.221327	0.0372104	0.30938	-0.204709	0.654535	0.353488	0.177431	0.506983	0.207427	0.063113	0.289302	0.0664667	0.144801	0.0822468	0.103316	0.128253	0.35464	0.149772	0.236671	0.44453
Ethyl propionate	0.181181	0.0659784	0.190174	0.128684	0.238312	0.416637	0.138267	0.146185	0.265728	0.215102	1	0.248255	0.456551	0.232892	0.137199	0.173923	0.231623	-0.0198672	0.215937	0.181379	-0.171833	-0.0731954	-0.153522	-0.15934	0.169729	-0.0589908	0.279044	0.198807	0.00365159	-0.0286754	0.114485	-0.00571727	-0.185373	0.299153	0.0484161	0.192702	0.286752	0.175026	0.0195971	0.0709243	-0.0516642	0.13639	0.133143	0.112532	0.170599	0.192653	0.134042	0.0878896	0.18285
Hydrogen sulfide	0.37636	-0.103805	0.360775	0.270675	0.0230967	0.44979	0.183611	0.419863	-0.0540181	0.313855	0.248255	1	0.366086	0.235223	0.381351	0.434461	0.555718	-0.0357809	0.297554	-0.0542053	0.0349803	0.311188	-0.051803	-0.100909	-0.0307557	0.167132	0.160763	0.281905	0.193778	-0.0193909	-0.0696339	0.0301673	-0.104281	0.533568	0.233746	0.163168	0.432981	0.121487	-0.0368183	0.13182	0.0174198	0.187665	0.0193803	0.13183	0.172717	0.163584	0.100546	0.232998	0.371808
Isoamyl alcohol	0.458932	-0.0149089	0.447435	0.266676	0.165829	0.515206	0.275273	0.405885	0.164725	0.394002	0.456551	0.366086	1	0.708956	0.604938	0.599668	0.398307	0.0749598	0.449504	0.400293	-0.0356464	-0.19098	-0.034224	-0.323696	0.145206	0.127579	0.225906	0.629093	-0.0851212	-0.00659044	0.0577521	0.106905	-0.0793922	0.645703	0.246344	0.25829	0.560581	0.283745	0.130814	0.2857	-0.0666509	0.192783	0.242554	0.320561	0.420161	0.322891	0.384417	0.212698	0.464713
Isobutanol	0.416352	0.0835322	0.329692	0.182684	0.253644	0.457641	0.428131	0.439118	0.234975	0.486536	0.232892	0.235223	0.708956	1	0.688678	0.441527	0.363368	-0.00448742	0.21087	0.222848	-0.11662	-0.0891625	0.0931781	-0.159909	0.160132	0.111737	0.199826	0.643929	-0.112893	0.0795715	0.0869106	0.187546	-0.108001	0.572154	0.140509	0.18452	0.477819	0.289832	0.22338	0.390244	-0.0310681	0.149797	0.274721	0.28141	0.270607	0.321414	0.237494	0.157546	0.388952
Isobutyl acetate	0.477125	0.0313246	0.323001	0.198079	-0.115495	0.579632	0.310868	0.495824	-0.0834461	0.399365	0.137199	0.381351	0.604938	0.688678	1	0.826424	0.393784	0.088193	0.552462	0.0907828	-0.0331545	-0.0873322	-0.081373	-0.326728	0.155476	0.258749	0.080615	0.557425	-0.0652742	0.147518	0.0201837	0.150667	-0.0503715	0.538989	0.286785	0.319656	0.490594	0.229138	0.148239	0.306086	-0.0119564	0.0929969	0.135389	0.221123	0.269036	0.303122	0.174325	0.272975	0.428844
Isoamyl acetate	0.471455	-0.0639054	0.37487	0.256245	-0.312868	0.551557	0.18209	0.504843	-0.25541	0.354471	0.173923	0.434461	0.599668	0.441527	0.826424	1	0.402295	0.162546	0.727001	0.12419	0.0750679	-0.0791127	-0.257936	-0.393111	0.106052	0.320198	-0.0347212	0.465213	-0.0653556	0.176483	-0.0175224	0.17022	-0.00397961	0.564039	0.371107	0.397573	0.537501	0.190809	0.0293174	0.19781	-0.0510432	0.0960179	0.0719401	0.17457	0.275443	0.257208	0.172332	0.275113	0.490558
Methanethiol	0.334871	-0.029965	0.5074	0.343795	0.0674488	0.397169	0.447106	0.363473	-0.0613442	0.476354	0.231623	0.555718	0.398307	0.363368	0.393784	0.402295	1	-0.164984	0.244732	0.0983782	0.0855231	-0.028852	-0.107103	-0.11347	0.251888	0.278912	0.0534752	0.355996	-0.128026	0.351085	0.0865677	0.40525	-0.237579	0.520447	0.335024	0.234777	0.436703	0.21913	0.165825	0.266528	-0.00430147	0.173177	0.104664	0.238235	0.266671	0.264672	0.0901305	0.140146	0.347196
Octyl acetate	0.0666996	-0.0557705	-0.162562	-0.15987	-0.0945042	0.0140994	-0.365376	0.00213109	0.0281323	-0.260966	-0.0198672	-0.0357809	0.0749598	-0.00448742	0.088193	0.162546	-0.164984	1	0.23708	0.116867	-0.0691207	-0.152147	0.0464274	-0.0699066	0.258707	-0.0140574	0.130543	-0.0374773	0.250481	-0.249987	0.312078	-0.324431	0.332381	-0.010857	-0.179906	0.0392967	0.152804	-0.0942056	-0.16039	-0.112411	0.0342042	0.0160318	-0.062739	-0.0996769	-0.0706386	-0.034755	0.064479	0.0900617	0.134812
Phenethyl acetate	0.271553	-0.11419	0.277236	0.0925198	-0.322555	0.301681	-0.0605382	0.31179	-0.288664	0.0860992	0.215937	0.297554	0.449504	0.21087	0.552462	0.727001	0.244732	0.23708	1	0.182264	0.0498754	-0.130439	-0.241093	-0.363457	0.110396	0.292842	0.00126762	0.259455	0.0335525	0.046603	-0.0279189	0.0390331	0.0107751	0.329343	0.283072	0.297801	0.358415	0.190949	0.0190241	0.0759487	-0.0138326	0.15101	0.110312	0.191299	0.277577	0.112894	0.172924	0.129979	0.293109
Phenethyl alcohol	0.055659	0.0200773	0.13052	-0.068729	0.0886226	0.0674457	-0.0474136	-0.0252173	0.125373	-0.0781518	0.181379	-0.0542053	0.400293	0.222848	0.0907828	0.12419	0.0983782	0.116867	0.182264	1	0.066064	-0.0337195	0.0416574	-0.173341	0.139229	-0.0222547	0.0895485	0.205091	-0.081099	-0.0954809	0.117922	0.0198558	-0.00669144	0.124568	-0.0193521	0.000269573	0.121932	0.0216601	0.039113	-0.00323027	-0.12635	0.0296392	0.0632539	0.146539	0.209312	0.142672	0.115652	0.010526	0.108825
4-vinylguaiacol	-0.193539	-0.083989	0.228434	0.14612	-0.115085	-0.15051	0.0187324	0.0195622	-0.275392	-0.012358	-0.171833	0.0349803	-0.0356464	-0.11662	-0.0331545	0.0750679	0.0855231	-0.0691207	0.0498754	0.066064	1	-0.0139841	-0.107312	-0.103226	-0.339674	-0.013866	-0.166655	-0.0444939	-0.180522	0.0210675	-0.335387	0.113014	-0.117848	-0.0983921	0.118266	-0.0524456	-0.182091	0.0220949	-0.146181	-0.099653	-0.0203454	0.0321235	-0.0331212	-0.0329137	0.024698	-0.00335803	0.0837116	-0.0225465	0.0637973
Sulfur dioxide	-0.0758885	-0.0248342	-0.128164	-0.108841	-0.0403262	-0.0924366	-0.0727455	0.0197979	-0.0244809	-0.0372789	-0.0731954	0.311188	-0.19098	-0.0891625	-0.0873322	-0.0791127	-0.028852	-0.152147	-0.130439	-0.0337195	-0.0139841	1	-0.0285587	0.122296	-0.22075	-0.165927	0.0444773	-0.104843	0.132067	-0.0471459	-0.0568133	0.0314434	-0.0371785	-0.0498827	-0.15773	-0.00731181	-0.0199854	-0.144969	0.0306719	0.0347539	-0.0246499	-0.0453601	-0.0895731	0.00059221	-0.0570592	-0.124121	-0.148573	-0.0735316	-0.130794
Acetic acid	0.0530149	0.059599	-0.178233	-0.00404867	0.363268	0.222427	0.00481665	0.148722	0.446428	0.0382761	-0.153522	-0.051803	-0.034224	0.0931781	-0.081373	-0.257936	-0.107103	0.0464274	-0.241093	0.0416574	-0.107312	-0.0285587	1	0.360692	0.20103	-0.103081	0.379932	0.194911	0.367832	-0.416109	0.293018	-0.227954	0.0656978	0.0644149	-0.22382	-0.306404	0.0496864	-0.0941113	0.0571399	0.0132959	0.00713216	0.0392998	-0.104926	-0.0919537	-0.121034	0.0508204	-0.0512938	0.117522	-0.0206313
Ammonia	-0.0108867	-0.06228	-0.211138	0.0770456	0.167435	-0.0487484	-0.017232	-0.0433561	0.216784	-0.0389086	-0.15934	-0.100909	-0.323696	-0.159909	-0.326728	-0.393111	-0.11347	-0.0699066	-0.363457	-0.173341	-0.103226	0.122296	0.360692	1	0.0686333	-0.252864	0.10218	-0.181624	0.268191	0.0636613	0.250341	0.020056	0.0862295	-0.0697199	-0.229763	-0.134701	-0.0361782	-0.140308	0.0204076	-0.0567091	-0.0120867	-0.10673	-0.134799	-0.0877295	-0.127414	-0.0390491	-0.146712	-0.0641249	-0.189677
Color	0.2923	0.139438	0.0757061	-0.09863	0.192357	0.296384	0.121702	0.147147	0.273593	0.139191	0.169729	-0.0307557	0.145206	0.160132	0.155476	0.106052	0.251888	0.258707	0.110396	0.139229	-0.339674	-0.22075	0.20103	0.0686333	1	0.071708	0.230504	0.16046	0.232507	0.254967	0.788273	-0.000959063	0.160682	0.234177	0.0206163	0.107174	0.380666	0.00723058	0.070707	0.0690177	0.0485532	0.0444174	0.00785644	0.00403478	0.0260665	0.153663	0.0201904	0.141969	0.140628
Betaglucan	0.270086	0.107951	0.199852	0.12174	-0.179896	0.203859	0.226479	0.261113	-0.234582	0.24036	-0.0589908	0.167132	0.127579	0.111737	0.258749	0.320198	0.278912	-0.0140574	0.292842	-0.0222547	-0.013866	-0.165927	-0.103081	-0.252864	0.071708	1	-0.143291	0.225532	-0.1229	0.169216	-0.0544951	0.181919	0.0438523	0.272675	0.260333	0.190047	0.264028	0.117479	0.0310913	0.0252633	-0.0330085	0.182878	0.0425954	0.056004	0.0456166	0.0568551	0.0730224	0.226431	0.319672
Lactic acid	0.0740955	0.014372	0.00447262	-0.0360365	0.519046	0.341783	0.0689296	0.0741258	0.509064	0.118929	0.279044	0.160763	0.225906	0.199826	0.080615	-0.0347212	0.0534752	0.130543	0.00126762	0.0895485	-0.166655	0.0444773	0.379932	0.10218	0.230504	-0.143291	1	0.0929147	0.48717	-0.49151	0.371135	-0.373173	-0.141241	0.116177	-0.135081	-0.105327	0.212835	-0.0801269	0.0262922	0.0205339	-0.0962304	-0.00157389	-0.051688	0.00821517	0.0412417	0.140753	0.0647479	0.158002	0.0273486
Glycerol	0.516954	0.119481	0.279951	0.291632	0.177047	0.564965	0.398977	0.617262	0.226959	0.525974	0.198807	0.281905	0.629093	0.643929	0.557425	0.465213	0.355996	-0.0374773	0.259455	0.205091	-0.0444939	-0.104843	0.194911	-0.181624	0.16046	0.225532	0.0929147	1	-0.105533	0.103032	0.098618	0.270686	-0.00775617	0.733056	0.231926	0.168413	0.618825	0.346898	0.217795	0.344525	0.00509581	0.209001	0.174169	0.224175	0.227408	0.335201	0.248509	0.196728	0.546915
Iron	0.107923	-0.110407	-0.150542	-0.0706572	0.170459	0.194553	-0.219079	0.0433553	0.2119	-0.162559	0.00365159	0.193778	-0.0851212	-0.112893	-0.0652742	-0.0653556	-0.128026	0.250481	0.0335525	-0.081099	-0.180522	0.132067	0.367832	0.268191	0.232507	-0.1229	0.48717	-0.105533	1	-0.334171	0.400171	-0.578584	0.148622	-0.00515434	-0.212142	-0.0526241	0.133017	-0.183159	-0.124453	-0.0638348	-0.0345426	-0.0190547	-0.162715	-0.151909	-0.13626	-0.00497646	-0.042631	0.130785	0.012459
pH	0.200223	0.0844428	0.23715	0.094846	-0.238227	-0.011721	0.310904	0.0695635	-0.304115	0.221327	-0.0286754	-0.0193909	-0.00659044	0.0795715	0.147518	0.176483	0.351085	-0.249987	0.046603	-0.0954809	0.0210675	-0.0471459	-0.416109	0.0636613	0.254967	0.169216	-0.49151	0.103032	-0.334171	1	0.0991615	0.569796	0.00850214	0.179357	0.174624	0.268888	0.147964	0.119673	0.0817545	0.0984207	0.07279	0.0474025	0.0570167	0.0350667	0.0282602	0.0729017	-0.0218624	-0.0470213	0.0831296
Protein	0.265635	0.078995	-0.110437	-0.0848085	0.243392	0.256235	-0.0179555	0.0986712	0.379624	0.0372104	0.114485	-0.0696339	0.0577521	0.0869106	0.0201837	-0.0175224	0.0865677	0.312078	-0.0279189	0.117922	-0.335387	-0.0568133	0.293018	0.250341	0.788273	-0.0544951	0.371135	0.098618	0.400171	0.0991615	1	-0.0985212	0.305323	0.17067	-0.142389	0.0932319	0.43861	-0.106521	0.0436102	0.0178716	0.0368665	0.0035655	-0.0820244	-0.0767545	-0.0693691	0.077502	-0.0164978	0.143849	0.060582
Iso-alpha acids	0.159007	0.0598174	0.247946	0.223005	-0.158519	0.039298	0.286299	0.197725	-0.151075	0.30938	-0.00571727	0.0301673	0.106905	0.187546	0.150667	0.17022	0.40525	-0.324431	0.0390331	0.0198558	0.113014	0.0314434	-0.227954	0.020056	-0.000959063	0.181919	-0.373173	0.270686	-0.578584	0.569796	-0.0985212	1	-0.109663	0.297009	0.286801	0.190277	0.215919	0.161683	0.200731	0.19652	-0.0317894	0.0453951	0.0536484	0.130242	0.122723	0.141391	-0.0538542	-0.0331935	0.156022
Sugars	0.258275	-0.11114	-0.199268	-0.110674	-0.109889	-0.057139	-0.282484	0.0432775	0.0520849	-0.204709	-0.185373	-0.104281	-0.0793922	-0.108001	-0.0503715	-0.00397961	-0.237579	0.332381	0.0107751	-0.00669144	-0.117848	-0.0371785	0.0656978	0.0862295	0.160682	0.0438523	-0.141241	-0.00775617	0.148622	0.00850214	0.305323	-0.109663	1	0.00884797	-0.0950086	-0.0783533	0.147403	-0.0986855	-0.156346	-0.104702	0.119733	0.111917	-0.0729664	-0.140528	-0.162122	-0.0362238	0.0310296	0.038059	0.125583
Ethanol	0.690748	0.0364903	0.33326	0.383768	0.107329	0.719392	0.461712	0.740167	0.180394	0.654535	0.299153	0.533568	0.645703	0.572154	0.538989	0.564039	0.520447	-0.010857	0.329343	0.124568	-0.0983921	-0.0498827	0.0644149	-0.0697199	0.234177	0.272675	0.116177	0.733056	-0.00515434	0.179357	0.17067	0.297009	0.00884797	1	0.308639	0.29323	0.853567	0.273362	0.0762899	0.285324	0.026007	0.203923	0.053103	0.17052	0.233259	0.373001	0.228256	0.270649	0.628964
Carbon dioxide	0.246197	0.00104021	0.357528	0.175366	-0.0642195	0.156583	0.277007	0.261563	-0.159031	0.353488	0.0484161	0.233746	0.246344	0.140509	0.286785	0.371107	0.335024	-0.179906	0.283072	-0.0193521	0.118266	-0.15773	-0.22382	-0.229763	0.0206163	0.260333	-0.135081	0.231926	-0.212142	0.174624	-0.142389	0.286801	-0.0950086	0.308639	1	0.14304	0.231493	0.144557	0.0356625	0.0290657	-0.0345467	0.0899548	0.0194568	0.167113	0.199293	0.186329	0.168709	0.188073	0.249211
Unfermentables	0.187868	-0.0390481	0.116782	0.157344	-0.225302	0.289973	0.0698051	0.180581	-0.169225	0.177431	0.192702	0.163168	0.25829	0.18452	0.319656	0.397573	0.234777	0.0392967	0.297801	0.000269573	-0.0524456	-0.00731181	-0.306404	-0.134701	0.107174	0.190047	-0.105327	0.168413	-0.0526241	0.268888	0.0932319	0.190277	-0.0783533	0.29323	0.14304	1	0.511584	0.0884688	0.051292	0.060308	-0.0941053	0.0548579	-0.0452406	-0.0669443	-0.0148342	0.11541	0.103928	0.0775325	0.203397
Caloric value	0.639649	0.0109901	0.21354	0.337972	0.0787967	0.664618	0.293096	0.61307	0.19774	0.506983	0.286752	0.432981	0.560581	0.477819	0.490594	0.537501	0.436703	0.152804	0.358415	0.121932	-0.182091	-0.0199854	0.0496864	-0.0361782	0.380666	0.264028	0.212835	0.618825	0.133017	0.147964	0.43861	0.215919	0.147403	0.853567	0.231493	0.511584	1	0.179982	0.0749002	0.229177	-0.00638711	0.126329	0.00424365	0.0974512	0.147638	0.308788	0.187508	0.304894	0.527161
1-propanol	0.189963	-0.00577294	0.264923	0.15374	0.0574519	0.145118	0.230011	0.205043	0.0623073	0.207427	0.175026	0.121487	0.283745	0.289832	0.229138	0.190809	0.21913	-0.0942056	0.190949	0.0216601	0.0220949	-0.144969	-0.0941113	-0.140308	0.00723058	0.117479	-0.0801269	0.346898	-0.183159	0.119673	-0.106521	0.161683	-0.0986855	0.273362	0.144557	0.0884688	0.179982	1	0.362634	0.378842	-0.0503632	0.531914	0.712321	0.63266	0.582681	0.365316	0.521228	-0.150181	0.293396
Diacetyl	0.0475537	0.00157711	0.10594	0.0134439	0.160548	0.0755007	0.0980775	0.00400192	0.121726	0.063113	0.0195971	-0.0368183	0.130814	0.22338	0.148239	0.0293174	0.165825	-0.16039	0.0190241	0.039113	-0.146181	0.0306719	0.0571399	0.0204076	0.070707	0.0310913	0.0262922	0.217795	-0.124453	0.0817545	0.0436102	0.200731	-0.156346	0.0762899	0.0356625	0.051292	0.0749002	0.362634	1	0.538518	-0.19856	0.165953	0.41176	0.576614	0.450243	0.206483	0.127118	0.0523246	-0.191974
3-methylbutanal	0.129653	-0.00430713	0.147478	0.157438	0.134846	0.279926	0.284777	0.248732	0.175227	0.289302	0.0709243	0.13182	0.2857	0.390244	0.306086	0.19781	0.266528	-0.112411	0.0759487	-0.00323027	-0.099653	0.0347539	0.0132959	-0.0567091	0.0690177	0.0252633	0.0205339	0.344525	-0.0638348	0.0984207	0.0178716	0.19652	-0.104702	0.285324	0.0290657	0.060308	0.229177	0.378842	0.538518	1	0.0230516	0.259341	0.359471	0.34438	0.346311	0.161983	0.156968	-0.082799	0.105866
Propylene glycol	0.00301807	0.0468049	-0.0701967	0.0349894	-0.0363799	-0.0235098	0.104694	0.058425	-0.0121915	0.0664667	-0.0516642	0.0174198	-0.0666509	-0.0310681	-0.0119564	-0.0510432	-0.00430147	0.0342042	-0.0138326	-0.12635	-0.0203454	-0.0246499	0.00713216	-0.0120867	0.0485532	-0.0330085	-0.0962304	0.00509581	-0.0345426	0.07279	0.0368665	-0.0317894	0.119733	0.026007	-0.0345467	-0.0941053	-0.00638711	-0.0503632	-0.19856	0.0230516	1	0.0573051	0.0306875	-0.0870571	-0.0820308	-0.176052	-0.0363311	-0.049656	-0.00764933
N-propyl acetate	0.157106	-0.0116134	0.201627	0.1045	0.0807562	0.167867	0.150173	0.203004	0.0728324	0.144801	0.13639	0.187665	0.192783	0.149797	0.0929969	0.0960179	0.173177	0.0160318	0.15101	0.0296392	0.0321235	-0.0453601	0.0392998	-0.10673	0.0444174	0.182878	-0.00157389	0.209001	-0.0190547	0.0474025	0.0035655	0.0453951	0.111917	0.203923	0.0899548	0.0548579	0.126329	0.531914	0.165953	0.259341	0.0573051	1	0.505385	0.38873	0.339949	0.136084	0.606532	-0.0969227	0.338338
N-pentanol	0.040758	0.00664003	0.182971	0.106907	0.0613429	-0.00531196	0.131574	0.0209034	0.0588994	0.0822468	0.133143	0.0193803	0.242554	0.274721	0.135389	0.0719401	0.104664	-0.062739	0.110312	0.0632539	-0.0331212	-0.0895731	-0.104926	-0.134799	0.00785644	0.0425954	-0.051688	0.174169	-0.162715	0.0570167	-0.0820244	0.0536484	-0.0729664	0.053103	0.0194568	-0.0452406	0.00424365	0.712321	0.41176	0.359471	0.0306875	0.505385	1	0.745241	0.640438	0.24182	0.500908	-0.260867	0.0509569
2-methyl-1-butanol	0.139448	-0.074272	0.284523	0.0552105	0.0730364	0.0293392	0.128121	0.0388733	0.0221937	0.103316	0.112532	0.13183	0.320561	0.28141	0.221123	0.17457	0.238235	-0.0996769	0.191299	0.146539	-0.0329137	0.00059221	-0.0919537	-0.0877295	0.00403478	0.056004	0.00821517	0.224175	-0.151909	0.0350667	-0.0767545	0.130242	-0.140528	0.17052	0.167113	-0.0669443	0.0974512	0.63266	0.576614	0.34438	-0.0870571	0.38873	0.745241	1	0.922269	0.258276	0.545888	-0.0749891	-0.018407
Isopentyl formate	0.138129	-0.173632	0.331805	0.110423	0.0359656	0.0949881	0.126098	0.080167	0.00581681	0.128253	0.170599	0.172717	0.420161	0.270607	0.269036	0.275443	0.266671	-0.0706386	0.277577	0.209312	0.024698	-0.0570592	-0.121034	-0.127414	0.0260665	0.0456166	0.0412417	0.227408	-0.13626	0.0282602	-0.0693691	0.122723	-0.162122	0.233259	0.199293	-0.0148342	0.147638	0.582681	0.450243	0.346311	-0.0820308	0.339949	0.640438	0.922269	1	0.319048	0.558537	-0.0313169	0.0436266
Ethyl isobutyrate	0.308861	-0.059173	0.243491	0.181649	0.186407	0.404101	0.288748	0.296364	0.180355	0.35464	0.192653	0.163584	0.322891	0.321414	0.303122	0.257208	0.264672	-0.034755	0.112894	0.142672	-0.00335803	-0.124121	0.0508204	-0.0390491	0.153663	0.0568551	0.140753	0.335201	-0.00497646	0.0729017	0.077502	0.141391	-0.0362238	0.373001	0.186329	0.11541	0.308788	0.365316	0.206483	0.161983	-0.176052	0.136084	0.24182	0.258276	0.319048	1	0.16827	0.166501	0.217021
3-methyl-2-butenal	0.184121	-0.0352799	0.206588	0.142103	0.0795599	0.117415	0.125855	0.144169	0.0583446	0.149772	0.134042	0.100546	0.384417	0.237494	0.174325	0.172332	0.0901305	0.064479	0.172924	0.115652	0.0837116	-0.148573	-0.0512938	-0.146712	0.0201904	0.0730224	0.0647479	0.248509	-0.042631	-0.0218624	-0.0164978	-0.0538542	0.0310296	0.228256	0.168709	0.103928	0.187508	0.521228	0.127118	0.156968	-0.0363311	0.606532	0.500908	0.545888	0.558537	0.16827	1	-0.0615312	0.368534
2-methyltetrahydrofuran-3-one	0.294065	0.0298387	0.180596	0.154792	0.122939	0.307291	0.126754	0.314922	0.016006	0.236671	0.0878896	0.232998	0.212698	0.157546	0.272975	0.275113	0.140146	0.0900617	0.129979	0.010526	-0.0225465	-0.0735316	0.117522	-0.0641249	0.141969	0.226431	0.158002	0.196728	0.130785	-0.0470213	0.143849	-0.0331935	0.038059	0.270649	0.188073	0.0775325	0.304894	-0.150181	0.0523246	-0.082799	-0.049656	-0.0969227	-0.260867	-0.0749891	-0.0313169	0.166501	-0.0615312	1	0.26818
Ethyl butyrate	0.487332	0.0770801	0.266412	0.369259	0.0110957	0.466615	0.289672	0.578536	0.048522	0.44453	0.18285	0.371808	0.464713	0.388952	0.428844	0.490558	0.347196	0.134812	0.293109	0.108825	0.0637973	-0.130794	-0.0206313	-0.189677	0.140628	0.319672	0.0273486	0.546915	0.012459	0.0831296	0.060582	0.156022	0.125583	0.628964	0.249211	0.203397	0.527161	0.293396	-0.191974	0.105866	-0.00764933	0.338338	0.0509569	-0.018407	0.0436266	0.217021	0.368534	0.26818	1
Butyl acetate	-0.246423	0.0118219	-0.361389	-0.324821	0.211376	-0.163398	-0.26948	-0.300555	0.299456	-0.332711	0.0278486	-0.236072	-0.160413	-0.186371	-0.260793	-0.330693	-0.374769	0.122767	-0.188119	-0.00141456	-0.228456	0.0175962	0.0901322	0.0248615	0.063008	-0.271976	0.250264	-0.23584	0.176497	-0.31986	0.201393	-0.415146	0.100477	-0.318302	-0.285059	-0.12921	-0.21103	-0.143416	0.0798626	-0.0881161	0.0586582	-0.144672	-0.0109262	-0.0431815	-0.0905363	-0.230269	-0.0709299	-0.0391348	-0.326493
Methylpyrazine	0.0523892	0.20918	-0.0407403	-0.121363	0.0803875	0.00414805	-0.0497228	0.0333558	0.146762	-0.0692899	0.0759823	-0.163732	0.0103902	0.0129489	-0.0566861	-0.0729034	0.0243168	0.23553	0.0506663	0.118418	-0.214599	-0.222988	0.136038	-0.0547541	0.535449	0.0491517	-0.0349622	0.031	0.107996	0.12117	0.433437	-0.0526004	0.193994	0.00337298	-0.0997802	-0.0686016	0.112625	-0.0907046	-0.0564887	0.0873369	0.148175	0.0928552	0.0434308	-0.0918211	-0.126035	-0.250042	-0.00652428	0.0310463	0.131661
Furfural	0.11266	-0.0400354	-0.149166	-0.23135	-0.0233145	-0.0331419	-0.340818	-0.00731287	0.0618605	-0.260018	-0.0962772	-0.0263374	-0.0463082	-0.0597838	-0.0527976	-0.0255294	-0.205996	0.549124	0.0761349	0.0826207	-0.118608	-0.0811583	0.1509	0.0194751	0.267553	0.0343037	0.0760025	-0.0538429	0.285307	-0.230539	0.327822	-0.283852	0.423001	9.32769e-05	-0.150275	-0.0809519	0.144416	-0.16996	-0.262616	-0.221275	-0.0137416	-0.047112	-0.114663	-0.154919	-0.15228	-0.129016	-0.0362934	0.129491	0.12815
Ethyl lactate	-0.0355309	0.00263163	-0.137861	-0.182808	0.0271552	0.0591578	-0.0537225	-0.0548074	0.0601347	-0.0906154	0.110524	-0.0359648	-0.035542	-0.0761185	-0.0282176	-0.0336704	-0.160318	0.0961364	-0.0415902	0.0279862	-0.020247	0.000482132	0.0977586	0.0621566	-0.00949214	-0.100855	0.104746	-0.0480846	0.123647	-0.213811	3.33753e-05	-0.188236	-0.0534828	-0.0527041	-0.0649735	-0.0900704	-0.0538528	0.0734682	-0.0117975	-0.0582081	-0.17308	-0.0954004	-0.0276503	0.131625	0.174368	0.0189963	0.0483159	0.0621657	-0.0708022
Cis-3-hexenol	0.267894	0.101334	0.115746	0.269623	0.23233	0.373808	0.250436	0.327401	0.243961	0.324482	0.145615	0.136827	0.209365	0.198503	0.249364	0.215712	0.176058	0.0415424	0.0771119	0.0102891	-0.0609547	-0.137811	0.100873	0.0156104	0.2365	0.159987	0.180054	0.314671	0.114178	-0.0113491	0.215894	-0.0420364	0.119648	0.34172	0.136086	0.0434703	0.366014	0.134794	-0.165958	-0.0189787	0.201003	0.129905	0.0599288	-0.0179035	0.00630193	0.223233	0.147024	0.226157	0.472698
N-hexanol	0.414906	0.00215061	0.335781	0.304979	-0.137188	0.415984	0.219171	0.388399	-0.0877562	0.293627	0.131523	0.308691	0.485204	0.422949	0.639764	0.676886	0.440104	0.0433029	0.493838	0.0795623	-0.0519572	-0.117115	-0.208375	-0.292024	0.211307	0.314114	-0.0649171	0.472905	-0.127717	0.245593	0.121327	0.274385	0.0424117	0.506681	0.329599	0.314247	0.521627	0.393864	0.389106	0.440476	-0.0173264	0.313721	0.35707	0.416672	0.417739	0.244137	0.318736	0.162814	0.432541
Styrene	0.177602	0.114755	0.130745	0.364345	0.126935	0.297163	0.226276	0.297682	0.158718	0.264967	0.139626	0.203573	0.191815	0.08432	0.161321	0.200962	0.297064	0.00119643	0.0984212	-0.0133815	0.126449	-0.0922423	0.0222033	0.00642293	0.0824602	0.133119	0.208984	0.212768	0.0429113	-0.0307912	0.116691	0.0944836	-0.0583829	0.262458	0.132912	0.108011	0.296108	0.12099	0.0585916	0.202702	0.0332994	0.145898	0.0135566	0.042804	0.0592318	0.0484867	0.120054	0.193662	0.360585
Furfuryl alcohol	-0.212732	-0.0189315	-0.0779761	-0.158652	-0.172396	-0.392538	-0.27241	-0.357083	-0.221532	-0.325977	-0.138317	-0.134777	-0.17067	-0.1886	-0.19384	-0.165655	-0.172316	-0.0414414	-0.0864203	-0.040543	0.101069	0.0843497	-0.108011	0.119315	-0.263132	-0.0858012	-0.149638	-0.245715	-0.0690296	0.0164355	-0.136149	-0.0548219	-0.0152248	-0.344606	-0.0882081	-0.0216745	-0.277758	-0.0257314	0.0263627	-0.185094	-0.0955735	-0.0366786	0.0749738	0.187933	0.127469	-0.446948	0.114605	-0.191871	-0.267818
3-methyl-2-hexanol	-0.415375	0.00576216	-0.265061	-0.32628	-0.0568695	-0.567535	-0.37696	-0.53073	-0.0723123	-0.504065	-0.226246	-0.328053	-0.404183	-0.373656	-0.38692	-0.427958	-0.408826	-0.0369564	-0.215782	-0.0866322	0.0199413	0.0972738	-0.0618397	0.0952215	-0.228946	-0.209514	-0.0528139	-0.469849	0.0131741	-0.185749	-0.14506	-0.264079	-0.00272988	-0.607008	-0.171616	-0.27794	-0.550404	-0.030798	0.0315696	-0.239547	0.05674	-0.0154525	0.200261	0.273789	0.141026	-0.56705	0.14353	-0.308147	-0.466846
3-furanmethanol	-0.293881	0.102148	-0.294622	-0.395929	0.151524	-0.33499	-0.324307	-0.396465	0.168659	-0.422234	-0.133337	-0.32038	-0.315081	-0.290996	-0.376314	-0.453288	-0.396979	0.102157	-0.216892	0.00485192	-0.140116	-0.00951569	0.17773	0.147078	0.101449	-0.219398	0.20381	-0.356408	0.256682	-0.29699	0.132958	-0.406974	-0.00939636	-0.469729	-0.234554	-0.290883	-0.387827	-0.126566	0.0101467	-0.225631	-0.00573724	-0.0537445	0.0602095	0.124627	0.0266028	-0.463796	0.101642	-0.208528	-0.364011
2-acetylfuran	-0.0321579	0.146517	-0.153229	-0.297045	0.179565	-0.0917656	-0.161366	-0.171346	0.206074	-0.211519	-0.00288859	-0.207387	-0.142209	-0.109794	-0.203069	-0.257186	-0.0881475	0.232693	-0.104949	0.0348044	-0.251856	-0.201752	0.189818	0.0705313	0.574756	0.00527086	0.194059	-0.187312	0.317168	-0.0472775	0.521985	-0.276865	0.123846	-0.165805	-0.130234	-0.133367	-0.0345948	-0.163256	-0.179538	-0.274311	0.122659	-0.0579833	-0.00580195	-0.0673067	-0.131884	-0.341293	0.0144874	-0.00261393	-0.0864126
2,6-dimethylpyrazine	-0.0192279	0.167651	-0.0874638	-0.173656	0.148972	-0.103316	-0.0551253	-0.0887543	0.159492	-0.0871077	0.000135365	-0.176711	-0.138758	-0.0543946	-0.165287	-0.217963	-0.0670209	0.10625	-0.133115	0.035547	-0.215283	-0.121448	0.107101	-0.00179028	0.378547	-0.0136542	0.0344372	-0.168346	0.0819687	0.0756556	0.308653	-0.126852	0.153518	-0.128205	-0.105966	-0.127297	-0.0524745	-0.276755	-0.434104	-0.293564	0.16804	-0.0821191	-0.132825	-0.286907	-0.308231	-0.281265	-0.0867444	0.0465897	0.00399334
Amyl acetate	0.0573416	-0.131654	0.107858	0.00139161	0.158061	0.120409	0.0547796	0.0112081	0.133362	0.0183852	0.0840465	0.0233564	0.108888	0.121311	0.0782461	0.0366666	0.231211	-0.010564	-0.00893128	0.0568698	-0.159266	-0.0316993	0.0454167	0.0555211	0.249317	-0.085058	0.0294961	0.107131	0.0344415	0.161387	0.233283	0.0890726	-0.010215	0.0685706	-0.0203868	0.0456109	0.0932393	0.314603	0.503771	0.311586	-0.0574134	0.258675	0.378152	0.386354	0.323756	0.335391	0.185254	0.0742648	-0.0973498
Ethyl tiglate	0.329956	0.209018	0.142805	0.0141044	0.105281	0.248422	0.167076	0.235984	0.108991	0.197633	0.0345234	0.179322	0.33022	0.345767	0.280213	0.214626	0.197626	0.0510268	0.155071	0.0365227	-0.10333	-0.111343	0.103569	-0.0933322	0.170172	0.248608	0.107785	0.372263	0.0602955	0.0260667	0.0674813	0.0040961	0.0394032	0.378985	0.19457	0.0732359	0.294248	0.15886	0.00765957	0.0778568	0.00860588	0.194143	0.11602	0.210132	0.182534	-0.138632	0.293022	0.108399	0.378681
Benzaldehyde	0.00905488	-0.0359756	0.0122083	-0.0486472	0.0991257	0.0366995	-0.0782483	-0.0507611	0.0986263	-0.0936843	-0.0402617	-0.0999429	-0.046883	-0.111755	-0.0481003	-0.0617936	-0.0224579	0.044945	0.0333694	-0.0781577	-0.0821617	-0.0649802	0.0675468	0.102447	0.119273	-0.0742736	0.103634	0.051216	0.0905595	-0.00668897	0.196414	0.0369737	0.00874713	-0.0104735	0.0309231	0.0564318	0.0916786	0.177518	0.510565	0.217497	-0.194289	0.108081	0.142204	0.241924	0.168448	0.221353	-0.0101378	0.191973	-0.192985
5-methylfurfural	0.125147	0.107224	-0.0188506	-0.178594	0.225695	0.182294	-0.0550108	0.0261942	0.237108	-0.0196511	0.0913254	-0.11837	0.100249	0.104881	0.0360895	0.00666251	-0.0114906	0.351099	0.0579466	0.167752	-0.212604	-0.249043	0.214288	0.029892	0.562124	0.0620763	0.270372	0.0456548	0.245537	-0.076923	0.519632	-0.221824	0.126603	0.0852545	-0.0286393	-0.0013494	0.212374	-0.100564	-0.0293682	-0.16371	0.00277009	-0.0811273	-0.0282982	-0.0338774	-0.0221491	0.0358349	-0.0250741	0.218003	0.0795235
N-heptanol	-0.273696	0.0368081	-0.0352205	-0.194508	0.144135	-0.301878	-0.101994	-0.335044	0.0821694	-0.170898	-0.0917589	-0.245748	-0.145125	-0.0897637	-0.181837	-0.271411	-0.175654	-0.104623	-0.191533	0.0047298	0.0766052	-0.0359313	-0.0478869	0.0710946	-0.0562773	-0.119142	0.0123844	-0.22745	-0.162326	-0.0264482	-0.0594714	-0.0738118	-0.123297	-0.317027	0.0780206	-0.162759	-0.301371	0.0266376	0.0105175	-0.154445	0.0555554	0.0240254	0.213585	0.266744	0.1988	-0.278105	0.242747	-0.167783	-0.205418
1-octen-3-ol	-0.177826	0.133608	-0.00806314	0.130699	0.30389	-0.160938	0.172214	-0.164263	0.269872	0.0489194	-0.0838128	-0.209019	-0.0904244	0.0327371	-0.143928	-0.271928	-0.0497012	-0.245368	-0.293779	-0.000940049	-0.000513487	-0.0178299	0.125663	0.222371	-0.00742944	-0.0834477	0.13168	-0.0945374	-0.160345	0.0264732	0.00514739	0.0553907	-0.243924	-0.192291	0.0367378	-0.250476	-0.2242	-0.0359726	0.107349	-0.0677314	0.0320646	-0.0590733	0.0824555	0.152825	0.0716426	-0.25118	0.0621803	0.00767054	-0.155041
Methionol	0.0288289	-0.0535231	0.195323	-0.0722195	-0.111452	-0.126525	-0.100479	-0.0905684	-0.213719	-0.0735989	-0.0333419	0.0477622	0.117221	0.0906641	0.176237	0.199986	0.0544085	0.0478047	0.204172	0.0718952	0.0418135	-0.0818226	-0.21378	-0.112617	-0.0680981	0.0750931	-0.083158	-0.0297133	-0.0961567	0.026092	-0.101275	-0.0258775	0.0622268	-0.00452635	0.19549	-0.00246997	-0.0379511	0.0768518	-0.0924777	-0.177661	0.042231	0.0557923	0.177397	0.319446	0.303548	-0.228769	0.200181	0.0153251	0.0208012
Isomaltol	-0.10592	0.0447164	-0.138512	-0.117515	0.234222	-0.0801996	-0.131051	-0.123489	0.210053	-0.133386	0.00600459	-0.0585547	-0.0436898	-0.0923986	-0.145444	-0.186602	-0.155186	0.0825573	-0.0713491	0.0442109	-0.030638	0.0157911	0.212344	0.0986939	0.0992685	-0.0680877	0.382896	-0.201814	0.245604	-0.369249	0.102844	-0.387653	-0.0962885	-0.179875	-0.124311	-0.205972	-0.132728	-0.251179	-0.169467	-0.284609	0.0280971	-0.0953864	-0.0447897	-0.00759273	-0.0326818	-0.376296	0.0583557	-0.0169275	-0.08068
Methyl heptenone	-0.165065	0.0125099	0.0450668	0.136278	-0.0441613	-0.242196	0.040675	-0.158188	-0.0519719	-0.0508075	-0.0965836	-0.232088	-0.161194	-0.0464605	-0.132031	-0.149775	-0.0200473	-0.211949	-0.241957	0.00739903	0.0873122	-0.00900031	-0.0911348	0.189052	-0.134839	-0.0870231	-0.308422	-0.141093	-0.286558	0.283933	-0.134642	0.249352	-0.057083	-0.15702	-0.0339837	-0.121423	-0.241443	-0.0373398	-0.0299776	-0.0334096	0.0195096	-0.0897498	0.0512461	0.0459402	0.0288652	-0.0941165	-0.0304395	-0.131725	-0.1408
2-pentyl furan	-0.126829	0.0733534	-0.186413	-0.0333709	-0.151041	-0.161235	-0.110154	-0.0806565	-0.127326	-0.0988753	-0.0342447	-0.0138473	-0.139556	-0.0733864	-0.086658	-0.0923986	-0.0753396	0.000651772	-0.0590558	-0.0565768	0.0740175	0.0431182	-0.0337376	0.0685898	-0.0252993	0.00152508	-0.0300872	-0.183061	0.0331258	0.0322058	-0.00291749	-0.080405	-0.00976836	-0.120751	-0.0513535	0.031431	-0.110716	-0.253761	-0.398843	-0.409251	0.157817	-0.143411	-0.133336	-0.21098	-0.236666	-0.45233	-0.0116515	0.00845745	0.0450602
Ethyl 3-hexanoate	0.102461	0.123161	0.0217959	0.10506	0.0829633	0.104744	0.142172	0.308484	0.0261827	0.179535	0.0135048	0.146056	0.0638218	0.0593772	0.0761984	0.0563517	0.0859364	-0.0221857	0.0748002	-0.0044034	-0.0222911	0.0432955	0.0952388	-0.00775775	0.0671878	0.128382	0.0576268	0.146725	0.00595374	-0.0785772	0.00156641	-0.0519107	-0.028244	0.136401	0.0465021	-0.0860555	0.0664104	0.109634	-0.00784567	-0.0682881	0.120299	0.150954	0.11011	0.191688	0.101463	-0.33682	0.208914	0.144915	0.251503
Î±-phellandrene	-0.0655989	-0.0354266	0.0370246	0.154137	-0.0384206	-0.116127	0.0360236	0.0201511	-0.0938803	0.040862	-0.056883	-0.0202717	-0.0397879	0.062296	0.0410669	0.0123563	0.0281905	-0.0321136	-0.0763527	0.0283143	0.254473	0.00925924	-0.0945278	0.00509844	-0.208613	0.011754	-0.12643	-0.0461979	-0.0474812	0.0271674	-0.148827	-0.0165455	-0.02882	-0.0302365	0.0318298	0.00752025	-0.0935595	-0.038242	-0.319533	-0.304055	0.0509262	-0.133637	-0.0458271	-0.0948765	-0.0676321	0.0911595	-0.0423544	0.0488043	0.111205
Dehydroxy-cis-linalool oxide	-0.116532	0.0983497	-0.15924	-0.0107015	0.188119	0.00829513	-0.0626501	-0.100433	0.250931	-0.0912462	0.0242891	-0.0493394	-0.201112	-0.0888847	-0.0770917	-0.149597	-0.164264	-0.0178269	-0.111619	0.00417913	-0.14304	0.116505	0.0571611	0.123538	0.0809081	-0.0549452	0.221352	-0.0979838	0.155769	-0.0993382	0.220011	-0.035871	-0.0866042	-0.126785	-0.106099	-0.106237	-0.0209212	-0.0780035	-0.0586513	-0.204506	-0.0161167	-0.105355	-0.0485706	-0.023453	-0.0617164	-0.205839	-0.0988823	0.030313	-0.092761
Hexyl acetate	0.0401152	0.159334	-0.00558935	0.193751	0.157729	0.127528	0.109651	0.176823	0.159205	0.137329	-0.111627	-0.00940461	-0.0275832	0.0712311	0.0695397	0.037355	0.0975399	-0.0365744	-0.110912	0.00997533	0.0672216	-0.0168622	0.0956659	-0.0468376	-0.0108742	0.0401766	0.131494	0.0976005	-0.0326019	-0.112426	0.0290531	0.0312798	-0.0707099	0.0754123	0.0252712	-0.192529	0.0158652	-0.174825	-0.13531	0.01174	0.0770843	-0.0934515	-0.178756	-0.202454	-0.175854	-0.13859	-0.068274	0.165867	0.292266
Isopentyl butanoate	-0.168899	0.112936	-0.0735419	0.101362	0.0635873	-0.176781	0.0743966	-0.0627645	0.109263	-0.0163747	-0.0544581	-0.0885896	-0.135807	0.00680418	-0.0996466	-0.167656	0.0206227	-0.19722	-0.243988	0.077212	0.0879588	0.101444	-0.0298248	0.134414	-0.157557	-0.149078	-0.125925	-0.0819835	-0.279864	0.104753	-0.119944	0.203601	-0.113018	-0.0902906	-0.00758773	-0.100938	-0.160895	-0.0624869	-0.202554	-0.128398	0.049526	-0.058666	-0.100503	-0.114928	-0.116025	-0.23035	-0.0533333	-0.186915	0.0495756
2-ethyl-1-hexanol	-0.351403	0.0687989	-0.304165	-0.181365	0.0155875	-0.435376	-0.224083	-0.450514	0.0187549	-0.335707	-0.203385	-0.384881	-0.38587	-0.304629	-0.339737	-0.40828	-0.376148	-0.0658127	-0.345447	-0.0462342	-0.0592954	0.0700617	0.0602716	0.190973	-0.0881947	-0.218859	-0.0174562	-0.344742	-0.0148635	-0.0628452	-0.0244645	-0.182059	0.00965115	-0.524495	-0.261537	-0.249794	-0.463058	-0.2464	-0.156735	-0.406229	0.139917	-0.264257	-0.0740906	-0.11875	-0.197392	-0.439885	-0.154431	-0.196682	-0.396416
Beta-phellandrene	-0.155954	-0.0278983	-0.107562	0.102958	0.0237935	-0.151051	0.0122648	-0.0469428	0.0540732	-0.000866657	-0.052279	-0.150193	-0.0868529	-0.0271172	-0.0431921	-0.0934559	-0.114697	-0.0275527	-0.15948	-0.021789	0.164011	0.032073	-0.0756148	0.087295	-0.144991	-0.154057	0.00055088	-0.0903637	0.00227891	-0.0251011	-0.0381335	-0.0957994	-0.146467	-0.0864264	-0.00156832	0.00681431	-0.105519	-0.0239747	-0.0843985	-0.184285	0.0410316	-0.220311	-0.041221	-0.00739662	0.0405034	0.0709899	-0.0256641	0.0661438	-0.120974
Limonene	0.0046456	-0.0655873	0.00412014	0.084045	-0.0112352	-0.0590121	0.0714102	0.0164505	-0.0267633	0.0519211	-0.0504476	-0.0454607	0.0465688	0.0563935	0.0430163	0.0540511	-0.0945977	0.117359	-0.0397904	0.0721479	0.150014	-0.0296791	-0.079427	-0.0613314	-0.128065	0.00179978	-0.00778182	-0.0234441	0.0992889	-0.0718985	-0.036873	-0.31168	0.0573339	-0.0164779	-0.024359	-0.0189934	-0.0229667	-0.0131759	-0.197003	-0.153824	0.0284705	-0.090211	-0.00179505	-0.0256353	0.0455726	0.109855	0.12301	0.0855659	0.126668
Eucalyptol	-0.104504	0.0575743	-0.038462	0.00314922	0.00205434	-0.173491	-0.0392993	-0.171597	0.0327631	-0.0810069	0.00775142	-0.144911	-0.0434697	0.00600045	-0.0828272	-0.117163	-0.077552	0.122438	-0.0917868	0.129004	0.0927835	-0.105751	0.0100768	0.0369511	0.040693	-0.0930147	0.0784459	-0.152398	0.075968	-0.058356	0.0802413	-0.178433	-0.00841784	-0.138008	-0.0259064	-0.144354	-0.106947	-0.153186	-0.163262	-0.176866	0.0334365	-0.157515	-0.0693451	-0.0957385	-0.0672569	-0.160648	-0.0209441	0.0271077	-0.0563345
Benzyl alcohol	-0.0358645	0.140509	-0.121982	0.0170473	0.234769	0.071153	-0.0201255	0.0454858	0.247	0.00858528	0.0751948	-0.00319006	-0.0408044	-0.0640072	-0.0914843	-0.142764	-0.0923418	0.0951586	-0.106565	-0.0416573	-0.0122313	-0.0482539	0.252279	0.142999	0.15783	-0.120553	0.342026	-0.087843	0.251584	-0.272812	0.176908	-0.290053	-0.0245361	-0.0323706	-0.060226	-0.125043	-0.0306305	-0.233041	-0.454902	-0.252624	0.188495	-0.0823779	-0.217809	-0.372742	-0.323977	-0.204404	-0.102802	0.162196	0.16504
Ethyl 2-hexenoate	-0.0158936	0.157999	0.0496077	0.142787	0.352072	0.0189353	0.304201	0.146595	0.300327	0.270089	0.0219998	-0.0755846	0.0420014	0.177418	-0.0417	-0.193402	0.0396148	-0.275808	-0.242396	-0.0200997	-0.00284661	-0.0139746	0.19084	0.133275	-0.0355593	0.00490947	0.143486	0.16283	-0.170506	-0.0308675	-0.0626122	0.0983648	-0.169746	0.0626098	0.0351757	-0.210215	-0.037705	0.102288	0.0329578	0.0353453	0.141654	0.0862326	0.182741	0.132869	0.05277	-0.245642	0.102462	-0.0301072	0.0753493
Phenylacetaldehyde	0.221171	-0.121657	0.272804	-0.00689546	-0.115626	0.145917	0.0871598	0.134295	-0.158929	0.154112	0.105662	0.135445	0.216443	0.148475	0.245676	0.334229	0.240355	0.0232304	0.245609	0.103504	0.0216618	-0.152399	-0.098646	-0.0766516	0.128636	0.202857	-0.113913	0.181763	-0.125746	0.237101	-0.00105794	0.225852	0.066627	0.253633	0.278033	0.107554	0.185122	0.127286	-0.104035	-0.291174	-0.0837192	-0.0656094	-0.028972	0.0946957	0.122339	0.332467	-0.0188247	0.289699	0.24921
E-Î²-ocimene	0.0978917	-0.078335	0.0607884	-0.00393837	0.0583939	0.103224	0.025781	0.069484	0.0882413	0.0651413	0.0857708	0.0389909	0.0886448	0.0821861	0.134962	0.139899	0.0711883	0.0205356	0.0389313	0.0421658	0.086747	-0.00425032	0.00898017	0.0800475	0.0362908	-0.0692927	0.0670493	0.0954541	0.0602933	0.0261692	0.089829	-0.00420737	-0.083369	0.146211	0.079367	0.0397278	0.102125	0.0383561	-0.0611119	-0.174596	-0.0311998	-0.201681	-0.144587	0.00238698	0.0823287	0.314936	-0.100186	0.206909	0.0342925
Prenyl isobutyrate	-0.0735968	0.115686	-0.118218	-0.0179197	0.502855	0.0649151	-0.0470853	-0.0705454	0.535392	-0.063671	0.0852848	-0.151621	-0.00152182	0.0144475	-0.188385	-0.310104	-0.19087	0.0612985	-0.218485	0.112852	-0.227747	-0.0969363	0.448745	0.233809	0.150118	-0.115122	0.490197	-0.00514769	0.280781	-0.471132	0.238405	-0.355812	-0.0559646	-0.0823257	-0.158928	-0.287271	-0.0528358	-0.0317788	0.0553111	-0.114427	0.0188527	-0.0260133	0.044198	0.0995364	0.0526953	-0.155928	0.0728057	0.0883664	-0.0891425
Ethyl furoate	-0.0345793	0.209943	-0.187664	-0.220738	0.366131	0.0297525	-0.0594522	-0.100652	0.437181	-0.0950221	0.0427319	-0.277317	-0.093586	-0.0184676	-0.195757	-0.319694	-0.135094	0.176442	-0.189743	0.122822	-0.373564	-0.0994274	0.352647	0.154678	0.546334	-0.12215	0.348577	-0.0370624	0.27458	-0.160084	0.557926	-0.254273	0.0544086	-0.106358	-0.231692	-0.117849	0.039054	-0.131356	0.124175	-0.0408429	0.0524332	-0.0734258	-0.00145696	-0.0163772	-0.0651797	-0.210884	-0.040256	-0.0127169	-0.162151
O-cresol	-0.318155	0.176902	-0.29647	-0.297145	0.0788771	-0.403428	-0.266242	-0.395155	0.0533091	-0.374151	-0.156214	-0.363096	-0.350109	-0.262094	-0.360073	-0.435937	-0.314629	0.00508944	-0.294975	-0.0258213	-0.110569	0.0320391	0.0957377	0.156166	0.105958	-0.171693	0.0750521	-0.363047	0.107989	-0.0828817	0.186222	-0.243775	0.0185876	-0.461647	-0.279754	-0.244574	-0.3838	-0.273449	-0.128782	-0.326915	0.120145	-0.160454	-0.0626107	-0.076059	-0.17538	-0.635464	-0.0434227	-0.160099	-0.300071
Ethyl 5-methylhexanoate	0.0907503	0.257867	0.0536287	0.0941387	0.378637	0.202491	0.17603	0.13083	0.347903	0.184865	0.144535	0.065237	0.161945	0.199739	0.029646	-0.0517552	0.118911	-0.066347	-0.0638253	0.0945627	-0.0726986	-0.0708532	0.238242	0.0944627	0.140481	0.0505288	0.259609	0.181539	0.0453684	-0.170666	0.116151	-0.0756339	-0.148056	0.189702	-0.0145489	-0.127274	0.131112	0.158149	0.054002	0.0494856	0.0343737	0.108909	0.232773	0.243307	0.176801	-0.152065	0.204654	-0.00663179	0.184048
2-acetylpyrrole	0.0634244	0.113018	0.0712876	-0.076857	0.0208189	0.0425921	-0.0188117	-0.0232758	0.0208491	-0.0076352	0.0873758	-0.0707243	0.0396164	0.0412989	0.00535928	0.0274799	0.195229	0.162029	0.0722957	0.0908379	-0.110273	-0.260497	0.0187339	-0.0529483	0.53031	0.162566	0.029769	-0.0414261	0.112009	0.174227	0.336854	-0.0175126	0.0859242	0.0190752	0.0955612	0.0717213	0.101537	-0.0450487	-0.24779	-0.235231	0.0424131	0.0478339	-0.00855682	-0.0734362	-0.0948884	-0.209305	0.0968399	0.0556652	0.207008
Isoamyl lactate	-0.0162758	0.0758585	-0.0740869	-0.143358	0.429422	0.145746	0.0430896	0.0254994	0.485593	0.0389928	0.117177	-0.104411	0.0632251	0.0393406	-0.0756539	-0.172241	-0.152092	0.0861922	-0.109107	0.0568104	-0.232757	-0.02662	0.355015	0.0881989	0.185471	-0.0580724	0.440963	0.0727908	0.258735	-0.360447	0.263315	-0.276715	-0.00426705	0.00374068	-0.0729765	-0.127813	0.0659571	0.20655	0.121243	-0.022696	-0.0777514	0.268921	0.210499	0.210458	0.15063	-0.0343598	0.332099	0.01941	0.0712453
N-octanol	-0.325707	0.0481716	-0.0978377	-0.174543	0.148623	-0.331995	-0.21294	-0.390912	0.0994805	-0.291346	-0.0228495	-0.239786	-0.136904	-0.17834	-0.271131	-0.317659	-0.198114	-0.0151196	-0.162506	0.0804005	-0.0719083	-0.0107589	0.0067054	0.133583	-0.0363572	-0.172551	0.168112	-0.316945	0.0389797	-0.202805	-0.0497933	-0.250666	-0.175148	-0.435759	-0.147913	-0.309653	-0.416572	-0.053652	0.132766	-0.102197	0.0436184	-0.0599324	0.232548	0.28665	0.219949	-0.386413	0.0820433	-0.124625	-0.341841
Cis-linalool oxide	-0.230138	0.0174234	-0.177246	-0.0183268	0.231927	-0.152235	-0.00550955	-0.171804	0.191991	-0.0856366	-0.0866333	-0.185916	-0.236779	-0.141828	-0.280165	-0.34252	-0.205805	0.078923	-0.312918	-0.0641813	0.121418	-0.0228185	0.215251	0.179664	-0.0368517	-0.10496	0.239726	-0.210252	0.242018	-0.219519	0.123084	-0.342848	0.005595	-0.312784	-0.164106	-0.204325	-0.23455	-0.326201	-0.380506	-0.245274	0.0174294	-0.182214	-0.23616	-0.339439	-0.312707	-0.162951	-0.109638	-0.000500424	-0.0994295
Meta-cymenene	-0.0876521	0.0256776	-0.140722	-0.0102532	0.0845555	-0.0697986	-0.034416	-0.0933559	0.115329	-0.067017	-0.0500176	-0.0148672	-0.139499	-0.140459	-0.154278	-0.185655	-0.193866	0.0800979	-0.101714	-0.0509096	0.0808977	0.0194775	0.112425	0.0635528	-0.104209	-0.0987323	0.197334	-0.156438	0.236098	-0.260445	0.066313	-0.315278	-0.00736992	-0.125855	-0.0813085	-0.157889	-0.0704415	-0.230999	-0.315019	-0.375978	0.0875166	-0.281384	-0.186277	-0.146513	-0.0969125	0.0543228	-0.0957782	0.168811	-0.0447068
Terpinolene	-0.109832	-0.0180762	0.0216168	0.106021	-0.0247712	-0.217415	0.063222	-0.123581	-0.022288	0.00641713	-0.122364	-0.175349	-0.0452505	0.0489537	-0.0215719	-0.0847575	-0.0844933	-0.107511	-0.144542	-0.0557297	0.242772	-0.0744891	-0.114997	0.036505	-0.204993	-0.0432564	-0.146208	-0.0623394	-0.141316	0.0529179	-0.159441	0.0297912	-0.106356	-0.130895	0.13247	-0.0641829	-0.177762	0.0526758	-0.189323	-0.168121	0.0638034	-0.0808254	0.0203112	0.0625942	0.0932163	-0.105633	0.0993889	0.00573513	0.0052006
Linalool	-0.010693	-0.061481	0.144852	0.261666	0.111042	0.0617498	0.32256	0.158853	0.123312	0.294303	-0.0419034	-0.0270403	0.108716	0.267831	0.145261	0.0696945	0.207965	-0.183046	-0.0765114	0.0326978	0.210007	-0.0363732	-0.0553788	0.00673821	-0.110303	-0.0205744	0.0254124	0.182707	-0.133475	0.110434	-0.0455709	0.136912	-0.252661	0.157727	0.0809521	0.0735185	0.104478	0.214281	0.33066	0.362045	-0.0924989	0.0622833	0.177267	0.236704	0.255495	0.181967	0.111997	-0.025379	0.0239062
2-nonanol	-0.0758378	0.135851	0.0121667	0.0620688	0.331491	0.0467316	0.19301	0.00563606	0.344437	0.111111	0.047924	-0.108726	0.0580145	0.0688921	-0.129322	-0.202752	0.00326444	-0.157529	-0.140126	0.0694195	0.0255717	-0.0659427	0.174049	0.086018	-0.0159218	0.0149884	0.227941	0.105753	-0.0949203	-0.100975	0.00154529	-0.0260517	-0.232207	0.0387192	-0.00524552	-0.12933	-0.0449483	0.316283	0.288064	0.159567	-0.0202088	0.395593	0.351629	0.329048	0.252838	-0.0900378	0.387408	-0.104511	0.0556947
N-nonanal	-0.207174	0.0942069	-0.129201	0.0531562	0.114404	-0.073191	0.0132522	-0.0705856	0.157251	-0.0571478	-0.0434127	-0.160821	-0.200161	-0.162361	-0.237374	-0.258569	-0.066878	-0.101721	-0.188213	-0.0870303	0.0354361	-0.0279015	0.0815719	0.104112	-0.0959926	-0.0283649	0.0579475	-0.128881	-0.0918314	-0.0220525	-0.0100312	0.00482988	-0.0798203	-0.149744	-0.0854614	-0.0883825	-0.163372	-0.0244543	0.104084	0.0630394	0.0465483	0.100549	0.0120551	-0.0501508	-0.0880146	-0.119827	-0.0106187	0.0106878	-0.216506
2-methyl-benzofuran	-0.200471	0.0558717	-0.0485102	-0.0396819	0.000627556	-0.169455	-0.0170246	-0.14009	-0.0180381	-0.0149426	-0.0987886	-0.147861	-0.128668	-0.0433227	-0.107181	-0.113598	-0.142439	-0.0319606	-0.116734	0.00105309	0.188508	0.00463438	-0.0124234	0.0201732	-0.188796	-0.0411647	-0.00866495	-0.136758	-0.102146	-0.0731015	-0.132378	-0.116838	-0.0974426	-0.19194	0.0314346	-0.0628545	-0.186577	-0.0358741	-0.176206	-0.334037	0.0747735	-0.083486	0.0407961	0.074886	0.0570976	-0.0743249	0.0532594	0.0945062	-0.133509
Heptyl acetate	0.116863	0.0148897	0.0482388	0.00421697	-0.330955	0.0910652	-0.149095	0.0959888	-0.27072	-0.0463185	0.0878738	0.204751	0.266558	0.170225	0.31615	0.383943	0.132093	0.150304	0.418648	0.0618708	-0.0266688	-0.0188299	-0.168501	-0.277543	0.0565397	0.181497	-0.0954103	0.13289	-0.0608751	0.0452783	0.0106598	0.016827	0.0886972	0.135562	0.120045	0.229709	0.180168	0.116564	-0.0339242	0.0896589	-0.0109808	0.15955	0.134862	0.113495	0.114969	-0.23106	0.216062	-0.028355	0.242528
4-methyl-1-pentanol	-0.335951	0.0659651	-0.123909	-0.237633	-0.000227626	-0.466095	-0.267671	-0.403067	-0.0886863	-0.357153	-0.192599	-0.213866	-0.391613	-0.274958	-0.30877	-0.36424	-0.276533	-0.0672791	-0.213927	-0.12107	0.00316374	0.0567603	-0.036948	0.0789067	-0.223641	-0.0606067	-0.0919436	-0.430564	-0.0169915	-0.167972	-0.198677	-0.185256	-0.0467747	-0.556788	-0.095912	-0.315469	-0.525588	-0.000839448	-0.0237634	-0.330817	0.0252509	-0.0835804	0.201734	0.20068	0.0673709	-0.416071	-0.00613451	-0.162897	-0.377435
Neo-allo-ocimene	0.0782039	-0.0983608	0.248484	-0.00126393	-0.0870356	-0.0447006	-0.0506239	-0.0506645	-0.113936	-0.04448	0.074718	0.0842765	0.179405	0.0231306	0.116081	0.198384	0.0846083	-0.0879173	0.229354	0.141898	0.1296	-0.0560554	-0.209442	-0.114425	-0.116509	0.0771827	-0.162871	0.106015	-0.238681	0.121445	-0.194647	0.175493	0.0161209	0.112918	0.213299	-0.00136613	0.0320721	0.400725	0.0972641	-0.133886	-0.0969021	0.153837	0.303083	0.41786	0.443943	0.254647	0.304371	-0.0518026	0.108745
X-methyl-1-octanol	-0.229444	0.0772322	-0.103621	-0.180226	0.0492862	-0.349322	-0.314783	-0.332082	-0.0221749	-0.356875	-0.136456	-0.136496	-0.351963	-0.31983	-0.349165	-0.365781	-0.211998	-0.104057	-0.227922	-0.143101	-0.0756774	0.0826973	0.086662	0.150361	-0.118918	-0.0431067	-0.0614616	-0.354704	0.0255719	-0.156296	-0.0910784	-0.0816873	0.0603533	-0.437057	-0.140375	-0.308238	-0.406229	-0.0725061	-0.0117099	-0.271333	0.0503566	-0.0400205	0.119061	0.100862	-0.0452827	-0.368635	-0.101446	-0.131253	-0.347836
Trans-dihydro-Î²-terpineol	-0.113283	0.101706	-0.0450658	-0.00611135	0.164459	-0.193525	-0.0550613	-0.151047	0.156596	-0.128252	-0.135465	-0.144657	-0.237447	-0.077268	-0.245735	-0.299003	-0.0929987	-0.134197	-0.26923	-0.00653026	-0.029583	0.00280037	0.0918486	0.183063	-0.00292885	-0.000509968	-0.0333463	-0.168389	-0.0156879	-0.0141965	0.0143799	-0.0579177	-0.0233439	-0.208181	-0.126673	-0.258565	-0.208627	-0.0270633	-0.0391197	-0.0281567	0.102107	0.0111189	0.141268	0.0495799	-0.0379777	-0.394823	-0.00855276	-0.141176	-0.0829475
Cis-Î²-terpineol	0.119751	-0.0436298	0.0887865	0.0218538	-0.0939351	0.0244788	-0.00182372	-0.00381731	-0.0573586	-0.00739166	0.0561803	0.0352206	0.138868	-0.00680449	0.0586961	0.191264	0.00996149	0.0224078	0.234921	0.148775	0.101576	0.0911899	-0.153631	-0.0783846	-0.132796	0.108615	-0.0308427	0.0976512	-0.0380889	0.0334605	-0.00443907	0.0124028	0.0171672	0.123578	0.114987	0.174109	0.168929	0.240982	0.250541	-0.0216127	-0.135305	0.0909074	0.117272	0.277456	0.279917	0.187601	0.194323	0.0474354	0.0586601
Y-methyl-1-octanol	-0.0169507	0.0239146	0.180972	0.117956	0.131759	-0.128329	0.222829	-0.0813302	0.0548166	0.106972	-0.122159	-0.128848	-0.115054	0.0823742	-0.0583952	-0.142416	0.209138	-0.248632	-0.219215	-0.050159	0.104454	-0.0686014	-0.0493694	0.148369	0.0534112	0.0138748	-0.156274	-0.0427544	-0.304109	0.329162	-0.0403746	0.389528	-0.143348	-0.0745479	0.0846399	-0.103375	-0.134585	0.0742029	0.16198	0.155338	0.0483249	0.0858444	0.178905	0.126751	0.0510836	-0.1328	-0.0194436	-0.13035	-0.091474
Camphor	-0.0576884	-0.0311793	0.0699396	0.0351742	0.0523599	-0.059256	0.0376801	0.00534613	0.0499964	0.0247002	0.0014005	-0.114438	0.0571049	0.0583359	0.0151418	0.00997181	-0.110261	-0.00309708	0.00615051	0.0583688	0.0963914	-0.0512722	-0.122222	-0.0741873	-0.0885427	-0.0280953	0.100775	-0.0739603	0.0917436	-0.077792	-0.00880633	-0.25015	-0.0628534	-0.0320563	0.00641163	-0.022263	-0.0480366	0.229352	0.0149381	0.00560651	-0.0759395	0.103784	0.218182	0.209763	0.241347	0.100249	0.263468	-0.0209013	0.0457584
Isobutyl hexanoate	0.0509983	0.187032	0.154004	0.0812716	0.335163	0.028854	0.392175	0.0849907	0.165485	0.299225	-0.00808902	-0.0607698	0.0411734	0.257811	0.0627077	-0.158538	0.243054	-0.268892	-0.210304	-0.0260957	0.0202776	-0.168573	0.139948	0.0222012	0.0675701	0.0441413	0.0286062	0.211687	-0.235262	0.100984	-0.0311412	0.187513	-0.175034	0.0366291	0.144965	-0.200964	-0.0687737	0.192634	0.220479	0.153495	0.0384821	0.153473	0.274343	0.265065	0.145833	-0.0977041	0.172908	0.00936367	0.052092
Nerol oxide	0.0379671	0.21855	0.138864	0.253937	0.343452	0.0277475	0.387475	0.0910982	0.276344	0.290452	0.0220605	-0.0445864	0.0274023	0.138358	-0.0341451	-0.176166	0.175059	-0.333662	-0.217442	-0.0139204	0.0557685	-0.112192	0.119197	0.167737	-0.00987252	0.0840389	0.0142348	0.164546	-0.26244	0.138378	-0.0540175	0.267756	-0.195323	0.0939001	0.163509	-0.183471	-0.0277383	0.209253	0.0679015	0.0699226	0.137246	0.19478	0.22164	0.177248	0.10461	-0.128699	0.172229	-0.0201923	0.147517
E-2-nonenal	0.187339	0.175887	0.260137	0.276683	0.330016	0.213544	0.477304	0.211254	0.252927	0.408297	0.0153005	0.0411564	0.133965	0.237671	0.108887	0.00373369	0.37979	-0.312132	-0.0894888	0.0385907	-0.00815252	-0.0806153	0.110164	0.158728	0.131819	0.146429	0.0419889	0.32042	-0.257827	0.246296	0.0863515	0.433554	-0.226789	0.297714	0.243474	-0.0171463	0.209934	0.254093	0.55158	0.447648	-0.06297	0.163577	0.217291	0.321294	0.256774	0.11834	0.0851392	0.0873914	0.0864186
Cis-dihydro-Î²-terpineol	-0.0146199	0.121027	0.196114	0.202146	0.221906	-0.0266219	0.337955	0.0347546	0.133881	0.252739	-0.081898	-0.0902575	-0.031086	0.135877	-0.0145114	-0.111835	0.265233	-0.339813	-0.194834	-0.0117298	0.103305	-0.0470434	-0.0070199	0.110787	-0.0193867	0.0337559	-0.116865	0.165916	-0.403439	0.337268	-0.0738371	0.485293	-0.154122	0.0789105	0.219227	-0.0379799	-0.00426074	0.228095	0.290328	0.152649	-0.0016177	0.112002	0.164047	0.211111	0.127924	0.021273	0.0718432	-0.0711379	0.00238248
4-ethyl-phenol	-0.229223	0.0516681	-0.258894	-0.165708	0.426808	-0.126092	-0.0953245	-0.147517	0.402894	-0.147092	0.012817	-0.229831	-0.23371	-0.222755	-0.391386	-0.448229	-0.298366	0.0791486	-0.287534	0.0197727	-0.0425179	0.0648452	0.315824	0.25013	0.121491	-0.26096	0.446079	-0.26733	0.32001	-0.365168	0.239704	-0.384911	0.0362218	-0.286296	-0.254761	-0.338703	-0.218266	-0.176109	-0.0775711	-0.225825	0.15282	-0.0232987	-0.031794	-0.103221	-0.133642	-0.134573	-0.00276148	0.0312157	-0.257252
Isoborneol	-0.205403	0.149452	-0.0803672	0.0400461	0.241076	-0.197554	0.147847	-0.126773	0.195262	0.0335057	-0.170926	-0.265089	-0.220068	-0.0345795	-0.205763	-0.335182	-0.109863	-0.165368	-0.301984	-0.0327	0.0872844	0.0220554	0.100393	0.176838	-0.0507387	-0.0540704	0.0842753	-0.123451	-0.0427834	0.0410874	0.065919	-0.0486002	-0.162957	-0.214292	-0.0541679	-0.213318	-0.214728	0.00020775	0.192592	0.0131561	0.0512072	-0.00618446	0.156848	0.191143	0.103326	-0.19687	0.0849756	-0.059698	-0.260336
Ethyl benzoate	0.0854494	0.257594	-0.0141897	-0.00171766	0.415679	0.103485	0.173184	0.0820203	0.362715	0.113359	0.0288294	0.0560982	0.0365224	0.107317	-0.00519492	-0.182105	-0.0421865	0.0254703	-0.0835317	-0.0553211	-0.148354	-0.0602557	0.313159	0.0771854	0.186905	0.0843852	0.42404	0.116843	0.242725	-0.312797	0.148652	-0.289546	-0.0926367	0.0575187	-0.03045	-0.215865	0.0467401	0.156621	0.0646467	0.00336199	0.0994034	0.211505	0.258345	0.268329	0.169202	-0.161277	0.229798	0.0251067	0.0551256
N-nonanol	-0.29483	0.0232138	0.053627	-0.0582094	0.0698468	-0.367315	-0.0930088	-0.323521	-0.0330226	-0.176973	-0.172446	-0.186793	-0.228007	-0.129296	-0.195592	-0.264984	-0.0909079	-0.136894	-0.149099	-0.0979752	0.117472	-0.0813645	-0.0643907	0.0511213	-0.109163	0.02071	-0.00941991	-0.30696	-0.0938744	-0.0237749	-0.152974	-0.0390577	-0.197517	-0.376341	0.0980375	-0.242309	-0.362846	-0.00523988	-0.00894185	-0.234381	0.101037	-0.0555397	0.188403	0.191226	0.140007	-0.270984	0.0521352	-0.0863382	-0.257348
Terpinen-4-ol	-0.223056	-0.00426132	-0.0926782	0.0786788	0.0899145	-0.209741	0.0575077	-0.129265	0.0873154	-0.0471484	-0.144516	-0.232158	-0.157248	-0.0709064	-0.142936	-0.217655	-0.161929	-0.0515928	-0.220043	0.0108136	0.147564	-0.0511742	-0.0177964	0.101613	-0.117523	-0.0971205	0.0422854	-0.128332	0.0194182	-0.0288746	-0.00690178	-0.151698	-0.145319	-0.17274	-0.0482268	-0.135151	-0.162764	0.0420104	0.117168	-0.0479858	-0.0357466	-0.0511034	0.10466	0.148166	0.12915	-0.0574918	0.0978234	-0.0267442	-0.196058
Diethyl succinate	0.137948	0.0622933	0.031113	-0.00950492	0.203586	0.278989	0.0691215	0.199507	0.142511	0.135767	0.210255	0.175528	0.09628	0.072589	0.0348487	0.00472289	-0.0667004	0.113162	0.0351673	-0.0378189	-0.0723639	-0.108598	0.189627	-0.00699184	0.0584892	0.0851988	0.23779	0.0766721	0.207806	-0.256892	-0.0171545	-0.302886	-0.019046	0.173133	-0.00988076	-0.0390193	0.0957332	-0.0439043	-0.443577	-0.348275	0.052925	0.00417873	-0.13936	-0.246385	-0.197096	0.153729	-0.0180806	0.211134	0.272341
Vinyl caprylate	0.0872429	-0.0556059	-0.0321074	-0.0772633	-0.214572	0.1101	-0.167919	0.0785544	-0.181453	-0.132834	-0.108425	0.0977226	-0.000629774	-0.11171	0.154277	0.236283	-0.00136899	0.304727	0.357628	-0.0202265	-0.0161722	-0.184975	-0.0656358	-0.0531537	0.150218	0.248762	-0.0265961	-0.0599629	0.199118	-0.0663671	0.0922036	-0.16589	0.196176	0.0439971	0.105115	0.0747443	0.106636	0.0958185	0.046392	-0.0606555	-0.0281217	0.1072	0.075268	0.158968	0.206387	0.026886	0.156901	0.11185	0.0532448
Alpha-terpineol	0.00669553	-0.0290681	0.0519739	0.136817	0.168641	0.0498194	0.187654	0.0880119	0.146373	0.157529	-0.070944	-0.0808109	0.0484704	0.143796	0.0744807	0.000759564	0.024167	0.0161357	-0.0487999	0.0455981	0.0895351	-0.0278713	0.0302171	0.0533895	-0.0188904	-0.0438259	0.12686	0.127024	0.0576054	-0.0364129	0.0873667	-0.065513	-0.127623	0.0858804	0.0161735	-0.0257645	0.088591	0.247192	0.457567	0.312199	-0.121241	0.10365	0.228837	0.338612	0.319406	0.304267	0.124954	0.106973	-0.0677721
Ethyl linalool	-0.166774	0.0638459	-0.0588922	-0.00212701	0.126893	-0.212145	0.0403126	-0.132067	0.113258	-0.0569101	-0.178149	-0.241203	-0.168708	-0.0663684	-0.157836	-0.231783	-0.193627	-0.0128455	-0.147766	-0.0143868	0.156916	-0.0821686	0.062965	0.076571	-0.0843687	-0.0505319	0.112831	-0.134735	0.118658	-0.147236	0.0217105	-0.263001	-0.141311	-0.217792	0.0085182	-0.233443	-0.205166	0.134077	0.0455206	-0.111721	0.0225133	0.0542664	0.199672	0.246931	0.219675	-0.106441	0.201717	-0.0156525	-0.12973
Ethyl nicotinate	0.173712	0.0897618	0.0777662	0.0415531	-0.0125493	0.212772	0.0670802	0.218114	-0.0523148	0.131702	0.0726151	0.113301	0.0678716	0.0492409	0.134003	0.127586	0.0601725	0.1069	0.150771	0.0144214	0.0698898	-0.142489	-0.0107349	-0.0721483	0.13882	0.232026	0.00567999	0.111085	0.0816769	0.0736818	0.0331135	-0.0294004	0.0869645	0.174219	0.138556	0.0729639	0.156692	-0.0170913	-0.386942	-0.292603	0.00476011	0.0608508	-0.0985169	-0.238842	-0.20954	0.0921473	0.014589	0.26498	0.420118
Citronellol	-0.000926223	-0.0443362	0.201097	0.260552	-0.00596723	-0.0615117	0.24086	0.0778596	-0.0546158	0.192829	-0.0936679	-0.0117609	0.0603523	0.123905	0.108161	0.0977818	0.195235	-0.126146	0.0261289	0.0105295	0.218211	-0.0771344	-0.175546	-0.0360945	-0.150854	0.0366164	-0.114404	0.0829326	-0.209028	0.170492	-0.144566	0.16094	-0.118791	0.0751431	0.17468	-0.0157527	0.0131445	0.20575	0.289231	0.236964	-0.0482943	0.0864616	0.229032	0.283392	0.245468	0.0191732	0.102406	0.0208112	0.0149812
Nerol	-0.310753	-0.0524672	0.0036859	0.0604752	-0.0577479	-0.276638	-0.0147229	-0.176457	-0.153428	-0.134458	-0.207391	-0.0782362	-0.216332	-0.145821	-0.0917266	-0.0987263	-0.046543	-0.116118	-0.0722973	-0.0199661	0.353783	-0.0349199	-0.0750528	0.00243425	-0.268451	-0.00333996	-0.116838	-0.161731	-0.119114	-0.0245591	-0.248052	-0.0312501	-0.203994	-0.298768	0.0914205	-0.117062	-0.337249	0.0487082	-0.101619	-0.120008	0.0109263	0.0673866	0.11358	0.0808396	0.0720354	-0.244668	0.10707	-0.0708642	-0.0870179
5-hydroxymethylfurfural	-0.0987852	-0.00117625	0.00515546	0.0606649	0.0275579	-0.133309	0.0702401	-0.0381621	-0.00964501	-0.00426132	-0.156868	-0.110685	-0.0533857	-0.0314237	-0.0736751	-0.0461264	0.0195087	0.0386402	0.00351558	0.0243387	0.0854913	-0.139652	0.000687901	-0.0342421	-0.00801197	0.0465287	0.00841255	-0.0400075	-0.00805533	-0.0771012	-0.0383093	-0.148333	-0.0860535	-0.0913571	0.0747591	-0.125265	-0.0535823	-0.00888101	-0.000618549	0.0425392	-0.046238	0.00238691	0.105392	0.102667	0.0743409	-0.326746	0.127736	-0.048528	-0.0044203
Ocimenone	-0.140852	0.0189291	-0.0333981	0.0405038	0.0347037	-0.133397	-0.0105225	-0.108958	0.000889267	-0.0637185	-0.0717408	-0.0713333	-0.0898352	-0.109683	-0.0693238	-0.0866925	-0.047462	0.0504732	0.0442736	0.014171	0.0481368	-0.0885869	-0.0695957	-0.0319876	-0.0246972	0.111347	0.114243	-0.0807389	0.124316	-0.127958	0.0314496	-0.212155	-0.101247	-0.120045	0.00676989	-0.0860855	-0.079841	0.140467	0.0646626	-0.0731805	0.0240221	0.148443	0.212256	0.24589	0.210386	-0.314921	0.2428	-0.0548879	0.0496904
Cumin aldehyde	-0.183657	0.0497953	-0.104529	-0.170231	0.00778043	-0.291526	-0.169688	-0.280032	-0.0239074	-0.268885	-0.155738	-0.236049	-0.233245	-0.224487	-0.253264	-0.262261	-0.265383	0.0277159	-0.130747	-0.0720794	0.106332	-0.0273812	0.0163764	0.13416	-0.107193	-0.0905063	0.0396344	-0.235001	0.137856	-0.128663	-0.013413	-0.27452	0.0470204	-0.320049	-0.0358215	-0.149101	-0.270531	0.058927	-0.0477729	-0.205588	0.117235	0.0891809	0.169926	0.204421	0.153876	-0.325922	0.247098	-0.125707	-0.173277
Ethyl phenylacetate	-0.0205462	0.173672	-0.0745941	-0.0733986	0.610919	0.111565	0.0980088	-0.0349065	0.579898	0.0457728	0.070757	-0.134933	-0.0219467	0.0405616	-0.183753	-0.362009	-0.115797	0.0652916	-0.228461	0.0242412	-0.200234	-0.137677	0.457164	0.209702	0.24685	-0.0599111	0.524955	0.0350899	0.274136	-0.401697	0.280176	-0.314972	-0.0599975	-0.0501138	-0.11071	-0.265348	0.00170768	0.139839	0.134971	0.0188192	0.0507315	0.215817	0.247188	0.216394	0.121508	-0.100001	0.226894	0.0198067	-0.0381007
Isopentyl hexanoate	0.237903	0.115678	0.34088	0.323873	0.294099	0.2725	0.651314	0.334703	0.123282	0.585642	0.139443	0.194044	0.338687	0.350005	0.232697	0.131668	0.412808	-0.337082	0.00511715	-0.00444911	0.0808978	-0.15599	-0.000720851	-0.066387	0.0834444	0.206553	0.0341432	0.414362	-0.224611	0.215017	-0.0750749	0.232302	-0.211367	0.381512	0.32397	-0.00977037	0.215562	0.330447	0.208067	0.260145	0.113383	0.315064	0.308275	0.355419	0.325683	0.0714137	0.357658	0.100723	0.298523
Geraniol	0.0031101	0.00822553	0.116526	0.170819	-0.096835	0.00995585	0.119678	0.0454227	-0.0983756	0.126373	-0.0903692	0.0331089	0.093965	0.126327	0.200752	0.223161	0.16021	-0.0232334	0.113683	0.0445279	0.202852	-0.00665821	-0.168438	-0.0432614	-0.053995	0.0824171	-0.0898667	0.0519655	-0.130355	0.175142	-0.0651241	0.104909	-0.208626	0.129279	0.191715	0.162708	0.113524	-0.0434159	0.0525812	0.0411138	0.015966	-0.158171	-0.0946363	0.0499644	0.112951	-0.103743	-0.0329504	0.0428636	0.0463604
Î²-cyclohomocitral	0.0814092	-0.0152771	0.188698	0.00951456	-0.196374	-0.0697339	-0.213192	0.0253718	-0.22027	-0.127225	0.020663	0.177446	0.154721	0.0187976	0.216478	0.319392	-0.0172331	0.260082	0.383753	0.0169305	0.0819732	-0.0401564	-0.204764	-0.224949	0.0323164	0.209421	0.0107773	-0.0746015	0.0165716	-0.0995466	-0.0495812	-0.134161	0.077078	0.0291644	0.161635	0.0709512	0.0919072	-0.0297022	-0.254703	-0.297403	0.115724	0.0546042	0.0293724	0.118068	0.129918	-0.266698	0.175021	0.172608	0.106568
Cinnamaldehyde	0.0737921	-0.0888381	0.188187	0.055788	-0.371606	0.102106	-0.0358633	0.0796507	-0.297702	-0.0315468	0.0376119	0.145095	0.296843	0.156783	0.435597	0.547309	0.0979976	0.127397	0.518617	0.190236	0.106928	-0.151058	-0.342807	-0.453688	-0.0723731	0.232695	-0.230333	0.137388	-0.230743	0.0868924	-0.23991	0.0573294	0.0452435	0.0839019	0.241431	0.124537	0.0479275	0.289215	-0.102502	-0.0294904	-0.0566157	0.214754	0.278557	0.173881	0.228776	0.0184701	0.260262	-0.0250654	0.345175
N-decanol	-0.0516092	0.0747275	0.252382	-0.0110936	-0.0427739	-0.0532313	0.0193913	-0.0917508	-0.111812	-0.0201159	0.0998735	0.0620693	0.213128	0.036979	0.0767903	0.128374	0.142913	0.0567378	0.236947	0.115269	0.0754368	-0.164142	-0.162655	-0.165162	0.0526372	0.163278	0.0164706	-0.0380724	-0.107142	0.0101343	-0.142843	-0.0793552	-0.147261	-0.0330173	0.111589	-0.0910981	-0.0988849	0.274471	0.0688601	-0.0647363	0.0701691	0.224292	0.353475	0.411051	0.404691	-0.119047	0.338346	-0.024994	0.0699491
Neryl formate	-0.143932	0.158018	-0.176463	-0.0672715	0.479495	-0.120725	-0.0275407	-0.212668	0.517061	-0.117027	0.0438243	-0.23046	-0.135073	-0.104695	-0.3646	-0.473869	-0.171723	-0.0616163	-0.336755	0.0715409	-0.0716239	-0.0158497	0.353878	0.326009	0.120361	-0.228819	0.433512	-0.20662	0.129079	-0.309858	0.23176	-0.169639	-0.109617	-0.216784	-0.194697	-0.333312	-0.166605	-0.112914	0.042353	-0.139119	0.0573836	-0.0597702	0.0167841	0.031965	-0.00516477	-0.183009	-0.0167717	-0.0104263	-0.252269
4-ethyl-guaiacol	-0.237755	0.0946108	-0.222873	-0.178305	0.43267	-0.1659	-0.0927744	-0.227295	0.437668	-0.206728	0.00208215	-0.292824	-0.232983	-0.19828	-0.407219	-0.487824	-0.259582	0.0320647	-0.327837	0.104755	-0.0740695	0.0369851	0.324544	0.271524	0.195628	-0.249443	0.368666	-0.26524	0.25235	-0.259533	0.28404	-0.284265	-0.00917015	-0.306805	-0.315108	-0.356581	-0.234971	-0.179372	-0.0400527	-0.199906	0.0858881	-0.0798473	-0.0194833	-0.0707712	-0.10325	-0.214925	-0.0578379	-0.0159751	-0.279684
2-undecanone	0.0463375	-0.0293712	0.211607	0.174094	-0.119864	-0.0563176	0.0233639	0.0486159	-0.162855	0.0275455	-0.0318301	0.0648414	0.0402113	0.130253	0.126819	0.172308	0.183094	-0.217464	0.0868148	0.0309261	0.0503536	0.0426996	-0.246329	0.0473085	-0.0871643	0.00285009	-0.237639	0.00775494	-0.217022	0.284091	-0.152164	0.266992	-0.0601918	0.0625076	0.207337	0.159214	0.0126145	0.162059	0.234047	0.0327143	-0.0698439	0.00591593	0.142316	0.257975	0.224356	0.121664	0.0277541	0.0125523	-0.0638895
Trans-dihydro-Î±-terpinyl acetate	0.108486	0.150951	0.219463	0.23029	0.266658	0.152905	0.568054	0.186961	0.151789	0.438211	0.100719	0.0959827	0.155946	0.196241	0.0872607	-0.0330633	0.255481	-0.285794	-0.0759691	-0.0109077	0.112093	-0.165155	-0.00167155	-0.0206862	0.0487265	0.207963	0.00589958	0.232879	-0.215191	0.199738	-0.0988682	0.142764	-0.207283	0.204793	0.269403	-0.0675099	0.0409139	0.32419	0.000679847	0.0724567	0.186272	0.36323	0.265076	0.182366	0.133069	-0.00825924	0.296174	-0.000582537	0.293993
Terpinen-4-ol acetate	-0.150774	0.0656058	-0.0176027	0.106759	0.131006	-0.0916915	0.19409	-0.00553591	0.115087	0.0978222	-0.118433	-0.132318	-0.166551	-0.0106619	-0.11607	-0.202073	-0.000409939	-0.214603	-0.222287	-0.0935849	0.156951	-0.0211416	0.00554439	0.146972	-0.0641689	0.0115352	-0.0817901	-0.0219427	-0.125614	0.183694	-0.0845938	0.14968	-0.105756	-0.10294	0.0505215	-0.224539	-0.212316	0.00639351	-0.085469	-0.0505464	0.0915442	0.0114775	0.0318504	-0.0448947	-0.0618662	-0.116898	-0.0366068	-0.0536344	-0.0152865
2-undecanol	0.0135398	0.213188	0.204258	0.182907	0.221311	-0.0515431	0.281737	0.0452674	0.154491	0.217665	0.0464297	-0.00876935	0.0853314	0.190299	-0.0368069	-0.11738	0.162683	-0.274437	-0.124687	0.0972234	0.148203	-0.090114	0.0693579	0.0810763	-0.0301417	0.0911362	0.028519	0.108163	-0.290561	0.116869	-0.120462	0.256302	-0.260707	0.0897048	0.233529	-0.105005	-0.0305671	0.184215	0.0609607	-0.0519572	-0.0512061	0.127357	0.179649	0.167455	0.11466	-0.039825	0.148536	0.0520217	0.116552
Terpiryl acetate	-0.114388	-0.0938431	0.251871	0.15296	-0.197687	-0.0997708	0.00264352	-0.0038397	-0.371962	-0.0368387	-0.098847	0.169829	-0.0331707	-0.124348	0.0637065	0.180251	0.116792	-0.206992	0.141227	-0.0914018	0.48215	0.060214	-0.261495	-0.100554	-0.401834	0.120755	-0.180699	-0.058654	-0.165816	0.0667696	-0.38692	0.0913063	-0.148758	-0.101724	0.243213	0.0364536	-0.184702	0.0971211	0.170294	-0.0351928	-0.0651629	0.147843	0.117027	0.285677	0.262494	-0.0900763	0.165114	0.0531288	-0.0750611
E,E-2,4-decadienal	0.0860263	0.0435417	0.105593	0.137757	0.203957	0.156851	0.186077	0.120512	0.163847	0.160106	0.0130171	0.0594901	0.0998021	0.0761576	0.0223397	0.00339423	0.183776	-0.212011	-0.0762925	0.0787405	-0.0509297	0.054011	0.122994	0.13915	-0.00901942	-0.00141728	0.0803327	0.190389	-0.0666443	0.0519981	0.0563288	0.16645	-0.149428	0.146343	0.136477	-0.00477781	0.11119	0.121633	0.594168	0.367094	-0.146143	0.0832045	0.204305	0.402419	0.316874	0.132806	0.0361676	0.121722	-0.169784
Methyl geranate	0.0650464	0.181456	0.186454	0.266461	0.0971097	0.0194331	0.286185	0.0936586	0.0680984	0.249334	0.0249192	0.000178957	0.0844461	0.208896	0.0722271	0.0188409	0.221215	-0.320532	-0.0583277	0.0802311	0.120047	-0.0311981	-0.0513291	0.0623111	-0.0673951	0.0552276	-0.0969764	0.159798	-0.382589	0.259478	-0.114015	0.420159	-0.250946	0.141993	0.242439	-0.00322995	0.0279797	0.176686	0.221332	0.0879487	-0.0222538	0.0400999	0.170908	0.221325	0.1605	0.0551848	0.0497088	0.0138265	0.0399737
Car-3-en-2-one	-0.184659	0.0790574	0.00771589	0.0331386	-0.124527	-0.289489	-0.154347	-0.19383	-0.20133	-0.21683	-0.129565	-0.0464235	-0.118872	-0.19108	-0.153746	-0.065733	-0.126291	0.059251	0.0739056	-0.0338505	0.196261	-0.0919775	-0.136987	-0.13481	-0.238405	0.0426571	-0.0443364	-0.165357	-0.0804626	-0.14193	-0.258283	-0.132585	-0.0433661	-0.217677	-0.0331824	-0.0911925	-0.195778	-0.0087084	-0.0701447	-0.0796726	0.0268321	0.0807804	0.0402574	-0.02088	-0.0453963	-0.36979	0.0627093	-0.125804	-0.0115224
Dimethoxy-E-citral	-0.120965	0.130524	-0.0348013	-0.0623642	-0.0637108	-0.236747	-0.134795	-0.177352	-0.0733501	-0.193722	-0.0391998	-0.0544443	-0.100604	-0.169192	-0.180465	-0.122357	-0.125339	0.117841	0.055888	0.0168503	-0.0224069	-0.134044	-0.0633497	-0.143491	-0.0336202	0.0882431	-0.0212785	-0.147825	-0.0662327	-0.123983	-0.106983	-0.1302	-0.0120102	-0.161572	-0.0918596	-0.0751056	-0.125136	0.060148	-0.0856759	-0.0379936	0.118359	0.128037	0.109907	-0.073254	-0.0915172	-0.363951	0.0418361	-0.165755	0.0387778
2-butyl octanoate	0.123532	0.146351	0.252286	0.161496	0.321259	0.17428	0.624168	0.179737	0.125661	0.499453	0.0725911	0.0365499	0.16651	0.28387	0.142179	-0.0133037	0.318485	-0.370477	-0.0938497	-0.0619987	0.00896656	-0.0747418	-0.00605615	0.0260477	0.0938231	0.104329	0.0828083	0.264243	-0.227602	0.212761	-0.0597111	0.223324	-0.313427	0.202666	0.211152	-0.0572679	0.0580627	0.202343	0.436615	0.352191	0.0380487	0.175582	0.236747	0.347179	0.266792	0.0303597	0.183984	0.0375232	-0.00653169
4-methoxysalicylaldehyde	0.0935275	0.16014	0.135259	-0.0943662	0.294288	9.10133e-05	0.207844	-0.0458542	0.163957	0.116023	0.0571713	0.106374	0.106087	0.14618	0.00453423	-0.0932057	0.132089	-0.0220594	-0.0541237	0.00253109	-0.0294338	0.0027676	0.134972	0.0269536	0.144268	0.0952209	0.229022	0.0589314	0.132189	-0.0368277	0.116401	-0.16615	-0.0668853	0.0388518	0.0290936	-0.210999	-0.0204496	0.0305359	-0.0612634	-0.0168726	0.12987	0.153223	0.0553457	0.117451	0.0720292	-0.242668	0.146579	0.0594394	0.111315
Ethyl hydrocinnamate	0.0135428	0.162968	0.057315	-0.120085	0.229821	-0.0306602	0.0603693	-0.174097	0.215524	0.0119319	0.189321	-0.0233426	0.0915637	0.11762	-0.0500772	-0.115455	0.0979151	0.0619814	-0.064707	0.0713449	-0.290747	-0.0658491	0.0416497	0.00921737	0.323597	0.0467181	0.114179	0.014753	-0.0053523	0.105473	0.19257	-0.0150669	-0.0229014	-0.0133439	-0.046292	-0.101899	0.00896463	0.0813607	-0.032679	-0.105184	0.0267588	0.120928	0.175236	0.114444	0.0456672	-0.159511	0.0919861	0.0467309	0.080113
Eugenol	0.0961632	0.132399	0.0112521	0.105951	0.336326	0.241508	0.249438	0.168132	0.308225	0.196345	0.05619	0.0250476	-0.00511112	0.0382038	0.0535306	-0.0542858	0.109231	0.040695	-0.0492277	0.000366726	-0.0258561	-0.00838811	0.259708	0.14284	0.285853	-0.00946834	0.297216	0.202606	0.25152	-0.037746	0.341303	-0.0895748	-0.090315	0.137122	-0.019122	-0.10966	0.181986	0.0522826	0.261648	0.198256	-0.018	0.0257886	-0.00784793	0.099746	0.0814489	0.151137	-0.000784525	0.254947	0.0288339
Gamma-nonalactone	-0.0334792	0.11395	0.172102	0.0632927	0.072844	0.084499	0.0935247	0.0354891	-0.0581388	0.0990479	0.120553	0.0201967	0.0305984	-0.00495716	0.039349	0.0429953	0.0858864	0.0454847	0.0613004	0.0121573	0.15455	-0.176981	0.0518824	-0.0790882	0.0774349	0.131815	0.121232	-0.0906818	0.0129097	-0.0410847	-0.0510197	-0.0703619	-0.0781721	-0.06376	0.166724	-0.106004	-0.0886751	-0.144318	-0.31391	-0.291443	-0.0348257	-0.0261093	-0.205486	-0.18914	-0.13208	0.0359907	-0.0372329	0.376395	0.193631
Methyl para-anisate	0.12793	0.0727762	0.127642	0.00577742	0.0536203	-0.035712	0.212808	0.101193	-0.0536683	0.134288	-0.0572377	0.0779655	0.0546834	-0.00570753	-0.0102847	-0.0313613	0.0630265	-0.0817408	0.06299	0.0179246	0.146198	-0.112352	-0.0133583	-0.023363	0.0362038	0.154847	-0.0249358	0.0336336	0.0477328	0.0224832	-0.0536787	-0.120718	-0.00829905	0.0533473	0.176931	-0.112984	-0.0103102	0.0963164	-0.10478	-0.072394	0.156983	0.179068	0.162734	0.187086	0.161968	-0.106048	0.236122	0.0709904	0.104818
E-Î²-damascenone	0.00829223	0.102188	0.117222	-0.0423129	0.0770506	0.0960864	0.111069	0.100605	-0.0222242	0.0942666	-0.105758	-0.0764811	-0.0613761	0.03964	0.0888086	0.0288335	0.0834315	0.00805662	0.00539068	0.0228511	0.0792646	-0.138445	0.143294	-0.0769082	0.103847	0.200755	0.0497015	-0.0187212	-0.0138188	-0.0302117	0.0354476	-0.0306376	0.0142284	-0.0805995	0.129484	-0.0251398	-0.0301933	-0.0834827	-0.0374428	-0.129644	-0.0622478	0.0214722	-0.12276	-0.110132	-0.123725	0.0927215	-0.134199	0.369011	0.0540508
Ethyl 9-decenoate	0.0277495	0.124291	0.188038	0.0474891	0.203506	0.00211703	0.364607	0.0464277	0.0288874	0.256624	0.00877947	-0.00739468	0.0453129	0.0631376	0.0212463	-0.0663915	0.128992	-0.202276	-0.0219587	0.0224487	0.0851438	-0.0442135	0.0351849	-0.0892129	0.0012369	0.204169	0.0984538	0.0644851	-0.102961	0.020605	-0.0739802	-0.0112084	-0.166633	0.0054322	0.218144	-0.0791491	-0.0134944	0.0794893	-0.0504096	-0.0770354	0.126842	0.200226	0.124898	0.113861	0.0683391	-0.188227	0.1822	0.0509513	0.088091
Vanillin	-0.116391	0.190731	-0.0545604	0.0122659	0.209254	-0.146924	-0.0209985	-0.100962	0.158554	-0.0622644	-0.0988648	-0.070305	-0.122672	-0.0549202	-0.188161	-0.257445	-0.0472423	-0.0120348	-0.158792	-0.0642227	0.0103934	-0.0389511	0.181478	0.183709	0.0946849	-0.0342624	0.179711	-0.0777835	0.101623	-0.133792	0.121034	-0.0614876	-0.110305	-0.101517	-0.0675687	-0.231584	-0.0722546	-0.196168	0.0833646	-0.0294909	0.103559	-0.0831404	-0.0409828	0.00821092	-0.0525442	-0.387014	-0.0693889	0.0405983	-0.121776
Geosmin	0.0412653	0.0906386	0.0768461	0.227939	0.0300104	0.00705099	0.158099	0.125228	0.0362743	0.17699	-0.0413007	0.0408246	0.0909487	0.0753791	-0.0113831	0.00150027	0.14297	-0.115869	0.0153544	-0.0730336	0.100021	-0.13893	-0.0484026	0.0162368	-0.0323404	0.119827	-0.104406	0.167363	-0.197755	0.126086	-0.095355	0.223679	-0.0575916	0.190538	0.153651	0.0926885	0.152865	0.183432	0.0090856	0.162793	0.0634677	0.284195	0.116754	0.0346189	0.031778	-0.177372	0.233551	-0.0770837	0.336416
Dodecanal	0.0104938	0.103773	0.0491946	-0.0648999	0.0424793	-0.0180523	0.0247043	-0.0254432	0.021379	-0.00216613	0.0664783	0.128217	0.0440313	0.0451967	0.00772754	-0.00976489	0.0298254	-0.032572	0.0507002	-0.0282216	-0.138357	-0.100499	-0.067242	-0.104554	-0.00955564	0.0658843	-0.00140033	0.0266343	0.00729795	-0.0736012	-0.113559	-0.0784287	-0.0393172	0.0269082	0.00995812	-0.0480625	0.00440639	0.205082	0.132385	0.0160357	0.0568271	0.00109396	0.253224	0.243273	0.162599	-0.10937	0.014664	-0.121403	-0.118402
4,8-Î±-epoxy-caryophyllane	0.105425	-0.110449	0.0582941	0.0662151	-0.203334	0.0520573	-0.162555	0.106387	-0.176839	-0.0639487	0.0387086	0.116051	0.117702	0.0252806	0.175623	0.265075	0.0534538	0.118735	0.252194	-0.0402612	0.0178318	-0.0548082	-0.206737	-0.228099	-0.0416322	0.155598	-0.131901	0.123386	-0.0317426	-0.00534576	-0.0716963	-0.0349006	0.0292685	0.123608	0.142044	0.15504	0.142141	0.278095	0.258003	0.146347	0.0132398	0.198613	0.193603	0.274991	0.244552	-0.00363829	0.224736	-0.0400637	0.14308
Caryophyllene	0.137113	0.167509	-0.0618283	0.0160388	0.368051	0.14227	0.103178	0.130347	0.367252	0.0992959	0.0213933	0.00677831	0.104315	0.132046	0.0422049	-0.0993382	-0.000164739	0.202226	-0.0628415	0.0568118	-0.205774	-0.0197388	0.28891	0.0833806	0.287681	-0.0469312	0.338469	0.133598	0.213858	-0.220687	0.386921	-0.24318	0.13061	0.123755	-0.0763337	-0.0830787	0.200451	0.0639166	0.222973	0.236986	0.0891152	0.0972642	0.0483237	0.141129	0.134381	0.0259592	0.119941	0.146067	0.0761488
E-Î±-ionone	-0.148977	0.145644	-0.161029	-0.220604	0.286437	-0.149216	-0.155721	-0.185658	0.250348	-0.2294	-0.0838825	-0.165191	-0.197749	-0.212058	-0.269103	-0.361679	-0.276017	0.143664	-0.17296	-0.0712471	-0.151674	-0.0240046	0.259528	0.15	0.0944256	-0.0523086	0.266119	-0.192632	0.286428	-0.375156	0.172687	-0.387042	0.094399	-0.298615	-0.121359	-0.321268	-0.235703	-0.0451411	0.110434	-0.0574958	0.109098	0.10085	0.0789706	0.0940176	-0.000723856	-0.286566	0.0715474	0.0531372	-0.205409
Perillyl acetate	-0.0273631	0.153928	-0.137876	-0.0951625	0.372228	0.0398433	-0.0138565	-0.0879547	0.405694	-0.0694671	0.034567	-0.0770851	-0.0931111	-0.0529619	-0.205026	-0.314872	-0.120326	0.104745	-0.202531	-0.0174988	-0.165362	-0.051747	0.367122	0.13472	0.147903	-0.0710477	0.431094	-0.106957	0.267038	-0.399108	0.194037	-0.370044	-0.0458496	-0.144171	-0.139129	-0.303248	-0.137846	-0.137624	-0.00696993	-0.0496077	0.0376518	0.0455948	0.0303061	0.00665751	-0.0486417	-0.284115	0.0137563	0.0283109	-0.108787
Î²-humulene	0.0643394	0.0328423	0.0628018	-0.029398	-0.0709337	-0.0183344	-0.166208	-0.0541764	-0.106335	-0.127921	0.055371	0.167008	0.097919	-0.0325858	0.0480754	0.0896044	0.0382491	0.0791656	0.148294	-0.0423322	0.0348944	-0.0466021	-0.00145772	-0.0840775	0.00494847	-0.0104884	-0.0239146	0.0623366	0.0220962	-0.0475431	-0.0947146	-0.101379	-0.0369101	0.0231934	0.0145441	0.0156148	0.00793843	0.0239592	-0.0110358	-0.00494487	-0.0524217	0.0763673	0.067518	0.0406341	0.0326342	-0.21839	0.0416717	0.0530418	0.111544
2-phenyl ethyl butyrate	0.116627	0.121743	0.20825	0.155876	0.222406	0.0935937	0.545068	0.130489	0.0665764	0.402837	0.0374096	-0.0003341	0.135786	0.175079	0.0914101	-0.0225018	0.194129	-0.350985	-0.0968178	-0.035082	0.0808073	-0.123753	-0.0610606	-0.0499908	0.027293	0.109732	-0.0587207	0.232544	-0.257786	0.266003	-0.156785	0.159467	-0.147529	0.143215	0.236823	-0.112926	-0.0258681	0.220492	0.141174	0.142047	0.0842938	0.242119	0.248984	0.259379	0.205252	0.032543	0.259466	0.0276653	0.110853
Z-Î²-farnesene	0.0978752	0.138138	0.206876	0.197011	0.264881	0.123773	0.588238	0.125569	0.0997486	0.459028	0.0674256	0.0180965	0.135291	0.179356	0.0821151	-0.0222637	0.206045	-0.352859	-0.087758	-0.0462392	0.0404442	-0.0947335	-0.0708126	-0.0249588	0.0374579	0.12237	0.0269621	0.195386	-0.234845	0.22744	-0.109603	0.151377	-0.189562	0.143727	0.261271	-0.126537	0.00329098	0.211224	0.0865527	0.114183	0.1311	0.218724	0.261977	0.250415	0.199255	0.0178804	0.25698	0.0106341	0.0950236
Pentyl octanoate	0.139085	0.130973	0.281185	0.25349	0.288833	0.177544	0.680868	0.193857	0.113505	0.547829	0.0934265	0.0602426	0.217575	0.250892	0.150718	0.0352721	0.320301	-0.383253	-0.0572359	-0.0298487	0.0689773	-0.156016	-0.0884285	-0.0672459	0.0455478	0.139021	0.0271286	0.27643	-0.276054	0.248014	-0.129018	0.203483	-0.25791	0.218239	0.30293	-0.0797073	0.0540478	0.259434	0.21572	0.257602	0.0692647	0.248404	0.285452	0.290804	0.258869	0.0753324	0.258888	0.0376971	0.16822
E-Î²-farnesene	0.0213108	0.129446	0.116732	0.0421354	-0.119331	-0.0686044	0.0187741	0.0539878	-0.195566	0.0414132	-0.00119648	0.141988	0.0887112	0.0419	0.0366134	0.0753974	0.0927605	0.0337139	0.111137	-0.0116095	0.151237	-0.0604099	-0.0799291	-0.18535	-0.0151285	0.208636	-0.0845002	-0.0223464	-0.0844568	0.0265986	-0.143764	-0.0161603	-0.0605469	0.0377118	0.167965	-0.0558793	-0.018491	-0.132131	-0.389444	-0.231311	0.109619	0.0367305	-0.0815855	-0.158655	-0.149546	-0.377187	0.0506707	0.059855	0.237016
2-methylbutyl octanoate	0.084226	0.158391	0.18838	0.225735	0.348268	0.11533	0.620798	0.115397	0.192822	0.472002	0.0597848	-0.0356312	0.0936423	0.175527	0.049786	-0.0934253	0.227855	-0.355182	-0.164053	-0.0706529	0.0353055	-0.111035	-0.02754	0.0269911	0.043937	0.0948332	0.0949927	0.17837	-0.218192	0.186254	-0.0702438	0.143994	-0.234069	0.103056	0.223159	-0.135561	-0.010992	0.168729	0.155144	0.171548	0.066462	0.195189	0.231774	0.215831	0.145511	0.0031917	0.215763	0.0150697	0.0940875
Alpha-humulene	0.120634	0.147988	0.0913168	0.227478	0.298755	0.238503	0.303544	0.207418	0.20665	0.229117	0.013769	0.0224367	0.0593597	0.138865	0.106671	-0.030598	0.21256	-0.108791	-0.0745544	0.0262933	0.00487996	-0.139391	0.169067	0.075427	0.138137	0.0615317	0.138115	0.243453	-0.0852546	0.0660239	0.0990452	0.107799	-0.112224	0.162907	0.108634	-0.0630262	0.117012	0.0734308	0.369448	0.262749	0.0172071	0.063612	0.0612609	0.115852	0.0571628	0.109329	-0.0243733	0.231977	0.0455835
Neryl propanoate	-0.176511	0.162244	-0.0516572	0.0678954	0.242627	-0.178129	0.171825	-0.122922	0.206911	0.0383986	-0.0733584	-0.187404	-0.208936	-0.142384	-0.210622	-0.312928	-0.0847953	-0.267337	-0.249631	-0.0506461	0.0583825	-0.0168019	0.00721245	0.0406399	-0.071761	0.0260102	-0.00875035	-0.127177	-0.20882	-0.0169693	-0.123073	0.0352418	-0.141245	-0.213865	0.0624665	-0.256047	-0.251339	0.0663962	-0.00446147	-0.105983	0.0513108	0.118655	0.193048	0.103486	0.00704272	-0.247629	0.103416	-0.140047	-0.085106
9-epi-E-caryophyllene	-0.213966	0.126747	-0.16885	-0.162212	0.0525322	-0.198917	-0.223635	-0.237169	0.0190586	-0.237548	-0.00546629	-0.0941105	-0.199802	-0.231217	-0.308096	-0.301878	-0.320013	0.102803	-0.149062	-0.104171	-0.050643	-0.0213913	0.0760326	0.0921712	-0.129542	-0.0734597	0.180379	-0.31922	0.182949	-0.348926	-0.103286	-0.378523	-0.0608547	-0.342961	-0.158338	-0.260993	-0.308495	-0.136344	-0.22582	-0.234276	0.0452266	-0.0231413	0.0693314	-0.0349403	-0.11256	-0.337343	-0.0418357	-0.0601062	-0.251681
Ethyl cinnamate	-0.292946	0.0514905	-0.275822	-0.147439	-0.0141274	-0.279285	-0.196808	-0.339356	0.0488928	-0.200597	-0.065759	-0.180064	-0.292109	-0.157241	-0.256937	-0.316094	-0.236715	0.00669342	-0.250945	-0.0855994	-0.22521	0.150298	-0.00102629	0.202237	-0.00638074	-0.190978	0.0716569	-0.291814	0.00674975	-0.0671725	0.0228782	-0.069803	-0.0913336	-0.314363	-0.169055	-0.129712	-0.232915	-0.247845	-0.0231514	-0.240312	0.0612897	-0.278823	-0.0603781	-0.065442	-0.132505	-0.305045	-0.239899	-0.0196079	-0.312844
Linalool isovalerate	-0.257904	-0.0719777	-0.00698435	-0.165959	0.018494	-0.244023	-0.178189	-0.178644	-0.0883723	-0.222659	-0.0914043	-0.0634704	-0.222643	-0.159536	-0.131534	-0.142823	-0.171096	0.15885	-0.00743342	-0.0631239	0.0330511	-0.0148729	0.0442158	-0.0261596	0.01895	-0.0157758	0.154915	-0.353936	0.227003	-0.229391	0.00310136	-0.338463	-0.0521936	-0.350717	-0.0883138	-0.198859	-0.308485	-0.190051	-0.169934	-0.330237	0.0284139	-0.148496	-0.00766183	-0.00793562	-0.0127823	-0.114999	-0.106642	0.0583595	-0.300532
Î±-terpinyl isobutanoate	-0.2161	0.0966944	-0.0371718	-0.139172	0.0334258	-0.336997	-0.217989	-0.249333	-0.0698319	-0.274087	-0.00575557	-0.0819389	-0.186417	-0.209868	-0.311591	-0.269619	-0.144775	0.156813	-0.0550662	-0.0827516	-0.0072377	-0.106459	-0.0125069	-0.00850325	-0.0262737	0.0160601	0.0702602	-0.311204	0.0888092	-0.209349	-0.080307	-0.233842	-0.00954898	-0.335166	-0.105309	-0.25534	-0.30877	-0.0165069	-0.174741	-0.241926	0.0546088	0.117596	0.133035	0.00341733	-0.0929836	-0.498711	0.0774826	-0.099114	-0.0453849
N-dodecanol	-0.123175	0.0746325	0.00300646	-0.116916	-0.00682805	-0.142226	-0.165501	-0.171222	-0.0710302	-0.152388	0.0336953	0.0512447	-0.010452	-0.112273	-0.0625839	-0.039717	-0.0411133	0.11995	0.113959	-0.100329	-0.0389403	-0.0788389	-0.0615891	-0.121499	-0.0278087	0.146627	0.0953911	-0.151181	0.0807497	-0.191102	-0.0508304	-0.259953	-0.063929	-0.201615	0.00737429	-0.161061	-0.150184	0.0397697	-0.0904858	-0.198582	0.0311663	0.0588853	0.129074	0.185812	0.112996	-0.33967	0.135654	0.0335237	-0.0325042
Germacrene D	-0.0665745	0.155575	-0.0353859	0.0976339	0.413407	0.0102471	0.189164	0.00908906	0.369347	0.113449	0.0439773	-0.109471	0.0622591	0.0780172	-0.0821775	-0.224168	-0.00972514	-0.0617077	-0.134255	-0.0177425	-0.00157721	-0.089263	0.224292	0.082879	0.0158254	-0.00615129	0.323608	0.0982367	-0.00587785	-0.255963	0.0889973	-0.096511	-0.107392	-0.0296956	0.0274531	-0.173486	-0.00582955	0.125764	0.302743	0.135293	0.102206	0.210873	0.266321	0.306358	0.21322	-0.142983	0.248863	0.0527172	-0.0687885
E-Î²-ionone	-0.102483	0.209663	-0.0883784	-0.0164858	0.257919	-0.144543	-0.0101827	-0.158967	0.222132	-0.0902706	-0.0269305	-0.141046	-0.108783	-0.038127	-0.0854431	-0.238008	-0.120256	-0.0282489	-0.113082	-0.0181547	-0.0778452	-0.0172087	0.180724	0.128133	0.041256	-0.0311063	0.248099	-0.124746	0.0395277	-0.244135	0.0841933	-0.174699	-0.161539	-0.230241	0.00675738	-0.278247	-0.191341	-0.122541	0.0801396	-0.193817	0.0944078	-0.116945	0.0224286	0.137496	0.0563832	-0.311164	0.0227067	0.081581	-0.205081
Valencene	-0.0459433	-0.0535688	0.0921037	-0.02589	0.0217814	-0.0912318	-0.0669342	-0.0847199	-0.0287923	-0.0812214	-0.0722797	-0.056651	0.0649008	-0.0147181	0.0906512	0.104566	-0.00550598	-0.00134266	0.131149	0.0211214	0.00247591	-0.0685872	-0.0277334	-0.0649866	0.00189942	0.118647	-0.0263421	0.0757346	-0.0619101	-0.0177237	-0.0225905	-0.00760922	0.0216658	-0.0312004	0.181574	-0.00362699	0.0194101	0.238792	0.23811	-0.0961472	-0.0325223	0.0676023	0.136001	0.419535	0.406663	0.0142903	0.236657	0.118343	-0.0772183
Neryl isobutanoate	0.0472529	0.00356064	0.184478	0.229246	0.0523331	-0.0625191	0.231596	0.0543819	0.0428984	0.185848	-0.0247774	0.0268693	0.139006	0.168723	0.123395	0.0982708	0.165296	-0.062897	0.0299375	0.00280895	0.0928785	-0.131582	-0.200184	-0.0323115	-0.0220962	0.036495	-0.0494169	0.0501596	-0.20123	0.161715	-0.0917297	0.152436	-0.0415376	0.0885233	0.222498	0.0217876	0.057273	0.097058	0.0865361	-0.0570726	0.00019186	0.108662	0.165372	0.219897	0.158938	-0.0384307	0.180695	0.0712118	0.0662972
Methyl isoeugenol	0.00188271	0.0785549	0.0439764	-0.0310098	-0.084979	-0.0594288	-0.082659	0.00195743	-0.132734	-0.0310226	0.00995948	-0.0113002	-0.0314716	-0.0722755	0.000768595	0.0610632	0.0251118	0.102506	0.147	-0.117756	0.0260257	-0.0126353	-0.0926847	-0.143188	0.0287114	0.0448771	0.00743785	-0.113194	-0.0264233	-0.0827802	7.72956e-05	0.0519556	0.0182537	-0.0236012	0.216836	0.00697399	0.0371671	0.0801307	-0.0173432	-0.1117	0.00337903	0.0300951	0.00562955	0.0435945	0.0200796	-0.139408	0.0280912	0.0499958	0.021379
Z-dihydro-apofarnesal	-0.107889	0.105533	-0.12767	-0.0824917	0.129849	-0.0597459	-0.0661885	-0.079061	0.135336	-0.119082	-0.011246	-0.0488384	-0.0239429	-0.0897409	-0.143273	-0.154949	-0.232161	0.080385	-0.0628974	0.0717468	-0.0976779	0.00577376	0.134999	-0.0493651	-0.0158116	0.0510197	0.153197	-0.0513724	0.109561	-0.231806	-0.00696872	-0.377487	-0.0254987	-0.17668	-0.269098	-0.197051	-0.175065	-0.102483	-0.108604	-0.0655637	0.101446	0.136512	0.106751	-0.0464586	-0.107375	-0.374699	0.101991	-0.0226893	0.00808023
Butylated hydroxytoluene	0.0288515	0.0593154	0.0266657	-0.0368088	-0.0653269	-0.0208438	-0.013166	0.0244785	-0.0676006	0.0193635	-0.0121898	-0.0187949	-0.0231134	-0.0133912	0.0398816	0.0650349	0.0777715	0.0496274	0.0995218	-0.106875	-0.0126697	0.0860243	-0.0742329	-0.0506451	0.107746	0.00930648	0.0537378	-0.08793	-0.00562912	-0.00750549	0.110072	0.149111	0.0131985	0.0163378	0.222813	0.0250166	0.0893894	0.0244118	0.142368	0.00333101	-0.0201503	-0.0287191	0.00622422	0.135312	0.10916	-0.0571554	-0.0286642	0.0977938	-0.0937786
E-dihydro-apofarnesal	-0.183078	0.0448725	-0.185805	-0.146265	0.0958367	-0.147267	-0.05882	-0.0984595	0.102763	-0.102555	-0.101231	-0.186174	-0.272699	-0.20541	-0.236071	-0.247912	-0.221413	0.028411	-0.147446	-0.165256	0.0410068	0.0974136	0.0707193	-0.000822615	-0.0877648	-0.0373451	0.111055	-0.221378	0.0599251	-0.227353	0.000754363	-0.104468	0.0508615	-0.246619	-0.0492483	-0.133817	-0.161031	-0.073963	-0.0323943	-0.0970918	-0.0447401	0.160042	0.0322026	-0.0512324	-0.129149	-0.234199	0.0883472	-0.0171801	-0.0405135
Z-nerolidol	0.152978	-0.00122509	0.061678	0.0253893	0.386183	0.280932	0.146293	0.270092	0.368849	0.160206	0.126371	0.0544047	0.13233	0.114213	-0.00425947	-0.042799	0.0270774	0.118362	-0.0264047	0.0669834	-0.117625	-0.0484501	0.314851	0.111969	0.253911	-0.0598641	0.366645	0.223254	0.192847	-0.189871	0.259575	-0.167192	-0.0507874	0.198697	-0.0356739	-0.0910664	0.192298	0.105571	0.257334	0.237115	-0.0172316	0.168616	0.119155	0.111785	0.102648	0.157711	0.0971478	0.208748	0.0758105
E-ortho-methoxy cinnamaldehyde	-0.150308	0.0329612	-0.094624	-0.0525074	0.340227	-0.0614292	-0.0117647	-0.095883	0.361784	-0.0799465	0.00652972	-0.0943537	-0.100223	-0.0957157	-0.237337	-0.3003	-0.213449	0.0485682	-0.190264	0.070521	-0.016441	-0.055333	0.208407	0.058572	0.00285727	-0.0484939	0.266473	-0.106901	0.150445	-0.344415	0.0724797	-0.2887	-0.0418998	-0.179008	-0.0114451	-0.257711	-0.138132	-0.0583886	-0.2262	-0.177705	0.027279	0.111798	0.061492	-0.0663232	-0.0990949	-0.196032	0.138942	-0.0132674	0.0576743
Î±-calacorene	-0.0589715	0.123397	0.0125361	0.138498	0.347288	-0.0433839	0.258332	-0.0370977	0.302969	0.154804	-0.0346139	-0.088201	-0.0731244	0.0475286	-0.0887986	-0.238373	0.0594484	-0.23273	-0.260444	-0.00084251	-0.0417307	0.00612642	0.0773831	0.142988	0.00878287	0.0193747	0.134836	-0.00168389	-0.147873	0.0210213	0.0070429	0.0633399	-0.16583	-0.056007	0.0862225	-0.187332	-0.066266	-0.0366953	0.0495637	-0.120992	0.117757	0.0217169	0.0830083	0.149625	0.0573429	-0.18739	0.0870769	0.0497987	-0.0732377
E-nerolidol	0.154158	0.029458	0.246106	0.16363	-0.141586	0.173003	0.050427	0.189788	-0.152147	0.158235	0.163568	0.263789	0.376303	0.181499	0.302051	0.381972	0.253784	0.098785	0.447439	0.0451917	0.0805729	-0.0843206	-0.173486	-0.301647	0.0381024	0.280041	-0.00744496	0.228876	-0.0263298	-0.0498488	-0.0880274	-0.0565134	-0.102672	0.279371	0.321709	0.216311	0.262854	0.213543	0.0605384	0.0699795	0.0439047	0.206577	0.218618	0.346203	0.353677	-0.119545	0.298323	0.13612	0.232483
Tobacarol	0.149537	0.0784582	0.164938	0.084652	-0.214338	0.112147	-0.0213728	0.116536	-0.205755	0.0649405	0.10989	0.263151	0.324133	0.139115	0.261139	0.340011	0.204227	0.0727559	0.389247	0.046394	0.0177674	-0.00100315	-0.161588	-0.203629	0.0406824	0.28005	-0.0125348	0.185079	0.0227858	-0.0190771	-0.0697846	-0.0706104	-0.0775677	0.230378	0.273634	0.176139	0.221492	0.0897918	0.155336	0.08036	0.0358239	0.137359	0.138384	0.318783	0.304904	-0.252568	0.232215	0.130992	0.151062
Caryophyllene alcohol	-0.0386434	0.121506	0.0419079	-0.00692326	-0.00057357	-0.200254	-0.0583537	-0.120557	-0.0437944	-0.080441	-0.0908666	-0.147706	-0.079683	0.0181237	-0.0885745	-0.107237	-0.028544	-0.0602473	-0.0619173	0.00673394	-0.00639927	-0.102005	-0.010815	0.0589539	-0.0267094	-0.00219187	-0.0468728	-0.124594	-0.113942	0.0163192	-0.0666574	0.0554911	-0.0813801	-0.140752	0.11378	-0.183189	-0.163045	-0.0392578	-0.0532481	-0.220284	0.0472493	-0.0929191	0.0668594	0.151579	0.0999535	-0.232498	0.103617	0.048128	-0.0830676
Neryl isovalerate	-0.0607036	0.135655	0.114944	0.0656481	0.146071	-0.15179	0.210138	-0.0769542	0.0507592	0.0855062	-0.0959459	-0.0145704	-0.0622422	-0.0159476	-0.129269	-0.172488	0.117423	-0.196072	-0.124227	-0.0490403	0.0404107	0.00999655	0.0185632	0.0813447	-0.0247279	0.0704566	0.0298236	-0.049934	-0.152526	0.106832	-0.0182768	0.0964099	-0.117617	-0.0624772	0.126996	-0.0990631	-0.0206347	0.112598	0.120715	-0.00346326	0.1368	0.22863	0.18918	0.21435	0.104703	-0.22943	0.21198	0.0371427	-0.045351
Spathulenol	-0.263836	-0.0222099	-0.258261	-0.0912251	0.0447232	-0.212586	-0.274509	-0.189236	0.13851	-0.29167	-0.0579502	-0.0807493	-0.240626	-0.268858	-0.327896	-0.292594	-0.28668	0.14183	-0.151864	-0.0638855	-0.0262589	0.0459574	0.115517	0.0651228	-0.0521907	-0.0575453	0.111347	-0.255542	0.200436	-0.30854	0.0117011	-0.375142	0.106076	-0.300615	-0.190267	-0.235881	-0.243776	-0.114585	-0.292166	-0.171092	0.0918915	0.0136225	0.0320286	-0.203355	-0.243265	-0.250685	-0.0729702	-0.144684	-0.0916506
Caryophyllene oxide	0.117205	0.0857128	0.281708	0.209043	-0.0356456	0.0180428	0.303714	0.103735	-0.130186	0.286309	0.00304343	0.108868	0.135084	0.237555	0.1765	0.154646	0.319025	-0.322705	0.0457432	-0.0471492	0.115384	-0.0227274	-0.235853	-0.0509721	-0.125342	0.219915	-0.265092	0.175637	-0.422464	0.403304	-0.252621	0.434598	-0.203625	0.17188	0.373798	0.0628258	0.0384275	0.176867	0.204696	0.125463	0.0511057	0.125501	0.218152	0.269481	0.193318	-0.0257451	0.0864061	-0.00562108	0.030031
Humulene epoxide II	0.0576462	0.0672311	0.290172	0.241682	0.0145488	-0.00157741	0.339186	0.0960632	-0.0678156	0.302348	0.039499	0.108005	0.116467	0.180325	0.142234	0.128336	0.302989	-0.309947	0.0345174	-0.0175462	0.15635	-0.0660059	-0.276685	-0.086251	-0.13129	0.210111	-0.260859	0.162459	-0.473704	0.375627	-0.28033	0.469923	-0.21309	0.147628	0.376409	0.0480101	0.00154975	0.176689	0.0351799	0.0836184	0.0376656	0.189736	0.18063	0.135214	0.103664	-0.0692751	0.12228	-0.0186992	0.215067
Allo-aromadendrene epoxide	-0.0893795	0.0999168	0.0357202	0.122586	0.16315	-0.193275	0.11724	-0.0754113	0.115547	0.047641	-0.068315	-0.164329	-0.118521	-0.0404504	-0.196406	-0.234136	-0.065895	-0.188093	-0.196392	-0.0249812	0.0933361	-0.101772	-0.0535458	0.0303341	-0.171667	0.111562	-0.0362865	-0.0871835	-0.238339	0.0538869	-0.166522	0.121804	-0.100748	-0.154898	0.159151	-0.201357	-0.194328	-0.0595165	-0.222597	-0.251895	0.0825909	0.0382841	0.0257597	-0.0732716	-0.12821	-0.206251	0.0660882	0.0211031	0.0408494
Epicubenol	-0.0442382	0.180626	0.057724	0.121839	0.10151	-0.177424	0.123719	-0.0378481	0.0439198	0.0817303	-0.090027	-0.0723967	-0.0778613	0.0273913	-0.0992026	-0.125211	0.0254895	-0.177683	-0.134655	-0.0278612	0.0535318	-0.0322737	-0.108334	-0.00312635	-0.109214	0.131739	-0.0717618	-0.050593	-0.252719	0.125669	-0.12554	0.201274	-0.109325	-0.0672661	0.18543	-0.121535	-0.0828908	-0.132054	-0.203173	-0.230088	0.119586	-0.0848228	-0.0311999	-0.0466215	-0.101603	-0.287567	-0.011859	0.040726	0.021998
Isopropyl laurate	0.017013	-0.00452456	0.0859423	-0.152108	-0.138571	-0.0076398	-0.311781	-0.00590448	-0.118538	-0.213183	0.101309	0.158492	0.0859997	-0.0314318	-0.00165855	0.128155	0.0630976	0.144914	0.255278	0.0844138	0.0149758	-0.0174934	-0.0155335	-0.10601	0.100123	0.0820178	0.0774802	-0.0595369	0.162927	-0.141191	0.022957	-0.053484	-0.0519861	0.0347721	0.0520098	0.0700048	0.0399117	-0.0550202	0.222208	0.0621136	-0.0633953	-0.0292543	-0.0478518	0.0885975	0.0962066	-0.123268	-0.107898	0.107597	-0.118143
Caryophylla-4,8-dien-5-ol	0.0120057	0.102028	0.159321	0.16521	0.205906	-0.0683621	0.371612	0.0476381	0.0631128	0.256597	-0.0509808	-0.0921255	-0.0107904	0.0667302	-0.0102883	-0.103615	0.100596	-0.264663	-0.154857	-0.0408735	0.112701	-0.0537684	-0.104761	-0.0549466	-0.130916	0.186437	-0.0674093	0.0684236	-0.300015	0.178003	-0.160549	0.20054	-0.0993697	-0.0303833	0.237812	-0.163702	-0.116134	0.0676303	-0.0628374	-0.0567989	0.112905	0.144777	0.158195	0.101646	0.0343566	-0.0717207	0.141536	0.0593125	0.0808783
Gamma-eudesmol	-0.0738469	-0.031304	-0.10723	-0.0990141	0.137111	-0.0645068	-0.108776	-0.144521	0.150515	-0.104844	0.0906805	-0.114639	-0.0295527	-0.00557929	-0.0800474	-0.156994	-0.176879	0.102674	-0.0205264	0.0294939	-0.0235675	-0.191317	0.202855	0.100341	0.0463395	-0.115885	0.198591	-0.0970841	0.0950682	-0.223305	-0.00876412	-0.239347	-0.0347148	-0.155345	-0.0841917	-0.174952	-0.150786	-0.0977531	-0.346983	-0.386446	0.0243692	-0.15138	-0.0981387	-0.165576	-0.109776	0.00968866	0.0160725	0.0736934	0.021263
Î±-muurolol	0.105116	0.133448	0.283857	0.204524	-0.0322144	-0.0764702	0.310292	0.0645865	-0.1496	0.26376	-0.0329147	0.0280498	0.147046	0.226938	0.153195	0.12441	0.286429	-0.296375	0.0408189	0.0190033	0.112807	-0.15362	-0.23691	-0.0773589	-0.0714009	0.213872	-0.250667	0.162613	-0.460134	0.392894	-0.236805	0.438665	-0.184305	0.128726	0.375574	0.000403851	0.000784987	0.134182	0.0417727	-0.0267761	0.0890107	0.0338097	0.131441	0.191814	0.16035	-0.135345	0.112957	0.0605957	0.116262
1,2-dihydro-8-hydroxy-2E-linalool	0.135502	0.135551	0.282169	0.226448	0.223514	0.13626	0.666992	0.185625	0.0344058	0.512066	-0.00110834	0.0135466	0.169377	0.258796	0.169157	0.046107	0.324927	-0.358765	-0.0900977	-0.0177745	0.106676	-0.153148	-0.102516	-0.0380275	0.0279464	0.148077	-0.0579163	0.254506	-0.306586	0.334478	-0.127324	0.25069	-0.226094	0.18199	0.296339	-0.0792293	0.0138676	0.257458	0.217382	0.226585	0.0812731	0.243622	0.282336	0.297779	0.242147	0.10432	0.240329	0.0613855	0.11918
Tau-cadinol	-0.0265523	-0.008602	-0.00322028	-0.100481	-0.00908106	-0.0973601	-0.102794	-0.145085	0.0445743	-0.078075	-0.0470304	-0.17672	-0.101284	0.0424742	-0.0566244	-0.0889333	-0.0219121	-0.122353	-0.0773314	-0.0156348	-0.0882643	0.0119779	-0.064454	0.141304	-0.00844417	-0.0694495	-0.153	-0.013401	-0.229775	0.175655	0.019275	0.265266	-0.0174848	-0.0362123	0.0545616	0.0627752	-0.0311056	0.110937	0.338463	0.00202454	-0.0634639	-0.0863614	0.134784	0.248778	0.181063	0.098852	-0.0634539	-0.0526909	-0.306781
Kongol	-0.0373451	0.0870233	0.0360648	0.158302	0.143461	-0.0626562	0.193919	-0.0454502	0.122851	0.130412	-0.0137611	-0.126288	-0.0847047	0.0226579	-0.124118	-0.171	0.0314805	-0.201813	-0.212392	-0.0816558	0.0658382	-0.0931731	-0.014805	0.200944	0.0180289	0.0365609	-0.0555617	0.000785561	-0.181872	0.236735	-0.0212706	0.185222	-0.115411	-0.0314046	0.0465849	-0.0930967	-0.052003	-0.0714698	-0.0794893	-0.0551799	0.162303	-0.0375693	0.0675356	-0.107949	-0.155168	-0.137914	-0.0457783	-0.0754442	0.00183295
Î±-eudesmol	0.0491787	-0.0284172	0.131575	-0.0264466	0.107806	-0.118539	0.0532813	-0.0548002	-0.000552232	0.0282317	-0.0658043	-0.0827437	0.00604706	0.0975881	-0.0147316	-0.0856563	-0.0391715	-0.101664	0.00665771	0.00751791	0.118229	-0.184699	-0.00311643	0.119627	0.00566719	-0.0306435	0.000959013	-0.0188735	-0.0788257	0.113017	-0.103166	0.0687919	-0.0967484	-0.0792605	0.144161	-0.0749112	-0.143649	-0.013681	-0.0774946	-0.173061	0.0239441	-0.0703441	0.00944022	0.00867647	-0.010104	-0.0805982	0.0613367	0.0181551	-0.00590102
14-hydroxy-9-epi-(E)-caryophyllene	-0.0378021	-0.0977769	0.153097	-0.0427389	-0.00530183	-0.124989	0.0456002	-0.0702965	-0.0927675	-0.0100174	-0.0218927	-0.10621	0.0464444	0.0273052	0.00559475	0.0410641	0.0263895	-0.212749	0.0905799	0.0674678	0.0166323	-0.00298788	-0.155954	-0.0943909	-0.141329	0.100291	-0.127241	0.0598783	-0.231772	0.113864	-0.190404	0.131721	-0.125519	-0.0617012	0.165195	-0.0357488	-0.110224	0.450359	0.38926	0.074265	-0.162854	0.233452	0.456401	0.628989	0.553537	0.0667516	0.3512	-0.124627	-0.0853478
Tau-muurolol	-0.0165706	0.10717	0.126451	0.0872293	-0.0822632	-0.212065	0.100151	-0.0961125	-0.150135	0.0540862	-0.14522	-0.0838171	-0.0505208	0.0783357	0.00556827	-0.0184533	0.100644	-0.232861	-0.0654947	-0.0173313	0.108444	-0.0462954	-0.211538	-0.0119728	-0.130844	0.108687	-0.283227	-0.0372223	-0.383739	0.34377	-0.193113	0.375247	-0.0914507	-0.0576169	0.278451	-0.033588	-0.093344	-0.0183682	-0.0634185	-0.150509	0.0911373	-0.113747	0.0253237	0.0372188	-0.0150071	-0.212878	-0.0158238	-0.0212283	-0.0375849
N-tetradecanol	0.0125532	0.144308	-0.0160489	-0.0409342	0.00455283	-0.0370325	-0.0273883	-0.0403073	-0.0153721	-0.0223224	0.0330904	0.0861352	0.0618942	-0.0156087	-0.0226458	-0.00927842	0.020455	0.100945	0.117447	-0.0898568	-0.0533096	-0.0645645	-0.051961	-0.136159	0.0677646	0.18355	0.108683	-0.0555571	0.0681222	-0.127018	0.0519089	-0.238395	-0.0806388	-0.0317633	0.0383365	-0.0426547	0.0385718	-0.0194729	-0.0146111	0.031752	0.0283376	0.111976	0.0779233	0.11031	0.0616488	-0.407368	0.149409	0.047616	0.01039
Eoeniculin	-0.0565723	-0.0109471	0.0278648	0.0335367	0.0429162	0.00221293	0.0649173	-0.0342127	-0.0102033	0.0240149	-0.0575888	0.0264332	-0.128329	-0.0714944	-0.0461269	-0.0341294	0.0758833	0.00415629	-0.0499649	-0.0391676	-0.00886329	-0.00221407	0.0104247	-0.0230408	0.0514761	0.063807	-0.00445515	0.0327803	0.0735031	0.009839	0.00394449	-0.0866789	-0.0614716	-0.0371398	0.00197274	0.0690111	0.00885957	0.0276903	0.174687	0.0900616	-0.101338	-0.0623223	0.0498555	0.110056	0.0619712	-0.0864706	-0.0430405	-0.0412833	-0.0493382
Cadalene	0.158199	0.0511105	0.212984	0.0688482	0.15734	0.101892	0.134693	0.0868647	0.106536	0.127477	0.147929	0.220191	0.116395	0.0983039	0.0212783	-0.00568679	0.19446	-0.0124861	0.0198114	-0.000125187	-0.0661622	-0.0796866	-0.0640828	-0.0174794	0.111423	0.121936	-0.0141853	0.127243	-0.014958	0.083219	0.020047	0.0104577	-0.0308873	0.18716	0.0983763	-0.0129353	0.148447	0.402702	0.236557	0.0936345	0.00832296	0.337587	0.420093	0.447617	0.346611	0.0743603	0.314879	0.00399676	0.0553595
2,3-dihydro-farnesol	0.127164	0.0691573	0.299545	0.241089	-0.100584	0.0740673	0.161621	0.0981669	-0.157251	0.206053	0.147192	0.169421	0.31788	0.144638	0.169587	0.265296	0.307248	-0.0932175	0.287776	0.0320479	0.110941	-0.120603	-0.211036	-0.171205	-0.0198024	0.205588	-0.0988044	0.235343	-0.162444	0.162967	-0.139435	0.100406	-0.204413	0.266944	0.352497	0.182005	0.248242	0.240716	0.138364	0.136023	0.0681796	0.206932	0.249022	0.345084	0.341248	-0.140933	0.270882	0.0308413	0.16465
E,Z-farnesal	0.0900982	-0.0101154	0.2015	0.125224	-0.103121	0.0897052	0.032399	0.0510627	-0.129125	0.0922049	0.114873	0.167959	0.290223	0.127556	0.0985879	0.197603	0.207473	-0.0376854	0.217599	0.0585596	0.0341369	-0.0789396	-0.12008	-0.111041	-0.0483668	0.133063	-0.108083	0.175844	-0.125129	0.083599	-0.134148	0.0824693	-0.0896782	0.226129	0.181479	0.18586	0.18127	0.314975	0.392202	0.306012	-0.00285837	0.337511	0.338275	0.405361	0.348603	-0.0529765	0.330093	-0.0516105	0.109759
Caryophyllene acetate	-0.0958467	-0.014123	-0.0260892	-0.10853	-0.0693411	-0.240855	-0.102476	-0.158532	-0.0974705	-0.167685	-0.152745	-0.0881415	-0.0812888	-0.101183	-0.119357	-0.127257	-0.109971	0.0166989	-0.0413161	-0.103803	0.0531481	-0.161275	-0.0742908	-0.0426788	-0.0450946	0.090739	-0.125779	-0.0907486	-0.0412983	0.021981	-0.152639	-0.0493599	-0.0220365	-0.162776	0.130321	-0.080391	-0.15686	0.135835	0.0149028	-0.0144983	-0.00441762	0.236527	0.142935	0.13087	0.08908	-0.248261	0.248878	-0.0946398	-0.0103561
14-hydroxy-Î±-humulene	-0.140504	0.00726658	-0.0717608	-0.0926435	0.112584	-0.177893	-0.130441	-0.139521	0.0854113	-0.192096	0.0415635	0.0216695	-0.162533	-0.216475	-0.312203	-0.321555	-0.166542	0.0596122	-0.160531	-0.114008	0.00887406	-0.00932641	0.0207164	-0.00135638	-0.112913	0.0591973	0.0701957	-0.178204	0.115475	-0.215834	-0.116642	-0.261799	0.0435909	-0.207831	-0.0934422	-0.181251	-0.192054	0.159478	-0.150223	-0.128776	-0.0509185	0.311448	0.241788	0.031641	-0.0523222	-0.174112	0.205486	-0.127478	0.00229678
Z,E-farnesal	0.0789591	0.0622575	0.150357	0.117542	-0.130408	0.050097	0.0360672	0.107191	-0.120486	0.0929226	0.130456	0.17171	0.237619	0.0876496	0.0837821	0.189666	0.132661	0.064898	0.250656	0.0176603	-0.0559988	-0.0294827	-0.153807	-0.139608	0.0642958	0.190891	-0.116916	0.134792	-0.0927707	0.073715	-0.0302523	0.105007	-0.0779989	0.20018	0.0833621	0.156497	0.161853	0.259571	0.281401	0.317414	-0.0526654	0.257742	0.323751	0.265518	0.21879	-0.165	0.177198	-0.0474818	0.0973388
Z,Z-farnesol	-0.0548362	-0.147514	0.00331745	-0.104743	0.120074	-0.166543	-0.157949	-0.149645	0.075709	-0.181178	0.00518764	-0.0470897	-0.026074	-0.0522244	-0.151994	-0.20441	-0.125104	0.0331533	-0.119687	-0.0933817	-0.00265096	-0.139919	0.0467536	0.0779666	-0.010417	-0.0369142	0.0259998	-0.102911	0.131492	-0.0692308	-0.0140662	-0.21821	0.0479756	-0.141007	0.0205248	-0.193	-0.156671	0.0867866	0.000248122	-0.117962	-0.062425	0.0364785	0.103488	0.171194	0.15819	-0.141582	0.19517	-0.0149766	-0.119398
Z,E-farnesol	0.0564275	0.0782916	0.179847	0.0695052	-0.220433	0.0188341	0.0894284	0.112683	-0.268805	0.115368	0.0393169	0.164791	0.190276	0.0523785	0.197508	0.283763	0.176656	-0.00306953	0.300094	-0.0550477	0.139406	-0.0319527	-0.260403	-0.2645	-0.0223422	0.232224	-0.185421	0.10214	-0.158993	0.147604	-0.19103	0.0171152	-0.0700842	0.126778	0.273026	0.129551	0.0720154	0.0981206	-0.0028369	0.0759732	0.0974106	0.246532	0.12627	0.166223	0.153505	-0.33391	0.226261	0.0276298	0.232931
Ambroxide	-0.222332	0.0578125	-0.166916	-0.153971	0.275555	-0.194705	-0.0511671	-0.18445	0.219444	-0.12397	-0.0317909	-0.135493	-0.283098	-0.277242	-0.323582	-0.375991	-0.27393	-0.0445007	-0.257649	-0.109771	-0.103185	0.0429485	0.124447	0.115062	-0.0976444	-0.0970268	0.175299	-0.221457	0.131134	-0.273363	-0.0429513	-0.320678	-0.0468929	-0.309133	-0.0706668	-0.297631	-0.291827	-0.0628757	-0.0463761	-0.209779	0.0436602	0.00238837	0.0445985	0.0230568	-0.0590994	-0.28386	-0.00393197	-0.0262902	-0.176115
Benzyl benzoate	-0.110631	-0.00872589	-0.0135741	-0.0768444	0.107664	-0.125965	-0.0943651	-0.128123	0.0675127	-0.09748	0.0608892	-0.041266	-0.130656	-0.13326	-0.169794	-0.165149	-0.141568	0.000775939	-0.0812063	-0.104958	-0.0373536	-0.00206543	-0.0188953	0.0603845	0.0139945	-0.00511865	0.041913	-0.153189	0.05178	-0.0786857	0.00808851	-0.135219	-0.00453996	-0.157034	0.0339934	-0.0807498	-0.151319	0.147894	0.110936	-0.0109271	-0.0824743	0.146521	0.216972	0.261975	0.185646	-0.203657	0.166799	-0.0739296	-0.146422
2E,6E-methyl farnesoate	-0.0505413	-0.0598169	0.10137	0.0876886	0.136004	0.0156759	0.216693	0.0100608	0.0615872	0.152922	0.096626	0.0279884	0.0954148	0.0447874	0.00680968	-0.00273109	0.0347955	-0.139584	-0.00280679	-0.0444025	0.0445545	-0.0905838	-0.110328	-0.0430648	-0.0613276	0.00149071	-0.0654452	0.152696	-0.202289	0.108739	-0.097676	0.121842	-0.108834	0.087318	0.0664088	0.038014	0.0094115	0.35613	0.303413	0.202409	-0.000889441	0.327581	0.374598	0.301029	0.229084	-0.0640651	0.273644	-0.0972168	0.126785
Ethyl tetradecanoate	0.219427	0.203914	0.30293	0.185919	0.246976	0.192236	0.591975	0.218065	0.102855	0.479645	0.127667	0.100717	0.210378	0.27113	0.184474	0.0840161	0.329618	-0.253117	0.033464	-0.0213926	0.0785903	-0.20051	-0.0240768	-0.0604706	0.141006	0.177645	0.0822473	0.284641	-0.147079	0.210247	-0.0120691	0.115341	-0.264214	0.28584	0.314843	-0.0480886	0.14793	0.255516	0.168203	0.157093	0.080061	0.21371	0.205754	0.270655	0.221836	0.01598	0.237354	0.121554	0.203534
2-ethylhexyl acrylate	-0.131228	0.0893117	-0.0824929	-0.157151	-0.0100567	-0.201601	-0.170458	-0.254444	-0.0075364	-0.217793	-0.055864	-0.129234	-0.137301	-0.0795577	-0.171348	-0.194149	-0.109766	0.0871276	-0.109792	0.0115904	-0.116325	-0.0592518	0.0170082	0.00449604	0.0728545	-0.0680229	0.0127679	-0.207055	0.0485474	-0.0404458	0.111621	-0.199382	0.0494027	-0.271383	-0.156182	-0.110219	-0.213582	-0.0329814	0.00141147	-0.170998	0.0848974	-0.138956	0.118308	0.0315669	-0.0477388	-0.0229161	-0.101053	0.0091805	-0.308551
Isopropyl tetradecanoate	0.0336313	0.140542	0.0827956	0.00483351	0.124448	0.00283633	-0.00120031	0.009687	0.0546128	0.00891895	0.149365	0.144387	0.0924019	0.020277	-0.0557598	-0.0519825	0.0388817	0.0314171	0.0380172	0.0180507	-0.0617761	-0.023857	-0.0277135	-0.0945252	0.0767685	0.0793815	0.163094	-0.00210365	0.0422047	-0.148638	0.0286485	-0.171336	-0.0769141	0.026537	-0.0281842	-0.0892602	0.00785772	0.0754393	-0.00160332	-0.123251	0.0452824	0.131225	0.152024	0.155392	0.073149	-0.289785	0.121376	0.0359394	-0.00224443
Ethyl pentadecanoate	0.22183	0.159318	0.261056	0.20528	0.211336	0.198291	0.520713	0.231724	0.056084	0.450067	0.131552	0.121432	0.217918	0.195707	0.149742	0.0834332	0.304542	-0.272625	0.0363874	-0.090089	0.0460499	-0.18972	-0.0575822	-0.0207637	0.0626699	0.158403	0.0638304	0.294989	-0.141527	0.197457	-0.0997407	0.113562	-0.262904	0.290388	0.300118	-0.127078	0.108258	0.222483	0.123491	0.14096	0.11265	0.188485	0.171995	0.223842	0.204173	-0.00765606	0.213374	0.107942	0.229752
Methyl hexadecanoate	-0.035461	0.0193456	-0.0280821	-0.143378	-0.165631	-0.0370276	-0.399112	-0.126393	-0.095495	-0.283118	0.0931201	0.142835	-0.0177985	-0.127132	-0.0679699	0.0428675	0.00568695	0.183013	0.157777	-0.0139003	-0.0996229	0.0315065	-0.0996049	-0.130653	0.0793395	0.118676	0.0282729	-0.167676	0.18629	-0.129166	0.067936	-0.160768	0.0573694	-0.0748427	-0.0143243	0.120889	0.0294382	0.0366389	-0.00809566	-0.183229	-0.0164142	0.00807585	0.0827957	0.107729	0.0581811	-0.0336068	-0.0294186	0.0214282	-0.105014
Z,Z-geranyl linalool	0.293304	0.130454	0.278357	0.087134	0.179998	0.322047	0.421459	0.283027	0.066803	0.439767	0.176297	0.214257	0.25587	0.220482	0.232876	0.208689	0.30535	-0.121959	0.190151	-0.0170473	-0.00850379	-0.163063	0.0316352	-0.0575858	0.240306	0.189373	0.162915	0.248557	0.0728239	0.0816917	0.09081	-0.0361745	-0.208266	0.365526	0.344588	0.101349	0.275754	0.132039	0.180361	0.105757	0.029156	0.139326	0.100779	0.264024	0.253351	0.0506417	0.202427	0.211481	0.211761
Ethyl hexadecanoate	0.267467	0.189479	0.284057	0.134478	0.220089	0.236426	0.562289	0.272631	0.0896859	0.481602	0.0809121	0.114209	0.191907	0.267141	0.228085	0.132867	0.274684	-0.183813	0.0709362	-0.0475767	0.0566197	-0.166917	-0.00386423	-0.0570326	0.184827	0.16562	0.0877436	0.276314	-0.0703055	0.192246	0.0281967	0.0249788	-0.196955	0.313859	0.32485	-0.0404999	0.174523	0.27123	0.0949403	0.093539	0.0900911	0.264434	0.196023	0.284857	0.251032	0.0972426	0.314632	0.161581	0.255903
Manool oxide	0.0574711	-0.0549389	0.176879	-0.0891035	0.0591975	0.0118317	-0.0407806	-0.022132	-0.00325897	-0.00752542	0.0236077	0.0604426	-0.0101163	-0.0364794	0.0125266	0.0245658	0.114465	-0.0240102	0.0317913	-0.0204853	0.048424	0.00378602	-0.0325413	-0.0210317	0.106397	0.106517	0.065434	-0.0811438	0.131549	-0.0307546	0.0543501	-0.0816645	0.00926776	-0.0184907	0.145324	-0.0208288	-0.00981603	0.12418	0.211076	-0.0864865	-0.0854896	0.0332372	0.061029	0.29383	0.288166	0.312027	0.0480022	0.220348	-0.18389
13-epi manool oxide	0.0215772	0.0203828	0.0602309	-0.113725	-0.12052	-0.0805927	-0.0804115	-0.103648	-0.106031	-0.0957902	0.0493568	-0.0217272	0.0295766	-0.0450355	-0.00908455	0.0170858	-0.0002697	-0.0541887	0.0561112	0.0413519	-0.0119576	-0.0626882	-0.212934	-0.181695	-0.129897	0.0669639	-0.238236	-0.00205029	-0.173124	0.103818	-0.18766	0.017337	0.0256369	-0.0533463	0.190347	0.0688252	-0.104045	0.341689	0.070886	-0.145033	-0.0169209	0.142463	0.242992	0.242651	0.196832	0.211681	0.167871	-0.0363495	-0.0103121
Isopropyl hexadecanoate	-0.0329646	-0.0558947	0.117488	-0.104132	-0.0711495	-0.0399016	-0.121394	-0.0438413	-0.0764199	-0.0728113	0.0223284	0.178369	-0.0661722	-0.103283	-0.0206429	0.0379704	0.0854718	-0.0136726	0.107988	0.0119925	0.0717554	0.127354	-0.0806189	-0.108339	0.0120117	0.0726274	0.00546755	-0.14983	0.106394	-0.0761437	-0.0385692	-0.080039	-0.0104012	-0.0602009	0.117576	-0.0278356	-0.0331197	0.00757529	0.127225	-0.0894614	-0.0518781	0.0110613	-0.0272917	0.235481	0.198351	0.0859358	0.0309085	0.169063	-0.184836
Manool	-0.0738318	0.0423487	0.0252096	-0.143723	0.0249893	-0.158845	-0.101963	-0.132484	-0.0134851	-0.107873	-0.0165865	0.0926802	-0.0503899	-0.112483	-0.118735	-0.112756	-0.0482443	0.00179231	-0.00566702	-0.0689769	-0.0160876	0.0281093	-0.0537427	-0.0702378	-0.0712286	0.0781502	0.0137663	-0.132865	0.0995233	-0.157555	-0.103392	-0.245042	-0.0205952	-0.129178	0.0857128	-0.12864	-0.131086	0.163985	-0.0443717	-0.173111	-0.00837709	0.129836	0.158657	0.273972	0.193687	-0.203138	0.194208	0.0497236	-0.0360263
Ethyl octadecanoate	0.146698	0.191285	0.127468	-0.00350218	0.220727	0.165596	0.354478	0.1768	0.107868	0.297355	0.0102781	0.0672664	0.0554528	0.145015	0.139118	0.0354739	0.166863	-0.0601514	0.049647	-0.0554928	-0.015671	-0.0608378	0.0955822	-0.020179	0.272204	0.118769	0.211908	0.0852726	0.143551	0.0174588	0.176337	-0.185658	-0.153965	0.124012	0.160661	-0.0844998	0.0956197	0.0539987	0.148454	0.0752674	0.094554	0.123792	0.0878824	0.254742	0.213375	-0.114113	0.174172	0.206922	0.0343196
Ethyl pentanoate	-0.018536	0.0453278	-0.0700497	0.00527471	0.036404	0.0454337	-0.0418498	0.0353224	0.0680495	0.00355167	0.125335	0.0379568	0.000899343	-0.0388812	-0.0119735	-0.00162089	-0.104487	0.135624	-0.0226337	0.0635261	0.0550696	-0.0614791	0.100339	-0.0101645	-0.0166839	-0.0591565	0.107348	-0.051882	0.129753	-0.174384	-0.049985	-0.190471	0.0288406	-0.0196681	-0.0519431	-0.0673214	-0.0373196	-0.15334	-0.663595	-0.447484	0.0193102	-0.159315	-0.313306	-0.389647	-0.276255	-0.0500599	0.0240956	0.0701238	0.382421
2-ethyl-3-methylpyrazine	0.0223346	0.0581034	-0.0542936	0.0295858	0.354114	0.0848735	0.20808	0.115721	0.348184	0.137106	-0.0751444	-0.214396	-0.108151	0.0359082	-0.0536133	-0.177947	0.0296641	0.00538433	-0.252858	0.0387773	-0.0699156	0.0391185	0.223867	0.154763	0.250538	-0.123807	0.249083	0.0863357	0.118367	-0.0374435	0.346646	-0.0262895	0.0118482	-0.0589968	-0.160757	-0.180907	0.00890895	-0.0360559	0.149844	0.166382	-0.0229369	-0.0569043	0.0174585	0.024323	-0.0234589	-0.0204668	-0.0210923	0.0800031	-0.00762982
Total ester compounds	0.567289	0.0021518	0.342968	0.335257	-0.123564	0.767193	0.399494	0.726433	-0.0671731	0.598741	0.243185	0.488103	0.635643	0.5238	0.822048	0.922278	0.463292	0.0966605	0.626556	0.0785273	0.018139	-0.0932992	-0.106972	-0.295261	0.184652	0.329919	0.0797604	0.593746	0.00212156	0.149306	0.0702154	0.163478	-0.0236015	0.720358	0.368898	0.385919	0.663757	0.217872	0.0389917	0.268975	-0.0249506	0.132802	0.0583156	0.141478	0.236125	0.347402	0.193416	0.322793	0.572113
Total hop aroma compounds	0.0454865	-0.0632441	0.197031	0.250886	0.104924	0.0913471	0.35727	0.18238	0.0924291	0.329402	-0.0421225	0.0519423	0.158036	0.302789	0.212018	0.126856	0.276894	-0.165887	-0.0289313	0.030489	0.198826	-0.00815605	-0.0538489	-0.0389283	-0.063435	0.0297432	0.0532304	0.211905	-0.12829	0.120888	-0.0335834	0.13586	-0.255566	0.205094	0.123825	0.0529655	0.132475	0.200111	0.305391	0.31753	-0.104383	0.0797031	0.178324	0.26626	0.264197	0.129032	0.144563	-0.00906052	0.104751
Total acids	0.0731882	0.0705783	-0.182019	-0.017551	0.426484	0.240663	0.00833486	0.143248	0.50005	0.0413299	-0.107594	-0.0406249	-0.00619211	0.113482	-0.0660233	-0.242164	-0.113487	0.0767513	-0.211043	0.0500241	-0.141213	-0.00206544	0.966256	0.340463	0.22361	-0.110184	0.546904	0.186092	0.435847	-0.498831	0.34437	-0.30039	0.0503949	0.070297	-0.237186	-0.314962	0.0871107	-0.105836	0.0542999	0.00644967	-0.0106797	0.0226182	-0.0945673	-0.0749108	-0.112195	0.0654028	-0.0371123	0.142084	-0.0262983
Total sulfur compounds	0.326325	-0.0839619	0.519204	0.693797	0.0980133	0.363289	0.273386	0.442956	-0.0164829	0.403397	0.201922	0.775228	0.386873	0.242771	0.317994	0.377176	0.556918	-0.110704	0.210334	-0.052216	0.138343	0.158824	-0.0496952	-0.0259271	-0.0519111	0.185372	0.102755	0.32589	0.0883743	0.0393383	-0.0739085	0.14371	-0.119593	0.509678	0.235493	0.162694	0.433037	0.154061	0.0127465	0.144658	0.0237815	0.192096	0.0679495	0.160139	0.210166	0.200206	0.161197	0.28017	0.433419
[truncated: 182 more columns]

## Sheet: Supplementary File S4
beer	beer_id	tasting_category_fine	A_malt_all	A_malt_grain	A_malt_bread	A_malt_cara	A_malt_burn	A_hops_all	A_hops_citrus	A_hops_tropical	A_hops_noble	A_hops_woody	A_esters_all	A_esters_ethac	A_esters_isoaa	A_esters_flower	A_esters_fruity	F_malt_all	F_malt_grain	F_malt_bread	F_malt_cara	F_malt_burn	F_hops_all	F_hops_citrus	F_hops_tropical	F_hops_noble	F_hops_woody	F_esters_all	F_esters_ethac	F_esters_isoaa	F_esters_flower	F_esters_fruity	acidity	bitternes	sweetness	X4vg	diacetyl	dms	metallic	stale_hops	t2n	orange	coriander	clove	lactic	acetic	barnyard	alcohol	aftertaste
10	5410228202929	Low/No alcohol	-0.481208	-0.17907	-0.464636	-0.554391	-0.38454	-0.02201	0.843613	0.119142	-1.0269	-0.417659	0.686738	-0.729831	0.594999	0.512809	1.1138	-0.831581	-0.347034	-0.441557	-0.555756	-0.538201	-0.0708741	0.942014	0.641701	-1.16738	-0.513968	1.44644	-0.63893	1.3151	0.818523	1.85783	-0.346029	-1.69652	1.8069	0.280642	0.139394	-0.601013	-0.338679	-0.366768	-0.506452	4.77445	0.783631	2.82836	-0.162975	-0.282149	-0.35729	-1.80734	-1.68273
86	5410783031019	Low/No alcohol	1.67828	1.75924	0.356967	0.649475	0.68797	-0.735573	-0.493721	-0.491424	-0.429677	0.147663	-0.953326	-0.590511	-0.154992	-0.499264	-0.110282	0.814774	0.711613	0.873205	-0.0340652	-0.0650673	-0.905995	-0.336367	-0.360475	-0.455011	-0.393996	-0.270542	-0.166952	-0.13674	-0.045853	-0.0194663	-0.496049	-1.10647	0.562489	-0.32017	1.14352	-0.342935	-0.55839	-0.366768	0.155307	-0.281858	-0.213168	-0.225153	-0.314574	-0.282149	-0.35729	-1.9749	-1.45614
2	5410228142003	Low/No alcohol	-0.135865	0.215999	-0.0837859	-0.554391	-0.38454	-1.19202	-0.493721	-0.0485942	-1.0269	-0.417659	-1.25181	-0.729831	-0.804312	-0.385503	-0.253593	0.214668	0.448397	0.290499	-0.555756	-0.538201	-0.912008	-0.106692	-0.360475	-0.657534	-0.393996	-0.918338	-0.530225	-0.66642	0.112906	-0.0926556	-0.725543	-0.813005	0.0144002	-0.608348	-0.364293	-0.089851	0.566448	-0.366768	0.425005	0.371977	-0.213168	-0.225153	-0.314574	-0.282149	-0.35729	-1.99073	-1.64712
83	54055520	Low/No alcohol	0.538252	1.05983	0.486692	-0.554391	-0.38454	-0.668249	0.145775	-0.491424	-0.879611	-0.166912	-1.30466	-0.729831	-0.389258	-0.20854	-0.493828	-0.0672324	0.546858	-0.0158547	-0.192764	-0.538201	-0.580369	0.206204	-0.360475	-0.668518	-0.513968	-0.76794	-0.166952	-0.195699	-0.045853	-0.26282	-0.496049	-1.36807	0.736964	-0.608348	-0.34105	0.0904765	-0.55839	-0.366768	-0.300364	0.180106	-0.213168	-0.225153	-0.314574	-0.282149	-0.35729	-2.15073	-1.80102
40	5410228141181	Low/No alcohol	-0.437823	-0.507368	0.0769573	-0.503614	-0.277529	-0.49843	-0.492765	-0.422334	-0.387398	-0.275266	-1.50786	-0.437039	-0.803317	-0.385341	-0.686399	-0.496149	0.126939	-0.458118	-0.529965	-0.425453	-1.13858	-0.510421	-0.353293	-0.735341	-0.319977	-1.20852	-0.365087	-0.713769	-0.362494	-0.579906	-0.496417	-1.53948	-0.563262	-0.455405	-0.434429	0.414775	-0.601008	-0.340628	1.27086	-0.265414	-0.236605	-0.248292	-0.30738	-0.269671	-0.331149	-1.68108	-2.10034
247	5411081000264	Fruitbeer	-1.55211	-0.72526	-0.35059	-0.548202	-0.395999	-0.900943	-0.579851	0.231098	-0.727355	-0.316158	0.782548	0.106032	0.480302	0.373452	1.49336	-0.872621	-0.391782	-0.369944	-0.461243	-0.43223	-0.415523	-0.667823	1.36064	-0.886962	-0.363583	0.747764	0.00268838	0.551463	0.417674	0.575148	0.379837	-1.17631	1.54332	-0.477169	-0.631934	-0.00414275	-0.478069	-0.330108	-0.0204373	-0.196649	-0.15442	-0.172799	0.537285	0.0315092	-0.32233	-1.11729	-0.0152518
48	8711406995211	Dubbel	0.032673	-0.105732	0.125976	0.423491	-0.0750068	-0.486812	-0.145443	-0.393149	-0.0353174	-0.041815	0.512177	-0.0963292	0.939561	-0.0456489	-0.216141	0.306035	-0.517731	0.457004	1.00731	0.654972	-0.884513	-0.206205	-0.319629	-0.484249	-0.303997	0.351973	-0.447844	0.881131	-0.293897	-0.339694	-0.468559	-0.419218	0.215675	1.49159	-0.0206788	0.0385252	0.664131	-0.366261	-0.356849	-0.135144	-0.181922	0.347363	-0.304883	-0.276373	-0.358835	-0.0278337	-0.0623614
165	5411081000363	Fruitbeer	-0.365166	0.293535	0.578798	-0.142822	-0.395999	-0.21563	-0.108546	-0.475514	-0.00865522	0.643075	0.165669	-0.42863	-0.426098	1.82132	-0.391883	-1.05923	-0.584618	-0.369944	-0.0464147	-0.43223	-0.755234	-0.265108	-0.359743	-0.731722	0.517418	-0.362973	-0.794102	-0.0585682	0.993382	0.464218	-0.227247	-1.22783	1.25081	-0.477169	-0.381439	-0.234108	0.0253638	-0.330108	0.0506505	-0.196649	-0.15442	-0.172799	-0.296407	-0.322394	-0.32233	-1.58431	0.161448
124	5412186002658	Pils/Lager	-0.241041	0.107951	-0.47699	-0.166923	-0.163954	-0.609889	-0.18824	-0.322967	-0.293701	-0.292679	-0.410889	-0.400123	-0.688025	-0.102813	-0.200509	-0.400639	-0.122254	-0.125806	-0.507156	-0.346365	-0.735897	-0.0354748	-0.270565	-0.851798	-0.349085	-0.885173	-0.711329	-0.60214	-0.0227631	-0.508423	-0.293805	-0.791903	-0.136031	-0.357201	-0.218578	0.462644	0.376305	-0.355194	0.388055	-0.235024	-0.183778	-0.233774	-0.325331	-0.290134	-0.350492	-1.1511	-1.26264
207	5411223030036	Fruitbeer	-1.0196	-0.352948	-0.35059	-0.341408	-0.395999	-0.589112	0.753557	0.0634052	-0.616933	-0.316158	0.932724	-0.719258	1.66278	1.12019	0.711511	-0.674414	-0.206743	-0.369944	-0.00750344	-0.43223	-0.130671	-0.0637504	1.64172	-0.886962	-0.363583	0.794615	-0.794102	1.74623	0.29628	0.464218	-0.0591495	-1.37464	1.12762	-0.477169	0.0269025	-0.595284	-0.478069	-0.330108	-0.477208	-0.196649	-0.15442	-0.172799	-0.0185098	0.694663	-0.32233	-1.58431	-1.00868
155	5410228188704	Low/No alcohol	-0.40751	-0.2522	-0.122667	-0.554391	-0.38454	-0.945817	-0.493721	-0.339306	-0.672804	-0.0415383	-1.25834	-0.498152	-0.804312	-0.499264	-0.378343	-0.588821	-0.363844	-0.380063	-0.555756	-0.538201	-0.6383	-0.482823	-0.360475	-0.256349	-0.154052	-0.990915	-0.435386	-0.456404	-0.363371	-0.359339	-0.266555	-0.640145	-0.139461	-0.608348	-0.550812	-0.56555	-0.329918	-0.366768	0.291256	0.602959	0.0360316	-0.225153	-0.314574	-0.282149	-0.35729	-2.12665	-1.44402
141	5410228141174	Low/No alcohol	-0.770838	-0.351465	-0.216258	-0.554391	-0.38454	-0.498462	-0.493721	-0.187188	-0.215027	-0.417659	-0.334009	0.239835	-0.190747	-0.157981	-0.253593	-0.67409	-0.343624	0.166655	-0.555756	-0.183351	-0.161293	-0.482823	-0.360475	0.194692	0.498704	-0.52432	0.227178	-0.246968	-0.168863	-0.151251	-0.496049	-0.749656	-0.160374	-0.356038	-0.550812	-0.0758864	-0.55839	-0.366768	-0.506452	0.411088	-0.213168	-0.225153	-0.314574	-0.282149	-0.35729	-1.47977	-1.20558
179	5411081004736	Flanders old brown	1.07493	0.629702	-0.395499	1.38345	0.555784	-0.673407	-0.29864	-0.369288	-0.329457	-0.285873	0.588779	-0.0285324	0.477131	0.3926	0.145039	-0.480022	0.0330421	-0.560141	-0.295854	-0.374426	-0.286853	0.139804	-0.315404	-0.0312483	-0.315006	0.164343	-0.335456	0.085406	0.161856	0.06859	1.6981	-0.699245	0.0137417	-0.481655	1.21941	-0.396982	-0.0397808	-0.328517	-0.259311	-0.237486	-0.158649	-0.193414	2.00507	1.49924	-0.319925	-0.328603	-0.00311659
33	5425005660465	Fruitbeer	-0.923376	-0.411625	-0.35059	-0.00769502	-0.395999	-0.900943	-0.579851	0.231098	-0.985296	-0.316158	1.42702	-0.719258	1.79142	-0.381034	1.29427	-0.976954	-0.572306	-0.369944	-0.461243	-0.43223	-1.09486	-0.265108	0.12426	-0.886962	0.197377	0.340181	-0.794102	0.694199	0.29628	0.705515	-0.495474	-0.775584	0.613951	-0.477169	-0.381439	-0.595284	0.242804	-0.330108	-0.213279	-0.196649	-0.15442	-0.172799	0.537285	-0.145442	-0.32233	-1.62218	-0.363678
50	5411223030043	Fruitbeer	-0.636246	0.0366102	-0.35059	-0.548202	-0.395999	1.31526	-0.579851	2.6987	-0.985296	-0.316158	0.594312	-0.719258	0.52121	-0.381034	1.36727	-0.13899	0.340343	-0.369944	-0.00750344	-0.43223	0.727997	-0.466466	2.76213	-0.691528	-0.363583	0.918975	-0.794102	0.694199	-0.310695	1.55505	-0.328264	-1.37464	1.51283	-0.477169	-0.302516	0.197864	-0.478069	-0.330108	-0.477208	-0.196649	-0.15442	-0.172799	0.433267	0.826963	-0.32233	-1.39463	-0.578867
227	5411223030098	Fruitbeer	-0.747395	-0.0674934	0.153917	-0.548202	-0.395999	-1.3622	-0.579851	-0.28421	-0.591821	-0.0631395	0.2591	-0.143234	0.39257	-0.381034	0.481159	-1.05923	-0.584618	-0.369944	-0.461243	-0.43223	-1.00004	-0.301249	-0.10515	-0.536288	-0.363583	0.228386	-0.794102	0.460552	-0.310695	0.983657	1.22511	-0.761529	0.649705	-0.477169	-0.381439	0.197864	0.242804	0.198605	0.953586	0.88398	-0.15442	-0.172799	0.711164	0.517712	-0.32233	-1.3508	0.160885
88	5411081003654	Kriek	-0.53854	-0.0281128	-0.11895	-0.49387	-0.342977	-1.24135	-0.426724	-0.369153	-0.953166	-0.0550244	1.38619	0.459597	0.193249	0.490392	1.1356	-0.615066	-0.279553	-0.426773	-0.0854111	-0.288623	-1.14575	-0.452489	-0.283492	-0.890008	0.0601069	1.23431	1.06013	0.713852	1.20201	1.68275	0.827065	-1.29486	1.87979	-0.482113	-0.309745	-0.591637	-0.506092	-0.366236	-0.151886	-0.231139	-0.166492	1.06641	0.269355	0.402713	-0.355626	-0.0410007	-0.205583
77	8711406023563	Blond	-0.0379199	0.343619	-0.379362	0.0211513	-0.285338	-0.365413	-0.389504	-0.410507	-0.156868	0.114013	-0.948681	-0.81284	-0.336121	-0.291019	-0.094234	-0.215928	0.188436	-0.494798	0.127669	-0.290909	-0.217309	0.0989962	0.00141503	-0.167393	-0.18322	-0.650526	-0.439233	-0.318138	-0.0167201	-0.208634	-0.530309	-0.465362	-0.579107	0.100403	1.36354	0.395239	-0.420609	0.530917	0.339175	-0.248464	-0.171021	-0.213775	-0.300709	-0.268046	0.53779	-0.577175	-0.819771
22	5411663001276	Wheat	-0.285622	-0.532954	0.371994	-0.0466823	0.259584	-0.0125401	0.676711	0.0880892	-0.548138	0.111791	-1.03385	-0.580081	-0.481103	-0.447647	-0.383081	-0.969832	-0.393414	-0.155328	-0.396666	-0.457852	-0.611394	0.233393	0.121215	-0.717066	-0.299406	-0.597204	-0.554625	-0.150785	-0.268571	-0.015521	-0.482005	-1.19139	0.669472	0.087154	-0.00785781	-0.504806	-0.526802	-0.0417174	-0.379832	4.32908	0.858606	1.78903	0.00260044	-0.28613	-0.000466914	-1.06396	-0.599379
81	8715608222557	Pils/Lager	-0.761576	0.0446104	-0.426442	-0.477961	-0.204426	-0.542359	-0.215465	-0.360077	-0.326733	0.229071	-0.977912	-0.197693	-0.466237	-0.34783	-0.569732	-0.911479	-0.239736	-0.551921	-0.498842	-0.265854	-0.513316	-0.380897	0.0355335	-0.0961785	0.461339	-0.852836	-0.186541	-0.397763	-0.284488	-0.522013	0.0472456	-0.964827	-0.252688	-0.29166	0.112189	0.869084	0.611142	1.61817	0.25976	-0.224739	-0.168804	-0.209132	-0.339383	-0.298219	1.67441	-0.742098	-0.613242
202	5425029020047	Stout/Porter	1.20793	0.135364	0.0951759	0.931861	1.93603	0.172558	0.0439089	-0.140876	0.29289	0.0837915	-0.650352	-0.58911	-0.396311	-0.0239688	0.0798109	1.48832	-0.143538	0.0919056	0.12897	2.07514	0.420372	-0.376895	-0.140102	0.0229618	0.446033	-0.674103	-0.406968	-0.455851	-0.289305	-0.523304	-0.39404	0.992866	-0.446409	-0.36315	-0.42369	-0.16603	-0.354033	0.0354165	-0.179517	-0.125447	0.0339391	-0.043802	-0.286531	-0.2717	0.0633657	-0.0797823	1.01448
64	5410908000128	Blond	-0.12593	-0.22116	-0.0845749	-0.0385004	-0.198485	0.0424801	1.18035	0.0756007	-0.76851	-0.324295	0.560993	0.586024	0.408461	0.738488	-0.091199	-0.693778	-0.490767	-0.426304	-0.319912	-0.208439	-0.334004	0.49186	-0.321237	-0.651136	0.0884785	0.148217	-0.0827157	-0.30616	0.796628	-0.301901	0.549756	-0.168061	-0.214825	-0.105523	-0.0919147	-0.462164	1.03885	-0.356219	-0.470474	1.34638	1.20082	-0.223162	-0.331197	-0.277935	-0.350926	-0.628232	-0.156237
218	54057142	Pils/Lager	-0.19213	0.0707592	-0.207857	-0.313181	-0.338416	-0.703237	-0.0337741	-0.362092	-0.565849	-0.352725	-0.0214876	0.349019	-0.209167	-0.311067	0.215803	-0.117069	0.414622	-0.216584	-0.333369	-0.359428	-0.794908	-0.241592	-0.293108	-0.458708	-0.354394	-0.288321	-0.244775	-0.320712	-0.201519	-0.035185	-0.493437	-0.0464022	-0.0944086	-0.259004	0.169466	0.800475	1.14832	0.249422	1.05355	-0.221194	-0.170907	-0.211215	-0.28626	-0.237812	0.256827	-0.866813	-0.652087
96	5411681080000	Pils/Lager	-0.155977	-0.482518	-0.314622	0.192903	-0.342686	-0.729889	-0.0515279	-0.321087	-0.373621	-0.174018	-0.478676	-0.69974	-0.0509886	-0.126115	0.00990313	-0.792622	-0.313954	-0.454499	-0.122399	-0.436125	-0.677858	-0.0130228	-0.223843	-0.275749	-0.390779	-0.737105	-0.644913	-0.0739561	0.0993204	0.156956	-0.305114	0.0703145	-0.331393	-0.0546626	0.827776	0.309825	-0.394303	0.170615	0.0627731	-0.226283	-0.172649	-0.205781	-0.327871	-0.296172	0.196865	-0.338162	-0.308123
230	5410228141235	Pils/Lager	-0.639861	-0.0813593	-0.47699	-0.477113	-0.274084	-0.960211	-0.497215	-0.322967	-0.698073	-0.292679	-0.733344	-0.358894	-0.521975	-0.421723	-0.495456	0.20922	0.365122	-0.599397	-0.507156	-0.346365	-0.68892	-0.430595	-0.270565	-0.340146	-0.349085	-0.890708	-0.501228	-0.434326	-0.298	-0.508423	-0.119393	-0.459507	-0.585846	-0.469546	0.548732	-0.289091	-0.536871	0.0790444	-8.07e-05	0.200945	0.215816	-0.233774	-0.147001	0.128603	0.0837467	-0.875528	-0.736021
44	5411633250055	Wheat	-0.860716	-0.211215	-0.366448	-0.55167	-0.379304	-0.348714	0.200574	-0.122789	-0.255299	0.106858	-0.681453	-0.515487	-0.617811	-0.457129	-0.0231614	-1.15962	-0.39904	-0.709539	-0.528005	-0.502051	-0.303533	0.502208	0.0956804	-0.498914	0.0808626	-0.589409	-0.555733	-0.552212	0.000224531	0.0793219	-0.0595276	-0.613115	-0.497946	0.515064	-0.137057	1.49795	-0.420621	0.185945	-0.0731418	0.952277	2.33052	0.316342	-0.307014	-0.278342	0.195939	-0.490129	-0.671615
161	5411686700057	Flanders old brown	0.0698132	-0.0915769	-0.090103	0.164438	0.19206	-0.561918	-0.296916	-0.362969	-0.305865	-0.0134134	0.0967991	0.571884	-0.113083	0.108127	-0.417694	-0.345306	-0.00583492	-0.275796	-0.128806	-0.437934	-0.570514	-0.046911	-0.116299	-0.408716	-0.162052	0.331443	0.686857	-0.27584	-0.172163	0.295787	1.22141	-0.717276	-0.189676	-0.304398	-0.146679	-0.00790744	0.244834	0.000697575	0.077904	-0.236587	-0.164529	-0.211174	1.29454	0.791122	0.0227256	-0.375638	-0.164835
195	8711406995631	Wheat	-0.539493	-0.497855	-0.208774	-0.414103	-0.127901	0.0213819	-0.285456	-0.223997	0.104344	0.0286747	0.00388722	0.1871	0.32967	-0.307782	0.0895306	-0.22022	-0.125333	-0.092494	-0.110081	0.00866461	-0.0707788	-0.158523	-0.0135204	-0.0401291	0.207866	0.112345	-0.00883259	0.568117	-0.297449	0.0972901	-0.342364	-0.418158	-0.0631853	-0.117452	0.0166487	-0.133684	0.351536	-0.358736	-0.199472	-0.141684	-0.18274	-0.0260839	-0.307014	-0.278342	-0.349452	0.171969	-0.198444
142	54112087	Wheat	-0.801962	-0.342767	-0.293906	-0.55167	-0.144531	0.0878143	0.860725	0.13094	-0.0574243	-0.364544	0.0604753	-0.518852	0.193261	0.603493	-0.559715	-0.44682	0.311066	-0.0300124	-0.267159	-0.502051	-0.163891	0.155351	-0.0135204	-0.0624524	-0.425054	-0.198077	-0.301303	-0.0206176	0.401401	-0.20381	-0.476921	-0.0677941	-0.418825	-0.00991049	-0.542402	-0.145103	1.42184	-0.358736	0.0410508	0.206428	0.56339	0.107608	-0.307014	-0.278342	-0.349452	-0.410965	-0.837946
137	54057012	Amber	0.521512	0.260904	-0.0353457	0.717883	-0.371552	-0.382079	-0.28566	-0.240378	-0.199995	-0.33756	-0.227503	-0.0522637	0.0481472	-0.428043	-0.0578326	0.509609	0.850773	0.422154	-0.0328324	-0.352289	-0.548071	-0.236653	-0.292036	-0.0982148	-0.387647	-0.432484	-0.200495	-0.189246	-0.313885	-0.286413	-0.602109	-0.621054	-0.194418	-0.528646	0.248856	0.270328	-0.207774	-0.34493	0.602857	-0.256074	0.370915	-0.218965	-0.307488	-0.280144	-0.336679	-0.465692	-0.409788
236	54107052	Brett/cofermented	-0.0306396	-0.0952508	0.0653246	-0.322377	-0.122371	0.600966	0.00993162	-0.111374	0.591653	0.386815	-0.629349	0.0933876	-0.667129	-0.514672	0.0317768	-0.110742	-0.156673	-0.195129	-0.186203	0.135641	0.659147	-0.513258	-0.381055	0.952551	-0.484079	-0.560368	0.00772389	-0.638349	-0.140689	-0.170368	0.245573	0.294497	-0.745399	-0.291265	-0.357499	0.581444	-0.447064	1.69025	-0.488937	0.882181	-0.235413	-0.24644	0.170429	-0.262031	1.75413	-0.843404	-0.307278
223	5410228231325	Low/No alcohol	-0.374278	0.121972	-0.235976	-0.554391	-0.38454	-0.247951	-0.493721	0.242118	-0.456542	-0.417659	0.18756	-0.503967	0.128709	-0.499264	0.877367	-0.246442	0.133216	-0.0233052	-0.555756	-0.538201	-0.423417	-0.218476	-0.123571	-0.382716	-0.274024	0.0395296	-0.406246	0.119038	-0.363371	0.369868	-0.0985403	-0.488247	0.248622	-0.411708	-0.261395	-0.56555	0.127026	-0.366768	-0.506452	0.371977	0.582893	0.0697745	-0.314574	-0.282149	-0.35729	-1.9749	-1.11649
211	5411223030050	Lambic	0.00822574	0.110014	-0.216448	-0.459353	0.300512	-0.346052	-0.232373	-0.26055	-0.323532	0.300028	-0.23379	-0.096166	-0.559737	-0.412315	-0.0535467	-0.606667	-0.0235479	-0.234484	-0.347795	-0.327519	-0.323222	-0.102178	-0.318232	-0.252364	0.225256	-0.250013	-0.267669	-0.224644	-0.29342	0.000206154	2.41588	-0.807561	0.547623	-0.343567	-0.0118715	-0.335971	-0.129633	0.56032	0.118045	-0.248143	-0.160148	-0.204597	2.02604	1.11649	0.582082	-0.642824	0.147142
190	875213000068	Flanders old brown	-0.313705	0.141133	-0.0201321	-0.348483	-0.361281	0.871498	0.309426	0.488166	1.08727	0.392168	-0.353235	-0.653933	-0.134936	-0.0964433	-0.574347	-0.417066	-0.0540048	-0.055341	-0.538119	-0.240795	0.371011	0.612984	0.86868	0.181483	0.0310601	-0.312909	-0.26518	0.191629	0.0273921	-0.477087	0.239016	-0.275628	-0.587111	-0.486002	-0.506051	0.231931	0.172982	0.67017	0.659686	-0.0119505	-0.164529	-0.211174	0.169574	-0.272959	0.714499	-0.319444	-0.659354
197	5412896000111	Wheat	-0.622098	-0.162658	-0.449243	-0.211523	-0.379304	-0.419946	-0.450664	-0.414145	-0.225506	0.263575	-0.736817	-0.377421	-0.393442	-0.109902	-0.127063	-0.105222	0.210281	0.199686	-0.528005	0.103846	-0.0321737	-0.406348	-0.161585	-0.0828182	0.714095	-0.827588	-0.272323	-0.276863	-0.297449	-0.292903	-0.0800099	0.0174817	-0.775136	1.01734	-0.542402	1.66051	0.53282	0.226422	0.172331	0.0550937	-0.18274	-0.222693	-0.307014	-0.278342	0.238547	-0.583054	-0.674891
228	5411663002945	Tripel	0.703372	0.516421	1.37078	0.298551	-0.38454	0.566221	0.405502	0.242118	0.855546	-0.166912	0.373813	0.406439	0.435843	-0.20854	-0.0317935	0.337317	0.466849	0.741796	0.0458908	-0.538201	0.570094	0.22089	0.819759	0.00280637	-0.513968	1.09346	0.737144	0.990147	0.535286	0.160841	-0.266555	0.07705	-0.100047	0.416554	-0.287277	-0.759448	-0.397025	-0.366768	-0.506452	-0.0899862	-0.213168	-0.225153	-0.314574	-0.282149	-0.35729	-0.148538	0.155176
185	54055001	Pils/Lager	-0.479201	-0.132404	-0.458925	-0.255878	-0.239662	-0.640493	-0.0254707	-0.0924159	-0.600049	-0.193394	-0.723991	-0.443513	-0.28702	-0.279014	-0.412651	-0.355383	0.112304	-0.551586	-0.294062	-0.187936	-0.513693	-0.35213	-0.257027	-0.342297	-0.0853172	-0.96685	-0.680814	-0.454344	-0.214963	-0.404852	-0.304256	-0.399967	-0.116289	-0.315947	0.323868	0.228155	0.167524	-0.251736	1.64705	-0.229964	0.245385	-0.217567	-0.13616	-0.29363	-0.240203	-0.676638	-0.944775
166	5425029020252	Saison	0.131926	-0.00724077	0.196874	-0.548263	-0.044113	0.603244	0.155451	0.118121	0.592346	-0.190665	-0.342089	0.0640716	-0.203626	0.0879692	-0.180561	0.191709	-0.0557948	-0.506486	-0.533998	-0.0955062	0.736266	0.66545	0.133922	0.411426	-0.184149	-0.207192	0.33754	-0.428648	-0.0815342	-0.595208	-0.295992	1.01009	-0.86813	-0.157526	-0.45901	0.187994	-0.630157	-0.361026	0.4785	0.0393816	-0.235413	-0.24644	-0.305116	-0.262031	-0.353127	0.126403	0.271618
216	5410228201076	Scotch	1.17142	0.587094	0.164159	0.782172	0.420511	-0.633301	-0.417835	-0.246402	-0.607858	-0.111873	-0.258839	0.00606872	0.440414	-0.52888	0.0409638	1.38779	0.477142	0.0636465	1.32311	0.81858	0.0902008	-0.469794	-0.0947403	0.345504	0.410278	-0.119338	0.00467823	0.0159686	-0.381231	-0.265971	-0.376902	0.0317198	0.205707	0.20867	1.79009	-0.442159	-0.62837	-0.355597	0.267369	-0.297577	-0.239478	-0.247786	-0.291095	-0.243888	-0.348073	0.186633	-0.0468594
200	54125001	West Flanders ale	0.408594	0.648291	0.228701	-0.168286	-0.346786	-0.249422	0.055698	-0.339182	0.0643185	0.245188	-0.0558384	0.347792	-0.313816	-0.215548	-0.476071	-0.158816	0.287807	-0.17748	-0.141303	-0.445687	-0.598014	0.395866	-0.288429	-0.364398	-0.314187	0.0315426	0.697625	-0.288206	-0.276283	-0.116769	1.51654	-0.789462	0.0921923	-0.14304	0.451273	-0.124293	-0.282814	-0.326714	0.148496	0.338901	-0.163466	-0.043028	0.818484	2.19354	-0.318462	-0.585797	-0.258154
116	5411656051097	Lambic	0.509333	-0.1157	-0.413242	0.441005	0.0111573	-1.079	-0.392671	-0.285435	-0.877002	-0.293055	-0.21803	-0.78816	-0.338061	-0.370457	0.126565	0.486407	-0.118701	0.0622	0.873291	-0.0665999	-1.06961	-0.515532	-0.306601	-0.790327	-0.315647	0.139779	-0.717637	-0.270774	-0.344785	0.314965	0.394633	-1.0648	1.13236	-0.461985	1.56114	-0.0568829	0.669366	-0.334054	-0.0792778	-0.22735	-0.173714	-0.209414	0.985181	-0.417192	-0.326423	-0.880808	-0.541469
139	5410228142027	Pils/Lager	-0.15371	0.244897	-0.257427	-0.271694	-0.245887	-0.740849	-0.249498	-0.373258	-0.506955	-0.254757	-0.725914	-0.365639	-0.486511	-0.433268	-0.448085	-0.264403	0.0807271	-0.228673	-0.0520471	-0.302763	-0.838789	-0.401983	-0.337005	-0.457222	-0.155094	-0.985336	-0.532152	-0.466928	-0.30649	-0.393746	-0.29162	-0.193336	-0.35002	-0.442162	-0.336796	0.573587	-0.0209783	-0.262471	0.351521	-0.162777	-0.175431	-0.170487	-0.314789	-0.277091	-0.256765	-0.738047	-1.02332
183	5410702000805	Saison	-0.234313	-0.156692	-0.240449	-0.351206	-0.155	0.0658159	0.0317656	-0.317326	0.384096	-0.266476	0.095685	-0.307013	0.368766	-0.392115	0.901761	-0.0848134	0.0937569	0.0987047	-0.361835	-0.306637	0.0270448	0.0066249	-0.254582	-0.0330565	-0.0870046	0.039054	-0.0863488	0.559203	-0.257346	0.543461	-0.407353	-0.230825	0.0220713	3.35503	0.147957	-0.288764	-0.380338	0.304147	-0.383441	-0.232899	-0.157613	1.72482	-0.298919	-0.277262	0.328543	-0.398501	-0.174743
111	5411276100540	Dubbel	-0.336203	-0.330694	-0.472476	0.0542467	-0.0418885	-0.664245	-0.263252	-0.366068	-0.304352	0.356464	-0.563062	-0.305942	-0.497163	0.208863	-0.367038	-0.32448	-0.0441606	-0.629505	-0.160055	-0.347106	-0.946685	-0.32998	-0.286259	-0.614041	-0.253133	-0.436495	-0.523511	-0.0335558	0.459049	-0.0271608	-0.482565	-0.822202	0.579272	-0.43426	0.362134	0.474708	1.31738	0.199169	-0.139612	-0.24843	-0.192013	1.77117	-0.282655	-0.268953	0.216727	-0.854641	-0.709715
46	5411276200325	Blond	-0.514814	-0.312845	-0.294115	-0.420658	0.00263713	-0.879459	-0.388501	-0.468578	-0.565598	-0.251659	-0.592606	-0.316702	-0.418519	-0.490759	-0.224933	-0.94442	-0.670211	-0.507871	-0.476419	-0.390498	-0.597236	-0.128501	-0.13917	-0.55802	-0.29658	-0.358318	0.0566478	-0.108197	-0.36839	-0.246094	1.56359	-1.07643	0.767066	-0.0375142	1.76137	1.25258	0.545669	1.06433	0.422584	-0.234354	-0.197774	-0.223162	-0.331197	0.591176	1.10179	-0.745318	-0.478056
213	5410783004099	Hoppy	-0.426504	0.117628	-0.253335	-0.194816	-0.126307	0.0185531	-0.390563	0.0532483	-0.0977428	-0.0876508	0.590513	0.673449	0.356387	0.113737	-0.337356	-0.338261	0.337947	-0.25071	-0.0356415	-0.446377	0.340242	-0.0745067	-0.201687	0.356391	-0.120762	0.245605	0.163287	0.499281	-0.337577	-0.172048	-0.443857	0.664827	-0.488734	-0.447124	0.131677	-0.0034496	0.194101	-0.352271	-0.462283	-0.228288	-0.16633	-0.200985	-0.311306	-0.266568	-0.34402	-0.0756783	0.182123
250	5411223030067	Faro	-0.0949246	0.219184	-0.413242	-0.182294	0.0111573	-0.704268	-0.391161	-0.388086	-0.225953	-0.293055	-0.182395	0.271199	-0.426638	-0.370457	0.033394	-0.560109	-0.00730059	-0.274042	-0.200963	-0.394254	-0.685689	-0.285409	-0.306601	-0.487077	-0.315647	0.333973	-0.476567	-0.0136192	-0.344785	0.82581	1.30248	-0.951471	1.1689	-0.461985	-0.288566	-0.00220259	-0.459667	-0.182993	-0.174813	-0.22735	-0.173714	-0.209414	1.36172	1.04739	-0.160041	-0.86794	-0.100069
158	54107014	Amber	-0.374401	0.352357	-0.0848229	-0.334441	-0.38507	-0.236953	0.162597	-0.427417	-0.413411	-0.0582245	-0.256575	-0.140139	-0.00862833	-0.356357	0.0922687	-0.563556	-0.173265	-0.241365	-0.153992	-0.195147	-0.791412	0.0181232	-0.31814	-0.748192	-0.404319	-0.304776	-0.0420304	-0.150092	-0.268091	-0.346928	-0.684661	-0.202161	-0.545389	-0.136636	0.22076	0.513027	0.254612	-0.35434	0.736525	0.0346238	-0.166095	-0.202969	-0.27797	-0.260953	-0.346279	-0.331375	-0.225742
224	5410228141884	Wheat	-0.462333	-0.10591	-0.409809	-0.250073	-0.222642	-0.049639	0.235673	0.00121962	-0.24084	-0.28269	0.283389	-0.335629	0.588617	-0.0143795	0.269609	-0.68531	-0.242146	-0.353237	-0.390551	-0.301291	-0.362218	0.106557	-0.0852353	-0.259546	-0.357981	0.0284738	-0.198879	0.43621	-0.0459067	0.176038	-0.342826	-0.558108	-0.0183792	0.578363	0.011407	-0.141775	-0.0153141	-0.355372	-0.0995004	0.916454	0.981292	0.601535	-0.307441	-0.280101	-0.345789	-0.540026	-0.608054
54	549619093094	Kriek	0.0879347	-0.176683	-0.0885993	-0.599111	0.183725	0.251025	-0.525119	-0.498074	-0.217287	0.319676	0.435128	-0.69959	0.518905	-0.486089	0.0844203	-0.247404	0.233459	-0.736755	-0.533148	-0.461877	-0.69863	-0.537519	-0.384934	-0.449374	-0.603584	-0.139377	0.229421	-0.176889	-0.0360207	-0.690181	2.80075	-1.12725	0.0335627	-0.634992	0.0441307	-0.756967	-0.737226	-0.34493	-0.513371	-0.269269	-0.23503	-0.268517	2.39295	1.64125	-0.342487	-0.69887	0.125608
5	5400000000006	Blond	0.637144	0.974212	0.0072681	-0.599111	-0.403207	0.656776	1.1522	0.194895	0.428077	-0.463909	0.237582	0.688807	0.622991	0.311186	-0.244751	0.57564	0.888585	0.933535	0.223086	-0.461877	1.08443	0.132762	0.397603	1.34272	-0.603584	0.15824	0.366926	-0.0650134	0.296489	-0.690181	-0.174775	0.0440731	-0.542289	-0.00421732	-0.657462	0.150739	-0.737226	-0.34493	-0.513371	-0.269269	-0.23503	-0.268517	-0.305917	-0.247791	-0.342487	-0.309485	-0.308903
209	54085107	Pils/Lager	-0.681372	-0.311568	-0.17039	-0.403921	-0.338416	-0.794299	-0.360891	-0.495286	-0.331081	-0.26193	-0.387744	0.00576435	-0.45549	-0.244207	-0.426207	-0.499312	0.0102132	-0.19112	-0.427376	-0.252579	-0.713663	-0.309809	-0.430394	-0.414713	-0.178674	-0.80282	-0.386719	-0.475934	-0.257846	-0.379794	-0.515732	0.472804	-0.66673	-0.326771	0.718124	1.66375	-0.0712951	0.0305006	1.2021	-0.00320972	-0.170907	-0.211215	-0.28626	-0.237812	0.0357736	-0.763976	-0.311964
58	5425024151210	Saison	-0.937245	-0.362452	-0.656106	-0.548263	-0.357143	0.269304	0.894867	0.439907	-0.982941	-0.205054	1.02961	-0.276306	1.47881	-0.514672	0.856461	-1.13612	-0.488994	-0.742979	-0.408654	-0.489784	-0.116096	0.588417	0.788431	-1.08611	-0.484079	1.38416	-0.565137	2.13812	-0.385344	1.09683	0.124045	-0.286089	1.37824	-0.578043	-0.109407	-0.746312	-0.630157	-0.164622	-0.488937	2.98769	0.17992	-0.24644	0.84526	-0.262031	-0.142963	-0.528272	0.0888691
11	8718754310017	Amber	0.081413	0.215787	-0.353705	0.223033	-0.371552	0.703428	0.151121	0.252819	0.465357	-0.33756	0.316496	0.674231	-0.168701	0.156642	-0.359541	0.616093	0.418081	0.54359	0.643681	0.475698	0.337058	-0.163224	0.27432	0.478452	-0.0543916	0.416088	0.537776	-0.282994	0.239812	-0.295519	-0.474612	0.503635	0.010899	-0.169742	-0.221339	-0.264401	-0.0400773	-0.34493	-0.432297	-0.256074	0.238954	0.198511	-0.307488	-0.280144	-0.336679	0.94822	0.339879
56	5413963600012	Saison	-0.346146	-0.133986	0.362123	-0.511049	-0.337882	0.365605	0.325961	-0.317326	0.682362	0.0786716	-0.140073	0.118262	0.286617	-0.392115	-0.431168	-0.133189	-0.20393	1.43298	-0.164917	-0.403208	1.28346	0.558234	0.324462	1.15605	0.218075	-0.275933	0.0973231	-0.0259763	-0.257346	-0.517024	-0.503409	1.805	-0.415668	0.518651	-0.133874	-0.416436	-0.529564	-0.19942	-0.205168	-0.232899	-0.157613	-0.207717	-0.298919	-0.277262	-0.175677	-0.141491	1.61673
84	5411516000517	West Flanders ale	0.0798435	-0.0089275	0.017045	0.118492	-0.346786	0.49313	0.956519	-0.0844888	0.0433976	0.245188	-0.294324	-0.303114	-0.599684	0.500143	0.0409061	0.310868	0.425653	0.345772	0.384729	0.0170687	-0.191584	0.689118	-0.288429	-0.299985	-0.00612521	0.117885	-0.418675	-0.168812	0.414805	-0.0230415	0.113348	-0.589476	0.740349	-0.0227943	0.282399	-0.2619	-0.416915	-0.196679	-0.387658	2.62135	1.07605	0.199684	-0.0186513	-0.166149	-0.187796	-0.264623	0.0603958
172	5411681400310	Wheat	-0.651682	-0.342767	-0.5468	-0.31492	-0.139272	-0.169338	-0.202852	0.0358661	-0.208032	-0.364544	-0.35107	-0.589826	0.307669	-0.243828	0.226807	-0.622421	-0.244096	-0.635622	-0.26733	-0.259124	-0.562455	-0.406348	0.131866	-0.403003	-0.200107	-0.00144133	-0.297015	0.0829314	-0.110229	-0.117053	-0.184918	0.0487381	-0.100882	0.927536	0.258721	0.220997	0.127385	0.464149	-0.316139	-0.0217644	-0.18274	0.0882746	-0.307014	-0.278342	0.494072	-0.410964	-0.0412608
74	5412783054012	Faro	1.15746	-0.152391	0.124532	1.82828	-0.345912	-0.797209	-0.391161	0.0225188	-0.771756	-0.293055	-0.344527	-0.334916	-0.0323369	-0.0830336	-0.0548661	1.10731	0.411028	0.125569	1.38179	0.097227	-1.26557	-0.515532	-0.306601	-0.61291	-0.315647	-0.201675	-0.320734	0.0580729	-0.344785	-0.205528	-0.472498	-1.45064	2.14496	-0.461985	1.63469	-0.554886	-0.459667	-0.0319324	0.753146	-0.22735	-0.173714	-0.209414	-0.212191	-0.417192	0.00633991	-1.06638	-0.606061
188	8711406017487	Stout/Porter	0.525711	0.291559	0.0772043	0.803909	-0.0764001	0.159299	-0.150613	0.577108	0.0601512	-0.338074	0.743391	-0.118782	0.796056	-0.291348	0.360786	0.468624	-0.073464	0.349862	0.36718	0.184348	0.506439	-0.269491	0.111836	0.412856	-0.21521	0.59842	-0.294216	0.508037	-0.276261	-0.154859	-0.313379	0.648086	0.162391	-0.0594698	-0.0631118	-0.387267	-0.521231	-0.204417	-0.345379	-0.255371	-0.1571	-0.192597	-0.273411	-0.268101	-0.19699	0.0516267	0.535673
20	5425005660205	Saison	-0.476109	-0.160761	-0.23122	-0.502544	-0.0475542	0.58183	0.422062	0.194866	0.305794	0.136355	-0.782314	-0.511116	-0.534434	-0.18805	-0.0925754	-0.681306	-0.333046	-0.102929	-0.499034	-0.250949	0.737597	0.887409	0.405081	0.623455	0.0484823	-0.869294	-0.538697	-0.384912	-0.0971671	-0.110732	-0.078944	0.776895	-0.482747	-0.305609	-0.380177	0.592803	-0.214493	0.668338	-0.387337	-0.233169	-0.153463	-0.196522	-0.286834	-0.273737	0.702508	-0.320335	0.0442719
122	5425029020191	Brett/cofermented	-0.521604	-0.429347	-0.234169	-0.548263	-0.122371	0.679977	0.560624	-0.238139	0.197564	0.407426	-0.404125	-0.309183	-0.841867	0.319408	-0.0457189	-0.364818	-0.392097	-0.399415	-0.533998	0.211786	0.558455	0.588417	-0.381055	0.327731	0.503309	-0.618671	-0.468772	-0.726983	-0.00341738	0.076253	0.0543276	1.27222	-0.983795	-0.434654	-0.583068	0.0732965	-0.312594	0.842497	-0.488937	1.37521	0.585529	-0.24644	-0.305116	-0.0250122	0.905435	-0.0248783	0.989822
169	5411676710004	Hoppy	-0.648377	-0.200088	-0.494678	-0.495997	-0.268548	1.02186	0.324248	0.495574	0.982968	0.207127	0.0753665	0.365504	-0.0730205	-0.313065	-0.385613	-0.687172	-0.313175	-0.533678	-0.469166	-0.164729	1.2812	0.172875	0.158607	0.868055	1.47716	-0.153398	-0.0516386	0.166759	-0.337577	-0.249166	-0.443857	1.48215	-0.432802	-0.397293	-0.519144	-0.16788	-0.311017	0.00185421	-0.372754	-0.228288	-0.16633	-0.200985	-0.311306	-0.266568	0.010106	0.355516	0.638916
194	5411098730307	Dubbel	0.646657	-0.0127621	0.268059	1.02528	0.648835	-0.530246	-0.421449	-0.393149	-0.288159	0.104325	-0.0882376	-0.0589276	-0.202728	0.431658	-0.285463	0.514837	0.0718164	0.813824	1.14978	0.433397	-0.396614	-0.387129	-0.201177	-0.39568	0.177135	-0.123585	-0.00541427	-0.17923	0.391222	-0.346672	-0.382257	-0.292358	0.111314	0.261874	0.390723	-0.255588	0.188645	-0.225387	-0.128665	0.122965	0.701254	0.659918	-0.304883	-0.276373	-0.21796	0.0613926	-0.226202
160	54055438	Wheat	-0.545036	-0.0606125	0.0610127	-0.55167	-0.379304	-0.254752	0.292258	-0.414145	-0.0879258	-0.129468	0.253303	-0.0515904	0.793429	-0.457129	0.050865	0.0124143	0.198979	-0.339955	-0.528005	-0.502051	-0.633324	0.287475	-0.30965	-0.675119	-0.425054	-0.17387	-0.340263	0.380767	-0.297449	-0.0516065	-0.620355	-0.928398	0.199704	0.30416	-0.164686	-0.133684	-0.0621262	-0.358736	-0.187334	0.272313	0.034575	-0.000143543	-0.307014	-0.278342	-0.349452	-0.931878	-1.09437
43	5041300503	Amber	-0.238932	-0.195313	-0.497728	-0.149132	0.0321965	0.0771284	-0.162672	0.722567	-0.47324	-0.000694587	-0.0768799	-0.246203	0.199687	0.0272216	0.444953	-0.374854	-0.119679	-0.43958	-0.496404	0.307022	-0.0332364	-0.124259	0.719348	-0.538147	-0.213598	-0.316369	-0.570701	0.370862	0.0966123	0.547728	-0.50567	-0.217471	0.0945	1.36292	-0.351102	0.388611	-0.159678	-0.35434	0.0425056	0.0798535	-0.166095	-0.202969	-0.27797	-0.260953	-0.346279	-0.442203	-0.410024
100	875213000082	Dubbel	1.1457	0.0809612	0.699269	1.46909	0.978618	-0.708263	-0.421449	-0.393149	-0.485691	-0.0729216	-0.212901	-0.355014	-0.183145	-0.227724	0.0491125	0.793381	0.0131358	0.205107	1.36981	1.84401	-0.725108	-0.387129	-0.319629	-0.406199	-0.124132	-0.19768	-0.271698	-0.0716152	-0.147104	0.104015	-0.468559	-0.556852	0.290275	-0.270202	0.779372	-0.551511	-0.0660976	-0.192566	-0.0463401	-0.257072	-0.181922	0.175109	-0.304883	-0.276373	-0.185139	-0.748188	-0.489688
7	5425025910809	Saison	-0.50287	-0.245486	-0.234169	-0.548263	-0.122371	1.03073	0.841576	0.186875	0.715922	1.03628	-0.420787	0.0158635	-0.3294	0.250941	-0.143659	-0.390912	0.132007	0.0933637	-0.533998	-0.489784	1.46535	0.503127	0.333523	1.08909	0.906741	-0.000378384	0.233998	-0.361492	-0.0183611	0.18126	-0.487237	0.789164	-0.878491	-0.291265	-0.583068	-0.402522	-0.630157	0.0568823	-0.0321667	-0.120511	0.0309831	-0.24644	-0.305116	-0.262031	0.0647812	0.015936	0.267635
62	5410228134879	Blond	0.135035	0.329663	0.120529	-0.185316	0.056126	-0.00874304	-0.0875728	-0.0300852	-0.410428	-0.0645448	-0.00872116	0.307028	0.552087	-0.214396	-0.171496	0.0767221	0.085008	-0.0691146	-0.341803	-0.249947	-0.17317	0.248439	-0.108277	-0.38144	-0.304527	-0.00114628	0.17312	-0.0628248	-0.199409	-0.25485	-0.297442	0.325243	-0.198487	0.366304	0.106045	0.555307	0.802905	-0.34708	0.182593	-0.238319	-0.173337	0.000962889	-0.303587	-0.275928	-0.340328	-0.287065	0.104901
55	5425023990698	Hoppy	0.607132	0.0535433	0.552033	1.31448	0.420511	0.138236	0.031354	-0.371472	0.618351	-0.426448	0.0442439	-0.282163	-0.0714375	0.0525671	0.295004	0.239858	-0.312533	-0.164277	0.467053	1.16741	1.42455	0.437763	-0.407755	1.69374	0.729732	0.326431	-0.155868	0.105469	0.253806	0.406547	-0.0679339	1.34943	-0.602406	-0.251574	0.538003	-0.759029	-0.188949	0.115772	0.0177866	-0.297577	-0.239478	-0.247786	-0.291095	-0.243888	0.156319	0.588079	1.35642
26	54125032	West Flanders ale	0.0229302	0.201205	-0.150246	0.192421	-0.346786	-0.473881	-0.0839478	-0.296927	-0.255603	-0.191721	0.398415	0.581403	-0.472225	0.10396	0.224636	-0.203848	0.364748	-0.0298394	-0.0615246	-0.445687	-0.41742	0.258873	-0.222622	-0.347964	-0.314187	0.358223	0.507916	-0.225324	-0.0453797	0.186057	1.74658	-0.83849	0.156666	-0.463238	0.0573623	-0.383394	-0.44853	-0.267968	-0.318329	0.609717	-0.163466	-0.217792	2.14804	2.11433	-0.253759	-0.241708	-0.117328
232	5411686700637	Kriek	-0.638861	-0.343274	0.378911	-0.255712	-0.342977	-1.33606	-0.514986	-0.260497	-0.953166	-0.279721	1.56184	-0.198717	1.53491	1.01897	1.20728	-0.764558	-0.370447	0.0349979	-0.0756538	-0.379087	-1.13796	-0.350514	-0.283492	-0.791793	-0.305655	1.40691	0.0598603	0.62812	1.31733	1.67579	0.729488	-1.39965	1.49932	-0.225325	-0.215626	-0.127908	-0.506092	-0.366236	-0.24106	-0.231139	-0.166492	-0.197427	0.710076	-0.108789	-0.355626	-1.01288	-0.111784
151	5411516001491	Faro	-0.0291485	-0.228984	-0.147123	0.0172054	-0.345912	-0.98084	-0.480933	-0.285435	-0.56816	-0.293055	-0.415878	-0.78816	0.322473	-0.370457	-0.293137	0.00596715	-0.0368882	-0.204207	-0.0521742	-0.394254	-1.17438	-0.515532	-0.168314	-0.790327	-0.315647	-0.3017	-0.812002	0.463	-0.344785	-0.232342	0.492561	-1.54087	2.14082	-0.461985	1.09456	-0.554886	-0.25368	0.00263817	0.913942	-0.22735	-0.173714	-0.209414	1.14375	-0.26415	0.0338578	-1.14314	-0.434587
61	5410702001314	Stout/Porter	1.48865	-0.299355	0.50891	0.818299	2.40719	0.00572449	-0.232552	-0.401681	0.0957234	0.86436	-0.636244	-0.0967368	-0.398989	-0.405109	-0.607546	1.40846	-0.726819	0.173278	-0.172496	2.35935	0.268884	-0.269491	-0.313095	-0.188409	0.759749	-0.559463	-0.0604845	-0.366905	-0.276261	-0.494877	-0.332442	0.166505	-0.629139	-0.033235	-0.215046	0.253784	-0.0104514	0.267012	0.729875	-0.255371	-0.1571	-0.192597	-0.273411	-0.268101	0.274439	-0.0169621	0.495098
156	5410228193371	Kriek	-0.568789	-0.449648	-0.0743071	0.0141847	-0.342977	-1.33606	-0.514986	-0.260497	-0.953166	-0.279721	1.46231	-0.464066	1.06307	1.85681	2.40617	-0.49154	-0.367268	-0.217268	0.286512	-0.376099	-1.04005	-0.350514	-0.283492	-0.69371	-0.305655	1.03901	-0.0512224	1.93996	1.26116	1.51795	0.212311	-1.49551	1.58493	-0.482113	0.0669186	-0.591637	0.107973	-0.366236	0.249498	-0.231139	-0.166492	-0.197427	1.36153	-0.280484	-0.355626	-1.3724	-0.566845
138	5411223010557	Kriek	-0.491229	0.0346469	0.0138198	-0.49387	-0.342977	-0.749122	-0.514986	-0.369153	-0.421033	0.108734	0.882503	1.02945	0.290666	0.826804	0.529195	-0.768422	-0.160003	-0.217268	-0.501365	-0.379087	-0.819783	-0.452489	-0.283492	-0.676919	0.0601069	0.586659	0.744568	-0.119424	0.799876	0.40514	2.76839	-0.862194	-0.856514	-0.482113	-0.254548	0.230254	-0.506092	-0.0307019	0.700032	-0.231139	0.537172	-0.197427	1.69277	1.86727	-0.00748634	-0.407784	0.490575
70	54085190	Blond	-0.881873	-0.485897	-0.34829	-0.535808	-0.266061	1.21097	1.41914	0.517169	0.773966	-0.315404	0.137922	-0.242508	0.125919	0.146943	0.222667	-0.255252	0.399234	-0.306526	-0.301118	-0.349788	0.366542	1.03789	0.0112898	-0.328346	-0.188878	-0.0203383	-0.0529282	-0.343846	0.13086	-0.365332	-0.0402736	0.222096	-0.325044	0.0207811	-0.45172	-0.363022	-0.0668779	-0.069359	0.622326	-0.0797842	-0.173337	-0.220921	-0.303587	-0.275928	-0.0558309	-0.175388	-0.418742
113	5425006700016	Blond	0.268463	0.82343	0.260863	-0.312549	-0.32425	0.133925	0.2693	-0.219585	-0.290645	0.171412	0.408634	0.350126	0.0165478	0.406485	0.403008	0.142915	0.594418	-0.186992	-0.378833	-0.131886	-0.489563	0.775385	-0.311761	-0.425361	-0.244711	-0.0566377	-0.185965	-0.401518	0.437058	-0.0499428	-0.42034	0.286117	0.167437	-0.251153	-0.0106358	-0.0948788	0.799019	-0.34708	0.129666	-0.238319	0.0532082	-0.220921	-0.303587	-0.275928	-0.340328	0.0841647	0.0964653
176	5411858000183	West Flanders ale	-0.580304	-0.217892	-0.460335	-0.253949	-0.346786	-0.904903	-0.400499	-0.254672	-0.522765	-0.279103	-0.809744	-0.240097	-0.663413	-0.245658	-0.367414	-1.06367	-0.403339	-0.306951	-0.537532	-0.445687	-0.969854	-0.337488	-0.288429	-0.535064	-0.314187	-0.503028	-0.316425	-0.511248	-0.0737436	-0.203302	3.78135	-1.00968	-0.289247	-0.463238	-0.304382	-0.202482	-0.379633	0.0127224	-0.387658	-0.254801	-0.163466	-0.217792	3.41913	3.81812	0.0292567	-0.745942	0.224929
105	5425006700405	Strong ale	1.77038	0.684066	-0.463816	1.8336	2.88009	0.118111	-0.454633	-0.360398	0.195815	0.287631	-0.0227234	0.706531	0.196988	0.0322532	-0.556249	1.73505	-0.65519	-0.178354	0.560027	2.91021	0.881181	-0.388513	-0.276182	0.790279	0.78382	-0.191924	1.1204	0.334522	-0.24757	-0.47527	-0.477907	0.44879	-0.70446	-0.448226	-0.0733579	-0.414086	-0.527503	0.706869	-0.387671	-0.251347	0.868182	-0.198519	-0.284384	-0.27997	-0.338178	0.943783	1.06399
167	5411858000077	Flanders old brown	0.686617	0.740311	0.705387	0.0235363	0.247349	-0.910773	-0.310606	-0.362969	-0.343886	-0.306886	0.0759659	0.292449	-0.201686	-0.328388	0.05846	0.192463	0.441995	0.300629	-0.373752	-0.437934	-0.497012	-0.174508	-0.313719	-0.253797	-0.162052	0.191111	0.265475	-0.0423277	0.0225743	0.284438	1.94272	-0.891587	-0.0228286	-0.486002	1.44603	-0.459738	-0.0343081	-0.194805	0.160637	0.0602633	-0.164529	-0.211174	0.690859	2.35394	-0.177995	-0.386588	0.0222673
59	5425005660601	Blond	-0.488252	-0.619155	-0.466497	-0.314755	-0.0474091	1.4813	1.47907	-0.0121641	0.693015	-0.297416	-0.585267	-0.190278	-0.426625	-0.304252	-0.378577	0.366703	-0.190084	-0.229173	0.381067	0.696096	0.332161	0.225492	-0.294197	0.363177	-0.143421	-0.650427	-0.195936	-0.478458	-0.126149	-0.504489	-0.0546812	1.53677	-0.517938	0.194669	-0.501358	-0.21859	-0.246938	-0.139406	-0.296887	-0.227761	0.140327	-0.220351	-0.305958	-0.276604	-0.131979	-0.206607	1.20667
135	5410908000029	Tripel	-0.436382	-0.306561	-0.364847	-0.0267125	-0.0127697	-0.160654	0.125005	-0.0728331	-0.597762	-0.258345	0.0725363	-0.439193	0.775341	0.245338	-0.317466	0.0707947	-0.00369633	-0.0498748	0.17708	-0.102656	-0.0697738	0.667904	0.34972	-0.752153	0.121083	-0.0333985	-0.130785	0.342401	-0.224063	-0.260859	-0.401076	0.190049	0.111806	-0.27056	-0.361295	-0.488847	0.212311	-0.156247	0.0758227	-0.00621109	0.272793	-0.23026	-0.304325	-0.27572	-0.142305	0.1556	-0.279691
82	5411516002269	Kriek	-0.221513	-0.220135	-0.429248	-0.49387	0.176002	-0.647504	-0.338462	-0.260497	-0.431632	-0.0550244	0.0529112	-0.283823	-0.028656	0.063519	0.545667	-0.66876	-0.371724	-0.388874	-0.501365	-0.185945	-0.912446	-0.452489	-0.283492	-0.57877	-0.305655	0.419843	0.612368	-0.119424	0.264176	0.16603	3.59408	-0.814365	-0.631581	-0.482113	-0.30464	0.109106	-0.218416	-0.148026	0.287007	-0.231139	-0.166492	0.434492	2.33975	2.80584	-0.132093	-0.285308	0.767833
241	608782666133	Kriek	-1.1564	-0.633486	-0.552616	-0.548263	-0.357143	-1.0815	-0.239618	-0.364904	-0.678498	-0.399621	0.400843	0.245442	-0.319425	-0.514672	1.21117	-1.64983	-0.777128	-0.580031	-0.533998	-0.489784	-1.04378	-0.269166	-0.183635	-0.693815	-0.484079	0.41476	-0.0903706	-0.63561	0.143854	1.22797	2.11404	-0.400434	-0.381227	-0.578043	-0.45901	-0.218195	-0.630157	-0.152072	0.205088	-0.280404	-0.235413	-0.24644	1.89124	2.0577	-0.144173	-0.563948	-0.0681857
128	5425014681017	Amber	-0.76839	-0.427685	-0.162039	-0.543088	-0.20899	-0.128815	-0.443415	-0.427417	0.221859	0.787328	-0.74598	-0.420803	-0.22164	-0.447208	-0.60109	-0.41491	-0.22544	-0.121265	-0.496404	-0.0986149	-0.145512	-0.398864	-0.31814	-0.172533	0.64394	-0.738151	-0.356311	-0.437766	-0.268091	-0.477821	0.273401	-0.513083	-0.524691	-0.165393	-0.469186	0.430637	0.141103	2.08504	-0.0347491	-0.254103	-0.166095	-0.202969	0.376166	-0.260953	2.09918	-0.315444	-0.526314
244	5413784109060	West Flanders ale	0.202035	0.392506	-0.115277	-0.0200422	-0.138184	-0.922061	-0.400499	-0.339182	-0.458453	-0.279103	-0.160211	0.162769	-0.484123	-0.341949	0.19985	0.520263	0.516556	0.372599	0.332133	-0.445687	-0.801905	-0.209891	-0.288429	-0.485415	-0.314187	-0.302457	0.153163	-0.33398	-0.276283	-0.365858	0.496743	-1.06247	0.25741	-0.463238	2.18923	-0.207185	0.118465	0.221583	0.0263018	-0.254801	-0.163466	-0.217792	1.34047	0.395773	0.233976	-0.602367	-0.528949
178	620670293948	West Flanders ale	-0.00075945	-0.109631	0.0874664	-0.0125733	-0.227618	-0.34739	-0.330676	-0.339182	0.00257408	0.164109	-0.544953	-0.0322357	-0.599684	-0.0689453	-0.546571	0.155229	0.196275	0.41235	0.170635	-0.445687	-0.729733	-0.190629	0.126619	-0.417499	-0.314187	-0.19533	-0.266549	-0.160401	-0.043916	-0.383273	1.18458	-0.876628	1.47417	-0.463238	-0.264677	-0.0479361	-0.263569	-0.326714	0.282677	0.177525	-0.163466	-0.217792	0.793813	0.757652	-0.318462	-0.739036	-0.317482
110	5411098730291	Blond	-0.572065	-0.82453	-0.0869693	0.0253555	-0.292356	-0.721614	-0.0906368	0.142668	-0.842155	-0.324295	1.67057	1.47918	1.68321	-0.131904	-0.0448426	-0.25457	-0.494279	0.116734	0.111318	-0.272215	-0.919263	-0.189374	0.337803	-0.844032	-0.357995	0.743337	1.00654	1.0184	-0.0895492	-0.254221	1.37511	-0.131536	0.537492	-0.0661298	0.0264008	-0.331299	0.208079	-0.356219	0.523898	-0.234354	-0.197774	-0.223162	-0.331197	-0.277935	-0.350926	0.531859	0.380142
231	5425025390090	Stout/Porter	2.66113	-0.962856	-0.137663	-0.10787	4.10416	-0.468593	-0.426447	-0.183953	-0.113274	0.42636	-1.01041	-0.12212	-0.740392	-0.205722	-0.474216	1.80513	-0.860901	0.0755941	0.264818	2.94956	-0.329907	-0.358311	-0.0715653	-0.292066	0.170833	-0.88601	-0.0699164	-0.625168	-0.321917	-0.594371	-0.317703	0.0370943	-0.19428	-0.53469	-0.376216	-0.372437	-0.551785	-0.349733	-0.436071	-0.257868	-0.17204	-0.224802	-0.319331	-0.280698	-0.342363	0.230987	1.20102
112	5410908000012	Brown	0.468378	0.305441	0.178585	0.248338	-0.371552	0.16114	-0.28566	-0.00187455	0.0993549	-0.33756	0.80996	0.266827	0.861221	0.0935717	-0.347097	0.0182027	-0.135525	0.31164	0.491975	-0.352289	0.520574	-0.0163648	-0.0288096	0.764075	-0.0543916	0.543343	0.568699	0.609701	-0.083713	-0.389103	-0.474612	0.101216	-0.447679	0.352626	-0.221339	-0.412013	0.831776	-0.0830587	-0.0646532	-0.256074	-0.17638	-0.218965	-0.307488	-0.280144	-0.0564604	0.624462	-0.0973968
219	5411681401775	Hoppy	-0.0523045	-0.218136	-0.072926	-0.413761	0.0693873	1.07545	0.152276	1.18342	1.20109	0.284363	-0.318565	0.0134133	-0.105778	-0.0493646	-0.514644	-0.0587381	-0.0308703	-0.133429	-0.123528	0.00784203	0.781964	-0.00603552	0.841024	1.32111	-0.14215	-0.327767	-0.0189822	-0.0503144	0.139443	-0.510238	-0.136973	0.735499	-0.355779	-0.259532	-0.15276	-0.0719445	-0.473108	0.834983	-0.0532323	-0.114822	-0.164721	-0.204438	-0.32365	-0.265263	0.856783	0.284113	0.370547
129	5410228146162	Brown	0.551272	0.167147	0.226592	-0.00249534	1.79889	-0.218869	-0.460509	-0.0501638	-0.306439	-0.0746167	-1.29871	-0.658588	-0.714302	-0.437523	-0.464404	0.537196	0.188473	0.611881	0.377442	1.04613	-0.642914	-0.410507	-0.00330577	-0.553649	-0.229728	-1.09942	-0.615392	-0.52086	-0.278974	-0.37992	-0.380103	-0.324918	0.067203	2.68456	0.643929	-0.202105	0.205556	0.229007	0.195767	-0.246406	-0.180679	-0.220199	-0.331983	-0.295206	0.265101	0.221601	-0.19114
42	5411024000047	Lambic	-0.812463	-0.256395	-0.371147	-0.548263	-0.357143	0.100682	0.00993162	-0.238139	0.208317	0.0182906	-0.241342	0.707215	-0.841867	-0.0301324	0.306776	-0.731873	-0.132999	-0.576444	-0.533998	-0.489784	-0.756587	-0.269166	-0.381055	-0.259208	-0.484079	-0.361042	0.118479	-0.726983	-0.385344	0.257046	3.25091	-0.17643	-0.421019	-0.337895	-0.583068	-0.746312	-0.630157	-0.361026	-0.488937	0.164872	-0.235413	-0.24644	3.82602	3.11607	-0.353127	-0.703588	-0.0293834
72	54121096	Hoppy	-0.647606	-0.113712	-0.327582	-0.523974	-0.37175	1.70537	1.13146	2.91243	0.0907681	0.247538	-0.00941463	-0.548215	-0.583932	0.734943	0.556055	-0.0378429	0.219243	-0.359838	-0.297813	0.0029017	0.774079	0.985419	1.20955	0.223754	1.46496	-0.00839013	-0.414769	-0.322213	0.447895	0.197994	-0.154169	0.391731	-0.363803	-0.141839	-0.310214	-0.223111	-0.109458	0.395263	0.10994	-0.228647	-0.168265	-0.204316	-0.323671	-0.265117	0.438647	-0.139958	0.385503
186	112161945	Strong ale	1.55436	0.143146	2.46221	1.17358	1.60524	0.0696919	-0.405858	0.23466	-0.139914	-0.522916	0.764371	0.808086	1.16859	0.229197	0.0720113	1.56242	0.26983	0.88959	0.16761	2.31925	0.359209	-0.358209	0.740727	-0.341096	1.86183	1.33526	1.06333	0.842821	1.62248	0.271611	-0.431903	0.0193944	-0.341298	-0.414653	-0.164123	-0.731916	0.582481	-0.376104	-0.498209	-0.294403	-0.171125	1.23067	-0.310952	-0.290186	-0.374259	0.876402	1.04712
109	5412858000067	Brown	-0.0926578	-0.714097	0.261752	0.112845	0.336243	1.22555	0.68565	0.0475137	1.18944	1.02275	0.21357	0.577593	-0.173034	-0.0293152	-0.233365	0.305031	0.0534366	0.301666	0.203907	0.0797357	0.588603	0.786347	0.186059	0.542303	-0.121043	0.25438	0.168509	-0.311076	-0.313885	0.0738185	-0.474612	0.395514	-0.314632	-0.208449	-0.336597	-0.373973	-0.405838	0.307484	0.330576	0.451817	0.338523	0.234116	-0.307488	-0.280144	0.316999	0.555505	0.172581
246	5410783001432	Blond	-0.372996	-0.057813	-0.236765	-0.495997	-0.101333	-0.0154675	0.282354	0.0875485	0.0773712	-0.329769	0.249369	0.465855	0.4047	-0.35535	-0.135234	-0.16608	0.0124767	0.400122	-0.0388121	-0.178877	0.16121	0.324442	0.14516	0.0984947	-0.355055	0.508035	0.37499	0.54333	-0.337577	0.210805	-0.443857	-0.101686	-0.0616385	-0.537466	-0.0555377	-0.536749	0.0796158	-0.352271	-0.462283	-0.228288	-0.16633	-0.200985	-0.311306	-0.266568	-0.34402	0.316404	-0.310896
97	5411676700005	Hoppy	-0.173405	0.338595	0.175648	-0.523458	-0.215037	0.662598	-0.355483	-0.394371	1.19592	-0.058952	0.243599	-0.0364076	0.618037	-0.364842	0.0051488	0.678995	0.720516	0.707236	-0.511303	0.137124	1.33484	-0.255915	-0.292036	1.63117	-0.0543916	-0.0881344	0.0186664	0.437331	-0.313885	-0.1799	-0.474612	0.962448	-0.498344	-0.429244	-0.525936	1.23574	-0.0316969	-0.0830587	0.923657	-0.256074	-0.17638	-0.218965	-0.307488	-0.280144	-0.0564604	0.770397	0.568503
87	5412896001507	Stout/Porter	0.701219	0.797736	0.293904	0.480473	-0.378415	0.155082	0.281093	-0.0107108	-0.0719931	0.29195	0.194727	-0.0245194	0.0467582	-0.387424	0.0781322	0.767146	-0.107636	0.313983	1.49721	-0.450186	-0.542696	-0.358311	0.370527	-0.424941	-0.250197	0.395437	-0.572094	0.530892	0.203614	0.426215	-0.45226	-0.942803	2.94548	-0.53469	0.285516	-0.211368	-0.551785	-0.349733	-0.0357196	-0.257868	-0.17204	-0.224802	-0.319331	-0.280698	-0.342363	-0.672343	-0.52696
220	5412783053015	Kriek	-0.408169	-0.165473	-0.340542	-0.193791	-0.266369	-1.14423	-0.426724	-0.314825	-0.747333	-0.279721	1.09396	0.465847	0.495152	0.768338	0.85414	-0.929926	-0.323378	-0.493627	-0.501365	-0.463575	-1.04999	-0.350514	-0.198884	-0.815396	-0.305655	0.777025	-0.128869	0.86729	0.535803	0.933232	0.10782	-1.47929	2.10747	-0.482113	-0.207488	-0.591637	-0.145637	-0.19789	-0.404579	-0.231139	-0.166492	-0.197427	0.699319	-0.280484	-0.175486	-1.33216	-0.33424
201	741360987296	Stout/Porter	0.361172	0.426391	0.228396	-0.298472	-0.16167	-0.377381	-0.257196	0.0359427	-0.409513	-0.150014	0.380034	0.453958	0.0816726	0.0337927	0.144896	0.451965	0.442565	0.34148	0.285881	0.792878	-0.644233	-0.384329	-0.156588	-0.231776	-0.0952378	-0.00477356	0.13306	-0.140893	0.0883107	-0.494877	-0.514428	0.359669	0.300748	0.0181811	-0.438717	0.574717	-0.0448665	0.299424	-0.0459573	-0.255371	-0.1571	0.249794	-0.273411	-0.268101	0.312283	0.246201	0.557124
14	54040014	Brett/cofermented	-0.0803574	0.17476	0.096995	-0.418535	-0.347589	0.172101	-0.0872363	-0.209503	-0.0767475	0.607324	0.0195197	0.131314	0.313136	0.641336	-0.0664729	-0.454547	-0.271822	-0.0399738	-0.467964	-0.0924866	0.321925	-0.361346	-0.318232	0.281412	1.04348	-0.307718	-0.326534	-0.525154	2.08423	-0.361484	-0.14575	0.437437	-0.97754	-1.26e-05	-0.0990303	0.0791047	-0.279851	0.566721	0.391299	-0.248143	-0.160148	-0.204597	0.00741206	0.452407	0.594455	-0.0156841	0.375686
173	5425005660809	Stout/Porter	0.339507	0.672025	0.332363	-0.274383	0.503647	0.24026	0.325603	-0.19379	0.610447	0.197423	-0.639881	-0.0881299	-0.405897	-0.158558	-0.377985	0.869199	-0.252496	0.456388	-0.0399537	0.787886	0.0620218	-0.0210972	-0.078334	0.319453	-0.0923781	-0.330635	-0.16843	-0.251544	-0.276261	-0.0724747	-0.514428	0.317871	0.602988	-0.191857	-0.39972	0.684267	-0.416773	0.243223	-0.242335	-0.255371	-0.1571	-0.192597	-0.273411	-0.268101	0.25065	0.131858	0.297286
37	5410908000036	Strong ale	0.741933	0.437218	0.325327	0.62424	0.0316295	-0.0622315	-0.18599	-0.286574	0.269155	0.0227538	-0.0423421	0.276326	-0.203973	-0.261451	-0.104428	0.629057	0.331915	0.498252	0.830585	0.16373	0.124953	-0.116005	-0.23731	0.250051	-0.0817275	0.518633	0.507552	0.321046	-0.159745	0.148715	-0.544223	0.293535	-0.038268	0.400412	0.61984	-0.297222	-0.00183809	-0.0545873	-0.1235	-0.253258	-0.161984	-0.203216	-0.287465	-0.260093	-0.0368212	0.91084	0.196999
119	5411831000742	Pils/Lager	-0.081176	0.239397	-0.343959	-0.134483	-0.204352	-0.185471	-0.49412	-0.295495	0.00669373	0.116268	-0.253846	0.277351	-0.271083	-0.416758	-0.319872	0.0884278	0.494466	-0.228582	-0.239362	-0.285501	-0.350974	-0.443865	-0.293108	-0.0380991	-0.178674	-0.517257	-0.213225	-0.298904	-0.349592	-0.358065	-0.43015	-0.188693	-0.103411	0.0479686	-0.142939	1.01082	0.0877002	0.267275	0.755528	-0.221194	0.0288897	-0.211215	-0.28626	-0.237812	0.272548	-0.407223	-0.673036
177	5425100322608	Fruitbeer	-1.12563	-0.359508	-0.689773	-0.599111	-0.403207	-0.607662	-0.368018	0.211053	-0.723663	-0.463909	0.624901	-0.69959	0.650067	0.604125	0.133228	-1.07045	-0.421667	-0.736755	-0.533148	-0.461877	-0.959519	0.0116892	-0.191818	-0.650075	-0.603584	-0.0187545	-0.673875	0.488459	0.360877	0.029363	1.87607	-1.06999	-0.00243845	-0.634992	-0.657462	-0.756967	-0.737226	-0.34493	-0.255761	-0.269269	-0.23503	-0.268517	2.30235	1.79386	-0.342487	-1.06034	-0.500449
106	5413977000044	Christmas	0.745441	0.752761	0.426223	0.522077	0.337214	-0.189697	-0.268058	-0.397618	0.124088	-0.186512	0.40434	0.808293	0.317893	0.57284	-0.629604	0.602839	0.568301	0.568563	0.0189364	-0.233597	0.224927	-0.189781	-0.312831	0.31358	-0.154083	0.478676	0.556537	-0.0978569	-0.199752	-0.530858	-0.482335	0.0476621	-0.229991	-0.161362	1.25416	0.221313	0.00380813	-0.344434	-0.0939074	-0.268796	-0.165453	-0.204895	0.0356944	-0.274153	-0.336182	0.861356	-0.351174
159	5411686700668	Flanders old brown	0.0217771	-0.174501	0.0474339	-0.0641689	0.341906	-0.574645	-0.243133	-0.278459	-0.250166	-0.142013	0.289986	0.286455	0.0194195	0.483489	-0.0159697	-0.429206	-0.178855	-0.184551	0.0165519	-0.372221	-0.431624	-0.114456	-0.182106	-0.190034	-0.162052	0.643483	1.01747	-0.225073	0.495481	0.220527	1.505	-0.727545	0.469992	-0.205657	0.361191	-0.20962	-0.0700115	0.0136956	0.00387719	-0.236587	1.19176	-0.211174	1.71223	0.800543	0.0296148	-0.0137696	0.274568
90	54017016	Pils/Lager	-0.344731	0.0536556	-0.12847	-0.233008	-0.274084	-0.790716	-0.497215	-0.133566	-0.513926	-0.292679	-0.246477	-0.446777	-0.0527441	-0.421723	0.204111	0.351206	0.410503	0.312519	0.207429	-0.346365	-0.67476	-0.430595	-0.174006	-0.486081	-0.349085	-0.882929	-0.876467	-0.573028	-0.298	-0.172113	-0.387568	-0.375743	-0.157819	-0.469546	-0.207889	-0.166959	0.268157	-0.215307	1.02255	-0.235024	-0.183778	-0.233774	-0.325331	-0.290134	-0.210605	-0.408797	-0.0925274
92	9120041150685	Amber	0.569275	0.134908	0.626843	-0.548263	0.0341446	0.875543	0.942906	1.2479	-0.0635871	-0.0861874	0.618722	0.797133	0.0515592	-0.040668	0.0114091	0.49708	0.19648	0.892454	-0.032625	-0.181588	0.812309	0.299735	1.05235	0.394428	-0.184149	0.525938	1.09225	0.26235	0.0115543	-0.280188	-0.155979	0.520899	-0.41231	-0.157526	-0.363456	-0.746312	-0.630157	-0.164622	-0.280951	0.0393816	-0.235413	-0.037702	-0.305116	-0.262031	-0.142963	-0.304535	0.224952
93	5425006700139	Tripel	-0.374407	-0.886217	-0.26729	0.44875	0.438466	0.582501	0.68231	1.04401	-0.193148	-0.258345	-0.592918	-0.384657	-0.460932	0.00615579	-0.318705	-0.2475	-0.880184	-0.0178743	0.429981	0.468984	0.234754	0.516875	0.371917	-0.349961	-0.279515	-0.323939	-0.344616	-0.0437174	0.124488	-0.210152	-0.485569	0.41476	0.142062	-0.0848526	0.801388	-0.465283	-0.203976	0.240004	-0.392145	0.642139	-0.194457	0.0748299	-0.304325	-0.27572	0.271348	0.246187	0.441722
238	5412896000432	Blond	0.548044	-0.206596	-0.0747606	0.23552	0.457104	-0.174917	-0.129476	-0.0689551	-0.208557	0.18371	-0.36468	-0.181058	-0.0108961	-0.316722	-0.355692	-0.361839	-0.375077	-0.312817	-0.120444	-0.16531	-0.396645	-0.109101	-0.140528	-0.527256	-0.0330988	-0.456001	-0.130063	-0.332525	-0.313072	-0.3127	0.391931	-0.0661261	-0.0414768	1.56116	0.247699	0.384342	0.936795	0.308098	0.0310472	-0.120309	-0.184974	0.0747446	-0.275693	-0.276884	0.35501	-0.160812	-0.322158
76	5412583240837	Blond	-0.222891	-0.0143598	-0.241046	-0.219981	-0.292356	-0.0319996	0.32689	-0.080568	-0.256847	-0.324295	-0.538611	-0.0973268	-0.0463971	-0.275446	-0.426075	0.0757034	-0.324669	0.229862	-0.234425	-0.144664	-0.400675	-0.227811	-0.266323	-0.329719	0.161087	-0.153548	0.291497	-0.332879	-0.0554235	-0.349581	0.588229	0.288956	-0.211457	1.8311	-0.144193	-0.239374	0.525997	-0.356219	0.0707327	-0.234354	-0.0379366	1.01373	-0.331197	-0.277935	-0.350926	0.191182	0.172153
107	5412343152332	Dubbel	0.294138	-0.0334315	0.109706	-0.065078	-0.175528	-0.234787	-0.358608	0.0515308	-0.095921	0.00327217	0.379991	0.416062	0.0152955	0.250222	0.0499711	-0.283734	-0.470312	0.0389312	0.198584	-0.319273	0.0129889	-0.272291	-0.0141173	0.190931	-0.0303591	-0.137331	-0.510596	-0.11659	0.126528	0.306838	-0.468559	0.176006	0.0301251	-0.270202	0.123558	-0.0803144	-0.0752664	-0.225387	0.111612	-0.257072	-0.181922	-0.217697	-0.304883	-0.276373	-0.21796	-0.052053	0.129831
205	793573165763	Brut	-0.117174	0.633682	0.830016	-0.592388	0.178785	1.20921	-0.405858	-0.458309	1.31693	1.5111	0.309047	1.12616	0.42052	-0.497612	-0.294072	0.032851	0.0670258	0.33692	-0.526737	0.0772562	0.524734	-0.358209	-0.302656	0.83475	0.970804	0.438944	1.87378	0.191059	-0.322177	-0.251962	0.333078	0.304294	-0.994607	-0.127874	-0.513726	2.31719	-0.594249	-0.376104	-0.498209	-0.294403	-0.171125	-0.243971	0.766302	0.990114	-0.374259	0.0200066	0.610144
206	54085015	Brown	0.066961	-0.0214137	0.0354453	0.252767	-0.360738	-0.171839	0.191385	-0.396648	0.212057	-0.388051	-0.0719571	0.232059	0.0590775	-0.295321	-0.171185	0.170423	-0.0209635	0.49543	-0.521319	0.192627	-0.0456225	-0.410507	-0.296757	-0.251445	-0.229728	-0.0296695	0.159028	-0.14219	-0.278974	-0.0671019	-0.380103	-0.169869	-0.383921	-0.106759	-0.455684	-0.276392	0.31757	-0.387535	-0.34834	-0.246406	-0.180679	-0.220199	-0.331983	-0.295206	-0.378252	-0.0974614	-0.293892
53	5411681037004	Brown	1.07875	0.0314785	0.525609	1.42217	0.075386	-0.102545	-0.355483	-0.240378	0.109954	-0.233082	0.171653	0.381069	0.0969927	-0.0448353	-0.366146	0.887734	0.193151	0.654809	0.675977	0.205853	0.510734	-0.172855	-0.292036	0.611733	-0.0504198	0.36574	0.370128	0.0868341	-0.160437	-0.204069	-0.410863	0.324864	-0.121474	-0.329807	0.354542	0.0722881	-0.0394306	-0.260071	-0.247869	-0.149478	-0.17638	-0.218965	-0.307488	-0.280144	-0.249749	0.910545	0.409486
24	5411656050212	Kriek	-0.502816	-0.113274	-0.429248	-0.49387	-0.223954	-0.647504	-0.335442	-0.260497	-0.395125	-0.0207512	0.304978	0.279294	-0.295869	0.151638	0.626812	-0.565613	-0.16106	-0.417274	-0.501365	-0.379087	-0.722722	-0.452489	-0.283492	-0.588211	0.0601069	0.308203	0.16196	-0.0698053	0.148855	0.882171	2.79266	-1.00894	-0.112981	-0.482113	-0.160429	-0.400153	0.378242	0.137644	-0.404579	-0.231139	-0.166492	-0.197427	0.811598	2.03208	0.172654	-0.552229	0.0461666
136	54085176	Blond	0.102706	0.114742	-0.526031	0.118264	-0.044113	0.234868	-0.279699	0.36038	-0.0479195	-0.0861874	0.411989	-0.0251077	0.737229	-0.32507	0.59178	0.0265412	-0.0614043	-0.352344	0.246611	-0.489784	0.340844	-0.513258	0.00517762	0.144307	-0.484079	0.360879	-0.0331681	0.202746	-0.385344	-0.0287539	-0.295992	-0.0208287	-0.314073	-0.434654	0.337134	-0.358367	0.0049696	-0.361026	-0.488937	0.424351	1.50669	0.193756	-0.305116	-0.262031	-0.353127	-0.159757	-0.898338
69	5411081000332	Tripel	-0.240571	-0.325732	-0.242526	0.152972	-0.0668188	-0.323885	-0.338784	-0.0830639	-0.184146	0.0493399	0.728343	0.777233	0.84709	-0.336555	0.0565433	0.222627	-0.0893568	0.496053	0.036468	0.0150745	-0.400414	-0.412008	0.00421524	-0.248252	-0.302602	0.160626	-0.0402459	-0.118061	-0.0908015	-0.288462	-0.366408	-0.127241	-0.307224	-0.473926	0.383463	-0.125333	-0.363067	-0.012313	0.32372	-0.218809	-0.183302	-0.216298	-0.324601	-0.290501	0.0139373	0.717643	-0.12975
180	5411633330047	Christmas	1.15588	1.24121	0.630935	1.2136	0.0534598	-0.37018	0.265929	-0.243625	-0.0890152	-0.339815	0.239696	0.141068	-0.22901	0.166181	0.425802	1.00353	0.903228	0.644918	1.34182	-0.496449	-0.318613	-0.0587912	-0.00732086	-0.157512	-0.274263	0.782399	0.33064	0.390897	0.0448848	0.647312	-0.609832	-0.391953	1.50553	-0.44214	0.0896669	-0.517681	-0.17871	-0.344434	-0.450762	1.0269	-0.165453	-0.0752794	-0.287917	-0.274153	-0.336182	0.744132	-0.341882
49	5410228208358	Blond	0.424359	0.411677	-0.260315	0.26465	0.618349	-0.687695	-0.407149	-0.347584	-0.626013	0.46024	-0.575346	-0.308314	-0.282925	-0.184977	-0.187377	-0.0596159	0.00986797	-0.299813	-0.306388	0.258397	-0.607431	0.0875533	-0.379782	-0.561728	0.649382	-0.280816	-0.216943	-0.209953	-0.313401	-0.175969	-0.186844	-0.697589	0.729085	1.74593	0.797996	0.35657	-0.461031	0.079074	0.770303	-0.224175	-0.162649	0.0677609	-0.337389	-0.287613	0.101286	-0.769885	-0.903361
243	5412138802510	Wheat	-0.426434	0.209235	-0.254129	-0.55167	-0.144531	0.0212438	0.515809	-0.414145	0.214013	-0.207827	0.0313954	0.12472	0.448298	-0.172727	0.0418193	-0.638743	-0.160271	-0.561706	-0.144356	-0.117257	-0.333492	0.0527925	-0.161585	-0.236792	-0.12155	-0.168304	-0.20984	0.264833	-0.297449	-0.0958501	-0.369044	-0.203942	-0.173657	0.751684	-0.353544	0.323185	0.837312	-0.358736	-0.316139	0.111032	0.552276	-0.222693	-0.307014	-0.278342	-0.349452	-0.351639	0.0866007
134	54004238	Strong ale	1.44834	0.214595	-0.0228222	2.01684	0.217706	-0.576441	-0.448713	0.0803972	-0.464668	-0.132201	0.472188	0.608963	-0.214166	-0.130602	-0.537124	0.922712	0.722764	-0.657746	0.659622	-0.172372	0.364301	0.00809093	0.148763	-0.0298414	0.241876	0.998492	0.19538	0.33071	-0.250022	0.770278	-0.505538	0.103125	0.779235	-0.441325	0.260472	-0.181313	0.655728	-0.361598	-0.272711	-0.257633	-0.159599	-0.1815	-0.252535	-0.252077	-0.352385	1.5175	0.295509
193	5411098700034	Blond	-0.63571	-0.188068	-0.194295	-0.494411	-0.303443	0.150822	0.484403	0.477701	-0.412722	-0.0558125	0.53731	-0.0667739	0.0760117	0.296691	0.740878	-0.334583	-0.110357	-0.0706311	-0.418996	-0.0614113	-0.499158	0.150449	-0.294197	-0.454715	-0.327668	0.124857	0.279731	-0.6426	0.900099	0.287594	-0.189869	0.0511304	-0.192635	-0.308641	-0.127462	0.718901	0.398917	0.0957591	-0.210134	-0.0533728	-0.179348	-0.220351	-0.305958	-0.276604	0.103186	0.131322	-0.482181
39	5430000193009	Hoppy	-0.223524	-0.588884	0.158462	-0.137763	0.018359	1.80333	1.12832	0.899136	2.12345	1.17126	0.33191	0.103525	0.206284	0.308855	-0.227003	-0.478858	-0.414272	-0.598923	-0.0634856	-0.218566	2.20112	1.20549	1.63426	2.36443	1.18656	-0.252422	-0.117618	-0.36218	-0.0816786	-0.120431	-0.297428	1.48013	-0.741203	-0.595708	-0.537891	-0.342287	-0.62837	0.412581	-0.281188	-0.297577	-0.239478	-0.247786	-0.291095	-0.243888	0.436616	1.09123	1.1539
240	5410783004594	Tripel	-0.412921	0.00711911	0.0843332	-0.570381	-0.158096	0.580178	-0.220081	0.825495	-0.0378433	0.534406	0.374844	0.0297628	0.256323	1.2542	-0.162335	-0.0100149	-0.259674	0.302809	-0.539723	0.213752	0.533949	-0.0462132	1.07871	-0.259758	0.077705	0.459267	0.156793	0.608459	0.59605	0.19065	-0.348322	0.2078	0.469689	-0.330419	-0.351783	-0.487554	-0.334529	0.318839	-0.00963193	-0.248464	-0.171021	-0.213775	-0.300709	-0.268046	0.342224	1.06872	0.135555
12	5410228141587	Lambic	0.522431	-0.261392	0.246506	1.20525	0.0111573	-0.928205	-0.480933	-0.0801325	-0.866741	-0.293055	1.41798	-0.265756	2.17175	0.652679	0.765103	0.594947	0.0947909	-0.134372	0.988852	-0.394254	-1.21839	-0.515532	-0.168314	-0.718409	-0.315647	1.37268	-0.299638	3.06311	1.46635	1.65209	-0.361647	-1.32893	1.21878	-0.461985	2.14016	-0.554886	-0.296473	-0.0319324	-0.183132	-0.22735	-0.173714	-0.209414	0.314393	-0.316077	0.00633991	-1.26753	-0.358163
150	5425024150275	Brett/cofermented	0.398418	0.11197	0.203344	-0.340995	0.545454	0.412697	-0.257659	-0.183763	0.600421	-0.293669	0.244405	0.1073	-0.161825	0.787219	0.327971	0.535293	0.676583	0.400151	0.116902	0.79616	0.252562	-0.0227638	-0.102865	0.448837	-0.016061	0.0502323	-0.134067	-0.0338726	0.284679	0.0321051	-0.366788	0.0592925	-0.646254	0.109186	-0.397262	0.0864025	0.0499104	0.525044	0.0289089	0.256378	-0.160148	0.231388	-0.349897	-0.154054	0.546806	0.0747282	0.372388
23	5411681014005	Tripel	-0.605247	-0.238838	-0.310259	-0.466458	-0.235908	0.674696	0.214678	-0.238959	0.713268	-0.114836	-0.539042	-0.231568	-0.488744	-0.150175	-0.489547	-0.487715	-0.124277	-0.240381	-0.378125	-0.333787	0.455103	0.555753	-0.303137	0.51891	-0.132273	-0.658209	-0.278596	-0.423125	-0.0271421	-0.414317	-0.238702	0.222678	-0.621255	-0.0900036	-0.125216	0.228669	0.00221593	-0.189075	0.131217	-0.138496	-0.187999	-0.0642424	-0.316064	-0.284277	-0.164324	-0.0445334	-0.253007
226	5412186000715	Strong ale	0.170801	-0.231946	0.0890562	0.254382	0.189499	0.71847	0.617989	0.719479	0.609305	0.15744	-0.179411	0.110287	-0.664175	0.0346591	-0.302967	0.552884	0.348051	0.454533	0.62976	0.166962	0.62828	-0.150447	-0.316957	0.34859	0.365795	-0.120948	-0.394013	-0.348616	0.165186	0.0190651	-0.516629	0.56478	-0.731511	-0.273947	-0.454447	0.0861164	0.790916	0.636757	-0.347042	-0.0360229	-0.166568	-0.218387	-0.310482	-0.267195	0.669321	0.4701	0.24632
29	5410702000331	Saison	-0.578027	-0.175433	-0.417978	-0.511049	-0.246441	0.0957017	0.260725	-0.317326	0.265896	-0.266476	0.534912	0.325997	0.762527	0.150091	0.0317815	-0.407933	0.00255474	-0.267937	-0.510623	-0.306637	1.05544	0.616123	-0.254582	0.958939	0.218075	-0.0501586	0.398051	0.424379	0.298393	-0.448082	-0.503409	1.28027	-0.350102	0.973768	0.121487	0.279237	-0.231113	-0.350481	-0.383441	-0.232899	-0.157613	-0.207717	-0.298919	-0.277262	-0.342059	0.408374	1.17449
132	5410702000379	Saison	-0.114269	-0.30321	-0.349447	0.26692	0.29599	0.219989	0.0820626	-0.335533	0.342924	1.35072	-0.541025	0.127435	0.0366032	-0.109787	-0.102391	0.0210133	-0.50289	-0.485384	0.79262	0.145174	0.959185	0.80869	0.228683	0.606344	2.02726	-0.274719	-0.243784	0.438681	-0.326653	0.0470635	-0.539067	0.744655	0.648285	1.10044	-0.0904287	0.142181	0.422247	0.33727	0.101249	1.15083	0.314644	-0.230299	-0.33304	-0.289586	0.343687	-0.231933	0.511899
16	5411098700003	Dubbel	0.402102	-0.184196	1.24466	-0.012744	0.344795	-0.409695	-0.421449	-0.393149	0.0412891	-0.230209	-0.640695	-0.559458	-0.395733	-0.0665615	-0.228365	0.285661	0.114904	-0.0732301	0.408108	0.121321	-0.19687	-0.254956	-0.319629	-0.191785	0.0332448	-0.186901	-0.12868	-0.132755	0.170415	0.0402008	-0.468559	-0.258413	-0.384598	-0.184169	-0.170409	0.164267	0.92919	-0.107068	0.155769	-0.135144	-0.181922	-0.217697	-0.304883	-0.276373	-0.0996412	-0.632939	-0.217144
47	5412583240363	Tripel	0.107204	-0.175973	-0.028117	-0.268441	0.128375	-0.320231	-0.0527033	-0.412583	-0.231533	-0.203454	-0.475744	-0.533907	-0.236449	-0.318202	-0.361448	0.0763465	-0.0482895	0.552663	-0.326031	-0.0438428	-0.531504	-0.138552	-0.313769	-0.294845	-0.16856	-0.142568	-0.103339	0.312417	0.087377	-0.230781	-0.384763	-0.171949	-0.168028	0.00513558	0.143725	0.212373	0.971566	-0.360051	0.18635	-0.258196	-0.198345	0.164615	-0.303155	-0.269954	-0.351799	0.575787	-0.55368
164	5425007658828	Blond	-0.373406	-0.30749	-0.170595	-0.453922	-0.27185	0.377907	-0.278801	0.133437	0.158618	-0.278313	-0.295012	-0.24149	-0.245248	-0.408511	-0.0615467	-0.837826	-0.558708	-0.246506	-0.494199	-0.25896	0.480662	-0.26005	-0.127163	0.342902	-0.310445	0.0648717	-0.0352942	0.0911168	-0.3023	-0.187928	-0.480624	0.0433427	-0.228843	-0.0440216	-0.300623	0.77106	0.890982	-0.143139	0.286438	-0.22775	-0.186647	-0.223867	-0.329387	-0.298127	-0.138327	-0.0279374	-0.132059
115	5411516001453	Lambic	-0.466022	0.14728	-0.179593	-0.348162	-0.369213	0.127103	0.462649	-0.132452	0.279183	-0.318334	-0.443642	-0.234774	-0.643847	0.824115	-0.232748	-0.179484	0.242072	-0.0858743	-0.154803	-0.403621	-0.300736	-0.0708232	-0.0871991	-0.0655962	-0.356623	-0.0502179	-0.000384462	-0.297718	0.395294	-0.238722	0.884958	-0.834595	0.47978	-0.479556	-0.275477	0.178206	-0.267194	0.141614	0.575578	4.43761	0.702746	0.212817	0.704748	0.0624073	0.158611	-1.09833	-0.368101
149	5425031010012	Blond	1.03346	1.22832	2.08972	-0.0897862	0.387547	0.135887	-0.14043	-0.106868	0.494211	-0.23666	0.659594	0.743756	0.648479	-0.441751	0.0160305	0.351107	0.993106	0.805476	-0.501432	-0.0807868	0.546344	-0.00572106	-0.276182	0.795422	-0.271942	0.872771	0.918132	0.669975	-0.24757	0.153102	-0.334071	0.27986	-0.842444	1.74371	0.0106231	0.0288034	0.397617	-0.155504	-0.387671	0.228332	-0.17015	-0.198519	-0.284384	-0.27997	-0.338178	0.243951	-0.227281
80	5415152000313	Hoppy	-0.561924	-0.0399909	-0.494678	-0.495997	-0.339669	1.64624	0.389551	3.03673	1.1834	-0.329769	-0.253356	-0.394097	-0.501632	0.0444574	0.527466	-0.63566	-0.0867364	-0.533678	-0.469166	-0.314951	1.58018	1.28341	1.57345	1.17007	0.0543837	-0.24763	-0.419187	-0.545535	-0.140148	0.143018	-0.108754	1.46884	-0.498674	-0.397293	-0.368765	-0.119148	-0.534765	-0.352271	-0.462283	-0.228288	-0.16633	-0.200985	-0.311306	-0.266568	-0.34402	0.660994	0.11151
120	850413005204	Hoppy	0.605908	-0.643983	0.263925	0.994585	0.5704	0.605172	-0.0702302	0.395848	0.822208	-0.190665	0.158532	-0.743197	0.31672	-0.514672	0.0790375	0.525336	0.0626215	-0.373156	1.00542	1.10657	1.59822	-0.245146	0.578891	0.531917	0.843664	-0.126077	-0.468772	0.354097	-0.385344	0.247371	-0.487237	1.49314	-0.471291	-0.0977468	-0.583068	-0.746312	-0.630157	0.560494	-0.488937	-0.280404	0.585529	-0.24644	-0.305116	-0.262031	0.649535	0.559943	0.823322
222	5425029490055	Brett/cofermented	-0.803805	-0.263245	-0.167165	-0.365525	-0.20899	0.94757	1.50378	1.16132	0.890407	0.94177	-0.52194	-0.34458	-0.476297	-0.352322	-0.215552	-0.86233	-0.509785	-0.215508	-0.496404	0.0359998	0.672706	0.91555	0.217794	1.06225	0.883855	-0.674922	-0.246205	-0.519236	-0.268091	-0.255965	0.142651	1.23393	-0.729196	0.168628	-0.352612	-0.274812	-0.200483	-0.0597347	0.185585	-0.254103	0.449611	-0.202969	-0.27797	-0.260953	-0.0310334	0.302707	0.93668
18	1882	Lambic	-0.222638	0.155479	-0.160346	-0.557956	-0.048813	-0.207015	-0.373255	-0.382281	0.00264119	0.560347	-0.221462	0.0988749	-0.2531	-0.363833	-0.347924	-0.696925	-0.138994	-0.494424	-0.535001	-0.332143	-0.0736881	-0.2108	-0.329201	0.0529656	-0.356623	-0.177239	-0.000384462	0.00647981	-0.321834	-0.159967	1.88148	-0.33202	-0.895585	-0.321862	0.0529242	0.506224	0.512051	1.23775	-0.443719	0.496771	-0.166153	-0.211564	1.10399	2.14117	1.2847	-0.680245	0.635132
98	54055315	Brown	-0.236135	-0.490338	-0.179557	-0.0733731	0.348745	-0.517684	-0.460509	-0.396648	-0.275125	0.214232	-0.487118	-0.716143	-0.445865	0.264986	-0.54022	0.327584	-0.980884	0.0110622	0.477508	-0.00527937	-0.89177	-0.327899	-0.296757	-0.749585	-0.30471	-0.490511	-0.730822	-0.427784	0.0628114	-0.107098	-0.321161	-0.564429	1.08854	-0.162686	0.466387	0.0463813	-0.522794	-0.211442	0.307513	0.113354	-0.180679	0.249462	-0.331983	-0.295206	-0.202159	-0.318651	-0.643597
221	5412896000067	Dubbel	0.163243	0.373051	-0.236012	0.133361	-0.344571	-0.171484	-0.231263	-0.167881	-0.318554	0.178787	-0.3808	-0.625499	-0.353706	-0.280953	-0.100341	0.205039	0.0785381	-0.0258809	-0.0775934	0.164347	-0.00520733	0.041048	-0.300988	0.183497	0.275154	-0.263369	-0.535268	-0.265407	-0.14554	-0.113777	-0.251883	0.769784	-0.636442	1.12514	-0.357111	0.150749	0.54464	0.122237	-0.138048	0.0340846	-0.189555	-0.216706	-0.307662	-0.277173	0.138771	-0.0280699	0.240806
32	54050051	Amber	0.586192	-0.328001	-0.167165	1.04685	-0.17678	-0.680138	-0.443415	-0.254175	-0.406839	-0.214942	0.104447	-0.110123	0.241443	-0.447208	0.33906	0.130235	-0.189483	-0.13927	0.357185	0.0176227	-0.746656	-0.398864	-0.122505	-0.756536	0.256408	0.160816	0.00533429	0.319499	-0.268091	0.016922	-0.254359	-0.407019	0.817026	0.498166	0.455058	0.317676	-0.402189	0.763263	0.0425056	-0.254103	-0.166095	-0.202969	-0.27797	-0.260953	0.775984	0.138036	0.372431
27	5425036850019	Hoppy	-0.902481	-0.0984007	-0.327572	-0.558794	-0.357277	2.48783	0.980352	2.90788	1.16918	-0.426448	-0.416876	-0.175116	-0.215818	0.305912	-0.689069	-0.70185	0.158935	-0.305616	-0.516226	-0.495942	2.20112	1.951	2.08278	1.75116	0.117437	0.365268	-0.0308008	-0.252533	1.28353	0.261008	-0.0679339	1.06318	-0.635752	-0.595708	-0.537891	-0.759029	-0.218473	-0.119913	-0.09452	-0.297577	-0.239478	-0.247786	-0.291095	-0.243888	-0.0958771	0.590171	0.836744
13	5410228196600	Christmas	0.777015	0.578942	0.678622	0.774042	-0.0753816	-0.0272597	-0.268058	-0.243625	0.440461	-0.0472082	0.0463332	0.129697	0.00726682	-0.409647	0.156311	1.09177	1.13583	1.23945	0.939601	0.561019	-0.106237	-0.132221	-0.312831	0.168904	-0.207612	0.298665	0.170633	0.454754	0.0362298	-0.0103301	-0.609832	-0.23103	-0.091313	2.67759	-0.138883	-0.198707	-0.310959	-0.214399	0.0217987	-0.268796	-0.165453	-0.204895	-0.287917	-0.274153	-0.336182	0.612454	-0.109048
174	5412583240356	Dubbel	0.0951311	-0.516458	0.0973469	-0.0411128	-0.175528	-0.0268586	-0.0991304	-0.241031	0.0514746	-0.041815	-0.664552	-0.55996	-0.212661	-0.228909	-0.112721	0.24937	-0.152976	-0.137719	-0.145192	0.221551	-0.247865	-0.0526081	-0.319629	-0.30968	0.138221	-0.303677	-0.338148	-0.226418	-0.147104	-0.133101	-0.468559	-0.0145559	-0.436729	0.064034	-0.078636	-0.10584	0.414627	-0.366261	-0.232057	-0.257072	-0.181922	-0.217697	-0.304883	-0.276373	-0.358835	-0.422407	-0.400607
79	5425029020054	Hoppy	2.16776	-0.0620575	-0.494678	1.6012	3.72135	-0.190179	-0.152263	-0.215145	0.0181638	0.566028	-0.61637	-0.393118	-0.50161	-0.481751	-0.136165	1.45695	-0.701428	-0.393506	0.506956	2.71363	0.556959	-0.440045	-0.140671	-0.340788	1.4797	0.0824729	0.420492	-0.032749	-0.337577	-0.0746415	-0.443857	0.841808	0.155972	-0.537466	-0.274095	-0.510832	-0.534765	0.0127469	-0.372754	-0.228288	-0.16633	-0.200985	-0.311306	-0.266568	0.0454621	0.485163	0.686271
118	5411364151119	West Flanders ale	0.129107	-0.0336296	0.222013	0.125143	-0.346786	-0.603258	-0.260853	-0.254672	-0.45041	0.314684	1.32562	1.17095	-0.491893	0.263067	0.360859	-0.597779	-0.231066	-0.457261	-0.128606	-0.445687	-0.787526	-0.264059	-0.156816	-0.472356	-0.314187	1.14411	1.10078	-0.100306	0.506122	0.315151	2.39122	-0.85122	0.708617	-0.463238	1.09161	-0.247307	-0.192768	-0.326714	-0.249	0.0420501	-0.163466	-0.217792	1.13111	4.39678	-0.318462	-0.210722	0.43957
152	5410702001307	Wheat	-0.208874	0.109449	0.0347264	-0.31492	-0.144531	-0.456253	-0.450664	-0.154281	-0.278184	-0.129468	-0.228317	-0.145024	0.0460691	-0.172727	-0.0578261	-0.463319	-0.0272021	0.0557829	-0.332719	-0.0329818	-0.331713	0.103338	-0.30965	-0.433999	-0.125124	-0.506252	-0.428518	-0.344316	-0.297449	0.16182	-0.0469612	-0.306768	-0.217366	1.95945	0.225296	1.28836	-0.290048	-0.358736	0.0581379	0.185472	0.500837	0.578657	-0.307014	-0.278342	-0.349452	0.0150099	-0.240872
184	5412783055019	Fruitbeer	-0.646114	-0.151249	-0.208834	-0.185524	-0.403207	-0.362505	-0.210916	-0.15159	-0.0547291	-0.150475	0.0810161	-0.69959	0.204747	0.1113	0.0302031	-0.935275	-0.447619	-0.239563	-0.381901	-0.461877	-0.154129	0.878347	0.252792	-0.456889	-0.603584	0.396631	-0.673875	0.240813	-0.432919	0.935634	1.35059	-1.06999	0.193544	-0.634992	-0.657462	-0.0136464	-0.737226	0.595363	0.326497	-0.269269	-0.23503	-0.268517	2.39503	1.03251	0.597806	-0.79941	-0.322339
19	5425030060032	Amber	-0.725359	-0.654966	-0.317376	-0.124033	-0.38507	0.643803	0.421426	0.954354	0.406891	1.31411	-1.13603	-0.532542	-0.616561	-0.198114	-0.523122	-0.754085	-1.05081	-0.264901	-0.355747	0.062479	1.09505	0.823703	1.00501	0.548533	0.563813	-0.454456	-0.0449203	-0.519236	-0.0954625	-0.295896	-0.289916	1.14136	-0.814808	-0.240976	-0.193506	0.12722	-0.253409	1.78864	0.106194	-0.254103	-0.166095	-0.202969	-0.27797	-0.260953	1.81028	0.147157	0.777505
145	5415152000450	Saison	-0.788153	-0.401478	-0.285208	-0.511049	-0.337882	1.80096	1.818	3.06361	0.723993	-0.266476	-0.141676	-0.848914	0.244759	0.418147	0.244185	-1.00319	-0.421267	-0.529844	-0.510623	-0.403208	1.25738	1.24942	2.60112	0.910775	0.458688	-0.0586496	-0.520444	0.159987	-0.257346	0.38216	-0.0614623	-0.0508677	-0.207509	-0.475285	-0.310188	0.111939	-0.241888	-0.198713	-0.383441	-0.027065	0.392488	-0.0189737	-0.298919	-0.277262	-0.190291	0.23517	-0.0455832
125	5413963300011	Blond	-0.473833	-0.402502	-0.288434	-0.453922	-0.27185	0.385201	0.111753	0.297039	0.424799	-0.0660573	-0.234526	-0.163232	-0.439287	-0.296359	-0.121013	-0.71147	-0.645493	-0.535374	-0.439007	-0.235017	0.683638	0.306732	-0.173945	0.166679	0.708305	-0.908383	-0.575683	-0.646721	-0.3023	-0.500841	-0.27927	1.83629	-0.878688	-0.313703	-0.232955	0.0170956	0.0512717	-0.181559	0.631628	-0.22775	0.103967	-0.223867	-0.329387	-0.298127	-0.176747	0.11509	0.491576
6	8711406031766	Amber	-0.612722	-0.474857	-0.0894967	-0.0857995	-0.38507	-0.408515	0.0095708	0.134821	-0.709073	-0.371659	0.611714	-0.0706503	0.592223	1.00518	0.556448	-0.253401	-0.449625	0.369814	0.335585	-0.195147	-0.394234	0.0630764	0.173625	-0.443583	-0.254355	0.243917	0.15794	0.225857	0.0736944	0.466386	-0.50567	0.329998	-0.108928	-0.240976	-0.469186	-0.274812	-0.253409	-0.178247	-0.178601	-0.254103	-0.166095	-0.202969	-0.27797	-0.260953	-0.170186	0.771239	0.0365087
212	5425006700054	Stout/Porter	-0.118413	-0.0439896	0.756967	-0.250814	-0.302572	-0.178842	0.024529	0.0906687	-0.383913	-0.338074	0.643669	0.724618	0.466108	-0.234467	0.454253	0.315011	0.160432	0.916531	0.644704	-0.483748	0.128411	0.0941641	-0.313095	0.11025	-0.159513	0.535649	0.0572157	0.128645	-0.126485	0.646184	-0.514428	0.0575633	0.834489	-0.371609	-0.314517	-0.531141	0.982178	-0.345291	-0.345379	-0.255371	-0.1571	-0.192597	-0.273411	-0.268101	-0.337864	0.124548	0.0678107
78	5425006240017	Brown	0.117339	-0.140872	-0.354883	0.888339	-0.125965	-0.165915	-0.091628	-0.223406	-0.0574334	-0.231334	0.294406	0.0117924	0.474041	0.169589	0.307137	0.340711	-0.389674	0.0810435	1.56025	-0.200992	-0.278482	-0.162682	0.377172	-0.262841	-0.30471	0.234986	-0.384359	0.607237	0.156714	0.390011	-0.608029	-0.305588	1.38423	-0.337201	0.704454	-0.375414	-0.385475	-0.240232	0.368221	-0.246406	-0.180679	-0.220199	-0.331983	-0.295206	-0.220629	-0.107235	-0.373505
234	5425029490024	Blond	-0.308432	-0.315398	-0.146533	-0.221302	-0.27185	0.42512	-0.237768	-0.359693	0.452395	0.211119	-0.593971	-0.458185	-0.518448	-0.270495	-0.207536	0.223022	-0.0924626	0.110224	-0.383814	0.0306611	0.752369	-0.308797	-0.314289	0.269113	0.801518	-0.910056	-0.380007	-0.646721	-0.3023	-0.500841	-0.480624	1.66604	-0.601418	1.58581	-0.153601	0.139927	-0.281105	-0.250482	0.100159	-0.22775	-0.186647	-0.223867	-0.329387	-0.298127	-0.235921	0.111248	0.436232
147	5412107000466	Tripel	-0.634319	-0.180935	-0.242526	-0.456107	-0.294045	-0.277008	-0.0457673	-0.0627347	-0.0384001	-0.0779136	-0.734752	-0.221308	-0.458662	-0.274896	-0.613064	0.115756	0.526287	0.119657	-0.484093	-0.384876	-0.608232	0.135514	-0.080279	-0.345055	-0.0390191	-0.0918429	-0.0835938	-0.287504	-0.28092	-0.264271	-0.175325	-0.5103	-0.243422	-0.473926	0.730245	0.0739049	-0.441023	2.73108	0.0029173	-0.218809	-0.183302	-0.216298	-0.324601	-0.290501	2.75241	-0.128658	-0.452935
66	5413977000037	Tripel	-0.130301	-0.214039	0.638763	0.239837	-0.364794	-0.540079	-0.192349	-0.412583	-0.29938	-0.343129	-0.407613	-0.533907	0.178787	-0.185449	-0.444296	0.229617	0.0860468	0.142043	0.498578	-0.238905	-0.946376	-0.269541	-0.313769	-0.705353	-0.26011	-0.468595	-0.670892	-0.194386	-0.332133	-0.113702	-0.384763	-0.599749	0.436729	0.144841	-0.00665446	0.49042	0.267286	-0.203524	-0.0166593	-0.258196	-0.198345	-0.231029	-0.303155	-0.269954	-0.195272	0.464178	-0.575008
249	9120041150784	Blond	-0.167813	0.250292	-0.289145	-0.102122	-0.14464	0.357949	0.0204411	-0.202616	0.27566	-0.0815666	0.454234	0.533203	-0.0257642	0.0048164	0.0898891	0.0643794	0.350614	0.00710549	0.156586	-0.475284	0.419994	0.114525	-0.334334	0.432171	-0.306051	0.0794743	0.322481	-0.0263349	-0.308483	-0.428656	-0.262021	0.365041	-0.494972	-0.340494	-0.449605	-0.389337	-0.309042	-0.339468	-0.352549	0.252696	-0.171021	-0.213775	-0.300709	-0.268046	-0.332595	0.536351	0.219068
104	5412858000081	Strong ale	0.791113	0.530297	0.84401	0.712931	-0.149152	0.582939	-0.107249	0.199226	0.0559523	0.624685	0.152334	0.0161044	-0.133796	0.338407	0.0963149	0.911089	0.672709	0.466167	0.622739	0.193501	0.512716	0.0698414	-0.0561111	-0.191813	0.263141	0.638616	0.350162	-0.00319561	0.23933	0.00164487	-0.441525	0.363984	-0.0424976	-0.373809	0.621684	-0.414622	-0.08013	0.494075	-0.184221	0.0217366	-0.166568	0.218065	-0.310482	-0.267195	0.50001	0.70605	0.0351041
101	5425036450004	Blond	-0.744749	-0.338091	-0.331268	-0.294893	-0.400674	1.18075	1.10316	0.671413	0.430881	-0.127591	0.00479605	-0.122784	0.049999	0.526487	-0.296281	-0.563576	-0.0437721	-0.224696	-0.128963	-0.272484	0.271432	1.23482	0.119867	0.155867	-0.188939	0.0920724	-0.117302	0.893075	0.123705	-0.215153	-0.46307	0.136253	0.484625	-0.556525	-0.417308	-0.463157	-0.125199	-0.339468	-0.455593	0.726708	1.43111	0.488162	-0.300709	-0.268046	-0.332595	0.077471	-0.148433
237	5400000000008	Brown	0.0403939	-0.271514	-0.199445	0.0349417	-0.0086261	-0.10175	-0.0861843	0.276708	-0.0883896	-0.388051	0.0535301	0.272169	0.0515932	-0.0302373	0.109744	1.03946	0.336478	1.13954	0.653726	0.551931	-0.0947184	-0.135902	0.495026	0.225304	0.0617165	-0.171197	-0.080716	0.00463514	-0.104699	-0.27546	-0.236669	0.278765	-0.260937	-0.337201	-0.195367	0.318167	0.143561	-0.387535	-0.105342	-0.246406	-0.180679	0.0562661	-0.331983	-0.295206	-0.378252	0.73746	0.327453
127	54138278	Blond	-0.415253	-0.0935866	-0.180138	-0.517572	-0.155683	0.465189	0.594215	0.0975169	0.178345	0.257014	0.223576	0.393345	0.0699909	-0.0583759	-0.131226	-0.338234	-0.00578339	-0.291709	-0.31848	-0.296657	0.317516	-0.0986874	-0.218343	0.306913	-0.033441	0.119792	0.409849	-0.0177597	-0.159823	-0.0831907	0.061712	0.190036	0.0204248	0.0935321	-0.504687	0.441133	0.52862	0.0456825	-0.0478001	-0.204151	0.0446003	-0.137089	-0.310701	-0.279128	-0.188534	0.274854	-0.148907
245	5412186000098	Tripel	-0.519722	-0.0321607	0.245563	-0.374073	-0.315992	-0.290138	0.186369	-0.359363	-0.139239	-0.258345	0.147486	0.157806	-0.296409	0.245338	-0.144236	-0.679269	-0.608037	0.60797	-0.182549	-0.358613	-0.522819	-0.337765	-0.288007	-0.447385	-0.279515	-0.496942	-0.300801	-0.3302	0.0373501	-0.618458	-0.401076	-0.320755	0.037312	1.47415	0.30516	1.193	0.822646	-0.347181	-0.236156	-0.246051	-0.194457	0.297379	-0.304325	-0.27572	-0.337897	-0.0645194	-0.762203
191	5411098700010	Tripel	-0.331872	0.129272	-0.242526	-0.144202	-0.294045	-0.0624186	-0.171245	-0.0133304	-0.189653	-0.280258	0.623502	0.163632	0.437499	-0.184025	-0.263509	-0.17826	-0.101666	-0.0420292	-0.263323	-0.16139	-0.0940457	0.257942	-0.173693	0.046043	-0.302602	0.378616	0.37712	0.10076	-0.28092	-0.353069	-0.410527	0.335237	0.0441019	-0.473926	0.696555	0.427373	0.131914	0.265408	-0.0860429	-0.218809	-0.183302	-0.216298	-0.324601	-0.290501	0.298435	0.922628	0.255894
60	5425029020078	Christmas	0.0861446	-0.970582	0.939149	-0.0808911	0.707236	0.255219	-0.493721	0.255642	0.697187	-0.417659	0.261582	0.0739711	0.131768	-0.499264	0.18882	1.38687	-0.647721	0.579106	-0.555756	2.42159	1.30116	-0.482823	0.109047	0.971773	1.4057	-0.118042	-0.0213665	0.126091	-0.363371	0.100766	-0.266555	1.39939	-0.268606	-0.264214	-0.550812	-0.759448	-0.55839	-0.366768	-0.506452	0.180106	0.333693	-0.225153	-0.314574	-0.282149	-0.35729	1.17013	1.01916
51	5411081000523	Strong ale	1.27922	0.768021	-0.0264286	1.54391	0.239915	0.233764	-0.0422444	-0.0560383	0.280655	-0.0442749	0.601114	0.103745	0.605004	-0.390276	0.0187483	0.906612	-0.00640526	-0.166643	1.81539	-0.470054	-0.124689	-0.368922	-0.0315112	0.0848017	-0.413807	1.52082	0.423755	1.24601	-0.250087	-0.431787	-0.480891	0.128453	2.28899	0.496743	0.0211665	0.0878145	-0.0500939	0.305106	-0.115651	-0.260285	-0.151015	-0.183039	-0.259165	-0.248138	0.319514	0.676434	-0.288017
144	5411516002306	Lambic	-0.762762	-0.130225	-0.412599	-0.445708	-0.369213	0.19834	-0.267196	-0.382281	0.177809	0.112831	-0.188476	-0.0933429	-0.0150665	-0.363833	-0.274469	-0.721186	-0.144067	-0.494424	-0.535001	-0.403621	-0.00640857	0.0943932	-0.329201	0.281081	-0.142747	-0.244908	-0.00956481	0.00647981	-0.321834	0.0210061	2.84702	-0.296733	-0.772442	-0.479556	-0.565434	-0.0707912	-0.150493	0.715269	0.200609	-0.241919	-0.166153	-0.211564	2.43807	3.41058	0.769397	-0.455712	0.58547
28	5425036580008	Pils/Lager	-0.980822	-0.444528	-0.118413	-0.393097	-0.342686	1.48374	0.984995	0.746735	0.907896	-0.07519	-0.726905	-0.640556	0.244873	-0.19489	-0.586448	-1.05981	-0.385679	-0.516815	-0.262078	-0.382359	0.965988	0.730795	0.521639	0.146846	0.159297	-0.778209	-0.524812	-0.292221	-0.0648292	-0.503436	-0.0605712	0.66701	0.00786337	-0.157648	-0.303997	-0.08317	-0.159923	0.0420972	-0.351837	-0.226283	-0.172649	-0.205781	-0.327871	-0.296172	0.0780969	0.254835	-0.139718
41	5411656010315	Lambic	-0.0115267	0.0559739	0.29575	-0.318487	-0.190313	-0.0786998	-0.0533844	-0.26055	0.187639	0.0359281	-0.361261	-0.197862	-0.343731	-0.412315	-0.0852809	-0.623645	-0.0094676	-0.166678	-0.512791	-0.431772	-0.149732	0.212835	-0.318232	-0.0832436	-0.118593	-0.318794	-0.375826	-0.262744	-0.249277	-0.185995	2.38134	-0.490926	-0.673615	-0.343567	-0.425961	-0.0561653	0.0701393	0.0664913	-0.292653	-0.248143	-0.160148	-0.204597	1.11821	1.45551	0.0875248	-0.238158	0.360798
153	5425007810806	Kriek	-0.573128	-0.0895994	-0.429248	-0.49387	-0.342977	-0.351427	-0.514986	-0.369153	0.000559781	-0.0207512	0.043673	0.229657	-0.238972	0.232896	0.582075	-0.675619	-0.154169	-0.513902	-0.501365	-0.200182	-0.621316	-0.342167	-0.283492	-0.401354	-0.122774	0.00343959	0.617032	-0.263273	-0.245725	0.0760245	2.61544	-0.379059	-0.69731	-0.482113	-0.497985	0.0841627	-0.506092	-0.0295437	-0.143567	-0.231139	-0.166492	-0.197427	1.09776	1.39587	0.00465408	-0.422199	0.485865
146	54004009	Scotch	1.07877	0.179124	0.505642	0.358064	1.94614	0.220845	-0.417835	-0.52359	0.64299	-0.050327	-0.198322	0.376825	-0.392013	0.640097	-0.689069	0.704269	0.140632	0.186567	-0.0634856	1.40045	1.01658	-0.469794	0.539861	1.29627	-0.00253489	-0.00250356	0.198124	-0.243619	-0.0816786	0.149786	-0.0679339	0.384837	0.0412326	-0.251574	0.179372	-0.233902	0.716178	-0.355597	0.0236833	-0.297577	-0.239478	-0.247786	-0.291095	-0.243888	-0.348073	0.558046	0.478264
168	5410263060034	Scotch	1.41919	0.239689	1.3043	1.75904	-0.357277	-0.804529	-0.417835	-0.52359	-0.161317	-0.426448	0.304449	0.192826	0.0989698	0.500331	-0.153009	1.49701	0.103567	0.149356	2.36849	0.0588107	-0.764923	-0.469794	0.066053	-0.173305	-0.482422	0.588061	-0.214149	0.586027	0.347912	1.03611	-0.699525	-0.646787	1.36629	-0.135464	0.389133	-0.222874	-0.62837	-0.355597	-0.487276	-0.297577	-0.239478	-0.247786	-0.291095	-0.243888	-0.348073	0.698623	-0.0556733
30	5430000043014	Blond	-0.615042	-0.250466	-0.302424	-0.453922	-0.27185	0.407997	-0.0205864	0.792757	-0.0847317	-0.278313	0.538481	0.125153	0.709906	0.139062	-0.0646566	-0.632194	-0.315613	-0.424805	-0.289092	-0.262237	0.441464	0.448499	0.464107	-0.125058	-0.310445	0.493635	0.372716	0.860886	-0.3023	-0.00663184	-0.402168	0.365071	0.445643	-0.390943	0.126781	-0.293633	-0.352176	-0.346612	-0.0459478	-0.22775	-0.186647	-0.223867	-0.329387	-0.298127	-0.3418	-0.256455	-0.551015
36	5412896000074	Brown	1.48877	0.0359098	0.554763	2.19326	0.978122	0.105991	0.724436	0.786864	-0.470255	0.0143677	-0.262645	-0.515013	0.22914	-0.437523	-0.251429	1.25779	-0.457771	0.271914	1.46154	0.935202	-0.0229551	-0.0243803	0.108574	-0.0272751	-0.229728	-0.0884083	-0.0491715	-0.135262	-0.278974	-0.208209	-0.392275	0.573625	0.418668	0.440354	0.538486	-0.377395	-0.248155	-0.387535	-0.462533	-0.246406	-0.180679	0.00235091	-0.331983	-0.295206	-0.378252	0.67835	0.202548
126	54085060	Amber	1.86134	1.62463	0.157127	1.91466	0.991055	0.560486	-0.14043	0.591023	0.14535	0.287631	0.30537	-0.771746	0.902631	-0.441751	1.15538	1.31893	0.298518	0.074436	1.04176	0.431367	0.772881	-0.0580806	-0.276182	0.498927	0.272021	0.561544	-0.632693	0.474203	-0.24757	1.23809	-0.477907	0.592645	-0.0996189	-0.448226	0.537128	-0.517092	0.318691	0.00191908	-0.387671	-0.251347	-0.17015	-0.198519	-0.284384	-0.27997	-0.338178	0.917907	0.46259
162	5425018070015	Lambic	-0.257218	-0.0684499	-0.0319137	-0.300178	-0.120363	-0.326979	-0.224768	-0.252908	0.288866	-0.293669	-0.31961	-0.484505	0.156521	-0.205477	-0.142292	-0.817371	-0.107309	-0.196682	-0.444422	-0.327519	-0.212264	0.228594	-0.210548	0.144062	-0.326653	-0.506911	-0.214388	-0.388288	-0.29342	-0.223531	2.34374	-0.704499	-0.560865	-0.467412	-0.457157	-0.157835	0.229073	-0.318359	0.161718	-0.248143	-0.160148	-0.204597	1.17542	1.319	-0.311607	-0.263327	0.0725217
123	5425026960018	Stout/Porter	0.558474	-0.0563317	0.490112	-0.554391	-0.38454	0.252507	-0.493721	0.0913953	0.475475	-0.417659	0.540272	-0.391034	0.64826	-0.0442201	0.831299	0.647308	0.0526659	0.966604	0.196303	0.531951	0.177332	-0.482823	-0.360475	0.514966	-0.154052	0.644263	0.0362104	0.95731	0.220154	0.851923	-0.266555	0.512177	-0.482576	-0.159398	0.054252	-0.491371	0.0599188	-0.366768	-0.506452	-0.0899862	0.285231	-0.225153	-0.314574	-0.282149	-0.35729	0.866636	0.12539
130	5425025910410	Brut	0.401229	1.25022	0.821145	-0.592388	-0.447275	0.717328	1.6796	-0.458309	1.3829	0.466321	-0.395569	-0.430209	-0.295314	-0.086389	-0.294072	0.506072	1.25874	0.762593	-0.526737	-0.535076	0.0716604	0.671461	-0.302656	0.383197	-0.0463775	-0.672101	0.225276	-0.395034	0.138167	-0.251962	2.21303	0.0742376	-0.994607	-0.701431	-0.513726	1.53586	-0.228064	-0.376104	0.188751	0.118508	-0.171125	-0.243971	3.43942	1.17988	-0.374259	-0.385047	0.391654
8	5425006241304	Hoppy	0.457351	0.369168	0.399683	0.456833	-0.357277	1.16259	0.196629	-0.107808	1.20945	-0.426448	0.189531	0.501329	0.308568	-0.415119	-0.0745527	-0.290549	-0.833145	0.588848	-0.0988731	-0.259375	1.64963	0.0664304	-0.407755	2.00298	0.792827	0.966961	1.41798	0.279273	-0.381231	0.0251089	-0.0679339	1.21507	-0.282985	0.989711	-0.537891	-0.759029	-0.467006	-0.355597	-0.231796	-0.297577	-0.239478	-0.247786	-0.291095	-0.243888	-0.348073	1.26706	0.680785
31	5411681401164	Hoppy	-0.489958	-0.108705	-0.0944638	-0.495997	-0.339669	0.942269	0.770557	0.138363	0.821111	0.703424	0.383225	0.601002	-0.382126	-0.244029	-0.196193	-0.213445	-0.118259	-0.121099	-0.267504	-0.0239046	1.37903	-0.202104	0.337424	1.24983	0.704372	0.505086	0.453745	-0.036911	-0.140148	-0.0162429	-0.0789403	1.16242	-0.295632	-0.0565109	-0.359575	0.098318	-0.268434	-0.352271	-0.462283	-0.228288	-0.16633	-0.200985	-0.311306	-0.266568	-0.34402	1.17303	0.378128
52	8715951011112	Stout/Porter	0.875765	-0.365816	0.106266	0.166115	1.39269	-0.2539	-0.426447	-0.0973319	-0.331392	0.35233	1.11034	1.78886	0.0785745	0.605724	-0.424231	1.18044	-0.234553	-0.0121637	0.988335	1.97191	0.419335	-0.358311	0.0262518	0.141396	0.494716	0.464111	0.772214	-0.515275	0.51067	-0.594371	-0.308826	0.413837	0.753779	-0.319606	-0.409824	1.04273	-0.0457212	0.135806	1.07735	-0.257868	-0.17204	-0.224802	-0.319331	-0.280698	0.168474	0.354	0.484977
9	5411081005368	Hoppy	-0.201689	0.529393	0.119183	-0.523974	-0.37175	0.695979	0.501024	-0.370166	0.545561	0.2911	0.0618993	-0.223403	0.188139	-0.18906	-0.075698	-0.0298335	-0.0466054	-0.00469933	-0.297813	-0.16891	0.905355	0.760092	-0.413881	1.25989	0.24317	-0.0765823	-0.248961	-0.322213	-0.162728	-0.273109	-0.060798	0.814322	-0.584725	-0.0913503	-0.387389	0.619751	0.0891386	-0.349557	0.0813396	-0.0931717	0.108624	-0.204316	-0.323671	-0.265117	-0.34192	0.0490018	0.489958
204	5425006240024	Tripel	-0.931149	-0.634055	-0.364847	-0.480691	-0.315992	-0.532547	0.254649	-0.359363	-0.678879	-0.258345	-0.537878	-0.451522	-0.481146	0.00615579	-0.057584	-0.96353	-0.628489	-0.562703	-0.4928	-0.43254	-0.466189	-0.0335532	-0.288007	-0.302589	-0.279515	-0.227232	-0.445281	-0.413308	0.211626	-0.0777134	-0.293199	-0.421361	0.451485	0.632818	0.253874	-0.186538	0.86366	-0.215002	0.413593	1.27356	1.36838	-0.0077105	-0.304325	-0.27572	-0.192314	0.140294	-0.373626
94	5412186003013	Blond	-0.728796	-0.367966	-0.176028	-0.496633	-0.0489823	1.06648	1.55953	2.31129	-0.25	0.497876	-0.284553	-0.795678	-0.0562317	0.0704243	0.193697	-0.0696574	-0.246057	-0.355835	-0.234395	0.40658	0.587909	1.81788	1.75006	-0.0879374	0.182573	-0.281406	-0.369138	-0.147997	-0.0154877	-0.00276716	-0.121721	0.0638346	0.218083	-0.294566	0.242497	-0.416609	0.743338	-0.269109	-0.272649	-0.224175	-0.162649	-0.0691927	-0.337389	-0.287613	-0.263397	-0.433398	0.526216
131	5410769200088	Scotch	0.798208	0.183636	0.304502	1.3034	-0.357277	0.251184	0.0737359	-0.107808	0.55633	-0.111873	0.568257	-0.0478567	0.919575	-0.187597	-0.218956	0.31788	-0.434449	0.829687	-0.203417	0.930326	0.696677	-0.0408146	-0.407755	0.797705	0.323843	0.645014	1.05162	0.942118	-0.0816786	-0.053018	-0.470031	0.225764	-0.189968	0.0611768	-0.267209	-0.283723	-0.40866	-0.355597	-0.0316049	-0.297577	-0.239478	-0.247786	-0.291095	-0.243888	-0.348073	0.530025	0.0179532
75	5412783052018	Lambic	-0.610983	0.464858	-0.323359	-0.434341	-0.107695	-0.14718	-0.282752	-0.387443	0.0620629	-0.105569	-0.394363	-0.233292	-0.433826	-0.338955	-0.4103	-0.513301	0.210064	-0.0519338	-0.522143	-0.357664	-0.0880918	-0.179909	-0.32285	0.0553933	0.0402897	-0.224326	0.0844647	-0.289335	-0.228713	-0.268912	1.90091	-0.28493	-0.723073	-0.425222	-0.30705	0.128696	0.274012	0.345726	0.201848	-0.245522	0.44533	-0.20753	1.66816	1.40467	0.365359	-0.247247	0.300653
34	5411681038001	Tripel	0.37006	0.535984	0.630973	0.0694051	-0.315992	0.224369	-0.438239	0.306278	0.187837	-0.258345	0.450301	0.620861	0.404625	-0.441886	-0.303467	0.257556	0.366324	0.0527829	0.351185	-0.210759	0.0273535	-0.420373	-0.0433836	-0.0369577	-0.279515	-0.270462	-0.157257	-0.39293	-0.311201	-0.363598	-0.124215	0.0526724	0.235785	-0.445075	-0.117003	0.0797434	0.0196045	-0.215002	0.364322	-0.246051	-0.194457	-0.23026	-0.304325	-0.27572	-0.192314	0.0138641	0.277339
108	5425007658880	Brown	0.0868396	-0.622128	0.113114	0.116348	0.114067	0.168947	-0.18529	-0.301575	0.200782	-0.191442	-0.214135	-0.115726	-0.0781297	0.0635333	-0.0404778	0.130686	-0.204898	0.12062	-0.0240061	0.0369293	0.412727	-0.410507	-0.296757	0.550531	0.335323	-0.237547	0.0315758	-0.52086	-0.0805254	-0.360413	-0.356718	0.473029	-0.507196	-0.0495482	0.0937789	0.31358	0.311077	0.185538	0.334173	-0.246406	-0.180679	-0.220199	-0.331983	-0.295206	0.229577	0.427241	0.217299
187	5425017240075	Dubbel	0.118936	0.298691	0.164202	-0.0894181	-0.0379917	0.0169932	-0.105551	-0.167881	-0.0231879	0.387743	0.219015	-0.0347513	0.449249	-0.210084	-0.386235	0.0656945	0.190561	0.411914	-0.344688	-0.180487	-0.071955	-0.251913	-0.300988	0.122931	0.275154	0.289045	0.175168	0.411594	-0.0639884	-0.543154	-0.329112	-0.726346	-0.264504	-0.219622	-0.158964	0.168403	0.123087	-0.373727	-0.328368	-0.247424	-0.189555	-0.216706	-0.307662	-0.277173	-0.365475	-0.25882	-0.521891
45	5412343201337	Tripel	-0.530241	-0.451916	-0.186985	-0.0195326	-0.17132	-0.165503	0.141992	-0.393149	0.495539	-0.355583	0.560946	0.375435	0.410351	0.0448299	-0.184516	-0.256935	0.0508943	-0.253481	-0.207745	-0.204209	0.39365	-0.0252806	-0.319629	0.628456	-0.423969	0.218509	0.307256	-0.0775502	-0.293897	-0.220903	-0.333371	0.778842	-0.605208	-0.153732	-0.255612	-0.0340608	-0.137959	-0.225387	0.122332	-0.257072	-0.181922	-0.217697	-0.304883	-0.276373	-0.21796	0.50518	0.443532
154	5425029490017	Tripel	0.180429	0.45227	-0.0346344	-0.236935	-0.212856	0.606591	0.248701	0.498194	0.38226	-0.127591	0.551944	0.10822	0.83861	0.372458	0.169383	0.493124	0.635902	0.0215981	0.440994	-0.0165689	0.792823	0.443821	0.417243	0.415128	-0.188939	0.440005	0.234092	0.714582	-0.308483	-0.0614978	-0.444007	0.412283	-0.0122638	1.42806	-0.456305	-0.0380161	-0.415211	-0.339468	-0.360665	-0.248464	-0.171021	-0.213775	-0.300709	-0.268046	-0.332595	0.618794	0.131446
121	5414239000093	Blond	-0.39296	0.210304	0.013783	-0.330825	-0.323295	-0.46621	0.284122	-0.40609	-0.41338	-0.160302	0.0306371	0.398121	0.435496	-0.311842	-0.229709	-0.489954	0.0510836	-0.291217	-0.352433	-0.0497586	-0.333333	0.416902	-0.379782	-0.326577	-0.112071	-0.303859	-0.172201	0.260353	-0.313401	-0.0832689	0.0593624	0.150861	-0.336422	0.310922	-0.432036	-0.237188	0.143594	-0.350831	-0.252437	-0.224175	-0.162649	-0.206146	-0.337389	-0.287613	-0.345118	-0.124324	-0.425692
242	5412138333311	Saison	-0.422216	-0.0345212	1.85765	-0.511049	-0.337882	0.462791	-0.164015	-0.317326	0.79666	-0.0544967	-0.452021	-0.355003	-0.144561	-0.392115	-0.0278676	-0.142608	0.0749997	1.47997	-0.510623	-0.403208	0.807257	0.101034	-0.254582	1.25473	0.130963	-0.553608	-0.307626	-0.282718	-0.0581737	-0.173253	-0.0997938	0.483328	-0.440362	-0.475285	0.176866	-0.0259891	-0.529564	0.743336	-0.383441	-0.232899	-0.157613	-0.207717	-0.298919	-0.277262	0.751758	-0.515829	-0.393508
208	54079052	Wheat	-0.663044	-0.270342	-0.173671	-0.24148	-0.379304	0.217797	-0.450664	-0.223997	0.227037	0.319854	-0.669843	-0.33529	-0.745665	-0.275427	-0.218669	-0.42256	0.1232	-0.372937	-0.0196979	-0.502051	-0.0837652	-0.262801	-0.30965	0.139391	-0.00938527	-0.630287	-0.555733	-0.614942	0.0631887	-0.20381	-0.0127242	0.00752678	-0.194963	-0.0786454	0.338825	0.201535	2.02623	0.169543	0.0988242	0.718876	1.55119	-0.0768761	-0.307014	-0.278342	0.178826	-0.185437	-0.232376
38	541286000975	Christmas	0.948135	0.506819	-0.622613	1.91392	-0.285872	-0.636035	-0.333631	-0.132116	-0.666365	-0.278078	0.300851	-0.159923	-0.204627	-0.473616	0.564253	1.0974	1.37263	0.0823585	0.482168	-0.345356	0.302764	-0.540877	-0.0824679	-0.197702	1.46469	-0.119505	0.0953536	0.375876	-0.410694	0.664785	-0.468412	-0.727798	0.479725	-0.449579	-0.406025	-0.338652	1.04782	-0.305569	-0.38425	-0.240574	-0.236889	0.887574	-0.309957	-0.255779	-0.302311	1.50707	-1.44066
170	5411663002716	Strong ale	1.60497	-0.51414	2.212	1.08274	1.9668	0.0501378	-0.245164	0.0198971	-0.00266506	-0.23666	0.771214	0.519908	0.284486	-0.0625476	0.39336	1.33698	-0.421108	0.454482	1.10104	1.17529	0.594253	0.405964	-0.276182	0.376419	-0.271942	0.620564	0.37196	0.0535613	-0.24757	0.501988	-0.477907	0.677404	-0.113439	-0.448226	-0.195077	-0.100447	0.425852	-0.350556	-0.196899	-0.251347	-0.17015	-0.198519	-0.284384	-0.27997	-0.338178	1.66474	1.3933
214	5425006240147	Christmas	0.622766	0.310106	0.147994	0.390821	-0.0384684	-0.35708	-0.320096	-0.323328	-0.00514922	0.105656	-0.154624	0.0481218	-0.195392	0.0402128	-0.444148	0.831968	0.202007	0.0252524	1.02473	0.0659573	-0.39493	-0.0961909	-0.203895	-0.103173	-0.13219	0.602713	0.346272	-0.0427779	0.528611	0.174332	-0.480346	-0.542137	0.937161	-0.369799	-0.100581	-0.504267	-0.509485	-0.0645573	-0.386754	0.085505	-0.175658	6.17238	-0.291065	-0.271528	-0.331343	1.17133	0.562761
35	8711406995075	Blond	-0.421508	-0.398833	-0.401406	-0.185173	-0.27185	-0.127927	-0.312121	-0.221947	-0.0282998	-0.143417	1.06052	0.217866	0.987246	-0.305092	0.503487	-0.546728	-0.563115	-0.413173	-0.363246	-0.25896	-0.308936	-0.145726	0.12818	-0.459892	-0.171738	0.561583	-0.0392652	0.554438	-0.3023	0.239888	-0.2455	-0.545991	0.169724	-0.214738	0.337874	0.0423768	-0.111694	-0.250482	-0.312983	-0.22775	-0.186647	-0.223867	-0.329387	-0.298127	-0.235921	0.0432284	-0.734333
215	5413963100017	Blond	-0.242982	-0.464231	0.386227	-0.143761	-0.196108	0.168335	-0.0531725	-0.359693	0.242691	0.304671	-0.18252	-0.232266	-0.347585	-0.408511	-0.275886	0.282091	0.341356	0.248437	0.19655	-0.255157	0.425399	0.200697	-0.0803816	0.436198	-0.102385	-0.549007	-0.361479	-0.49541	-0.3023	-0.370805	-0.402168	1.09898	-0.415639	-0.341658	-0.0938576	0.128976	0.0833459	-0.219979	0.338861	-0.22775	-0.186647	-0.223867	-0.329387	-0.298127	-0.215167	0.305921	0.0466967
235	5412858000104	Strong ale	0.553381	-0.218906	-0.181208	0.846468	-0.201408	0.190417	-0.246894	0.272366	-0.136719	0.607132	1.21231	1.21912	0.463637	-0.366091	-0.0856772	0.710864	0.340059	-0.285336	0.785243	0.595	0.536934	-0.150447	-0.0561111	-0.029806	0.281805	1.13469	1.33864	0.0337061	0.0377756	-0.301142	-0.516629	0.36222	0.137864	0.691867	0.433855	-0.287199	-0.308988	1.00464	0.170434	-0.249214	-0.166568	0.743323	-0.310482	-0.267195	1.02892	1.64772	0.508047
89	5412983140027	Brown	0.108451	-0.529051	0.213802	0.173108	0.114067	0.172585	0.0107958	-0.0501638	-0.0449756	0.400215	-0.639523	-0.545987	-0.225318	-0.437523	-0.395763	0.495692	-0.453508	-0.0720477	0.246786	1.43384	-0.168459	-0.0800739	-0.148692	-0.469526	0.0359762	-0.667283	-0.23557	-0.659562	-0.278974	-0.314473	-0.331167	0.191267	-0.523149	0.130563	0.121233	-0.029969	-0.385475	-0.0241262	-0.0761176	2.65477	-0.180679	0.0994932	-0.331983	-0.295206	-0.0141325	0.0905858	0.246191
114	5410769300085	Hoppy	-0.262546	0.139922	0.0588903	-0.511001	-0.316573	0.619323	0.136492	-0.151331	0.643037	0.417686	0.0212028	0.303466	-0.272112	0.0481067	-0.11275	0.231268	0.234346	0.418096	-0.178669	0.0178148	1.15954	0.135543	0.207932	1.12187	0.759045	-0.174967	0.18888	-0.392262	-0.166205	-0.297514	-0.2645	1.14404	-0.373943	-0.225066	-0.483832	-0.341747	-0.304893	-0.124779	-0.000579343	-0.147639	-0.174678	-0.205822	-0.329324	-0.267716	-0.105729	0.292125	0.849353
181	5412896532032	Christmas	1.0162	0.937215	1.2398	0.626391	0.301598	0.469264	-0.128412	-0.397618	0.42379	1.19692	-0.0890005	0.251748	0.00726455	-0.346447	-0.248084	1.00658	0.810074	0.980896	0.465989	0.355443	0.179883	-0.352509	-0.312831	0.524274	0.250589	0.115269	0.260445	0.137359	-0.287951	0.0975139	-0.354839	0.219744	-0.589754	-0.0200952	-0.261597	-0.208227	-0.0289615	0.0483734	0.206336	-0.128042	-0.165453	-0.204895	-0.287917	-0.274153	-0.336182	0.461632	0.293452
225	5411663002600	Strong ale	0.188314	0.106447	-0.468796	0.306448	0.355258	0.735685	0.13061	0.396421	0.0936175	-0.088239	0.665109	1.27055	-0.319528	0.151816	-0.11738	0.601496	0.592617	0.33894	0.114417	0.206171	0.727513	0.00809093	0.0177384	0.42191	-0.138684	0.875391	1.26604	0.00411171	1.09567	0.0345446	-0.341614	0.382762	0.492682	-0.0616325	-0.311409	0.239019	0.4757	-0.361598	-0.450985	0.615251	0.231016	-0.1815	-0.252535	-0.252077	-0.352385	1.56731	0.326373
57	5410228141921	Tripel	0.509653	0.238217	0.369793	0.517349	-0.0975199	0.325763	-0.141313	0.38839	0.348513	-0.378338	0.286642	-0.0100458	0.585632	0.318951	0.13519	-0.148996	0.0596896	0.0892172	0.17412	-0.475284	0.102594	-0.0949644	0.236176	0.05899	-0.428883	0.639175	0.385552	0.603818	0.385326	0.278452	-0.32926	-0.0137312	0.408199	2.1403	0.155589	-0.329119	-0.452971	-0.222437	0.806646	-0.248464	-0.171021	-0.213775	-0.300709	-0.268046	-0.214995	0.554122	-0.137047
143	5410228225928	Hoppy	0.881758	0.24898	0.526544	0.576509	0.429594	-0.368459	-0.299987	0.0875643	0.163151	0.696272	-0.238144	0.265926	-0.0007887	-0.441862	-0.38056	0.327023	-0.232362	0.132378	0.796054	0.307778	-0.45227	-0.359117	-0.282268	-0.250129	-0.0536802	-0.187307	-0.0827486	-0.114892	-0.360157	-0.366186	-0.630217	-0.15414	0.955558	1.33111	0.451009	-0.326187	-0.443975	-0.349557	-0.407738	-0.228647	-0.168265	-0.204316	-0.323671	-0.265117	-0.34192	-0.406838	-0.0423871
133	5412896000081	Strong ale	0.427116	-0.101321	1.77223	0.4157	-0.0224134	0.43844	0.101416	-0.380376	1.01044	0.11648	0.546108	0.685268	-0.418009	-0.349647	-0.321857	0.362755	-0.0957697	0.75693	0.118409	0.401838	0.898498	0.175551	-0.319557	1.11183	0.728139	0.561753	0.499245	-0.249591	-0.324225	-0.314862	-0.477116	0.915518	-0.731432	0.697931	-0.224561	0.0725924	0.217847	-0.347376	-0.157769	-0.268427	-0.172232	-0.218615	-0.313637	-0.266861	-0.339745	1.35321	0.408769
182	5425028290311	Stout/Porter	0.505296	0.21637	0.124628	0.0482049	0.536064	0.869908	-0.426447	-0.183953	0.698923	-0.179035	1.04443	1.26346	-0.0296916	0.0611441	0.346722	0.671533	0.684385	0.423758	-0.0297706	0.103149	0.545358	-0.358311	-0.2672	0.426292	-0.0216755	0.667436	1.50442	0.0897499	0.133797	-0.0175644	-0.45226	0.824542	-0.180018	-0.0474528	-0.211507	-0.499335	0.233122	0.00245316	-0.307266	0.175223	-0.17204	-0.224802	-0.319331	-0.280698	0.00982251	1.27306	-0.323649
17	5425014687019	Tripel	0.780805	1.35109	1.2087	0.612792	-0.327459	0.247976	-0.245164	-0.360398	0.592963	-0.23666	0.881234	0.880727	0.800657	-0.157348	1.11284	0.740819	0.825995	0.87607	-0.0666893	-0.475065	1.02106	-0.388513	-0.276182	1.25867	0.866896	0.714366	1.4102	0.750877	-0.24757	-0.47527	-0.477907	1.01035	-0.709352	0.309798	0.0245351	-0.190688	-0.0118255	-0.350556	0.839239	-0.251347	-0.17015	-0.198519	-0.284384	-0.27997	-0.338178	0.528412	0.369041
229	62067029172	Wheat	-0.777516	-0.290048	-0.366448	-0.414103	-0.219282	0.100331	0.0874779	-0.414145	0.347705	-0.0511096	0.374137	0.700097	0.182132	0.839237	-0.127063	-0.428436	-0.0691757	-0.317284	-0.267159	-0.0385494	0.248657	0.261095	-0.30965	0.0661068	-0.200107	0.31659	0.589824	0.499127	0.158265	0.0189625	-0.476921	0.17325	-0.352453	0.349133	0.180909	0.829372	0.426307	0.432318	-0.0706671	0.0981553	0.396526	-0.222693	-0.307014	-0.278342	0.443733	0.407386	0.454231
148	5400000000012	Strong ale	0.705623	0.15341	0.361955	0.689408	0.10715	0.108744	-0.0513596	0.106806	-0.21306	-0.172305	0.885209	0.900102	1.11393	-0.0234045	0.0239669	0.777683	-0.116425	0.262462	0.985742	0.53169	0.915178	0.222585	0.483447	0.234043	0.138867	1.09795	0.649234	1.309	0.0685971	-0.0330339	-0.439399	0.524	0.490588	0.485375	0.407546	-0.2541	-0.0708618	-0.186603	0.399622	-0.249214	-0.166568	-0.0715862	-0.310482	-0.267195	-0.180668	1.57293	0.594429
248	5410263015669	Blond	-0.4298	-0.0841075	-0.403363	-0.294193	-0.0489455	-0.253247	-0.1309	0.0322707	-0.445759	0.0552116	-0.320861	0.0562417	-0.546236	0.149225	-0.00267002	-0.897682	-0.401076	-0.523609	-0.0712128	-0.146699	-0.220687	0.313942	0.15269	-0.271556	-0.0351777	0.00839476	0.146451	-0.221812	0.456438	0.08513	0.524109	-0.527587	0.174118	0.327808	0.631354	0.578874	1.05339	-0.264746	0.583762	-0.224175	-0.162649	-0.206146	-0.337389	-0.287613	-0.259033	-0.585879	-0.927863
65	5411283000017	Hoppy	-0.637634	-0.203736	-0.155278	-0.523974	-0.37175	2.38189	1.55523	2.84701	0.311381	0.36934	0.097945	0.058131	-0.344878	0.118765	0.669327	-0.546082	-0.160636	-0.286643	-0.365034	-0.253419	1.74127	1.39985	1.75548	0.570849	0.207885	0.223856	-0.0457945	-0.134089	-0.0969178	0.344469	-0.0819786	1.08468	-0.544611	-0.452517	-0.546958	-0.339858	-0.51724	0.500874	-0.407738	-0.228647	-0.168265	-0.204316	-0.323671	-0.265117	0.562605	-0.230489	0.920966
73	5410769100081	Blond	-0.816181	-0.510136	-0.472357	-0.453922	-0.27185	0.108099	-0.109402	0.413335	-0.0953967	0.0206549	0.113692	-0.0531804	-0.165249	0.482598	0.441845	-0.999687	-0.463236	-0.636783	-0.494199	-0.36649	0.359379	0.351463	0.604103	-0.352588	-0.310445	-0.06616	-0.382888	-0.464232	0.612912	0.517329	-0.480624	-0.167723	0.384894	0.143168	-0.27339	-0.242672	0.528006	-0.0582233	-0.217507	1.84175	1.61311	-0.223867	-0.329387	-0.298127	-0.0241633	-0.0353642	-0.145899
198	54079007	Dubbel	0.573484	0.749439	-0.100957	0.169538	-0.371552	-0.16423	-0.215838	-0.163381	-0.25343	-0.197885	0.332483	0.158002	0.0439244	0.411869	-0.189351	0.530146	0.731395	0.103318	0.405042	-0.220863	-0.378737	0.00743931	-0.0311906	-0.33813	-0.387647	0.20489	-0.542241	-0.0254939	0.246106	-0.134538	-0.347115	0.305649	-0.145453	-0.0931775	-0.148135	-0.0687495	0.0471469	-0.34493	0.306103	-0.149478	0.238954	0.337669	-0.307488	-0.280144	-0.336679	0.174739	0.0252537
91	8711406995495	Strong ale	0.154042	0.203922	0.0721443	0.0695056	-0.126845	0.243206	0.588995	0.0106653	-0.248226	0.00131355	0.933276	0.34927	0.773212	-0.360834	-0.537124	0.312682	0.139492	0.521342	0.319539	-0.246156	-0.0215581	0.455034	0.171059	-0.305215	-0.224378	1.05273	0.245469	1.00524	-0.250022	-0.0271262	-0.505538	0.416025	0.421624	-0.188412	-0.311409	-0.213106	-0.0965798	-0.201726	-0.272711	-0.257633	-0.159599	-0.1815	-0.252535	-0.252077	-0.192513	1.26188	0.251005
217	5425006241687	Tripel	-0.407697	-0.165453	-0.205636	-0.449956	-0.125226	0.795674	0.71408	-0.117243	0.705843	-0.27734	-0.358982	-0.313983	-0.148466	-0.102289	-0.168038	-0.0153302	0.312615	-0.138819	-0.247135	-0.0913007	0.464873	-0.00748091	-0.178708	0.972793	-0.0433651	-0.0831958	-0.104015	-0.117689	-0.259492	-0.233017	-0.359086	0.190106	-0.225128	-0.38379	-0.322405	0.212189	-0.003036	-0.365494	0.299887	-0.213376	-0.166969	-0.202641	-0.331279	-0.303407	-0.358067	0.424839	0.00112063
163	5425017240457	Tripel	-0.0683118	-0.157431	0.0456654	0.00448123	-0.142561	-0.266247	-0.395912	-0.0809876	-0.360854	-0.17413	0.0413891	0.227385	-0.357758	0.07696	-0.206746	0.21608	-0.0173446	-0.274217	0.0667193	0.0471168	0.108986	-0.161367	0.0712807	-0.159446	-0.302602	0.0667275	0.284124	-0.496454	-0.0323487	0.0296285	-0.179252	0.447829	-0.0706864	-0.152556	0.143648	1.24964	-0.505208	0.425741	-0.185435	-0.218809	0.107311	-0.216298	-0.324601	-0.290501	0.461741	0.366131	0.378955
68	9999999999	Tripel	0.461374	0.102759	0.177734	0.78488	0.568676	-0.553726	-0.405858	-0.458309	0.125785	-0.105004	-0.341094	-0.00032689	-0.486502	-0.497612	0.121761	1.40986	-0.271005	1.99166	1.53215	1.30937	1.15361	-0.358209	-0.302656	1.25436	0.353529	-0.0606441	0.0593321	-0.101988	-0.322177	0.0586469	-0.0494123	2.328	-0.718474	0.158904	0.535083	-0.731916	-0.228064	-0.376104	-0.498209	-0.294403	-0.171125	-0.243971	-0.310952	-0.290186	-0.374259	0.978836	1.44961
15	54079045	Tripel	0.669493	0.593723	0.617835	0.185347	-0.327459	0.43402	0.255919	0.384517	0.256472	-0.23666	0.13285	-0.389178	-0.189037	0.226324	-0.129754	0.810754	1.06292	1.39519	-0.501432	-0.475065	0.563037	-0.388513	0.118658	0.814898	-0.271942	0.634193	0.654538	0.5604	0.761581	-0.0731087	-0.477907	0.556288	-0.324045	1.40037	-0.318795	-0.0291066	1.69669	0.0409001	0.32117	-0.251347	-0.17015	-0.198519	-0.284384	-0.27997	-0.338178	0.271625	0.719125
1	5413970150111	Brut	0.574178	0.639475	0.62506	0.153547	-0.447275	0.345367	-0.405858	-0.458309	0.978643	0.103952	-0.171646	0.515428	-0.104126	-0.497612	1.28176	0.660789	0.319861	0.161972	1.53215	0.538883	0.359209	-0.358209	-0.302656	0.616104	0.153576	0.494879	0.158067	0.842821	-0.322177	2.01181	0.333078	0.276873	-0.231351	-0.701431	1.44504	-0.203799	-0.594249	-0.376104	-0.498209	-0.294403	-0.171125	-0.243971	0.766302	0.136581	-0.374259	0.354545	0.540741
71	5410228218791	Blond	-0.128862	-0.135171	0.165794	-0.2147	-0.133311	-0.139112	-0.389254	0.203108	-0.338591	0.153582	-0.256512	-0.308196	-0.290498	-0.0550765	-0.025158	-0.389102	-0.0625543	-0.303854	-0.304493	-0.200982	-0.0184831	-0.0241632	0.27173	-0.0111968	0.23292	-0.339483	-0.211423	-0.204811	-0.3023	-0.056776	-0.480624	-0.19037	0.199953	2.01554	-0.00703435	0.395004	-0.136687	0.0435131	0.146332	-0.22775	-0.186647	0.180769	-0.329387	-0.298127	0.0775731	-0.110489	-0.693335
102	5411911001768	Christmas	1.07116	0.120656	-0.689773	1.53687	0.558551	-0.620419	-0.0538146	0.0749853	-0.58565	-0.463909	1.48641	0.873973	1.67448	0.260647	2.32986	0.662165	1.05733	-0.736755	1.35801	1.04658	-0.218323	-0.537519	0.00129869	0.012503	-0.303654	1.25206	0.828213	1.62255	0.438459	2.32936	0.112093	-0.465153	0.204663	-0.634992	-0.471375	-0.360879	-0.737226	-0.34493	-0.513371	-0.269269	-0.23503	0.341663	-0.305917	-0.247791	-0.342487	0.682248	0.104637
140	54050082	Tripel	-1.01936	-0.663363	-0.37088	-0.513004	-0.364794	-0.620207	0.123765	0.129657	-0.531318	-0.343129	-0.455927	-0.465222	-0.378432	0.189574	-0.598278	-0.696433	-0.442657	-0.417254	-0.326031	-0.47464	-0.662282	0.38712	0.223556	-0.573079	-0.393412	-0.483742	-0.156458	-0.40578	0.0551456	-0.412466	-0.480654	-0.524055	-0.113644	1.8064	-0.480478	0.833156	0.1641	-0.0469968	0.0848453	-0.258196	3.93671	0.692722	-0.303155	-0.269954	-0.038745	0.241384	-0.533365
67	5425026610197	Stout/Porter	1.55436	1.47045	2.46221	0.34003	1.60524	-0.313824	-0.405858	-0.458309	0.326112	-0.105004	-0.623231	-0.808739	-0.295314	-0.497612	-0.660155	1.45251	0.833169	0.924067	0.341196	2.37994	0.035808	-0.358209	-0.302656	0.413998	-0.0463775	-0.616167	-0.401509	-0.395034	-0.322177	-0.60101	-0.431903	-0.504926	-0.763277	-0.127874	-0.198835	-0.152028	-0.594249	-0.376104	-0.154729	-0.294403	-0.171125	-0.243971	0.0481326	-0.290186	-0.374259	0.0200066	0.183445
210	5413982001005	Amber	-0.94828	-0.536898	-0.264722	-0.333293	-0.38507	0.29302	0.347766	-0.427417	0.124504	0.219998	-0.102141	-0.138257	-0.276427	-0.0883537	0.722608	-0.37204	-0.438812	0.0471772	-0.236024	-0.269074	0.257441	-0.398864	-0.31814	0.327087	0.543999	-0.10983	-0.171562	-0.164933	0.31683	-0.176109	-0.649104	0.619018	-0.546075	-0.0511024	-0.469186	0.255399	-0.189022	-0.178247	-0.0720251	0.178987	0.517482	0.16569	-0.27797	-0.260953	-0.170186	0.520466	-0.0514925
189	5410228145912	Tripel	0.0465191	0.278584	-0.0826649	-0.456107	-0.294045	0.104731	-0.227064	-0.0822486	0.199083	-0.145362	0.775931	0.558625	0.581509	-0.390863	0.0171494	0.109921	0.389588	0.082305	-0.278986	-0.105519	-0.314154	-0.36326	-0.314141	-0.278075	-0.163895	0.343337	0.0538029	0.45817	-0.28092	-0.33606	-0.287952	-0.0190398	0.0144234	0.816694	0.0643726	-0.176614	0.108855	-0.362477	-0.150754	-0.218809	-0.183302	0.0055852	-0.324601	-0.290501	-0.355726	0.811968	0.0741414
233	5413023000264	Scotch	0.549409	-0.327944	-0.139788	1.35345	0.0850059	-1.04798	-0.493721	-0.0485942	-0.879611	-0.417659	1.00639	0.257326	1.1441	0.183302	0.0652563	0.544229	-1.23984	0.117129	1.55052	-0.0759068	-0.580809	-0.482823	0.582855	-0.905917	-0.154052	1.4127	0.522157	1.62926	-0.363371	1.20003	-0.725543	-0.632748	1.2534	0.104493	0.0929082	0.13237	-0.55839	-0.366768	-0.506452	0.180106	-0.213168	-0.225153	-0.314574	-0.282149	-0.35729	-0.145628	0.141583
199	5411858000145	Tripel	-0.25306	-0.406195	0.2983	-0.456107	0.236042	0.329424	0.313788	0.117468	0.227078	0.0625799	-0.0774169	0.0171194	0.202687	0.541588	-0.245402	0.125239	0.33185	0.434602	-0.484093	-0.384876	0.038513	0.691457	0.577259	-0.1895	-0.302602	-0.292136	-0.190303	-0.0984275	0.579207	0.430552	-0.427534	0.39212	-0.338379	-0.473926	-0.120816	-0.00124098	-0.291997	-0.204572	0.056496	-0.0133959	-0.183302	-0.216298	-0.324601	-0.290501	-0.197821	0.305838	0.186872
63	701197206052	Amber	-0.579456	-0.581186	-0.472357	0.0226289	-0.0446245	-0.617139	-0.446382	-0.221404	-0.792329	0.133684	-0.522301	-0.379284	-0.53815	0.0728495	-0.0102252	-0.359485	-0.596587	-0.473711	0.194947	0.372103	-0.81915	-0.406293	-0.098922	-0.676925	-0.194066	-0.12436	-0.0605695	-0.555476	0.0291291	-0.0454504	-0.157017	-0.060801	0.379029	-0.472648	-0.453073	-0.497768	-0.304393	-0.346612	-0.0457585	-0.22775	-0.186647	1.29086	-0.329387	-0.298127	-0.3418	0.206545	0.816816
95	5412138303314	Christmas	0.849307	0.498626	0.844469	0.426998	-0.395759	-0.0199579	0.3389	-0.0746047	0.682155	-0.200511	0.432268	0.891674	0.0410849	-0.0866208	-0.513147	0.64319	0.329774	1.07328	-0.416052	0.104263	0.134764	-0.352509	-0.312831	0.625235	0.315549	0.627281	0.782073	0.459225	0.14429	-0.126581	-0.482335	0.169916	0.148213	0.253995	-0.239077	-0.666613	0.0344091	-0.0825624	-0.450762	0.153467	-0.165453	1.6673	-0.287917	-0.274153	-0.336182	0.994406	0.388191
25	54079014	Brown	-0.18183	-0.184169	-0.354782	0.352942	0.290052	0.123744	-0.381958	-0.206501	0.211079	-0.152975	0.0819623	-0.353483	-0.3805	-0.0902956	-0.00310978	-0.0526791	-0.200821	0.0851029	0.284485	0.0214338	-0.228666	-0.327899	-0.148692	-0.0146018	-0.229728	-0.250495	-0.112734	-0.350242	0.00661239	-0.178488	-0.608029	0.376213	-0.241735	-0.229659	0.658729	0.156031	0.432771	-0.0929294	-0.333728	0.070292	-0.180679	-0.220199	-0.331983	-0.295206	-0.0630064	0.209132	0.261776
203	5425017241164	Brett/cofermented	-0.0878979	-0.257179	-0.0653492	-0.255916	0.000667172	0.343221	-0.329266	-0.0607583	-0.119087	0.774759	0.106844	0.757227	-0.490645	-0.320862	-0.191042	0.510752	0.282034	0.616711	0.25071	0.359295	0.643139	-0.321841	0.0534536	0.223039	0.782353	0.565481	0.873096	-0.525154	-0.29342	0.330429	-0.529913	0.505635	0.437607	-0.182109	0.554378	0.0582255	0.0173648	-0.109493	-0.00661081	-0.248143	-0.160148	-0.204597	-0.428248	-0.00648093	-0.0952364	0.921889	0.571143
85	54112018	Tripel	-0.171684	0.48013	-0.475549	-0.215546	-0.14464	-0.512774	-0.220081	-0.410507	-0.114736	-0.315651	-0.238378	-0.0261069	0.029906	-0.291019	-0.1983	-0.00948546	0.726037	-0.613065	-0.0457429	-0.475284	0.512781	0.156135	-0.334334	0.486221	-0.428883	0.245046	0.032497	0.0631367	0.0400679	-0.151264	-0.32926	0.320624	-0.173395	-0.384458	-0.417308	-0.088313	0.672267	-0.339468	0.162663	-0.248464	-0.171021	-0.213775	-0.300709	-0.268046	-0.332595	0.637597	0.191767
3	54055308	Blond	-0.410904	0.0611255	-0.275918	-0.263201	-0.126345	-0.343457	-0.043959	0.0283392	-0.44326	-0.0549262	0.40181	0.0391595	0.250789	-0.010401	-0.00180653	-0.284606	-0.0848581	-0.325374	-0.36194	-0.0402566	-0.414633	0.0223425	-0.0664368	-0.322832	-0.076841	0.0149775	0.376291	0.441856	-0.123096	-0.231333	0.0597215	-0.290687	0.154614	-0.131867	0.296413	-0.433522	0.302998	-0.260183	0.130468	-0.224175	-0.162649	-0.000715888	-0.337389	-0.287613	-0.248119	-0.498134	-0.117921
21	5412783052247	Lambic	-0.700043	-0.138887	-0.413242	-0.193119	-0.345912	-0.19501	-0.127885	-0.388086	0.065395	-0.293055	0.0173117	-0.287045	-0.028201	-0.370457	0.22118	-0.766854	-0.229846	-0.483547	-0.49854	-0.394254	-0.440455	-0.400471	-0.306601	-0.390381	-0.315647	-0.355249	-0.0151018	-0.0385768	-0.344785	-0.109564	1.76666	-0.356647	-1.01087	-0.461985	-0.370233	-0.554886	0.96342	-0.165708	-0.108786	-0.22735	0.511405	-0.209414	0.974588	1.56248	-0.146282	-0.15778	0.481059
192	5410693100324	Brut	0.111955	0.984762	0.404752	-0.592388	0.178785	0.513722	-0.405858	0.23466	0.333325	0.103952	1.16148	-0.808739	0.802896	1.05164	2.36113	0.241445	1.00336	1.22531	1.35934	0.897759	1.0926	-0.358209	0.740727	0.500408	0.153576	1.99364	-0.681297	1.72196	1.39231	0.0970867	-0.431903	-0.0173914	0.949759	0.158904	-0.164123	-0.467858	-0.594249	-0.376104	-0.154729	1.35724	-0.171125	0.94296	-0.310952	-0.290186	-0.374259	1.28146	1.3802
239	54055049	Tripel	-0.155464	-0.234226	-0.123038	0.0295608	-0.294045	-0.0400866	-0.395912	-0.221081	0.0522887	-0.115459	-0.644655	-0.497385	-0.510773	-0.390863	-0.445084	-0.0860605	-0.288351	-0.0519931	-0.128809	-0.384876	-0.141224	-0.067295	-0.173693	0.00484441	-0.302602	-0.752136	-0.431056	-0.296053	-0.28092	-0.257874	-0.488983	-0.188436	0.3	-0.213457	0.339921	0.679018	-0.376837	-0.362477	-0.0900196	-0.218809	0.107311	-0.105357	-0.324601	0.470838	-0.355726	0.50857	-0.654429
117	9120041150678	Strong ale	2.08054	-0.129519	1.68238	1.61383	2.88926	1.15157	0.699162	-0.38465	-0.175214	1.27846	-0.0106098	-0.353676	0.182066	0.538501	0.517178	1.83592	-0.471744	0.268275	0.417066	2.37361	1.15014	-0.540877	-0.339957	-0.197702	1.87331	0.862	0.0140268	0.607663	-0.410694	1.35553	-0.468412	-0.0740449	1.0696	-0.449579	-0.214917	-0.104858	0.232643	-0.305569	1.13832	-0.240574	-0.236889	0.601841	-0.309957	-0.255779	-0.302311	1.74137	1.57166
171	5425033240028	Tripel	0.45741	1.1502	0.614029	-0.592388	-0.447275	0.585268	-0.405858	0.23466	1.17897	-0.522916	1.44362	1.21229	1.02215	1.49953	1.08672	0.032851	0.769273	0.33692	-0.526737	-0.535076	0.262345	-0.358209	0.479881	0.639774	-0.646237	1.91425	0.22397	2.34674	1.62248	0.999311	-0.0494123	0.0193944	-0.255815	0.31109	-0.513726	-0.203799	-0.113611	-0.376104	-0.498209	-0.294403	-0.171125	-0.243971	0.407217	-0.290186	-0.374259	0.586649	0.207661
103	5425024150108	Stout/Porter	2.87648	0.682677	0.591966	0.526514	3.77781	-0.8294	-0.405858	-0.458309	-0.796052	-0.105004	-1.69959	-0.808739	-0.868878	-0.497612	-0.660155	2.46621	0.397623	0.461351	0.514783	2.90293	-0.323445	-0.358209	0.219036	-0.341096	-0.246331	-0.350136	-0.121721	0.0394745	-0.322177	-0.60101	-0.431903	0.240087	-0.994607	-0.701431	-0.513726	-0.731916	-0.594249	-0.376104	-0.498209	-0.294403	-0.171125	-0.243971	-0.310952	-0.290186	-0.374259	0.00714138	1.97696
175	5410263013665	Strong ale	0.784192	0.922555	-0.0264286	0.370283	-0.408242	-0.658811	-0.0798104	-0.402523	-0.212149	-0.357709	0.197138	0.892461	-0.626442	0.460845	-0.501043	0.228535	0.854539	0.171556	-0.0967808	0.430286	-0.325356	-0.00278249	-0.292357	0.00336939	-0.108696	0.503114	1.21155	-0.421564	0.236184	-0.431787	0.570497	0.152281	0.554697	0.389977	0.295144	0.727359	0.434618	0.607957	-0.287391	-0.260285	-0.151015	-0.183039	0.822424	0.771352	0.628578	1.10129	0.159031
196	5411551300818	Strong ale	0.223626	0.951289	0.252	-0.53187	-0.395157	0.0726849	-0.0956638	0.210732	-0.0327855	-0.177792	1.15179	0.0742651	0.923173	0.154188	-0.025511	0.58172	1.17642	0.328085	-0.312099	-0.16042	-0.0941772	-0.399808	-0.151479	0.265457	-0.138684	0.919811	0.797668	0.58498	-0.250022	-0.251171	-0.341614	0.208743	0.0502185	-0.184537	-0.311409	0.361402	-0.37189	0.134966	-0.303779	-0.257633	-0.159599	-0.1815	-0.252535	-0.252077	0.167767	1.42984	0.398668
4	54079021	Strong ale	0.213166	-0.306446	0.791051	0.0873879	-0.408242	0.00354369	-0.0422444	-0.402523	0.345921	-0.0442749	0.802787	0.71287	-0.00907135	0.57122	-0.501043	0.946316	1.02547	1.1118	0.345334	-0.470054	0.472319	-0.130981	-0.292357	0.569429	-0.113877	0.944864	0.873163	0.0352995	0.0145114	-0.431787	-0.289645	0.123242	0.348272	-0.148052	-0.22926	0.515168	0.369198	0.0220283	0.19819	-0.260285	-0.151015	-0.183039	-0.259165	-0.248138	0.0577448	1.37202	0.218366
99	5413970140396	Strong ale	0.305874	0.0160578	-0.181208	0.649599	-0.149152	1.38665	0.962884	2.34913	0.165503	-0.0190026	0.428741	0.560011	-0.186963	0.738068	0.157411	0.334195	-0.110411	0.0985866	0.441448	-0.23908	1.18876	0.886091	1.76208	-0.412408	-0.191108	0.45928	0.639349	-0.0491945	0.117219	0.309065	-0.0902923	0.436173	0.049408	-0.358502	-0.22739	0.19871	-0.541116	-0.173412	0.153472	1.16302	-0.166568	0.177257	-0.310482	-0.267195	-0.163335	0.994934	0.425441
157	5425024150107	Tripel	1.49422	-0.0828771	0.177734	2.05412	1.35125	0.825169	-0.405858	0.23466	0.789136	-0.522916	1.01366	-0.430209	0.961472	-0.497612	-0.294072	1.24392	0.726675	1.38847	1.82988	1.15527	0.959881	-0.358209	0.479881	1.3017	-0.646237	0.704975	0.520173	0.842821	-0.322177	-0.251962	-0.431903	1.31615	-0.0244862	0.158904	0.815261	1.05952	0.111789	0.0934767	-0.154729	-0.294403	-0.171125	0.349495	-0.310952	-0.290186	0.095322	0.28403	1.26561
[truncated: 3 more columns]

## Sheet: Supplementary File S5
Trained panel	Malt aroma - overall	Malt aroma - grain	Malt aroma - bread	Malt aroma - caramel	Malt aroma - smoked	Hops aroma - overall	Hops aroma - citrus	Hops aroma - tropical fruit	Hops aroma - grassy	Hops aroma - woody	Esters aroma - overall	Esters aroma - nail polish	Esters aroma - banana	Esters aroma - floral	Esters aroma - fruity	Malt taste - overall	Malt taste - grain	Malt taste - bread	Malt taste - caramel	Malt taste - smoked	Hops taste - overall	Hops taste - citrus	Hops taste - tropical fruit	Hops taste - grassy	Hops taste - woody	Esters taste - overall	Esters taste - nail polish	Esters taste - banana	Esters taste - floral	Esters taste - fruity	Acidity	Bitterness	Sweetness	4-vinyl guaiacol	Diacetyl	Dimethyl sulfide	Metallic	Stale hops	Trans-2-nonenal	Orange	Coriander	Clove	Lactic acid	Acetic acid	Barnyard	Alcohol	Carbonation	Aftertaste	Body
Malt aroma - overall	1	0.567791	0.607872	0.708501	0.488511	-0.00880181	-0.188565	-0.110551	0.100874	0.0458321	0.138149	0.240701	0.110418	-0.103775	-0.0675259	0.824984	0.396137	0.556862	0.619835	0.44809	0.139648	-0.27603	-0.117164	0.212298	0.10807	0.265457	0.325126	0.208925	-0.0673802	-0.0442133	-0.289266	0.139393	0.137878	0.142167	0.295712	-0.141223	-0.0441838	-0.14164	-0.0917956	-0.313181	-0.200402	-0.00434729	-0.0156873	-0.0681984	-0.189552	0.38416	0.071204	0.233322	0.498133
Malt aroma - grain	0.567791	1	0.368783	0.199304	0.0196646	0.0101888	-0.0855554	-0.180979	0.112648	0.00120544	0.140006	0.251958	0.100636	-0.0878068	-0.00510576	0.41237	0.596666	0.388753	0.18622	0.0357574	0.0672699	-0.096287	-0.182092	0.206848	-0.0282264	0.21814	0.253264	0.210326	-0.0159159	-0.0482803	-0.054064	-0.00973418	0.01895	0.0550924	0.108321	-0.0151634	0.020874	-0.171901	-0.0565765	-0.177157	-0.0307126	0.0129577	0.15238	0.12704	-0.23324	0.135222	0.0265425	0.0379763	0.190031
Malt aroma - bread	0.607872	0.368783	1	0.300219	0.178251	0.147919	-0.0510991	-0.123776	0.271412	0.117021	0.131647	0.18873	0.140155	-0.0453856	-0.117567	0.536986	0.294243	0.676519	0.322703	0.246709	0.176316	-0.0912942	-0.148358	0.26767	0.151379	0.182912	0.239713	0.135526	0.0140546	-0.0368535	-0.214518	0.173217	-0.00326369	0.171654	0.100656	-0.0910144	-0.0520899	-0.16583	-0.00514204	-0.226079	-0.170042	-0.0826328	0.0175674	-0.0668562	-0.189716	0.290249	0.140522	0.232843	0.352688
Malt aroma - caramel	0.708501	0.199304	0.300219	1	0.442964	-0.162363	-0.17377	-0.0874045	-0.0551831	-0.019508	0.117272	0.14801	0.086693	-0.0500611	-0.049014	0.609796	0.0946888	0.336534	0.732615	0.431342	0.00755177	-0.246363	-0.0311286	0.0184607	0.108035	0.236003	0.178267	0.205984	-0.0879435	0.0471767	-0.320753	0.0807153	0.256913	0.136434	0.433983	-0.181712	0.0732402	-0.00474155	0.00304327	-0.270013	-0.137018	0.102753	-0.0432934	-0.123099	-0.0326594	0.354111	0.068552	0.143968	0.424137
Malt aroma - smoked	0.488511	0.0196646	0.178251	0.442964	1	0.036591	-0.139775	-0.0403855	0.0612563	0.219214	-0.0897908	0.0556085	-0.0448002	-0.111027	-0.122092	0.435697	0.00187905	0.159386	0.385176	0.543488	0.160987	-0.127308	0.0224302	0.134214	0.211015	-0.0086103	0.144137	-0.016894	-0.150847	-0.0645247	-0.174293	0.195114	-0.00307722	0.131261	0.252812	-0.0623844	0.0503809	0.0769254	-0.0390184	-0.11278	-0.108519	0.0784343	-0.172735	-0.147082	0.0557756	0.2629	-0.0301808	0.260622	0.332798
Hops aroma - overall	-0.00880181	0.0101888	0.147919	-0.162363	0.036591	1	0.579572	0.483614	0.782736	0.282381	0.078383	0.0954175	0.0735557	0.0858	-0.0331371	0.122269	0.0817369	0.176168	-0.0322088	0.191322	0.827686	0.427793	0.298157	0.685872	0.348116	0.096975	0.166926	0.0261474	0.0236615	-0.0916277	-0.0906825	0.690377	-0.358181	0.19254	-0.29805	-0.0103531	-0.0744989	0.10709	-0.1997	0.0594869	0.071013	-0.0269016	-0.198681	-0.0378308	0.0911523	0.448092	0.531949	0.42926	0.388646
Hops aroma - citrus	-0.188565	-0.0855554	-0.0510991	-0.17377	-0.139775	0.579572	1	0.349049	0.386545	0.104291	-0.0358169	0.0250218	-0.0203539	0.205689	-0.0774659	-0.13251	-0.0663885	-0.0241834	-0.103318	-0.0665245	0.421048	0.692368	0.225025	0.293318	0.105769	-0.00733718	0.0364044	-0.0505653	0.158568	-0.0768383	-0.0379206	0.397981	-0.173963	0.185666	-0.234919	-0.0202559	0.0293376	0.0717534	-0.118096	0.173488	0.153859	0.113453	-0.12335	0.00523428	0.0805327	0.200468	0.362077	0.143325	0.0931359
Hops aroma - tropical fruit	-0.110551	-0.180979	-0.123776	-0.0874045	-0.0403855	0.483614	0.349049	1	0.126605	-0.107193	0.264258	0.00182293	0.242399	0.193074	0.187202	-0.0365891	-0.064408	-0.0336253	0.0343423	0.0250756	0.388654	0.314838	0.6756	0.167424	0.0353267	0.237391	0.00940287	0.163385	0.166531	0.15583	-0.0769593	0.311984	0.101051	0.0383142	-0.174388	-0.224941	-0.093748	0.050352	-0.229485	0.121799	0.0868963	0.156109	-0.20919	-0.141032	0.0524344	0.222921	0.227991	0.122344	0.144111
Hops aroma - grassy	0.100874	0.112648	0.271412	-0.0551831	0.0612563	0.782736	0.386545	0.126605	1	0.231214	-0.0340998	0.184512	-0.0323232	-0.00827414	-0.18124	0.188211	0.155591	0.290591	-0.0221041	0.197101	0.735271	0.276856	0.062849	0.816325	0.360774	0.000913552	0.230572	-0.0260088	-0.064815	-0.187075	-0.0660087	0.639092	-0.50208	0.20164	-0.279995	0.065853	-0.0783274	0.118239	-0.137307	-0.0779427	0.00542994	-0.150204	-0.095825	0.00418215	0.0903677	0.465279	0.482437	0.449537	0.425138
Hops aroma - woody	0.0458321	0.00120544	0.117021	-0.019508	0.219214	0.282381	0.104291	-0.107193	0.231214	1	-0.266868	-0.00263842	-0.325174	-0.0859278	-0.23012	0.0390315	-0.118523	-0.0450001	-0.0100759	0.244038	0.202999	0.0897742	-0.0518017	0.154881	0.460072	-0.236862	-0.00906139	-0.275082	-0.0781402	-0.148777	0.0132971	0.183753	-0.154075	0.042977	-0.00940571	0.169172	-0.0756967	0.316238	0.116469	0.102752	0.0869321	0.0750012	-0.0577817	0.0635189	0.285603	0.0450639	0.173093	0.230879	0.125475
Esters aroma - overall	0.138149	0.140006	0.131647	0.117272	-0.0897908	0.078383	-0.0358169	0.264258	-0.0340998	-0.266868	1	0.555207	0.735308	0.356764	0.504401	0.109184	0.116617	0.139818	0.193388	-0.05382	0.11223	-0.0468068	0.198622	0.0371634	-0.135265	0.835734	0.460426	0.643372	0.259901	0.376727	-0.0230759	0.0435886	0.282178	-0.0148969	0.00347414	-0.264386	0.00272191	-0.214901	-0.26125	-0.115738	0.0266333	0.103683	0.143142	0.110773	-0.222757	0.31375	0.184145	0.180452	0.24117
Esters aroma - nail polish	0.240701	0.251958	0.18873	0.14801	0.0556085	0.0954175	0.0250218	0.00182293	0.184512	-0.00263842	0.555207	1	0.238607	0.204317	0.0546133	0.204563	0.196183	0.230996	0.148045	0.0782443	0.182793	-0.0262234	-0.00039113	0.264929	0.077209	0.503194	0.721001	0.204265	0.0865235	0.0556878	-0.0140174	0.233288	9.48499e-05	0.0959445	-0.00198438	-0.0176236	0.0393705	-0.0759755	-0.133004	-0.119345	-0.00635463	-0.0373448	0.0348285	0.183897	-0.0918619	0.403095	0.196776	0.291043	0.325921
Esters aroma - banana	0.110418	0.100636	0.140155	0.086693	-0.0448002	0.0735557	-0.0203539	0.242399	-0.0323232	-0.325174	0.735308	0.238607	1	0.151898	0.390143	0.0918175	0.0429269	0.116503	0.154343	-0.0240796	0.0947644	-0.0296733	0.205485	0.0149997	-0.158342	0.600026	0.233547	0.751342	0.0605467	0.226734	-0.116086	0.00878607	0.220236	0.0950526	0.039231	-0.234063	-0.0344895	-0.257451	-0.174811	-0.164518	-0.0432338	0.0638136	0.0579827	-0.0717887	-0.281068	0.184888	0.134258	0.0402423	0.117119
Esters aroma - floral	-0.103775	-0.0878068	-0.0453856	-0.0500611	-0.111027	0.0858	0.205689	0.193074	-0.00827414	-0.0859278	0.356764	0.204317	0.151898	1	0.150794	-0.102899	-0.0299015	-0.0479903	0.0517226	-0.0445835	0.0543234	0.213288	0.229518	-0.0170312	-0.0142098	0.335538	0.169099	0.129141	0.673994	0.235482	0.0485739	0.00648099	0.156073	-0.0376128	-0.101101	-0.0472493	0.0347295	-0.00533922	-0.0165505	0.10698	0.0813426	0.160666	0.0554753	0.0407361	0.0094767	0.135145	0.151439	0.0856448	0.0323335
Esters aroma - fruity	-0.0675259	-0.00510576	-0.117567	-0.049014	-0.122092	-0.0331371	-0.0774659	0.187202	-0.18124	-0.23012	0.504401	0.0546133	0.390143	0.150794	1	-0.0905638	-0.0531585	-0.115448	0.0222107	-0.104926	-0.0443887	-0.110904	0.109732	-0.156848	-0.139498	0.442075	0.00278867	0.378907	0.168113	0.62041	0.12011	-0.124471	0.198652	-0.103811	0.0176134	-0.271804	-0.100725	-0.137948	-0.186468	0.0873806	0.0475154	0.0895161	0.146528	0.0988773	-0.121638	-0.0656585	-0.0428345	0.00502857	-0.078061
Malt taste - overall	0.824984	0.41237	0.536986	0.609796	0.435697	0.122269	-0.13251	-0.0365891	0.188211	0.0390315	0.109184	0.204563	0.0918175	-0.102899	-0.0905638	1	0.502232	0.689212	0.670546	0.561307	0.255214	-0.285138	-0.0197002	0.293505	0.179257	0.228102	0.303684	0.168305	-0.094726	-0.116301	-0.424207	0.30651	0.082591	0.128621	0.193942	-0.128554	-0.0402229	-0.136149	-0.081849	-0.267525	-0.180376	-0.000185122	-0.171929	-0.178582	-0.182453	0.504393	0.138055	0.279589	0.575349
Malt taste - grain	0.396137	0.596666	0.294243	0.0946888	0.00187905	0.0817369	-0.0663885	-0.064408	0.155591	-0.118523	0.116617	0.196183	0.0429269	-0.0299015	-0.0531585	0.502232	1	0.414854	0.192326	-0.0275004	0.0959125	-0.0619436	-0.0782057	0.237398	-0.109744	0.160282	0.213837	0.091353	0.0486576	-0.102171	-0.16393	0.039333	-0.0450451	0.00862204	0.0610852	0.0311099	0.072933	-0.0824921	0.0219931	-0.0832074	-0.0411346	-0.00742599	0.0669589	0.0414454	-0.101586	0.170641	0.0508163	-0.0569619	0.170363
Malt taste - bread	0.556862	0.388753	0.676519	0.336534	0.159386	0.176168	-0.0241834	-0.0336253	0.290591	-0.0450001	0.139818	0.230996	0.116503	-0.0479903	-0.115448	0.689212	0.414854	1	0.395889	0.332793	0.231968	-0.145284	-0.0550946	0.328377	0.137554	0.21416	0.306061	0.160171	0.00794784	-0.128379	-0.33603	0.258383	-0.0236266	0.215637	0.0790157	-0.0643664	0.0251706	-0.200833	-0.056892	-0.199133	-0.164816	0.00536703	-0.118237	-0.172658	-0.223256	0.415368	0.2165	0.18182	0.424231
Malt taste - caramel	0.619835	0.18622	0.322703	0.732615	0.385176	-0.0322088	-0.103318	0.0343423	-0.0221041	-0.0100759	0.193388	0.148045	0.154343	0.0517226	0.0222107	0.670546	0.192326	0.395889	1	0.442744	0.0771239	-0.192185	0.114627	0.068724	0.0488856	0.303101	0.140601	0.244757	-0.0177698	0.0476315	-0.366014	0.141429	0.354317	0.125321	0.3699	-0.184882	-0.0179378	-0.0767749	-0.083275	-0.214096	-0.122026	0.137149	-0.156017	-0.150616	-0.0817935	0.400664	0.0771512	0.179231	0.43711
Malt taste - smoked	0.44809	0.0357574	0.246709	0.431342	0.543488	0.191322	-0.0665245	0.0250756	0.197101	0.244038	-0.05382	0.0782443	-0.0240796	-0.0445835	-0.104926	0.561307	-0.0275004	0.332793	0.442744	1	0.30386	-0.162075	-0.0133522	0.276066	0.482428	0.0104968	0.152442	-0.0155194	-0.119319	-0.124308	-0.250423	0.432921	-0.106569	0.269286	0.102403	0.0107686	0.00679561	0.0486837	-0.0850439	-0.194044	-0.126909	0.0608682	-0.308105	-0.205473	0.0158916	0.471945	0.151708	0.443679	0.473731
Hops taste - overall	0.139648	0.0672699	0.176316	0.00755177	0.160987	0.827686	0.421048	0.388654	0.735271	0.202999	0.11223	0.182793	0.0947644	0.0543234	-0.0443887	0.255214	0.0959125	0.231968	0.0771239	0.30386	1	0.362219	0.308693	0.841792	0.502756	0.167917	0.272486	0.0946716	-0.0574631	-0.0588042	-0.164139	0.796313	-0.390201	0.193618	-0.262236	-0.044682	-0.0714701	0.0966851	-0.2082	-0.0956283	0.0314996	-0.0849643	-0.227609	-0.0404041	0.0771453	0.589362	0.569224	0.541434	0.484124
Hops taste - citrus	-0.27603	-0.096287	-0.0912942	-0.246363	-0.127308	0.427793	0.692368	0.314838	0.276856	0.0897742	-0.0468068	-0.0262234	-0.0296733	0.213288	-0.110904	-0.285138	-0.0619436	-0.145284	-0.192185	-0.162075	0.362219	1	0.255248	0.217479	0.0427264	-0.0512296	-0.051899	-0.0767666	0.148861	0.0100142	0.0222414	0.306516	-0.154361	0.123844	-0.131075	0.0150643	0.026045	0.0946708	-0.0238108	0.187838	0.194719	0.0205808	-0.108961	0.0107946	0.118874	0.0879204	0.276789	0.0819828	0.00686247
Hops taste - tropical fruit	-0.117164	-0.182092	-0.148358	-0.0311286	0.0224302	0.298157	0.225025	0.6756	0.062849	-0.0518017	0.198622	-0.00039113	0.205485	0.229518	0.109732	-0.0197002	-0.0782057	-0.0550946	0.114627	-0.0133522	0.308693	0.255248	1	0.0686476	-0.00879853	0.235988	0.0186921	0.237683	0.148356	0.176006	-0.0775647	0.177977	0.202559	0.00802007	-0.0751534	-0.143136	-0.191347	0.0749635	-0.129222	0.0120408	0.0563805	0.122532	-0.182259	-0.110641	0.0923681	0.185287	0.118057	0.120067	0.14549
Hops taste - grassy	0.212298	0.206848	0.26767	0.0184607	0.134214	0.685872	0.293318	0.167424	0.816325	0.154881	0.0371634	0.264929	0.0149997	-0.0170312	-0.156848	0.293505	0.237398	0.328377	0.068724	0.276066	0.841792	0.217479	0.0686476	1	0.444132	0.0773224	0.329703	0.0149341	-0.0721794	-0.189118	-0.133197	0.751027	-0.499949	0.192933	-0.220208	0.0375544	-0.031567	0.0848483	-0.154894	-0.202355	-0.000816171	-0.15247	-0.143964	-0.00433522	0.0431649	0.574806	0.512911	0.51504	0.470295
Hops taste - woody	0.10807	-0.0282264	0.151379	0.108035	0.211015	0.348116	0.105769	0.0353267	0.360774	0.460072	-0.135265	0.077209	-0.158342	-0.0142098	-0.139498	0.179257	-0.109744	0.137554	0.0488856	0.482428	0.502756	0.0427264	-0.00879853	0.444132	1	-0.0944459	0.117237	-0.127878	-0.0752927	-0.11156	-0.0831692	0.470001	-0.293873	0.174677	-0.133268	-0.00223329	0.0510511	0.183845	-0.0211879	-0.111913	0.0902163	0.0660457	-0.218331	-0.0453638	0.167075	0.37262	0.33708	0.423775	0.311812
Esters taste - overall	0.265457	0.21814	0.182912	0.236003	-0.0086103	0.096975	-0.00733718	0.237391	0.000913552	-0.236862	0.835734	0.503194	0.600026	0.335538	0.442075	0.228102	0.160282	0.21416	0.303101	0.0104968	0.167917	-0.0512296	0.235988	0.0773224	-0.0944459	1	0.569575	0.709985	0.27168	0.507378	-0.0203241	0.0245614	0.365971	-0.00297424	0.0768526	-0.326247	-0.05034	-0.191418	-0.283689	-0.145439	-0.00727601	0.152213	0.17969	0.164118	-0.215387	0.384773	0.213474	0.22899	0.335376
Esters taste - nail polish	0.325126	0.253264	0.239713	0.178267	0.144137	0.166926	0.0364044	0.00940287	0.230572	-0.00906139	0.460426	0.721001	0.233547	0.169099	0.00278867	0.303684	0.213837	0.306061	0.140601	0.152442	0.272486	-0.051899	0.0186921	0.329703	0.117237	0.569575	1	0.268776	0.101474	-0.00672343	0.0103042	0.263489	-0.0691031	0.103916	-0.0265413	-0.0719552	-0.00705058	-0.0719	-0.141358	-0.207048	-0.0861778	0.00645298	0.0469269	0.190312	-0.103376	0.495293	0.275232	0.37884	0.450145
Esters taste - banana	0.208925	0.210326	0.135526	0.205984	-0.016894	0.0261474	-0.0505653	0.163385	-0.0260088	-0.275082	0.643372	0.204265	0.751342	0.129141	0.378907	0.168305	0.091353	0.160171	0.244757	-0.0155194	0.0946716	-0.0767666	0.237683	0.0149341	-0.127878	0.709985	0.268776	1	0.0495397	0.42235	-0.169597	-0.0858189	0.376911	0.0315355	0.0837307	-0.342061	-0.0437415	-0.251497	-0.299649	-0.102829	-0.0253328	0.170188	0.129114	0.00746704	-0.29144	0.191682	0.09791	0.0437922	0.211957
Esters taste - floral	-0.0673802	-0.0159159	0.0140546	-0.0879435	-0.150847	0.0236615	0.158568	0.166531	-0.064815	-0.0781402	0.259901	0.0865235	0.0605467	0.673994	0.168113	-0.094726	0.0486576	0.00794784	-0.0177698	-0.119319	-0.0574631	0.148861	0.148356	-0.0721794	-0.0752927	0.27168	0.101474	0.0495397	1	0.215712	0.0471887	-0.0662443	0.12329	-0.00345904	-0.00191976	-0.0894909	0.0515993	0.0112019	-0.0190868	0.0763209	0.0883793	0.175506	0.0992504	0.0340265	0.00683635	0.03591	0.112808	0.00463172	-0.0438664
Esters taste - fruity	-0.0442133	-0.0482803	-0.0368535	0.0471767	-0.0645247	-0.0916277	-0.0768383	0.15583	-0.187075	-0.148777	0.376727	0.0556878	0.226734	0.235482	0.62041	-0.116301	-0.102171	-0.128379	0.0476315	-0.124308	-0.0588042	0.0100142	0.176006	-0.189118	-0.11156	0.507378	-0.00672343	0.42235	0.215712	1	0.0715575	-0.225306	0.34835	-0.21863	0.0159142	-0.325854	-0.0959513	-0.104888	-0.257023	0.0899796	0.0436664	0.0920885	0.190059	0.149713	-0.111329	-0.0298207	-0.0177039	-0.00279557	-0.0285861
Acidity	-0.289266	-0.054064	-0.214518	-0.320753	-0.174293	-0.0906825	-0.0379206	-0.0769593	-0.0660087	0.0132971	-0.0230759	-0.0140174	-0.116086	0.0485739	0.12011	-0.424207	-0.16393	-0.33603	-0.366014	-0.250423	-0.164139	0.0222414	-0.0775647	-0.133197	-0.0831692	-0.0203241	0.0103042	-0.169597	0.0471887	0.0715575	1	-0.245027	-0.119498	-0.279554	-0.131318	-0.0329448	-0.0691728	0.0960478	0.0132037	0.0607739	0.0560109	-0.0829559	0.332224	0.349096	0.113781	-0.303568	-0.0675366	0.0488192	-0.24448
Bitterness	0.139393	-0.00973418	0.173217	0.0807153	0.195114	0.690377	0.397981	0.311984	0.639092	0.183753	0.0435886	0.233288	0.00878607	0.00648099	-0.124471	0.30651	0.039333	0.258383	0.141429	0.432921	0.796313	0.306516	0.177977	0.751027	0.470001	0.0245614	0.263489	-0.0858189	-0.0662443	-0.225306	-0.245027	1	-0.483102	0.28118	-0.196889	0.0318862	0.011183	0.136018	-0.114936	-0.125226	0.00567171	-0.105505	-0.324437	-0.129135	0.116666	0.654699	0.506969	0.638332	0.549159
Sweetness	0.137878	0.01895	-0.00326369	0.256913	-0.00307722	-0.358181	-0.173963	0.101051	-0.50208	-0.154075	0.282178	9.48499e-05	0.220236	0.156073	0.198652	0.082591	-0.0450451	-0.0236266	0.354317	-0.106569	-0.390201	-0.154361	0.202559	-0.499949	-0.293873	0.365971	-0.0691031	0.376911	0.12329	0.34835	-0.119498	-0.483102	1	-0.0518974	0.356158	-0.202571	-0.0166425	-0.148931	-0.0378566	0.0560096	0.0162658	0.268847	0.0460244	-0.0570286	-0.126684	-0.115018	-0.21996	-0.309766	-0.00720243
4-vinyl guaiacol	0.142167	0.0550924	0.171654	0.136434	0.131261	0.19254	0.185666	0.0383142	0.20164	0.042977	-0.0148969	0.0959445	0.0950526	-0.0376128	-0.103811	0.128621	0.00862204	0.215637	0.125321	0.269286	0.193618	0.123844	0.00802007	0.192933	0.174677	-0.00297424	0.103916	0.0315355	-0.00345904	-0.21863	-0.279554	0.28118	-0.0518974	1	0.178476	0.236321	0.229205	0.0231313	0.0429163	0.0218741	0.0712577	0.179918	-0.278067	-0.244877	0.0110322	0.258983	0.173491	0.00909208	0.192396
Diacetyl	0.295712	0.108321	0.100656	0.433983	0.252812	-0.29805	-0.234919	-0.174388	-0.279995	-0.00940571	0.00347414	-0.00198438	0.039231	-0.101101	0.0176134	0.193942	0.0610852	0.0790157	0.3699	0.102403	-0.262236	-0.131075	-0.0751534	-0.220208	-0.133268	0.0768526	-0.0265413	0.0837307	-0.00191976	0.0159142	-0.131318	-0.196889	0.356158	0.178476	1	0.0145808	0.143507	0.0474512	0.11858	-0.00305464	-0.0437832	0.143948	-0.0907912	-0.182663	0.0590379	-0.0316895	-0.156715	-0.210214	-0.0075362
Dimethyl sulfide	-0.141223	-0.0151634	-0.0910144	-0.181712	-0.0623844	-0.0103531	-0.0202559	-0.224941	0.065853	0.169172	-0.264386	-0.0176236	-0.234063	-0.0472493	-0.271804	-0.128554	0.0311099	-0.0643664	-0.184882	0.0107686	-0.044682	0.0150643	-0.143136	0.0375544	-0.00223329	-0.326247	-0.0719552	-0.342061	-0.0894909	-0.325854	-0.0329448	0.0318862	-0.202571	0.236321	0.0145808	1	0.269379	0.251856	0.363051	0.037153	0.00887289	0.0366496	-0.0902419	-0.0261519	0.262778	-0.0694884	0.0142164	-0.136215	-0.139364
Metallic	-0.0441838	0.020874	-0.0520899	0.0732402	0.0503809	-0.0744989	0.0293376	-0.093748	-0.0783274	-0.0756967	0.00272191	0.0393705	-0.0344895	0.0347295	-0.100725	-0.0402229	0.072933	0.0251706	-0.0179378	0.00679561	-0.0714701	0.026045	-0.191347	-0.031567	0.0510511	-0.05034	-0.00705058	-0.0437415	0.0515993	-0.0959513	-0.0691728	0.011183	-0.0166425	0.229205	0.143507	0.269379	1	0.0401778	0.225071	0.0764981	0.106819	0.185042	-0.144905	-0.178186	0.0309713	0.0667195	0.132489	-0.124328	-0.0357474
Stale hops	-0.14164	-0.171901	-0.16583	-0.00474155	0.0769254	0.10709	0.0717534	0.050352	0.118239	0.316238	-0.214901	-0.0759755	-0.257451	-0.00533922	-0.137948	-0.136149	-0.0824921	-0.200833	-0.0767749	0.0486837	0.0966851	0.0946708	0.0749635	0.0848483	0.183845	-0.191418	-0.0719	-0.251497	0.0112019	-0.104888	0.0960478	0.136018	-0.148931	0.0231313	0.0474512	0.251856	0.0401778	1	0.24431	0.0285806	0.149296	0.0638712	0.125495	0.177397	0.965802	-0.0199141	0.0138263	0.120741	-0.0336207
Trans-2-nonenal	-0.0917956	-0.0565765	-0.00514204	0.00304327	-0.0390184	-0.1997	-0.118096	-0.229485	-0.137307	0.116469	-0.26125	-0.133004	-0.174811	-0.0165505	-0.186468	-0.081849	0.0219931	-0.056892	-0.083275	-0.0850439	-0.2082	-0.0238108	-0.129222	-0.154894	-0.0211879	-0.283689	-0.141358	-0.299649	-0.0190868	-0.257023	0.0132037	-0.114936	-0.0378566	0.0429163	0.11858	0.363051	0.225071	0.24431	1	-0.0467766	-0.063767	-0.0367157	-0.0574902	-0.0530462	0.261849	-0.157369	-0.0814005	-0.16198	-0.200925
Orange	-0.313181	-0.177157	-0.226079	-0.270013	-0.11278	0.0594869	0.173488	0.121799	-0.0779427	0.102752	-0.115738	-0.119345	-0.164518	0.10698	0.0873806	-0.267525	-0.0832074	-0.199133	-0.214096	-0.194044	-0.0956283	0.187838	0.0120408	-0.202355	-0.111913	-0.145439	-0.207048	-0.102829	0.0763209	0.0899796	0.0607739	-0.125226	0.0560096	0.0218741	-0.00305464	0.037153	0.0764981	0.0285806	-0.0467766	1	0.313416	0.228731	-0.151173	-0.142409	0.0300138	-0.288964	-0.0443092	-0.24218	-0.246283
Coriander	-0.200402	-0.0307126	-0.170042	-0.137018	-0.108519	0.071013	0.153859	0.0868963	0.00542994	0.0869321	0.0266333	-0.00635463	-0.0432338	0.0813426	0.0475154	-0.180376	-0.0411346	-0.164816	-0.122026	-0.126909	0.0314996	0.194719	0.0563805	-0.000816171	0.0902163	-0.00727601	-0.0861778	-0.0253328	0.0883793	0.0436664	0.0560109	0.00567171	0.0162658	0.0712577	-0.0437832	0.00887289	0.106819	0.149296	-0.063767	0.313416	1	0.34924	0.195987	0.133483	0.136737	-0.0623452	0.0593362	0.0440955	-0.0238564
Clove	-0.00434729	0.0129577	-0.0826328	0.102753	0.0784343	-0.0269016	0.113453	0.156109	-0.150204	0.0750012	0.103683	-0.0373448	0.0638136	0.160666	0.0895161	-0.000185122	-0.00742599	0.00536703	0.137149	0.0608682	-0.0849643	0.0205808	0.122532	-0.15247	0.0660457	0.152213	0.00645298	0.170188	0.175506	0.0920885	-0.0829559	-0.105505	0.268847	0.179918	0.143948	0.0366496	0.185042	0.0638712	-0.0367157	0.228731	0.34924	1	0.0163512	-0.0201184	0.0410659	0.086819	0.0788703	-0.0440175	0.062585
Lactic acid	-0.0156873	0.15238	0.0175674	-0.0432934	-0.172735	-0.198681	-0.12335	-0.20919	-0.095825	-0.0577817	0.143142	0.0348285	0.0579827	0.0554753	0.146528	-0.171929	0.0669589	-0.118237	-0.156017	-0.308105	-0.227609	-0.108961	-0.182259	-0.143964	-0.218331	0.17969	0.0469269	0.129114	0.0992504	0.190059	0.332224	-0.324437	0.0460244	-0.278067	-0.0907912	-0.0902419	-0.144905	0.125495	-0.0574902	-0.151173	0.195987	0.0163512	1	0.662513	0.105537	-0.226989	-0.141451	0.0227339	-0.122105
Acetic acid	-0.0681984	0.12704	-0.0668562	-0.123099	-0.147082	-0.0378308	0.00523428	-0.141032	0.00418215	0.0635189	0.110773	0.183897	-0.0717887	0.0407361	0.0988773	-0.178582	0.0414454	-0.172658	-0.150616	-0.205473	-0.0404041	0.0107946	-0.110641	-0.00433522	-0.0453638	0.164118	0.190312	0.00746704	0.0340265	0.149713	0.349096	-0.129135	-0.0570286	-0.244877	-0.182663	-0.0261519	-0.178186	0.177397	-0.0530462	-0.142409	0.133483	-0.0201184	0.662513	1	0.183587	-0.0659975	0.0270334	0.151452	0.0245548
Barnyard	-0.189552	-0.23324	-0.189716	-0.0326594	0.0557756	0.0911523	0.0805327	0.0524344	0.0903677	0.285603	-0.222757	-0.0918619	-0.281068	0.0094767	-0.121638	-0.182453	-0.101586	-0.223256	-0.0817935	0.0158916	0.0771453	0.118874	0.0923681	0.0431649	0.167075	-0.215387	-0.103376	-0.29144	0.00683635	-0.111329	0.113781	0.116666	-0.126684	0.0110322	0.0590379	0.262778	0.0309713	0.965802	0.261849	0.0300138	0.136737	0.0410659	0.105537	0.183587	1	-0.0553077	-0.0101142	0.0866792	-0.0669512
Alcohol	0.38416	0.135222	0.290249	0.354111	0.2629	0.448092	0.200468	0.222921	0.465279	0.0450639	0.31375	0.403095	0.184888	0.135145	-0.0656585	0.504393	0.170641	0.415368	0.400664	0.471945	0.589362	0.0879204	0.185287	0.574806	0.37262	0.384773	0.495293	0.191682	0.03591	-0.0298207	-0.303568	0.654699	-0.115018	0.258983	-0.0316895	-0.0694884	0.0667195	-0.0199141	-0.157369	-0.288964	-0.0623452	0.086819	-0.226989	-0.0659975	-0.0553077	1	0.600225	0.561309	0.794079
Carbonation	0.071204	0.0265425	0.140522	0.068552	-0.0301808	0.531949	0.362077	0.227991	0.482437	0.173093	0.184145	0.196776	0.134258	0.151439	-0.0428345	0.138055	0.0508163	0.2165	0.0771512	0.151708	0.569224	0.276789	0.118057	0.512911	0.33708	0.213474	0.275232	0.09791	0.112808	-0.0177039	-0.0675366	0.506969	-0.21996	0.173491	-0.156715	0.0142164	0.132489	0.0138263	-0.0814005	-0.0443092	0.0593362	0.0788703	-0.141451	0.0270334	-0.0101142	0.600225	1	0.363611	0.499593
Aftertaste	0.233322	0.0379763	0.232843	0.143968	0.260622	0.42926	0.143325	0.122344	0.449537	0.230879	0.180452	0.291043	0.0402423	0.0856448	0.00502857	0.279589	-0.0569619	0.18182	0.179231	0.443679	0.541434	0.0819828	0.120067	0.51504	0.423775	0.22899	0.37884	0.0437922	0.00463172	-0.00279557	0.0488192	0.638332	-0.309766	0.00909208	-0.210214	-0.136215	-0.124328	0.120741	-0.16198	-0.24218	0.0440955	-0.0440175	0.0227339	0.151452	0.0866792	0.561309	0.363611	1	0.59995
Body	0.498133	0.190031	0.352688	0.424137	0.332798	0.388646	0.0931359	0.144111	0.425138	0.125475	0.24117	0.325921	0.117119	0.0323335	-0.078061	0.575349	0.170363	0.424231	0.43711	0.473731	0.484124	0.00686247	0.14549	0.470295	0.311812	0.335376	0.450145	0.211957	-0.0438664	-0.0285861	-0.24448	0.549159	-0.00720243	0.192396	-0.0075362	-0.139364	-0.0357474	-0.0336207	-0.200925	-0.246283	-0.0238564	0.062585	-0.122105	0.0245548	-0.0669512	0.794079	0.499593	0.59995	1
Overall appreciation
(Trained panel)"	0.0670483	0.0665867	0.0770122	0.0642736	0.0295702	0.389897	0.30541	0.240886	0.333747	-0.0776762	0.345339	0.327727	0.27162	0.219329	0.160395	0.0857824	0.147299	0.116285	0.0786672	0.0508527	0.318104	0.236671	0.154289	0.299678	-0.00708788	0.307869	0.279823	0.21167	0.121742	0.126255	-0.0150742	0.295722	-0.0619568	0.0254756	-0.116277	-0.160938	0.0767453	-0.078836	-0.173163	-0.0524655	-0.0188795	-0.0305677	-0.0336	0.0487288	-0.0857506	0.315809	0.392294	0.222044	0.292419
[truncated: 1 more columns]

## Sheet: Supplementary File S6
Trained panel	Malt aroma - overall	Malt aroma - grain	Malt aroma - bread	Malt aroma - caramel	Malt aroma - smoked	Hops aroma - overall	Hops aroma - citrus	Hops aroma - tropical fruit	Hops aroma - grassy	Hops aroma - woody	Esters aroma - overall	Esters aroma - nail polish	Esters aroma - banana	Esters aroma - floral	Esters aroma - fruity	Malt taste - overall	Malt taste - grain	Malt taste - bread	Malt taste - caramel	Malt taste - smoked	Hops taste - overall	Hops taste - citrus	Hops taste - tropical fruit	Hops taste - grassy	Hops taste - woody	Esters taste - overall	Esters taste - nail polish	Esters taste - banana	Esters taste - floral	Esters taste - fruity	Acidity	Bitterness	Sweetness	4-vinyl guaiacol	Diacetyl	Dimethyl sulfide	Metallic	Stale hops	Trans-2-nonenal	Orange	Coriander	Clove	Lactic acid	Acetic acid	Barnyard	Alcohol	Carbonation	Aftertaste	Body
Ethyl acetate	0.256068	0.0976712	0.210304	0.241116	0.102823	0.174297	0.0800193	0.0638139	0.210307	-0.00957133	0.321283	0.355505	0.142476	0.137648	0.0143046	0.282596	0.0857866	0.283595	0.253324	0.232935	0.22495	0.00357332	0.0614611	0.261685	0.0692183	0.379815	0.503097	0.202266	0.0154343	0.0442016	-0.0309897	0.270179	-0.0240968	0.134626	-0.0209224	-0.0134849	0.104067	-0.107404	-0.069636	-0.191891	-0.121016	0.0525192	-0.0382019	0.0621602	-0.110084	0.578353	0.39685	0.434725	0.504669
Ethyl decanoate	0.0837495	-0.0351919	0.1086	0.0405526	0.113894	0.42767	0.27158	0.0488367	0.469279	0.199069	-0.00252484	0.164022	-0.0596193	0.0606018	-0.0845714	0.231379	0.0293538	0.204757	0.0884358	0.330823	0.452962	0.15047	-0.00895563	0.457765	0.342087	-0.016025	0.227436	-0.123565	-0.0535991	-0.170742	-0.0599768	0.558887	-0.391162	0.21944	-0.282542	0.0861333	0.0546348	0.0849092	-0.0926825	-0.0871938	0.0391792	-0.0256271	-0.0843344	-0.0269863	0.0772263	0.479907	0.428564	0.48915	0.396447
Ethyl hexanoate	0.189772	0.0651739	0.203661	0.204072	0.104738	0.295405	0.0899191	0.103612	0.329764	0.0838804	0.189785	0.207756	0.0667169	0.100106	-0.00992274	0.281851	0.115214	0.24349	0.235368	0.262807	0.362031	0.0393848	0.0927018	0.378954	0.187798	0.245504	0.329898	0.100113	-0.010341	0.0188966	-0.0960832	0.393757	-0.0564993	0.186973	-0.0159733	0.0512783	0.0965241	-0.0129153	-0.0605305	-0.179052	-0.0647494	0.0561122	-0.227626	-0.121657	-0.0268383	0.618768	0.467309	0.3966	0.554674
Ethyl octanoate	0.105317	-0.0477105	0.155969	0.0807241	0.105219	0.463745	0.265557	0.120682	0.481829	0.144541	0.100738	0.219692	0.000532233	0.0876732	-0.0907412	0.248676	0.0398245	0.239916	0.149099	0.309769	0.500767	0.136497	0.0318918	0.505088	0.305439	0.0949989	0.303295	-0.052715	-0.0356841	-0.12494	-0.069501	0.592674	-0.294699	0.224882	-0.22731	0.10813	0.125955	0.0805016	-0.0709945	-0.130726	-0.0267145	0.00824406	-0.18159	-0.061437	0.0709587	0.619371	0.552687	0.506179	0.530738
Ethyl propionate	0.108807	-0.0348779	0.0221726	0.137562	0.142247	-0.0177977	0.0006135	0.0219655	-0.00108121	0.0465594	0.0794684	0.184668	-0.0442442	-0.0366343	0.0571517	0.138161	-0.0140222	0.0911218	0.169261	0.112609	-0.00197424	-0.127127	-0.0159158	0.0425608	0.129853	0.0983594	0.21378	-0.0627795	-0.0685272	-0.0426387	0.0111791	0.114323	-0.0623831	0.0249712	0.000685672	-0.0377299	0.00553328	0.0171351	0.00686148	-0.0616751	0.0124116	0.0260181	-0.00739737	0.0336052	0.0353595	0.208175	0.0849423	0.197816	0.191294
Isobutyl acetate	0.165421	0.00281135	0.185411	0.212219	0.107625	0.18368	0.119032	0.127183	0.196581	-0.0166871	0.288034	0.309747	0.205467	0.191719	-0.0649648	0.267375	0.0932603	0.296714	0.223546	0.239	0.248738	0.0899715	0.175344	0.219089	0.12987	0.292664	0.367341	0.237348	0.0406564	-0.0701963	-0.279867	0.304196	0.0392492	0.231946	0.0480577	0.0577073	0.135889	-0.0890671	-0.0452141	-0.115079	-0.147053	0.10356	-0.281003	-0.17829	-0.065186	0.524188	0.307946	0.203501	0.406153
Isoamyl acetate	0.198868	0.0571509	0.187485	0.25362	0.125034	0.184421	0.125747	0.189747	0.149221	-0.108344	0.292396	0.261508	0.282815	0.141699	-0.0508517	0.304237	0.13005	0.321609	0.28571	0.250247	0.212527	0.0598251	0.175673	0.182051	0.0646032	0.310518	0.313827	0.27363	0.0455634	-0.0725797	-0.36937	0.285485	0.106433	0.346654	0.140818	0.0648238	0.21167	-0.143872	0.00561858	-0.0665942	-0.125375	0.150032	-0.409885	-0.308238	-0.130738	0.541027	0.325099	0.0863296	0.372402
Octyl acetate	0.21326	0.184285	0.153859	0.248274	0.0514387	-0.219018	-0.171735	-0.018678	-0.21545	-0.0736961	0.131941	-0.0231576	0.108913	0.0417613	0.0807472	0.124584	0.167147	0.0751042	0.214778	-0.0507305	-0.284514	-0.1323	0.0724968	-0.258664	-0.206563	0.191152	-0.00368224	0.203497	0.121521	0.195317	-0.00903387	-0.305095	0.319732	-0.102735	0.206619	-0.144298	-0.0762914	-0.0261068	0.0297619	-0.0119504	-0.0457706	0.161487	0.153663	0.105625	-0.0287839	-0.0740115	-0.16414	-0.169452	0.042723
Phenethyl acetate	0.146244	0.0347211	0.110043	0.282158	0.11278	-0.0582964	0.05377	0.0331613	-0.0570307	-0.12506	0.177298	0.217609	0.166953	0.072717	-0.0334028	0.19594	0.0799082	0.191186	0.251758	0.098662	-0.0332703	-0.0282924	0.0409792	-0.0223922	0.0122695	0.216597	0.229868	0.177146	0.0211743	-0.0469226	-0.220845	0.0497745	0.172296	0.221838	0.21779	0.0144741	0.216779	-0.0849468	0.0614049	-0.0464669	-0.059676	0.11722	-0.289545	-0.230087	-0.0645105	0.289767	0.122891	-0.133032	0.175359
Ethyl 2-methylbutyrate	-0.0442279	-0.104611	-0.0470259	-0.0346887	0.117592	0.110789	0.00480858	-0.036308	0.0983695	0.231994	0.0867483	0.101562	-0.0336592	0.00536104	0.0979468	-0.0114032	-0.0806209	-0.0470456	0.0346045	0.0912322	0.0797668	-0.0568978	-0.0268465	0.0735999	0.155931	0.0530422	0.114381	-0.0502955	-0.0674929	0.00232327	0.306361	0.0514829	-0.127293	-0.220578	-0.188514	-0.0317389	-0.104504	0.202711	-0.0767665	-0.0797712	0.0318188	0.0138259	0.295084	0.333721	0.203409	0.0568879	0.101025	0.364467	0.17628
Ethyl 3-methylbutyrate	0.0187622	-0.0149082	-0.00187166	0.021864	0.114026	0.0844452	-0.0292064	-0.00980899	0.0808761	0.135332	0.173382	0.162065	-0.0150651	0.0795004	0.14922	-0.0250552	-0.0763295	-0.0582543	0.0277329	0.0402148	0.117607	-0.0642375	0.0490653	0.0911169	0.0735791	0.219596	0.197073	0.0459722	-0.0276146	0.177582	0.346809	0.00808752	-0.0532461	-0.364252	-0.156976	-0.168092	-0.250358	0.167472	-0.112002	-0.114334	-0.0279422	-0.0714572	0.360949	0.390716	0.167957	0.0871979	0.0367769	0.439277	0.182719
Ethanol	0.334995	0.113118	0.259942	0.315494	0.238951	0.35438	0.112357	0.154896	0.344179	0.0740722	0.268078	0.332836	0.127879	0.105666	-0.0566619	0.472057	0.150548	0.372141	0.387103	0.430689	0.446237	-0.0163625	0.165496	0.433713	0.270107	0.356942	0.466382	0.179045	0.0344829	0.0135096	-0.241274	0.506268	-0.0291601	0.187717	0.0044795	-0.0387314	0.0704072	-0.04467	-0.143966	-0.29203	-0.106455	0.0827312	-0.209949	-0.0514532	-0.0677404	0.817147	0.498429	0.51745	0.719107
Isoamyl alcohol	0.206999	0.0565015	0.191977	0.208756	0.216488	0.253412	0.0680888	0.144747	0.25439	0.0727477	0.298377	0.330677	0.223143	0.0947867	0.0195765	0.319283	0.131166	0.307784	0.296901	0.278857	0.297875	-0.0520403	0.160073	0.292436	0.208183	0.339555	0.39649	0.234441	0.00371045	-0.00960441	-0.175027	0.307954	-0.022782	0.18754	0.0516582	0.0172873	0.0823048	-0.0128439	-0.0911848	-0.202856	-0.111029	0.0807434	-0.132296	-0.0583979	3.22599e-05	0.553223	0.329877	0.312981	0.48723
Isobutanol	0.206896	0.0166099	0.212501	0.164478	0.249303	0.271123	0.102537	0.049632	0.331479	0.13604	0.179091	0.288698	0.0685535	0.0855856	-0.0775086	0.2998	0.0661465	0.286661	0.183337	0.323272	0.393601	0.0307141	0.113461	0.387321	0.322458	0.198595	0.344548	0.123951	-0.0705817	-0.0691934	-0.146726	0.395273	-0.116581	0.134788	-0.0240345	0.0751824	0.0359514	0.0685777	-0.117527	-0.204459	-0.0717572	0.0520462	-0.0741871	0.0281313	0.0750176	0.551923	0.318546	0.4277	0.530346
Phenethyl alcohol	0.159975	0.159022	0.143384	0.12884	0.0428756	0.0772202	-0.0462163	0.033611	0.13666	-0.101081	0.172009	0.188519	0.0739562	-0.00264815	0.0773801	0.162372	0.123382	0.149484	0.16224	0.0822808	0.0998328	-0.129831	0.045796	0.152464	0.0692114	0.215752	0.159971	0.14042	-0.00458756	0.0605199	0.00163015	0.082675	-0.0425637	0.0047488	-0.0485446	-0.172824	-0.0607733	-0.0113964	-0.153621	-0.129879	0.0829136	-0.0321378	0.201445	0.177004	-0.0156883	0.109161	0.00507311	0.170262	0.193618
Glycerol	0.214182	0.0472792	0.266636	0.11887	0.196469	0.320564	0.119324	0.107092	0.338454	0.0528015	0.241559	0.300483	0.128169	0.112344	-0.0459675	0.347678	0.0774203	0.366857	0.23673	0.36438	0.399972	-0.0243398	0.13791	0.420479	0.236845	0.303406	0.442746	0.128313	0.0259111	-0.0402093	-0.0806781	0.440187	-0.104817	0.172111	-0.0506088	0.0776532	-0.0594624	-0.0325376	-0.178549	-0.237833	-0.136345	-0.0249743	-0.149222	-0.00400955	-0.0342983	0.624851	0.381188	0.474	0.572625
Iso-alpha acids	0.191841	0.0152919	0.118255	0.122567	0.201618	0.383942	0.217706	0.208236	0.327991	0.0763538	-0.111849	0.0320848	-0.0742144	-0.0885645	-0.148	0.309111	-0.056068	0.165627	0.174766	0.406074	0.541931	0.128222	0.147064	0.513088	0.363719	-0.145463	0.0288033	-0.109364	-0.124873	-0.216373	-0.280985	0.682167	-0.26614	0.18685	-0.076459	-0.0154137	-0.0515694	0.0107309	-0.162841	-0.199601	-0.106922	-0.188396	-0.389434	-0.215042	-0.0106093	0.39673	0.18873	0.37528	0.319711
Alpha-humulene	0.11742	0.0247976	0.12194	0.0988623	0.0161503	0.17842	0.158658	0.0900541	0.202156	0.098252	0.0720108	0.13896	0.109603	-0.0211556	0.00805838	0.0320158	-0.168938	0.0156971	0.00970173	0.128703	0.205701	0.0899608	0.0605294	0.192715	0.111758	0.0310596	0.120532	0.0459422	-0.0627496	-0.0161083	0.0665619	0.248837	-0.188703	0.0452238	-0.178183	-0.0870368	-0.130382	-0.0308404	-0.084246	-0.179507	-0.0259815	-0.108037	0.186085	0.15357	-0.0708976	0.174744	0.181528	0.347474	0.184135
Caryophyllene	0.0924499	0.037994	0.0870671	0.108583	-0.0703148	-0.0472462	-0.120502	-0.107823	0.0402232	0.0548458	0.195917	0.0788682	0.102858	0.181296	0.123252	0.0318487	-0.0744868	0.0463035	0.151679	0.00410287	-0.0669354	-0.160717	-0.0228118	-0.0678582	-0.0314172	0.226378	0.106239	0.0927297	0.139961	0.115486	0.157467	-0.102214	0.116284	-0.126629	-0.0952083	-0.0919928	-0.19463	0.0159439	-0.0139813	-0.0631788	0.0955334	0.10732	0.289595	0.243388	0.00440693	0.0327012	0.0612317	0.193399	0.123835
Alpha-terpineol	-0.145355	-0.199838	-0.0451161	-0.0861609	-0.103614	0.217844	0.221026	0.124385	0.148142	0.06455	0.14059	0.0145942	0.0714241	0.183607	0.141113	-0.11089	-0.175086	-0.138637	-0.0181412	-0.0307648	0.150594	0.065832	0.0832199	0.0655945	0.0909229	0.129038	0.0162397	0.0317697	0.139511	0.0900536	0.0502476	0.0664615	-0.00937475	-0.0012304	-0.221501	-0.129081	-0.0379209	0.0393669	-0.119496	0.212532	0.162711	0.0974408	0.057694	0.1028	0.0210423	0.091771	0.186355	0.151982	0.0974021
Citronellol	-0.104224	-0.155736	-0.0484498	-0.0456382	-0.0467952	0.352684	0.369736	0.255184	0.268903	0.0547049	0.0282087	-0.0143911	0.0661486	0.112461	0.00429128	-0.0396156	-0.139624	-0.0555047	0.0192345	0.0476824	0.307419	0.232269	0.200176	0.203975	0.192156	-0.0330506	-0.0803418	-0.00771855	0.0747542	-0.0676794	-0.103284	0.256945	-0.0980234	0.19359	-0.16063	-0.0849401	-0.0112959	0.0172682	-0.0709192	0.141453	0.161473	0.0182368	-0.168299	-0.152522	0.0139507	0.153302	0.173034	0.138727	0.0864691
Geraniol	-0.0600427	-0.136046	-0.0458481	0.0260127	0.0466757	0.287077	0.288883	0.235104	0.178948	0.0174869	0.101515	0.0679973	0.0807421	0.167656	0.0327642	-0.00456358	-0.134199	-0.0425917	0.101656	0.0300554	0.232374	0.237803	0.284825	0.124228	0.135921	0.14672	0.027569	0.0973077	0.108256	0.0724858	-0.236562	0.216355	0.0438148	0.216546	-0.0471521	-0.0413809	0.00101612	0.130792	-0.200905	0.0856252	0.141147	0.106383	-0.149539	-0.0656283	0.129031	0.212321	0.175724	0.0877821	0.113105
Linalool	-0.107582	-0.190049	-0.0553336	-0.105164	-0.00297162	0.412072	0.326743	0.224884	0.333732	0.0931748	0.0399156	-0.0228062	0.0337638	0.109821	0.0650916	-0.0321026	-0.151429	-0.0595588	-0.00766455	0.0401153	0.370991	0.202959	0.202941	0.240004	0.184305	0.0627087	0.0143523	0.074769	0.010145	-0.0163211	-0.0412626	0.287358	-0.100764	0.1677	-0.142759	-0.107113	-0.0963468	0.125269	-0.180057	0.178953	0.177351	0.132623	-0.0581627	0.0191969	0.128887	0.211264	0.245338	0.240381	0.20815
Z-nerolidol	0.140348	0.111795	0.116089	0.150718	0.0373531	0.0288256	-0.00471372	-0.00362646	0.074663	0.137147	0.137957	0.178786	0.0302021	0.0543486	0.0861105	0.0607506	0.057927	0.0539842	0.127561	0.0319409	-0.0199303	-0.0607147	-0.0560421	0.0424796	-0.0315514	0.19152	0.197272	0.0260194	0.0339007	0.0741215	0.25387	-0.0403374	-0.00448328	-0.0997065	0.00131447	-0.0602484	-0.0661663	0.0274518	-0.105785	-0.050733	-0.0209214	-0.0420211	0.332745	0.297966	0.0114814	0.0779245	0.140203	0.255801	0.172517
Acetic acid	-0.043095	0.0020059	-0.00687445	-0.0999705	-0.0181813	-0.0446842	-0.145364	-0.12401	0.00916358	0.0863073	0.0570881	0.00199515	-0.0795306	0.128193	0.0825183	-0.129386	-0.0561419	-0.0874481	-0.106721	-0.116788	-0.0357413	-0.0254706	-0.0694962	-0.00302623	-0.0812236	0.12822	0.109474	0.0168264	0.101996	0.244058	0.416	-0.181218	0.0320794	-0.257003	-0.0339654	-0.0368447	-0.0769335	0.0916037	-0.0716327	-0.043558	0.0780799	0.0402431	0.410344	0.354326	0.0910018	-0.0863869	-0.00309383	0.18678	0.0514809
Lactic acid	-0.0245743	-0.0459125	-0.0120546	0.00918938	0.0328405	-0.139498	-0.13633	-0.098364	-0.0916093	-0.0386786	0.282964	0.157644	0.133192	0.115016	0.185619	-0.0855429	-0.0162364	-0.0280917	0.0200718	-0.137744	-0.178199	-0.15821	-0.0747823	-0.153971	-0.146962	0.278072	0.197156	0.179138	0.0495169	0.17738	0.31874	-0.244969	0.147479	-0.224272	0.0286599	-0.067227	0.0701788	0.0567324	-0.0730524	-0.0490848	0.0651646	0.124524	0.447532	0.343673	0.069327	-0.0294706	0.0141681	0.147593	0.0648797
Diacetyl	-0.00711439	-0.0808036	0.0512417	0.00355389	0.0289811	0.15033	0.163672	0.0201546	0.189673	0.0681997	0.125867	0.182974	0.0597515	0.0864204	0.0556164	-0.00659422	-0.200068	-0.00521505	-0.0648974	0.0659333	0.159405	0.0771543	-0.016524	0.172069	0.121278	0.0932749	0.167281	-0.00197653	-0.02727	-0.019551	0.0842715	0.205891	-0.0951486	-0.021542	-0.101021	-0.113355	0.00407706	-0.0527483	-0.0695107	-0.0219979	-0.0470483	-0.190999	-0.00142003	0.0765864	-0.0589351	0.133508	0.0503691	0.222806	0.14632
4-vinylguaiacol	-0.167669	-0.0457955	-0.12202	-0.1996	-0.0415693	0.198553	0.174808	0.160926	0.0545872	0.086429	-0.0867033	-0.0957396	0.0545317	-0.0866806	0.0767187	-0.174319	-0.0820221	-0.104657	-0.137981	-0.00021212	0.126328	0.176153	0.10193	0.0637996	0.0539113	-0.0789531	-0.0942236	0.000214413	-0.0045443	-0.0137105	-0.0431441	0.0614222	-0.0395077	0.472618	-0.0338295	0.145516	0.0747072	0.077778	-0.0624849	0.153943	0.191109	0.170276	-0.151763	-0.114324	0.0806485	-0.0502391	0.0214381	-0.0896296	-0.0881711
Acetaldehyde	0.361211	0.153194	0.232102	0.350157	0.154754	0.157658	0.0678142	0.115534	0.129284	0.0134511	0.35303	0.335028	0.178823	0.170946	-0.000105986	0.47121	0.191604	0.377726	0.432763	0.327532	0.236419	-0.0210628	0.138354	0.210012	0.0684887	0.403872	0.385441	0.243824	0.110903	0.0325496	-0.228279	0.301057	0.123067	0.104733	0.0763504	-0.0594266	0.0731844	-0.0999114	-0.101296	-0.246572	-0.192928	0.0887485	-0.147856	-0.105083	-0.120348	0.603374	0.356391	0.374015	0.518795
Carbon disulfide	0.0459901	0.0529088	0.0389316	-0.0513956	-0.00309775	0.0125934	-0.00608287	-0.053881	0.0440479	-0.0462574	0.0133628	0.11684	-0.0321651	0.0828723	0.0291491	0.0379522	-0.0445202	0.0786894	-0.00261819	0.0645742	0.0728265	-0.0470026	0.00675826	0.0879279	0.0791344	0.0774452	0.114139	-0.0563299	0.0430309	-0.0103582	0.0457155	0.101649	-0.120979	-0.0421318	-0.17655	0.0149889	-0.0894126	-0.0562545	-0.0323031	-0.179265	0.0103995	-0.0501316	0.0986958	0.12923	-0.056444	0.0750183	0.0205133	0.193122	0.0638888
Dimethyl sulfide	-0.0891198	-0.155374	-0.0682011	-0.0279959	0.0464559	0.396427	0.181939	0.314181	0.329177	0.0138021	0.115149	0.0689885	0.153859	0.110027	0.0646913	0.00504123	-0.100504	-0.0193153	0.0617879	0.121966	0.417729	0.181282	0.275404	0.338306	0.123006	0.0816831	0.045783	0.110082	-0.0509946	0.0138565	-0.110374	0.425594	-0.0922349	0.173406	-0.184295	0.0878601	0.0277867	0.0313589	-0.056241	-0.0975286	0.00520044	-0.015927	-0.22502	-0.121035	0.0153618	0.355319	0.343383	0.303967	0.254658
Diethyl sulfide	0.157938	0.0169975	0.112442	0.184245	0.242897	0.313801	0.260608	0.129207	0.287272	0.168799	0.0188483	0.121345	0.0965788	-0.072225	-0.114948	0.2946	0.0534508	0.260505	0.25978	0.294187	0.28399	0.108565	0.108669	0.281436	0.206486	0.00129857	0.121143	0.0349727	-0.113238	-0.291595	-0.201696	0.36403	-0.090423	0.325784	-0.0117499	0.128409	0.176563	0.0850527	0.0360091	-0.0818987	-0.0318639	0.14166	-0.297826	-0.279142	0.0755436	0.37207	0.277066	0.166212	0.301414
Hydrogen sulfide	0.0835962	0.0312349	0.0232473	0.130342	0.0434521	0.106692	0.105457	0.037258	0.0837535	-0.000495402	0.157866	0.243745	0.123748	0.0557122	-0.0691926	0.144955	0.103994	0.111744	0.147122	0.132601	0.0975032	0.0761233	0.0690875	0.0679448	-0.00455445	0.15602	0.326702	0.0953643	-0.0277751	-0.120051	-0.103699	0.168617	0.0385443	0.231958	0.103077	0.138488	0.217324	0.00200764	0.0949502	-0.139238	-0.0521793	0.125845	-0.202473	-0.109672	-0.00728693	0.378285	0.220826	0.130324	0.286379
Methanethiol	0.282602	0.0538434	0.19243	0.251298	0.205548	0.318783	0.228111	0.116084	0.29697	0.0814139	0.116209	0.247696	0.0959924	0.0207071	-0.0871189	0.356364	0.013161	0.309592	0.296749	0.403475	0.402722	0.12332	0.0754752	0.358909	0.228893	0.0945066	0.318818	0.0490969	-0.0762454	-0.209065	-0.22008	0.510827	-0.133094	0.283249	-0.00094428	-0.00985751	0.111247	0.039746	-0.116226	-0.127205	-0.000625666	0.0772763	-0.240279	-0.150099	0.0271732	0.512722	0.276007	0.376706	0.467412
Sulfur dioxide	-0.17187	0.0569342	-0.0591583	-0.223011	-0.205492	-0.111471	-0.0556394	-0.100872	-0.0300351	-0.0795487	-0.0345633	0.0402328	-0.122501	-0.0545229	-0.0100918	-0.172145	0.0179641	-0.138164	-0.201716	-0.184786	-0.0820198	-0.0209671	-0.00155203	-0.0364452	-0.0665191	-0.0679267	-0.0347136	-0.0643953	-0.0453253	-0.00817153	0.078795	-0.0614224	-0.00848144	-0.0483321	-0.0300647	0.151694	0.0652198	-0.00933584	0.0328167	0.0303783	0.136217	-0.0761974	0.0147258	0.0880813	-0.0129169	-0.110631	-0.124862	-0.0463479	-0.0969701
Carbon dioxide	0.0735212	-0.0215885	0.212774	0.108199	0.0293381	0.34422	0.329382	0.224151	0.285048	0.0987239	0.0907342	0.212553	0.0913459	0.120586	-0.126145	0.135334	0.0328782	0.250686	0.11955	0.159386	0.376875	0.214406	0.0719245	0.322217	0.228474	0.118067	0.212185	-0.0668177	0.0973266	-0.167128	-0.166444	0.436559	-0.194805	0.303269	-0.0536636	0.0675399	0.147574	0.0157193	0.0232622	-0.102453	-0.0602414	0.0701855	-0.254506	-0.196142	-0.000903977	0.447621	0.461118	0.0992597	0.20725
pH	0.361317	0.0587423	0.211192	0.262299	0.264756	0.172709	0.128843	0.108416	0.115227	0.0883311	-0.125477	-0.017163	-0.0411898	-0.0834484	-0.170663	0.446206	-0.0140114	0.246682	0.290248	0.407398	0.295945	0.0242636	0.0823683	0.225877	0.273153	-0.120447	-0.0117766	-0.0353382	-0.0844099	-0.18231	-0.501235	0.405361	-0.0861884	0.211212	-0.0768959	-0.065446	-0.0369376	-0.0907399	-0.122985	-0.116039	-0.172457	-0.120231	-0.438885	-0.334459	-0.131584	0.287602	0.0591368	0.152338	0.226882
Ammonia	-0.0306654	0.00717521	-0.0734628	-0.0322501	-0.0403352	-0.0285472	-0.0446818	0.00619998	-0.0537148	0.0852453	-0.0362493	-0.108945	-0.130186	0.0348492	0.0434691	-0.102809	-0.0690367	-0.216677	-0.0655186	-0.154435	-0.0294811	0.0396706	-0.0271413	-0.0379405	-0.049793	-0.078193	-0.10943	-0.0526954	0.0635705	0.157219	0.157262	-0.0629629	0.0503478	-0.276845	-0.0892497	-0.124689	-0.0995593	0.0908986	-0.0399371	-0.0530884	-0.0857278	-0.0806512	0.140896	0.165006	0.0521366	-0.122422	-0.0932789	0.11948	-0.0610532
Betaglucan	0.133437	0.0600567	0.118673	0.176902	0.054313	0.139662	0.165172	0.0283614	0.131674	0.0295325	0.0180404	0.0827295	0.0577767	0.0251604	-0.0854543	0.217216	0.0582093	0.252484	0.208327	0.210085	0.153199	0.117762	-0.0196513	0.161033	0.0945476	0.0699121	0.118657	0.027228	-0.0101787	-0.0950812	-0.219242	0.269685	-0.035502	0.288951	0.105637	0.0190682	0.166612	-0.0301964	0.0104368	0.0510152	0.028984	0.0583748	-0.192966	-0.123635	-0.0633141	0.295381	0.252146	0.0582936	0.222411
Color	0.541484	0.154813	0.329452	0.563576	0.324052	-0.132668	-0.201478	-0.0735698	-0.0539825	0.0838715	0.208013	0.188368	0.0322858	0.110445	0.0740546	0.471125	-0.000503052	0.317	0.491135	0.362976	-0.0483957	-0.265706	-0.037572	-0.0275316	0.0962058	0.283222	0.224476	0.136722	0.117499	0.110948	-0.10218	-0.0024832	0.193213	-0.0896319	0.0913015	-0.24775	-0.0680064	0.0396201	-0.10467	-0.251885	-0.0639922	0.0892612	0.178959	0.146149	0.0138144	0.233296	0.0100472	0.283915	0.3691
Iron	-0.010829	0.0264218	-0.0389959	0.0686619	-0.100579	-0.360616	-0.239112	-0.147314	-0.335346	-0.117214	0.204008	-0.0143517	0.084307	0.155996	0.1265	-0.13239	-0.0277078	-0.0644436	0.0210993	-0.224627	-0.408452	-0.164303	-0.104341	-0.425842	-0.28649	0.228961	0.022332	0.181795	0.163344	0.22562	0.255733	-0.499371	0.359309	-0.219737	0.119892	-0.0908127	0.244131	-0.128944	-0.013603	0.0203804	0.0454931	0.171731	0.260349	0.158608	-0.115636	-0.156002	-0.0920883	-0.153663	-0.0916864
Protein	0.431265	0.154741	0.26056	0.433235	0.211365	-0.180262	-0.261982	-0.0365357	-0.157607	-0.0173277	0.313213	0.0822591	0.0832564	0.125091	0.188294	0.333624	-0.0271916	0.214429	0.398855	0.217261	-0.0744349	-0.296037	0.0036276	-0.119431	0.0330724	0.406665	0.160212	0.273989	0.110174	0.284086	0.0164499	-0.129799	0.360595	-0.204316	0.0693981	-0.32211	-0.0953852	-0.0397676	-0.162515	-0.179153	-0.0179459	0.139209	0.289622	0.19819	-0.0693216	0.131203	-0.062292	0.26291	0.273057
Sugars	0.266084	0.177985	0.128646	0.307509	-0.0172584	-0.226361	-0.203965	-0.0540685	-0.238384	-0.0170795	0.118738	-0.00104272	0.0469799	0.0289174	-0.0204077	0.200891	0.131076	0.0809904	0.258873	-0.0325844	-0.128588	-0.120299	0.0660965	-0.175367	-0.101223	0.19536	-0.0134442	0.177541	0.0442895	0.159587	-0.117371	-0.220452	0.372961	-0.0829203	0.202618	-0.0938001	-0.141007	-0.165503	0.0621103	-0.0254571	-0.126941	0.0575166	0.000390295	-0.0327377	-0.172288	0.00497374	-0.0713107	-0.122636	0.0787696
Caloric value	0.386001	0.119172	0.299567	0.394118	0.213016	0.211084	-0.00777919	0.145509	0.20804	-0.0221545	0.365424	0.325392	0.183774	0.15528	0.0284607	0.48799	0.120515	0.369358	0.482529	0.371586	0.332827	-0.124194	0.187732	0.296361	0.181047	0.475756	0.420866	0.301545	0.0483007	0.143527	-0.230314	0.354972	0.215678	0.127362	0.0496325	-0.145283	0.0342846	-0.0899847	-0.158051	-0.302251	-0.113388	0.084904	-0.124626	-0.0205351	-0.125838	0.729681	0.382631	0.439401	0.687375
[truncated: 1 more columns]

## Sheet: Supplementary File S7
beer	beer_id	tasting_category_fine	aroma_acetaldehyde	aroma_acetate	aroma_acetic	aroma_acidic	aroma_aftertaste	aroma_alcohol	aroma_anise	aroma_apple	aroma_banana	aroma_barnyard	aroma_bitter	aroma_blanket	aroma_bread	aroma_burnt	aroma_butterscotch	aroma_buttery	aroma_cabbage	aroma_candy	aroma_caramel	aroma_carbonation	aroma_cardboard	aroma_cereal	aroma_cheesy	aroma_citrus	aroma_clove	aroma_coriander	aroma_corn	aroma_dentist	aroma_diacetyl	aroma_estery	aroma_flour	aroma_flower	aroma_fruity	aroma_grainy	aroma_grape	aroma_grass	aroma_hay	aroma_herb	aroma_hoppy	aroma_horse	aroma_kiwi	aroma_lactic	aroma_lychee	aroma_malt	aroma_mango	aroma_medicinal	aroma_metallic
10	5410228202929	Low/No alcohol	-0.145066	-0.139059	-0.308488	-0.541218	-0.412412	-0.827452	-0.32912	0.192017	-0.544632	-0.471512	-0.672922	-0.371184	-0.836804	-0.573086	-0.429762	-0.471029	-0.212193	0.0613995	-1.05248	-0.514595	-0.368201	-0.596306	-0.274713	3.12823	-0.816882	3.14693	-0.350058	-0.0629941	-0.300984	-0.657925	5.9292	-0.830019	0.0415519	0.1747	-0.953448	-0.806298	-0.853634	-0.878398	-0.829606	-0.377645	-0.129288	-0.356847	-0.12175	-1.279	-0.353516	-0.409212	-0.601179
86	5410783031019	Low/No alcohol	-0.145066	-0.139059	-0.308488	-0.541218	-0.412412	-0.464379	-0.32912	-0.783002	-0.923886	-0.471512	-0.672922	-0.371184	0.0653376	-0.573086	-0.429762	-0.471029	3.49386	-1.20371	-0.0316852	4.6981	3.54527	5.74287	2.47216	-0.983583	-0.816882	-0.509941	4.01901	-0.0629941	-0.300984	-0.657925	-0.199484	-0.830019	-1.19675	2.32386	-0.953448	-0.25324	2.29181	-0.878398	1.32307	-0.377645	-0.129288	-0.356847	-0.12175	0.626273	-0.353516	-0.409212	-0.601179
2	5410228142003	Low/No alcohol	-0.145066	-0.139059	-0.308488	-0.541218	-0.412412	-0.131391	-0.32912	-0.270465	-0.923886	-0.471512	-0.672922	-0.371184	0.00249598	-0.573086	-0.429762	-0.471029	6.89283	-1.20371	-0.772906	-0.514595	3.38313	-0.596306	-0.274713	-0.821474	-0.816882	-0.509941	5.51322	-0.0629941	-0.300984	-0.657925	-0.199484	-0.830019	-1.50901	4.92813	-0.953448	0.253991	-0.0998515	-0.878398	2.05928	-0.377645	-0.129288	-0.356847	-0.12175	-0.121497	-0.353516	-0.409212	6.53264
83	54055520	Low/No alcohol	-0.145066	-0.139059	-0.308488	-0.541218	-0.412412	-0.827452	-0.32912	-0.783002	-0.923886	-0.471512	-0.672922	-0.371184	-1.45145	-0.573086	-0.429762	-0.471029	-0.212193	-1.20371	-1.05248	-0.514595	10.094	-0.596306	-0.274713	-0.983583	-0.816882	-0.509941	-0.350058	-0.0629941	-0.300984	-0.657925	-0.199484	-0.830019	-2.06186	-0.515701	-0.953448	-0.806298	-0.853634	-0.878398	-0.829606	-0.377645	-0.129288	-0.356847	-0.12175	0.800862	-0.353516	-0.409212	-0.601179
40	5410228141181	Low/No alcohol	-0.145066	-0.139059	-0.308488	-0.541218	-0.412412	-0.25817	-0.32912	-0.783002	-0.923886	-0.471512	1.84168	-0.371184	2.5123	-0.573086	-0.429762	-0.471029	-0.212193	-1.20371	-0.366524	-0.514595	1.67718	-0.596306	-0.274713	-0.983583	-0.816882	-0.509941	-0.350058	-0.0629941	-0.300984	-0.657925	-0.199484	-0.830019	-1.60971	3.04614	-0.953448	-0.806298	0.379347	-0.878398	-0.154546	-0.377645	-0.129288	-0.356847	-0.12175	1.26659	-0.353516	-0.409212	1.73261
247	5411081000264	Fruitbeer	-0.145066	-0.139059	-0.308488	-0.356347	0.654825	-0.777563	-0.32912	-0.636061	-0.923886	-0.202397	-0.672922	-0.124511	-1.3125	-0.573086	-0.429762	-0.471029	-0.212193	1.65618	-1.0124	0.201672	-0.368201	-0.596306	-0.274713	-0.960345	-0.816882	-0.509941	-0.350058	-0.0629941	-0.300984	-0.657925	-0.199484	-0.830019	-1.70524	-0.515701	-0.816103	-0.730303	-0.853634	-0.746323	-0.829606	-0.161952	-0.129288	-0.356847	-0.12175	-1.72963	-0.353516	1.33022	-0.396657
48	8711406995211	Dubbel	-0.145066	-0.139059	-0.308488	-0.469553	0.41501	0.448947	-0.0270001	-0.27035	0.970477	-0.36719	-0.502072	-0.275562	0.568372	1.63171	0.0379232	0.41652	-0.212193	0.680958	1.52637	-0.236936	-0.298716	-0.34306	-0.128399	-0.821438	0.107391	-0.480809	-0.350058	-0.0629941	0.180855	0.193247	0.0690473	-0.489763	0.303635	-0.3947	0.484065	-0.600084	-0.686089	-0.622406	-0.646144	-0.294032	0.316667	-0.24772	-0.12175	0.889025	-0.353516	-0.18445	0.112363
[truncated: 243 more rows]
[truncated: 139 more columns]

## Sheet: Sensory thresholds
field_name_python	field_name_R	chemical_name	chemical_name_short	calibrated	origin_paper	unit	aging	off_flavors	threshold_mean	threshold_median
[truncated: 261 more rows]

[truncated: 16 more sheets: Sensory names, GBM importance MDI, GBM SHAP Values, Calibrated chemical dataset, Validation Results 1, Validation Results 2, Validation Results 3, Validation Concentrations, Validation Details, Figure 5B data for plot, Beer Prices, Performance of 100 models, 100 models feature importance, GBM model on merged dataset, GBM model with style informatio, Sheet2]
